# Supplementary material for: Restoring bone marrow niche function rejuvenates aged hematopoietic stem cells by reactivating the DNA Damage Response
Source: Nat Commun. 2023 Apr 10;14:2018. doi: 10.1038/s41467-023-37783-4 (PMC10086043; doi:10.1038/s41467-023-37783-4)
Supplement: Supplementary file 4 — Supplemental Data 1 [file 41467_2023_37783_MOESM4_ESM.xlsx]

## Sheet: LepR+ MSCs (LepR-NTN1 mice)
Row-names	Symbol	logFC	adj-P-Val	Control_MSC_1	Control_MSC_2	Control_MSC_3	Control_MSC_4	Control_MSC_5	LepR NTN1_MSC_1	LepR NTN1_MSC_2	LepR NTN1_MSC_3	LepR NTN1_MSC_4	LepR NTN1_MSC_5
ENSMUSG00000025528	2010106E10Rik	1.3436	0.0177832	1.04	1	1.08	1.18	1	3.13	2.32	2.87	2.06	3.25
ENSMUSG00000033544	Angptl1	-2.33352	0.0177832	17.18	27.62	22.21	22.4	15.72	2.97	4.83	3.43	2.77	8.37
ENSMUSG00000023067	Cdkn1a	1.6469	0.0319364	58.42	89.79	57.67	33.97	72.66	189.02	200.08	223.45	138.12	192.67
ENSMUSG00000024610	Cd74	1.95577	0.0319364	5.33	3.41	1.99	2.69	5.16	15.05	15.7	17.26	9.69	11.16
ENSMUSG00000027416	Otor	1.89086	0.0319364	1.43	1	1	1	1	5.26	5.87	2.82	2.05	5.62
ENSMUSG00000027533	Fabp5	1.42036	0.0319364	3.65	5.66	3.28	2.96	2.76	10.4	10.88	10.91	8.18	7.53
ENSMUSG00000031952	Chst5	-1.25437	0.0319364	8.57	7.96	9.96	10.74	7.87	3.22	3.62	4.24	5.15	2.92
ENSMUSG00000066861	Oas1g	1.26847	0.0319364	1.41	1.7	1.51	1.61	1.03	2.58	3.23	3.93	3.69	4.03
ENSMUSG00000019326	Aoc3	1.21783	0.0465873	3.62	4.11	2.55	2.56	2.24	5.48	6.84	7.9	6.59	7.59
ENSMUSG00000029306	Ibsp	-1.42	0.0465873	2557.44	1391.76	2457.02	2008.1	3581.57	896.71	893.95	747.24	719.43	1063.94
ENSMUSG00000033576	Apol6	1.08849	0.0465873	1.93	2.19	1.96	2.35	1.61	5.16	4.57	5.06	3.42	3.34
ENSMUSG00000054196	Cthrc1	1.69789	0.0465873	5.47	10.97	9.52	6.07	6.88	20.04	20.39	45.15	16.61	27.98
ENSMUSG00000061780	Cfd	2.06173	0.0465873	1.94	1.94	1.67	1.12	2.99	17.66	4.76	5.37	9.07	6.52
ENSMUSG00000062515	Fabp4	1.77327	0.0465873	14.24	22.08	9.53	7.08	6.9	44.61	35.14	29.37	42.86	34.62
ENSMUSG00000072109	A530040E14Rik	1.32752	0.0465873	1.11	1.33	1.09	1.22	1.28	3.66	3.83	4.02	2.22	2
ENSMUSG00000074896	Ifit3	1.14652	0.0465873	14.32	12.64	10.79	10.74	11.56	28.36	34.17	30.13	22.37	19.74
ENSMUSG00000031740	Mmp2	1.15278	0.0484068	39.62	56.67	33.61	51.42	44.08	81.25	85.9	133.16	90.38	110.65
ENSMUSG00000034459	Ifit1	1.03783	0.0484068	4.16	6.64	4.97	5.13	3.86	8.4	9.49	11.19	10.43	10.66
ENSMUSG00000024164	C3	-1.37176	0.0511887	83.46	106.55	87.15	171.3	83.22	26.17	47.39	45.66	36.63	45.89
ENSMUSG00000052776	Oas1a	1.33321	0.0511887	4.45	6.29	2.86	4.77	5.71	17.01	12.32	10.39	9.75	10.43
ENSMUSG00000043068	Fam89a	1.67469	0.0643215	5.1	6.08	5.35	2.57	2.64	10.88	12.27	19.47	8.05	17.84
ENSMUSG00000046618	Olfml2a	-1.19613	0.0643215	61.41	56.11	77.9	99.04	50.29	28.41	22.18	26.37	37.53	33.95
ENSMUSG00000049107	Ntf3	1.38272	0.0643215	1.59	1.22	1.9	1.2	1	1.96	3.55	4.54	3.63	4.65
ENSMUSG00000052477	C130026I21Rik	1.10125	0.0643215	1.01	1.09	1	1.01	1.08	2.59	3.26	2.42	1.59	1.68
ENSMUSG00000079017	Ifi27l2a	2.07837	0.0643215	1.88	3.28	1.78	1.12	2.66	16.95	8.35	12.2	3.72	6.84
ENSMUSG00000079457	Gm7609	1.09653	0.0643215	1.31	1.42	1.06	1.3	1.05	2	3.97	2.78	2.34	2.33
ENSMUSG00000073421	H2-Ab1	1.55581	0.070094	4.7	7.91	2.92	4.12	2.3	12.18	15.11	12.9	10.47	9.09
ENSMUSG00000027765	P2ry1	-1.15442	0.0733344	15.04	13.91	11.56	13.55	20.33	6.34	8.07	7.74	7.49	4.11
ENSMUSG00000028073	Pear1	-0.842716	0.0733344	6.23	5.2	6.89	5.68	7.97	4.02	3.42	3.29	3.46	3.48
ENSMUSG00000044707	Ccnjl	-1.03933	0.0733344	2.63	2.53	2.83	2.29	3.64	1.16	1.81	1.13	1.64	1.1
ENSMUSG00000028937	Acot7	0.958946	0.0740215	8.47	12.23	7.83	9.51	7.75	17.65	22.24	16.65	13.82	18.37
ENSMUSG00000074743	Thbd	-1.01755	0.0740215	49.45	43.52	52.93	62.93	63.22	38.58	25.49	21.5	28.34	22.24
ENSMUSG00000031438	Rnf128	0.955088	0.0753171	1.15	1.03	1.15	1.51	1.39	2.77	2.51	2.8	2.38	1.69
ENSMUSG00000034765	Dusp5	0.92238	0.0753171	7.56	5.11	6.41	6.97	7.85	13.51	10.59	14.27	10.62	15.28
ENSMUSG00000074361	C5ar2	1.3679	0.0753171	2.84	3.46	3.85	4.62	2.78	7.16	13.67	12.63	5.21	8.64
ENSMUSG00000028773	Fabp3	0.853297	0.0780369	1.68	1.64	1.31	1.41	1.07	2.27	2.48	2.91	2.59	2.47
ENSMUSG00000086438	Asb17os	1.50229	0.0780369	4.13	7.85	2.67	3.43	2.48	9.59	14.2	12.37	7.56	10.55
ENSMUSG00000006205	Htra1	-0.840939	0.0867402	177.23	146.06	140.93	147.46	110.66	81.31	79.57	81.58	66.17	92.44
ENSMUSG00000028427	Aqp7	1.10537	0.0885828	14.85	12.57	18.21	9.52	20.88	35.43	36.64	24.62	34.14	28.55
ENSMUSG00000022512	Cldn1	-1.21248	0.0890676	42.03	25.9	44.6	64.16	59.9	24.77	16.61	15.38	22.04	20.02
ENSMUSG00000027996	Sfrp2	1.62328	0.0890676	14.65	27.39	11.21	10.66	7.25	31.42	48.13	43.46	25.6	57.34
ENSMUSG00000056888	Glipr1	1.1297	0.0890676	3.47	5.63	4.8	3.36	2.84	9.47	9.43	10.06	5.62	8.89
ENSMUSG00000113581	Dio3os	1.32303	0.0890676	2.69	1.54	1.28	1.27	1	4.23	2.52	3.3	5.17	3.63
ENSMUSG00000031497	Tnfsf13b	1.09768	0.0905165	2.57	2.31	1.67	2.96	1.6	4.23	5.3	5.18	3.19	5.69
ENSMUSG00000034557	Zfyve9	-0.820416	0.0908762	2.02	2.11	2.37	2.43	2.94	1.53	1.2	1.31	1.56	1.12
ENSMUSG00000005124	Ccn4	0.718841	0.0924229	4.7	5.57	5.24	5.27	5.32	8.74	8.11	8.26	7.57	10.48
ENSMUSG00000038508	Gdf15	0.892566	0.0924229	8.14	13.52	10.45	9.53	12.04	15.87	22.83	20.37	17.4	22.66
ENSMUSG00000047959	Kcna3	-2.00057	0.0924229	8.09	15.98	7.95	8.47	15.14	1.89	3.59	3.15	6.01	1
ENSMUSG00000069917	Hba-a1	0.975739	0.0936364	44.46	58.59	32.78	30.48	53.05	92.69	88.77	74	86.37	77.24
ENSMUSG00000039956	Mrap	1.1316	0.095806	19.27	18.6	24.73	12.45	11.72	51.7	40.12	33.97	31.06	29.84
ENSMUSG00000047875	Gpr157	-0.846063	0.095806	2.63	2.17	3.8	3.17	2.49	1.67	1.68	1.38	1.51	1.56
ENSMUSG00000001493	Meox1	-1.2777	0.0960981	16.47	8.31	8.92	11.25	11.98	6.1	5.39	4.31	5.68	2.44
ENSMUSG00000027559	Car3	1.32492	0.0960981	13.41	22.4	16.32	14.35	41.68	41.79	44.5	51.18	56.22	54.07
ENSMUSG00000016194	Hsd11b1	0.901502	0.107005	11.75	10.89	13.33	9.94	10.92	20.39	20.89	32.48	18.14	16.78
ENSMUSG00000025573	6030468B19Rik	0.840492	0.107005	3.99	4.53	5.28	4.13	3.54	5.84	9	9.56	7.16	7.14
ENSMUSG00000030921	Trim30a	1.27573	0.107005	1.83	2.93	1.61	2.31	1	5.83	4.73	3.25	5.23	3.54
ENSMUSG00000031778	Cx3cl1	-0.862812	0.107005	117.37	82.83	95.9	125.02	97.92	75.48	50.98	47.48	63.95	49.11
ENSMUSG00000037892	Pcdh18	-1.22096	0.107005	11.6	6.88	9.44	16.02	12.47	3.2	4.47	4.1	7.61	4.9
ENSMUSG00000046417	Lrrc75a	-0.734808	0.107005	9.2	9.76	10.75	9.4	9.11	4.84	5.63	5.09	6.44	7.25
ENSMUSG00000048922	Cdca2	0.996456	0.107005	1.92	2.81	2.48	2.48	1.26	3.83	3.71	4.22	4.64	4.75
ENSMUSG00000062783	Csprs	0.916144	0.107005	1.07	1.58	1.06	1.4	1.63	2.23	3.44	2.17	2.21	2.66
ENSMUSG00000085967	Gm12530	0.701556	0.107005	1.35	1.19	1	1.29	1	1.91	1.9	2.04	1.83	1.74
ENSMUSG00000096982	Redrum	0.881891	0.107005	3.06	4.4	4.92	4.43	3.44	8.82	7.92	6.76	8.23	5.52
ENSMUSG00000086841	2410006H16Rik	0.843887	0.109907	30.28	45.58	25.39	24.86	32.42	53.26	55.21	61.52	50.89	57.15
ENSMUSG00000069919	Hba-a1	0.880074	0.110668	227.83	355.4	198.91	185.18	261.11	367.14	461.66	462.6	442.57	473.92
ENSMUSG00000025355	Mmp19	-0.826367	0.11168	7.17	4.63	6.72	7.3	8.13	3.29	3.44	4.38	4.14	3.68
ENSMUSG00000015957	Wnt11	1.0804	0.112766	3.99	7.53	6.15	3.61	3.05	11.49	9.39	9.86	9.37	8.63
ENSMUSG00000024251	Thada	-0.908434	0.112766	2.43	3.21	2.73	4.33	3.68	1.24	1.69	1.98	1.8	1.95
ENSMUSG00000036181	H1f2	0.858081	0.112766	75.75	69.93	53.55	44.02	59.33	131.46	101	119.71	85.68	106.45
ENSMUSG00000068744	Psrc1	1.54916	0.112766	2.38	4.57	1.81	2.4	1	6.81	5.52	7.77	8.51	4.08
ENSMUSG00000026822	Lcn2	1.36305	0.113531	2.14	4.25	2.33	3.27	6.4	8.11	7.95	14.45	7.93	6.76
ENSMUSG00000067586	S1pr3	-0.75082	0.117736	250.24	249	261.78	337	206.15	151.74	158.63	153.71	174.95	129.75
ENSMUSG00000029561	Oasl2	0.952923	0.119099	7.73	14.28	7.64	10.51	6.48	17.81	20.28	17.08	16.76	15.1
ENSMUSG00000024076	Vit	-0.640648	0.124331	69.22	64.11	79.47	70.15	69.79	38.6	44.69	48.87	46.53	47.79
ENSMUSG00000045679	Pqlc3	0.68861	0.124922	4.77	5.61	5.19	5.63	6.88	10.03	9.23	9.15	7.7	8.97
ENSMUSG00000015396	Cd83	1.27136	0.126562	15.55	17.52	20.05	12.82	6.21	42.97	34.11	23.43	30.86	33.63
ENSMUSG00000019528	Gyg	0.829003	0.126562	7.4	8.11	6.97	7.25	11.59	13.09	18.25	15.5	14.54	11.55
ENSMUSG00000019989	Enpp3	-1.16593	0.126562	11	12.85	15.45	12.79	25.14	9.09	4.55	4.72	7.77	8.14
ENSMUSG00000023947	Nfkbie ENSMUSG00000023947	-0.787739	0.126562	39.25	28.77	33.14	35.56	36.1	25.1	21.86	22.06	17.85	14.5
ENSMUSG00000024210	Ip6k3	-1.37094	0.126562	6	6.36	7.07	7.11	5.01	1.89	3.66	1.07	2.77	4.05
ENSMUSG00000032258	Lca5	-0.772772	0.126562	1.57	1.96	1.85	1.88	2.74	1.37	1.07	1.16	1.15	1.03
ENSMUSG00000033088	Triobp	-0.776848	0.126562	5.96	7.47	7.59	6.53	4.81	3.1	3.43	3.95	4.48	3.82
ENSMUSG00000055866	Per2	-0.998095	0.126562	4.98	3.39	6.25	8.64	6.2	2.32	2.87	3.32	2.99	2.69
ENSMUSG00000045763	Basp1	0.712016	0.129682	28.01	34.58	27.58	25.64	35.23	52.1	55.31	54.55	41.47	43.66
ENSMUSG00000054843	Atrnl1	-1.10831	0.129682	4.84	3.9	5.18	9.01	7	2.11	1.88	2.94	3.71	3.06
ENSMUSG00000039680	Mrps6	0.891921	0.13045	169.11	171.62	130.94	105.9	186.72	377.57	301.15	277.1	226.05	232.14
ENSMUSG00000051359	Ncald	-1.02292	0.13045	10.47	7.88	9.79	9.24	9.41	5.12	4.3	2.48	6.39	5.81
ENSMUSG00000051034	Zfp11	-0.970331	0.133436	2.5	3.82	2.3	3.04	3.4	1.29	2.11	1.57	1.84	1
ENSMUSG00000027811	4930579G24Rik	1.06302	0.134127	9.62	13.93	5.81	9.19	6.68	13.46	16.12	22.74	16.63	23.19
ENSMUSG00000073940	Hbb-bt	0.975443	0.134127	65.67	98.77	50.48	53.05	94.04	102.47	138.67	156.28	129.83	166.51
ENSMUSG00000020218	Wif1	-0.951605	0.13572	128.18	86.71	134.66	140.79	215.67	85.27	76.95	69.1	57.35	64.59
ENSMUSG00000022032	Scara5	-1.54503	0.13572	62.63	18.19	78.6	76.05	43.31	20.3	15.14	11.51	24.07	16.37
ENSMUSG00000022883	Robo1	-0.989511	0.13572	3.3	2.27	3.26	4.74	3.04	1.82	1.76	1.02	2.09	1.67
ENSMUSG00000031891	Hsd11b2	0.830859	0.13572	2.49	1.47	2.2	2.14	3.03	3.71	4.67	3.53	3.99	3.81
ENSMUSG00000035692	Isg15	1.2399	0.13572	31.34	39.27	21.08	16.56	22.86	81.17	88.41	61.67	35.37	46.11
ENSMUSG00000036298	Slc2a13	-1.07859	0.13572	3.48	2.08	5.3	4.01	3.27	1.35	1.66	1.2	2.1	2.12
ENSMUSG00000060981	Hist2h4	1.13635	0.13572	5.54	7.22	3.52	3.66	4.03	10.23	13.93	9.13	6.02	13.61
ENSMUSG00000028551	Cdkn2c	0.634347	0.138373	11.11	11.7	10.66	8.55	11.17	15.39	16.32	18.64	15.28	16.67
ENSMUSG00000058396	Gpr182	-1.01195	0.138373	3.59	2.22	3.5	2.51	2.23	2.17	1.03	1.54	1.36	1
ENSMUSG00000060675	Plaat3	0.808085	0.138373	5.99	8.41	6.47	4.74	5.6	11.99	13.48	9.63	8.54	10.71
ENSMUSG00000061816	Myl1	1.04397	0.138373	1.69	3.12	1.2	1.22	1.23	3.16	3.52	3.35	2.94	3.23
ENSMUSG00000050675	Gp1ba	-1.77723	0.139223	14.25	24.6	8.53	12.58	26.15	3.79	5.92	5.1	10.15	1.79
ENSMUSG00000070034	Sp110	0.753227	0.139223	3.53	3.95	4.19	4.81	4.45	8.23	7.52	8.44	6.45	5.05
ENSMUSG00000085042	Abhd11os	0.902718	0.141215	12.24	6.74	8.34	7.48	11.73	22.85	16.7	17.88	15.57	12.98
ENSMUSG00000026960	Arl6ip6	0.672598	0.142588	10.41	14.63	11.51	16.14	12.2	20.36	21.11	18.78	20.36	21.61
ENSMUSG00000118364		-1.25228	0.143226	8.32	15.61	5.73	8.42	10.72	4.41	5.25	3.49	5.21	2.08
ENSMUSG00000021536	Adcy2	-0.75979	0.149197	83.64	58.46	79	93.44	86.81	60.06	44.17	42.03	52.66	38.34
ENSMUSG00000026674	Ddr2	-0.858532	0.149197	15.73	12.74	20.16	18.19	21.61	10.78	7.76	7.09	11.31	12.08
ENSMUSG00000029152	Ociad1	0.808566	0.149197	18.95	20.01	15.36	16.6	26.21	29.19	41.28	34.16	25.65	39.56
ENSMUSG00000055172	C1ra	-0.663968	0.149197	207.38	157.53	190.12	192.91	139.15	118.42	119.4	96.4	112.67	108.72
ENSMUSG00000070867	Trabd2b	0.710428	0.149197	5.54	5.55	4.85	5.4	4.03	9.99	6.56	7.19	8.81	9.17
ENSMUSG00000032018	Sc5d	0.607653	0.150064	11.58	11.77	14.45	12.86	13.74	20.55	22.38	18.22	17.46	19.54
ENSMUSG00000063975	Slco1a5	-1.42887	0.15148	16.3	5.52	12.64	17.35	23.68	3.51	5.82	4.35	8.08	4.6
ENSMUSG00000035258	Abi3bp	-0.855475	0.152953	24.2	33.85	33.81	25.2	52.48	17.39	19.33	15.99	19.91	17.65
ENSMUSG00000035919	Bbs9	-0.639344	0.15472	4.24	3.94	4.75	4.86	4.75	2.97	2.67	3.63	2.47	2.81
ENSMUSG00000027200	Sema6d	-1.02134	0.158466	6.44	7.34	8.22	11.54	8.19	2.8	3.53	5.08	6.76	3.14
ENSMUSG00000037366	Pafah2	-0.880131	0.158466	12.26	10.91	12.6	11.91	9.55	5.41	9.22	6.56	7.13	3.89
ENSMUSG00000042745	Id1	0.848396	0.158466	55.75	46.34	51.39	30.39	45.89	74.84	64.94	116.73	73.93	83.53
ENSMUSG00000030612	Mrpl46	0.742332	0.16008	21.45	29.3	18.67	18.99	29.43	46.65	37.22	38.08	33.76	38.49
ENSMUSG00000007207	Stx1a	-0.756321	0.160218	6.36	5.83	8.04	6.16	8.02	3.26	3.6	4.53	3.61	5.58
ENSMUSG00000036814	Slc6a20a	-0.925726	0.160218	7.28	3.06	6.72	5.48	5.38	2.6	3.01	2.51	3.59	2.53
ENSMUSG00000057367	Birc2	-1.05117	0.160218	16.36	20.02	12.59	13.32	22.64	4.83	8.25	7.61	13.62	7.88
ENSMUSG00000074264	Amy1	-0.873699	0.160218	28.02	38.04	27.73	24.46	45.48	20.76	19.4	11.98	20.08	16.43
ENSMUSG00000078670	Fam174b	-0.925387	0.160218	31.65	20.46	31.43	34.44	17.33	15.54	17.34	9.84	13.32	13.92
ENSMUSG00000026360	Rgs2	0.825941	0.164606	14.94	16.79	24.93	16.15	16.19	30.6	32.78	35.13	20.7	39.24
ENSMUSG00000030554	Synm	-0.834333	0.164606	4.22	4.98	4.91	6.48	3.43	2.53	1.9	2.54	3.13	3.33
ENSMUSG00000038357	Camp	1.58103	0.164606	4.35	14.33	4.46	9.25	11.86	17.78	11.91	38.44	35.14	25.56
ENSMUSG00000057722	Lepr	-0.996441	0.164606	177.45	184.72	262.42	354.49	306.05	101.33	99.91	103.75	189.84	148.07
ENSMUSG00000001552	Jup	-1.24732	0.165727	27.07	13	46.72	35.27	19.53	16.32	12.51	9.57	8.56	8.98
ENSMUSG00000001870	Ltbp1	-0.879922	0.165727	44.74	33.99	52.46	63.86	31.7	21.65	22.34	22.99	33.6	20.48
ENSMUSG00000002602	Axl	-0.852699	0.165727	42.09	30.37	47.39	50.84	32.75	17.92	16.27	22.44	27.47	29.22
ENSMUSG00000003227	Edar	-1.13516	0.165727	24.1	12.55	24.22	22.11	14.88	5.68	9.22	5.84	10.72	14.38
ENSMUSG00000003355	Fkbp11	0.968065	0.165727	21.38	30.55	18.18	12.12	23.94	43.17	39.09	49.92	27.87	42.04
ENSMUSG00000021361	Tmem14c	0.883136	0.165727	161.01	305.37	136.51	150.7	146.78	269.68	369.08	341.95	268.87	346.26
ENSMUSG00000024222	Fkbp5	-1.06769	0.165727	15.39	8.94	16.42	20.7	24.9	7.17	9.66	8.72	9.38	5.08
ENSMUSG00000026688	Mgst3	0.844413	0.165727	49.12	72.34	40.31	30.99	46.15	70.44	92.88	90.39	73.63	87.8
ENSMUSG00000033453	Adamts15	1.03387	0.165727	3.17	3.26	4.52	3.69	1.62	4.98	6.02	6.06	5.96	9.28
ENSMUSG00000040003	Magi2	-0.768746	0.165727	2.35	3.56	2.73	3.1	4.39	1.52	1.73	2.04	2.28	1.77
ENSMUSG00000050075	Gpr171	-1.15758	0.165727	6.23	7.01	7.13	9.3	15.78	5.66	4.83	4.36	2.7	2.57
ENSMUSG00000059430	Actg2	0.804047	0.165727	1.49	1	1.69	1.11	1	2.22	2.21	2.04	2.78	1.63
ENSMUSG00000065401	Mir144	1.22504	0.165727	7.93	10.43	9.58	3.58	7.28	14.6	22.19	11.31	14.49	27.15
ENSMUSG00000078921	Tgtp2	0.885362	0.165727	17.89	13.78	9.72	14.17	23.73	30.15	33.18	23.45	29.42	25.11
ENSMUSG00000048355	Arxes2	0.854139	0.165816	1.13	1.79	1.2	1.14	1	1.79	1.88	1.86	3.22	2.65
ENSMUSG00000021318	Gli3	-0.770248	0.167366	2.83	4.3	3.84	3.99	5.09	2.11	2.05	2.32	3.26	2.01
ENSMUSG00000026981	Il1rn	0.946582	0.167366	61.65	123.71	51.12	64.13	77.57	181.53	131.96	161.58	101.94	130.71
ENSMUSG00000041608	Entpd3	1.39199	0.167366	2.68	4.44	2.14	1.89	1	4.37	3.8	9.45	7.11	5.37
ENSMUSG00000041828	Abca8a	-1.02464	0.167366	7.62	7.15	11.01	16.05	10.8	6.22	4.88	3.6	7.3	3.74
ENSMUSG00000054690	Emcn	-0.731288	0.167366	1.86	2.37	1.52	2.27	2.64	1.23	1.34	1.54	1.23	1.02
ENSMUSG00000055322	Tns1	-0.667943	0.167366	7.27	4.99	6.68	6.2	7.14	3.14	4.41	3.86	4.72	4.2
ENSMUSG00000070923	Klhl9	-0.985732	0.167366	9.93	10.25	11.11	14.79	18.22	5.91	4.42	4.98	10.16	7.57
ENSMUSG00000046031	Calhm6	1.38932	0.170074	6.35	4.5	3.73	3.65	1.87	19.1	13.28	8.75	6.75	5.99
ENSMUSG00000029161	Cgref1	1.14237	0.174666	5.96	11.47	6.86	4.9	4.56	11.49	11.04	20.21	9.76	21.95
ENSMUSG00000037440	Vnn1	1.31165	0.174666	1.59	2.74	1.6	1.45	1	4.9	2.01	4.75	2.82	7.22
ENSMUSG00000042804	Gpr153	-0.797158	0.174666	43.14	33.5	56.42	56.12	31.22	25.42	24.81	23.93	30.13	19.83
ENSMUSG00000056380	Gpr50	-1.63942	0.175833	25.27	6.71	25.43	19.4	42.83	11.32	6.63	4.24	8.34	4.6
ENSMUSG00000003153	Slc2a3	-1.14281	0.178771	49.95	61.96	24.45	28.03	33.14	15.95	22.68	16.86	22.87	9.6
ENSMUSG00000069308	H2bc22	0.762978	0.178771	1.58	2.22	1.44	1.4	1	2.7	2.29	2.71	2.56	2.32
ENSMUSG00000079508	Apoo	0.688746	0.178771	12.14	12.07	9.94	9.56	14.12	15.03	24.49	18.56	16.49	18.99
ENSMUSG00000016995	Matn4	0.830694	0.180119	1.91	1.54	2.16	1.66	1.71	2.56	2.7	4.68	2.34	4.24
ENSMUSG00000022885	St6gal1	-0.765187	0.180381	9.04	6.72	9.63	10.39	9.97	3.6	6.05	5.63	5.08	6.86
ENSMUSG00000039004	Bmp6	-0.898296	0.18128	213.2	124.41	205.88	222.71	108.49	95.33	88.23	70.2	117.37	84.64
ENSMUSG00000045062	Pcdhb7	-0.800149	0.182433	3.34	4.48	3.29	4.2	5.01	2.14	2.42	1.67	3.48	2.15
ENSMUSG00000052155	Acvr2a	-0.713805	0.182994	9.49	8.2	8.96	10.74	8.14	4.62	4.49	4.9	7.75	6.52
ENSMUSG00000020178	Adora2a	-0.805473	0.183809	13.16	10.68	15.17	12.82	9.01	4.5	6.26	8.49	7.5	8.42
ENSMUSG00000021559	Dapk1	-0.705414	0.183809	25.61	28.62	25.84	30.1	17.8	11.95	18.33	15.43	15.32	17
ENSMUSG00000027860	Vangl1	-0.752188	0.183809	9.13	7.4	9.1	9.94	12.37	5.2	5.27	4.31	8.14	5.8
ENSMUSG00000028195	Ccn1	0.538434	0.183809	1465.14	1633.52	1525.81	1645.92	1626.41	2184.76	2433.16	2264.92	1996.47	2628.31
ENSMUSG00000030579	Tyrobp	1.19264	0.183809	1.53	3.94	2.16	2.87	1.27	3.32	3.55	6.89	6.18	5.9
ENSMUSG00000031365	Zfp275	-0.648943	0.183809	4.72	4.27	5.77	6.95	5.15	3.61	2.78	3.43	3.73	3.42
ENSMUSG00000039031	Arhgap18	-1.03164	0.183809	6.33	10.58	8.06	7.67	15.04	4.32	4.59	3.6	7.61	3.21
ENSMUSG00000041431	Ccnb1	1.24997	0.183809	9.97	29.36	8.37	14.88	10.75	17.61	33.91	37.76	30.76	43
ENSMUSG00000048612	Myof	-0.901695	0.183809	3.69	2.64	4.34	5.19	6.72	1.91	2.01	2.82	2.72	2.2
ENSMUSG00000052957	Gas1	-0.627764	0.183809	91.71	70.54	103.41	97.06	90.62	65.81	48.02	55.27	68.14	56.13
ENSMUSG00000061751	Kalrn	-0.826502	0.183809	3.52	6.55	3.82	4.78	6.11	2.72	2.76	2.77	3.58	1.97
ENSMUSG00000064267	Hvcn1	-1.12843	0.183809	75.73	29.15	89.82	70.64	65.37	38.48	27.09	20.44	38.9	22.12
ENSMUSG00000074570	Cass4	-1.29153	0.183809	2.64	6.33	1.49	1.82	4.24	1.14	1	1.27	1.51	1
ENSMUSG00000098176	Ccdc166	-0.716219	0.183809	5.76	7.3	7.65	5.4	6.98	5.56	3.99	4.08	3.82	2.93
ENSMUSG00000020439	Smtn	-0.763133	0.186757	55.54	80.66	48.17	64.76	41.15	25.87	36.64	37.61	37.61	30.46
ENSMUSG00000020092	Pald1	-0.88842	0.187984	12.38	10.4	12.05	15.38	9.37	11.02	6.16	4.26	5.85	6.08
ENSMUSG00000074483	Bglap	1.83618	0.192783	78.92	610.5	102.17	71.34	231.94	525.26	529.34	722.05	370.98	634.76
ENSMUSG00000019359	Gdpd2	-0.721394	0.192864	567.84	351.03	585.6	473.15	398.05	355.01	323.57	230.14	264.39	258.14
ENSMUSG00000032172	Olfm2	0.678523	0.192864	4.43	5.74	6.45	3.94	5.85	6.9	9.14	9.33	7.35	9.18
ENSMUSG00000001403	Ube2c	1.17283	0.19302	10.02	35.3	10.24	10.83	18.09	26	33.5	39.02	31.12	39.08
ENSMUSG00000002289	Angptl4	0.678494	0.19302	253.89	152.64	263.03	194.67	261.44	333.49	406.45	345.41	341.43	340.8
ENSMUSG00000020328	Nudcd2	0.683275	0.19302	27.19	34.77	20.01	27.11	24.54	36.87	36.04	44.84	41.47	54.38
ENSMUSG00000022015	Tnfsf11	0.736669	0.19302	17.94	20.24	17.2	25.12	27.92	29.94	36.18	38.16	28.22	48.24
ENSMUSG00000027762	Sucnr1	1.32674	0.19302	1.87	3.28	1.25	1.8	1	5.99	5.19	3.84	6.01	1.91
ENSMUSG00000028037	Ifi44	0.800273	0.19302	1.8	1.87	1.94	2.09	1.18	3.18	2.05	3.1	3.01	4.24
ENSMUSG00000031548	Sfrp1	0.804248	0.19302	19.85	18.56	26.26	34.56	17.65	44.54	35.32	35.05	52.36	33.19
ENSMUSG00000031618	Nr3c2	-0.743856	0.19302	2.48	3.22	2.8	2.77	3.55	2.65	1.6	1.26	1.86	1.68
ENSMUSG00000035828	Pim3	0.696806	0.19302	142.88	126.12	178.47	94.61	112.88	173.75	238.87	197.74	205.46	227.91
ENSMUSG00000046387	Pcdhb17	-0.651394	0.19302	4.58	4.44	4.46	5.39	6.03	2.47	3.67	2.67	3.5	3.64
ENSMUSG00000054072	Iigp1	0.932387	0.19302	30.23	39.2	22.32	31.79	64.33	51.25	68.01	66.43	77.6	76.21
ENSMUSG00000058385	H2bc8	0.866726	0.19302	1.91	3.56	1.92	2.1	2.73	6.09	3.07	4.81	3.46	4.85
ENSMUSG00000097047	1110020A21Rik	0.856868	0.19302	2.01	2.01	2.33	1.87	1	4.27	2.85	2.78	2.84	3.57
ENSMUSG00000027514	Zbp1	0.839389	0.194846	7.57	12.13	5.29	7.38	5.72	16.2	14.21	13.71	10.29	11.58
ENSMUSG00000020388	Pdlim4	-0.748761	0.194972	40.53	32.92	43.97	35.65	34.16	35.33	23.35	18	20.7	17.35
ENSMUSG00000029910	Mad2l1	0.871026	0.194972	4.81	9.07	3.93	5.59	4.93	6.92	12.99	9.66	9.76	11.41
ENSMUSG00000056071	S100a9	1.72044	0.194972	13.96	48.81	6.62	21.14	37.21	44.96	56.09	110.73	96.73	51.05
ENSMUSG00000059456	Ptk2b	1.03385	0.194972	3.03	5.78	1.99	2.8	2.72	4.55	9.59	7.37	5.94	5
ENSMUSG00000066877	Nck2	-0.652643	0.194972	16.55	21.05	17.52	15.13	12.85	9.41	9.92	9.3	13.65	10.43
ENSMUSG00000097039	Pvt1	0.787658	0.194972	1.42	2.86	1.48	1.82	1.72	2.43	3.55	2.7	3.2	3.87
ENSMUSG00000030116	Mfap5	1.633	0.1958	6.37	16.68	4.25	3.6	3.08	14.94	17.97	30.04	7.85	22.7
ENSMUSG00000056214	Pard6g	-0.773	0.1958	21.82	17.82	23.36	26.4	40.21	17.01	12.91	12.54	15.82	15.19
ENSMUSG00000072893	4933439C10Rik	-0.557812	0.1958	6.66	6.63	6.08	6.85	7.85	5.64	4.17	4.5	4.79	4.12
ENSMUSG00000003617	Cp	-1.01232	0.19593	46.98	47.17	62.38	82.63	123.47	34.59	31.11	25.51	51.28	30
ENSMUSG00000020271	Fbxw11	-0.679337	0.19593	20.09	24.74	25.94	28.68	23.14	10.45	18.38	15.62	18.15	14.92
ENSMUSG00000030111	A2m	-1.0761	0.19593	29.75	14.74	46.91	20.67	18.61	7.75	15.15	9.92	12.29	13.27
ENSMUSG00000058704	Memo1	0.737845	0.19593	32.59	50.8	23.55	32.32	25.67	47.75	57.01	53.43	51.82	55.36
ENSMUSG00000069266	Hist2h4	0.690876	0.19593	1.38	1.72	1.26	1.29	1	2.38	2.07	2.45	1.53	2.29
ENSMUSG00000023170	Gps2	0.658976	0.196497	45.13	36.12	26.47	40.07	32.1	47.8	69.79	56.72	51.46	55.94
ENSMUSG00000024052	Lpin2	-0.776795	0.198087	7.87	11.59	6.25	7.04	9.67	4.21	5.75	3.92	6.58	4.21
ENSMUSG00000045658	Pid1	-0.60398	0.198771	16.03	9.54	13.12	12.76	12.49	8.76	8.23	8.46	7.15	9.04
ENSMUSG00000020788	Atp2a3	-1.02415	0.200052	11.49	20.87	7.24	11.07	7.28	4.9	5.1	5.55	7.59	3.82
ENSMUSG00000021591	Glrx	0.621983	0.200052	8.09	9.63	9.2	7	7.98	16.28	13.55	12	13.27	9.84
ENSMUSG00000021645	Smn1	0.667221	0.200052	10.93	14.77	8.76	9.4	11.47	22.48	17.44	17.08	15	15.33
ENSMUSG00000033501	Crygs	1.78407	0.200052	7.18	8.04	7.61	4.77	1	27.07	17.31	15.64	11.73	11.81
ENSMUSG00000040170	Fmo2	-0.693782	0.200052	31.6	23.27	40.71	35.69	32.16	20.01	16.13	17.02	25.63	22.04
ENSMUSG00000050965	Prkca	-0.686093	0.200052	5.43	5.69	4.47	4.05	7.1	3.32	3.41	2.71	4.14	2.9
ENSMUSG00000051650	B3gnt2	-0.530463	0.200052	5.34	4.05	5.45	4.63	5.09	3.31	3.45	3.64	3.44	3.09
ENSMUSG00000027656	Ccn5	-0.926267	0.200498	889.02	380.92	718.27	585.37	542.8	477.95	350.78	279.06	209.33	318.41
ENSMUSG00000018507	Trpv2	0.703922	0.200738	8.05	10.56	7.87	10.88	7.76	10.16	13.54	19.05	15.1	16.37
ENSMUSG00000028494	Plin2	0.698796	0.200738	32.87	41.36	33.31	30.98	21.02	55.44	57.79	47.62	53.89	40.41
ENSMUSG00000036206	Sh3bp4	-0.695749	0.201226	12.75	11.72	16.59	17.31	12.01	9.22	6.38	8.68	11.49	7.88
ENSMUSG00000062031	Pgghg	-0.678162	0.20151	15.27	11.66	18.24	14.57	21.86	10.17	11.57	9.4	10.82	8.24
ENSMUSG00000026786	Apbb1ip	0.851007	0.202463	1.82	3.98	1.78	2.62	1.97	3	4.94	4.55	4.07	4.63
ENSMUSG00000015340	Cybb	-0.725311	0.203941	5.47	6.83	7.8	10.6	5.59	3.98	4.28	4.13	5.4	3.68
ENSMUSG00000024104	Washc2	-1.11909	0.204155	6.31	6.28	8.18	9	10.07	3.02	1.66	3.74	6.56	4.94
ENSMUSG00000047669	Msl3l2	-0.886385	0.204155	9.2	10.67	11	8.59	9.31	4.89	7.31	4.4	8.34	3.05
ENSMUSG00000001506	Col1a1	1.04213	0.205523	354.4	527.75	347.96	688.73	471.86	478.48	822.35	1344.35	1116.61	1326.01
ENSMUSG00000030774	Pak1	-0.769407	0.205523	7.89	7.96	7.77	9.3	9.35	3.94	3.53	4.55	5.81	8.02
ENSMUSG00000034855	Cxcl10	0.917171	0.205523	16.85	19.59	8.79	8.37	16.71	21.31	32.5	26.11	25.7	20.97
ENSMUSG00000043510	Hscb	0.767794	0.205523	11.96	13.17	8.62	8.16	6.63	15.22	21.69	16.56	14.6	13.17
ENSMUSG00000047945	Marcksl1	0.536375	0.209357	153.3	138.61	139.44	140.49	140.09	256.32	222.16	187.85	197.47	177.15
ENSMUSG00000060548	Tnfrsf19	-0.749698	0.209357	73.66	49.26	106.23	97.77	70.12	51.55	44.15	39.21	52.42	42.03
ENSMUSG00000050541	Adra1b	-0.76067	0.20983	4.68	4.47	5.23	4.71	7.41	3.79	3.89	2.02	2.8	3.28
ENSMUSG00000034160	Ogt	-0.617293	0.211924	28.21	29.24	32.4	38.52	39.18	20.93	20.12	19.28	29.39	19.9
ENSMUSG00000020303	Stc2	1.19049	0.214074	1.35	1.38	1.69	1.14	1	1.81	3.01	5.69	1.5	4.78
ENSMUSG00000024908	Ppp6r3	-0.806567	0.214074	5.31	6.64	7.23	9.23	7.96	3.37	3.67	4.09	6.96	3.25
ENSMUSG00000025225	Nfkb2	-0.583752	0.214167	19.41	15.65	21.78	22.92	17.63	11.97	15.62	12.95	13.31	10.97
ENSMUSG00000020868	Xylt2	-0.57438	0.214929	21.67	20.95	20.83	22.85	15.13	13.59	14.49	13.04	15.19	11.45
ENSMUSG00000025314	Ptprj	-0.739421	0.215905	3.36	5.05	2.95	3.42	4.93	2.12	2.32	2.86	2.77	1.67
ENSMUSG00000038456	Dennd2a	-0.640533	0.215905	6.44	6.97	8.3	8.5	8.83	4.09	6.36	5.86	5.07	3.93
ENSMUSG00000051220	Ercc6l	0.897626	0.215905	1.61	1.81	1.58	2.4	1	1.94	3.29	2.93	2.96	4.48
ENSMUSG00000003873	Bax	0.61515	0.21638	82.44	80.72	70.32	56.56	64.83	140.27	116.64	100.6	91.51	96.05
ENSMUSG00000023078	Cxcl13	1.58702	0.21638	4.23	16.33	5.92	8.12	18.46	57.82	20.19	14.79	42.95	20.23
ENSMUSG00000034435	Tmem30b	-0.903575	0.21638	14.11	10.14	19.03	18.25	29.13	11.07	6.59	8.53	10.35	9.81
ENSMUSG00000015652	Steap1	0.982062	0.21643	7.87	4.3	5.97	3.97	6.12	10.02	11.2	11.49	6.06	18.89
ENSMUSG00000056724	Nbeal2	-0.748423	0.21643	3.38	3.37	2.04	2.33	2.44	1.55	1.53	2.36	1.47	1.2
ENSMUSG00000027111	Itga6	-1.08238	0.21832	9.71	15.9	6.47	7.94	13.53	5.1	5.53	4.26	8.1	2.59
ENSMUSG00000009418	Nav1	-0.491867	0.219608	4.64	4.16	4.57	5.29	5.04	3.68	3.27	3.44	3.29	3.14
ENSMUSG00000019854	Reps1	-0.55075	0.219608	8.67	8.23	9.28	8.69	7.44	5.41	5.88	5.23	7.54	5.06
ENSMUSG00000039405	Prss23	0.617801	0.219608	54.34	58.38	41.05	66.49	68.33	105.39	88.42	86.38	84.2	74.28
ENSMUSG00000046556	Zfp319	-0.749354	0.219608	3.9	3.65	3.57	4.77	5.97	3.88	2.26	2.04	2.79	2.16
ENSMUSG00000049119	Fam110b	-0.51796	0.219608	7.69	6.65	6.31	6.22	7.52	4.68	4.22	4.51	5.09	5.53
ENSMUSG00000066233	Tmem42	0.611776	0.219608	7.92	7.14	7.12	6.12	4.7	10.58	9.91	11.5	9.54	8.39
ENSMUSG00000085395	Gm13056	1.1418	0.219608	2.35	2.27	1.55	2.31	1	2.33	7.14	3.51	2.95	5.8
ENSMUSG00000087006	Gm13889	0.908195	0.219608	22.52	19.41	11.46	10.88	18.36	31.35	19.78	41.25	24.22	37.6
ENSMUSG00000024747	Aldh1a7	0.969413	0.221853	4.03	7.56	3.47	7.33	6.36	6.31	9.77	14.79	13.4	11.61
ENSMUSG00000006281	Tep1	-0.642785	0.224172	3.66	3.85	4.07	5.09	5.23	2.15	2.57	2.91	3.79	2.7
ENSMUSG00000025034	Trim8	-0.527973	0.224172	58.28	63.49	65.14	60.62	49.37	40.81	44.57	44	43.04	33.6
ENSMUSG00000055357	4933400A11Rik	-0.840884	0.224172	2.88	3.62	2.6	2.14	1.79	2.11	1.09	1.23	1.81	1.1
ENSMUSG00000025025	Mxi1	-0.596558	0.224752	27.28	31.29	27.44	31.9	26.65	19.48	16.7	14.43	24.28	22.1
ENSMUSG00000027496	Aurka	0.815693	0.225096	11.33	22.74	9.9	14.47	10.36	18.05	28.21	21.69	27.76	21.07
ENSMUSG00000043542	Zc2hc1a	0.494346	0.225096	12.83	15.2	13.5	15.4	13.85	20.68	19.47	17.33	22.32	20
ENSMUSG00000060639	H4c9	0.65898	0.225096	5.41	8.12	5.67	4.91	8.74	11.02	9.03	11.44	9.93	9.28
ENSMUSG00000015745	Plekho1	0.799794	0.225203	4.18	4.33	2.99	2.65	2.15	6.81	7.24	4.69	4.23	5.04
ENSMUSG00000000085	Scmh1	-0.548053	0.225753	7.01	7.38	7.66	7.17	6.45	5.68	3.89	4.35	5.8	4.92
ENSMUSG00000025498	Irf7	0.981832	0.227541	19.63	20.78	13.46	14.62	6.08	29.71	28.32	27.86	22.09	28.32
ENSMUSG00000028266	Lmo4	0.692601	0.227541	28.99	32.09	27.33	19.03	29.58	63.46	44.21	35.74	42.77	36.8
ENSMUSG00000036560	Lgi4	-0.661602	0.227541	2.54	2.94	2.53	4.09	3.2	1.9	2.39	1.49	2.25	1.64
ENSMUSG00000052062	Pard3b	-0.723532	0.229796	2.99	2.99	3.29	3.11	4.96	1.82	2.26	1.61	3.05	1.83
ENSMUSG00000051615	Rap2a	-0.65363	0.230326	9.81	7.21	8.82	11.17	10.58	7.49	5.25	6.21	7.09	4.42
ENSMUSG00000031604	Msmo1	0.489704	0.231836	9.05	8.3	9.62	8.64	10.71	13.14	11.98	13.78	12.14	13.86
ENSMUSG00000000782	Tcf7	-0.977385	0.233073	5.17	3.35	4.88	5.89	3.69	2.43	2.34	2.7	3.71	1.09
ENSMUSG00000013766	Ly6g6e	-1.48257	0.233073	6.75	2.17	6.78	2.47	6.82	3.9	1.24	1	2.03	1
ENSMUSG00000015672	Mrpl32	0.553986	0.233073	7.76	10.24	7.41	7.18	7.67	12.94	10.97	12.17	9.59	13.35
ENSMUSG00000020427	Igfbp3	-0.760682	0.233073	186.9	98.51	153.93	148.68	167.23	115.86	65.05	88.62	111.29	67.9
ENSMUSG00000022515	Anks3	-0.65954	0.233073	21.75	12.98	22.86	19.72	18.63	10.82	11.75	9.84	15.85	12.16
ENSMUSG00000028028	Alpk1	-0.976249	0.233073	3.21	3.98	2.75	4.72	6.21	1.26	1.68	1.9	3.62	2.4
ENSMUSG00000028957	Per3	-0.732745	0.233073	4.36	3.62	8.05	6.49	5.58	3.77	3.5	2.81	3.46	2.83
ENSMUSG00000029231	Pdgfra	-0.829343	0.233073	28.81	23.03	38.57	47.55	24.03	18.32	12.78	14.57	25.81	18.75
ENSMUSG00000031137	Fgf13	0.781289	0.233073	2.46	2.94	1.91	2.53	2.83	5.38	2.75	3.57	6.5	4.32
ENSMUSG00000032570	Atp2c1	-0.635851	0.233073	11.43	15.23	13.38	14.63	18.44	8.43	7.2	9.86	12.41	9.34
ENSMUSG00000034591	Slc41a2	-0.602199	0.233073	8.2	5.5	8.56	8.7	7.16	4.95	4.25	5.05	6.24	4.5
ENSMUSG00000036781	Rps27l	0.767953	0.233073	186.9	280.82	135.07	115.55	198.34	333.01	321.28	308.02	244.17	289.1
ENSMUSG00000038481	Cdk19	-0.712028	0.233073	4.18	4.94	5.77	5.33	3.32	2.74	2.27	2.25	3.93	3.25
ENSMUSG00000066043	Phactr4	0.683686	0.233073	3.54	3.22	3.24	3.69	2.53	3.74	7.67	4.65	4.84	5.71
ENSMUSG00000069678	Pcgf1	0.593641	0.233073	11.3	11.66	10.8	7.96	10.52	19.09	18.22	12.62	14.21	14.95
ENSMUSG00000004661	Arid3b	-0.758818	0.234599	3.33	4.71	3.15	2.95	2.89	1.81	2.13	2.32	2.76	1.23
ENSMUSG00000022220	Adcy4	-1.01402	0.234599	8.08	9.64	7.25	9.07	10.65	2.15	5.36	3.12	7.72	5.85
ENSMUSG00000024070	Prkd3	-0.720201	0.234599	4.3	3.89	4.54	5.86	6.31	2.6	2.9	2.92	4.61	2.28
ENSMUSG00000030042	Pole4 ENSMUSG00000030042	0.509943	0.234599	31.87	35.8	24.36	28.22	29.08	39.73	45.73	44.03	40.52	41.2
ENSMUSG00000032010	Usp2	0.784866	0.234599	2.22	1.98	2.6	2.16	1	3.06	3.09	3.02	3.75	3.5
ENSMUSG00000034449	Dhrs11	0.807822	0.234599	20.1	41.88	18.62	19.36	15.75	31	42	41.08	36.78	39.94
ENSMUSG00000036639	Nudt1	0.7967	0.234599	10.87	17.45	8.55	8.87	6.71	14.24	19.65	20.37	15.22	17.6
ENSMUSG00000036832	Lpar3	-0.77621	0.234599	1.89	2.01	2.61	1.81	3.89	1	1.25	1.49	1.6	1.59
ENSMUSG00000028578	Caap1	0.631487	0.237648	3.79	6.67	4.9	5.6	4.33	6.15	8.01	7.37	7.77	9.5
ENSMUSG00000022817	Itgb5	-0.646839	0.23768	85.52	109.93	86.86	125.16	68.17	50.38	57.94	75.83	61.23	54.63
ENSMUSG00000000753	Serpinf1	0.585964	0.238405	188.65	191.21	176.55	151.16	190.29	313.84	299.26	314.96	193.85	243.43
ENSMUSG00000026875	Traf1	-0.767467	0.238405	1.85	2.15	2.41	2.22	4.63	1.77	1.45	1.34	1.53	1.31
ENSMUSG00000043162	Pyurf	0.566592	0.238405	8.69	6.38	6.33	5.55	6.19	8.53	11.4	9.82	8.4	10.71
ENSMUSG00000043572	Pars2	-0.713272	0.238405	3.15	3.17	3.36	3.06	2.61	1.74	1.73	2	3.03	1.24
ENSMUSG00000050730	Arhgap42	-0.895068	0.238405	5.74	8.58	7.35	10.29	18.72	5.11	4.87	5.8	5.31	4.09
ENSMUSG00000068417	Pnp2	0.759034	0.238405	6.56	10.22	5.95	6.09	4.84	7.36	11.19	11.07	14.02	12.77
ENSMUSG00000069516	Lyz2	1.46784	0.238405	12.24	49.92	8.04	20	32.24	42.89	53.2	93.34	70.98	33.93
ENSMUSG00000074486	Bglap2	1.49868	0.238405	64.48	363.64	58.9	56.61	145.78	265.46	312.19	364.61	191.07	355.71
ENSMUSG00000075707	Dio3	0.981886	0.238405	1.2	2.23	1	1.36	1	4.1	1.36	2.57	2.47	3.09
ENSMUSG00000097119	B230354K17Rik ENSMUSG00000097119	-0.728527	0.238405	2.8	2.44	4.08	3.4	2.6	1.63	2.01	1.26	2.67	1.79
ENSMUSG00000041801	Phlda3	0.598046	0.238586	96.21	87	84.74	79.07	81.03	184.5	138.06	125.16	114.4	99.01
ENSMUSG00000022023	Wbp4	0.479671	0.238829	7.44	7.31	7.84	8.14	8.76	10.22	12.22	9.58	11.5	11.65
ENSMUSG00000040669	Phc1	-0.719997	0.238829	5.46	3.49	6.2	5.21	4.49	2.25	3.86	2.29	3.82	3
ENSMUSG00000062691	Cebpzos	0.762658	0.238829	17.28	20.31	11.51	10.5	10.38	26.14	29.33	23.78	18.32	18.53
ENSMUSG00000020805	Slc13a5	0.900968	0.240443	1.38	1.54	1.5	1.15	2	2	1.91	4.72	2.23	4.14
ENSMUSG00000022148	Fyb1	-0.63477	0.240443	6.09	7.23	5.25	4.83	7.66	4.47	5.02	3.16	4.05	3.3
ENSMUSG00000022440	C1qtnf6	0.570556	0.240443	22.09	19.29	18.44	18.81	20.29	27.13	33.5	32.71	20.91	34.85
ENSMUSG00000028603	Scp2	0.69929	0.240443	65.42	44.08	62.96	55.99	79.94	141.21	88.57	79.99	113.78	80.57
ENSMUSG00000036596	Cpz	1.25402	0.240443	2.22	4.97	2.31	3.46	1	4.4	4.09	5.71	6.32	10.48
ENSMUSG00000037872	Ackr1	0.839836	0.240443	5.09	7.51	4.08	4.28	3.53	6.65	8.36	14.04	8.83	6.28
ENSMUSG00000050295	Foxc1	-0.568502	0.240443	46.19	35.84	53.27	52.17	41.83	35.66	34.26	29.04	31.07	24.34
ENSMUSG00000054675	Tmem119	0.66541	0.240443	16.77	17.1	14.78	16.19	15.77	23.41	28.76	34.79	15.96	29.05
ENSMUSG00000059866	Tnip2	-0.501463	0.240443	16	12.93	14.82	14.82	16.64	10.31	11.96	10.46	11.65	8.85
ENSMUSG00000031166	Wdr13	-0.62476	0.240602	6.85	9.13	7.97	7.54	7.06	6.48	4.27	6.09	5.06	3.57
ENSMUSG00000052293	Taf9	0.617754	0.24113	11.22	16.93	10.37	10.92	13.41	20.48	23.6	19.55	14.74	17.62
ENSMUSG00000020173	Cobl ENSMUSG00000020173	-0.538442	0.243718	2.75	3.64	2.68	3.38	3.35	1.96	2.27	1.87	2.1	2.69
ENSMUSG00000020415	Pttg1	0.998994	0.243718	8.37	27.46	10.01	8.78	11.1	15.74	29.06	26.92	22.97	25.28
ENSMUSG00000030064	Frmd4b	-0.639275	0.243718	2.59	5.4	3.18	2.92	3.71	2.19	2.24	2.23	2.08	2.31
ENSMUSG00000040533	Matn1	1.51822	0.243718	1.03	2.51	1.15	1	1	1	4.4	7.57	3.09	5.57
ENSMUSG00000049551	Fzd9	-0.991107	0.243718	33.25	16.04	39.33	23.82	14.02	10.22	8.48	16.53	9.93	15.87
ENSMUSG00000032000	Birc3	-0.676211	0.246396	10.03	9.9	12.98	14.12	12.58	5.4	7.54	6.64	7.13	11.4
ENSMUSG00000019564	Arid3a	-0.645011	0.246828	3.72	2.75	4.45	3.93	4.38	2.17	2.01	3.42	2.65	2.12
ENSMUSG00000002847	Pla1a	-0.602335	0.254031	53.61	46.18	53.47	44.31	58.47	48.05	34.48	32.3	31.71	25.06
ENSMUSG00000020253	Ppm1m	-0.554653	0.254031	19.09	18.06	21.39	16.7	15.71	15.28	11.68	12.19	13.78	9.44
ENSMUSG00000020493	Prr11	0.701505	0.254031	1.33	1.61	1.22	1.62	1	1.56	1.68	2.42	2.79	2.72
ENSMUSG00000048490	Nrip1	-0.612426	0.254031	7.48	5.95	6.42	7.97	7.4	4.03	3.48	4.32	6.53	5.1
ENSMUSG00000061615	Hist1h2an	1.25457	0.254031	2.72	5.35	2.63	1.48	1	3.32	7.17	4.43	6.09	6.82
ENSMUSG00000098483	Mir7078	0.973457	0.254031	1.79	1.75	1	1.89	1	4.12	3.85	1.82	3.46	1.73
ENSMUSG00000046523	Kctd4	0.948095	0.255612	1	1.52	1.41	1.17	1	1.76	1.4	4.49	1.87	3.24
ENSMUSG00000060923	Acyp2	0.637139	0.255612	12.73	16.87	11.79	10.55	15.55	20.19	28.9	15.99	18.85	21.49
ENSMUSG00000099083	Atf7	-0.584773	0.255612	4.67	4.66	5.51	5.78	4.54	2.94	3.91	2.96	4.53	2.69
ENSMUSG00000033965	Slc16a2	-0.609791	0.255708	55.19	33.64	57.7	55.56	37.06	30.28	32.91	32.08	31.19	26.73
ENSMUSG00000046152	Fut10	-0.563899	0.258674	5.95	8.17	6.99	6.28	7.33	4.16	5.75	4.38	5.67	3.73
ENSMUSG00000029330	Cds1	0.67893	0.258809	1.62	2.64	2.33	2.07	2.38	2.43	5.07	3.13	3.74	3.58
ENSMUSG00000030930	Chst15	-0.762721	0.258809	36.69	27.94	44.39	37.29	16.91	17.22	16.71	17.12	19.84	20.88
ENSMUSG00000033377	Palmd	0.663813	0.258809	1.31	1.88	1.37	1.15	1	1.67	2.66	2.32	2.25	1.67
ENSMUSG00000030867	Plk1	0.925869	0.258882	9.33	30.91	10.85	18.49	12.45	22.32	34.23	27.64	30.28	27.88
ENSMUSG00000032381	Ciao2a	0.596088	0.258882	80.19	124.53	63.95	74.5	86.52	115.41	140.97	132.99	122.58	122.49
ENSMUSG00000060860	Ube2s	0.491909	0.258882	10.63	13.14	10.38	9.34	9.39	16.21	14.76	14.49	13.16	15.33
ENSMUSG00000068551	Zfp467	-0.550652	0.258882	7.06	6.41	9.11	8.16	8.1	5.95	5.33	4.31	6.47	4.57
ENSMUSG00000026049	Tex30	0.783825	0.259198	7.68	14.73	6.42	8.52	8.66	10.38	15.36	21.33	16.99	14.03
ENSMUSG00000003810	Mast2	-0.673516	0.260084	8.45	8.65	7.39	8.92	6.17	3.82	3.65	4.86	7.47	5.69
ENSMUSG00000005886	Ncoa2	-0.63668	0.260084	2.36	2.44	2.34	3.1	3.58	1.76	1.37	1.51	2.54	1.78
ENSMUSG00000009876	Cox4i2	1.05084	0.260084	33.07	28.35	20.72	17.8	14.08	33.54	36.49	89.24	27.06	62.87
ENSMUSG00000015053	Gata2	-0.969126	0.260084	10.04	13.2	5.76	6.77	8.36	4.38	7.81	4.92	3.72	2.4
ENSMUSG00000015133	Lrrk1	-0.604976	0.260084	6.71	5.5	7.65	9.59	6.24	5.2	4.43	3.46	5.24	4.97
ENSMUSG00000015766	Eps8	-0.713429	0.260084	3.19	2.06	4.28	4.36	4.7	1.82	2.18	2.14	2.49	2.3
ENSMUSG00000016918	Sulf1	-0.657195	0.260084	11.89	8.96	13.28	18.42	10.14	6.23	7.24	8.93	7.74	8.69
ENSMUSG00000017446	C1qtnf1	-0.589954	0.260084	19.48	13.12	23.38	17.93	23.33	14.99	11.12	12.87	12.63	11.94
ENSMUSG00000019820	Utrn	-0.538326	0.260084	3.51	3.59	3.6	4.23	4.44	2.34	2.66	2.19	3.48	2.78
ENSMUSG00000019850	Tnfaip3	-0.833921	0.260084	4.74	8.65	6.88	9.18	11.9	3.75	5.14	2.98	4.68	6.37
ENSMUSG00000020100	Slc29a3	-0.581382	0.260084	11.51	7.92	12.43	15.5	10.98	7.93	7.47	6.78	8.25	7.76
ENSMUSG00000022505	Emp2	-0.543451	0.260084	100.19	83.15	91.66	110.18	87.85	56.7	88.97	60.42	58.83	62.68
ENSMUSG00000025630	Hprt	0.635078	0.260084	73.63	113.78	60.8	70.96	117.05	121.9	135.08	142.64	124.21	131.01
ENSMUSG00000026029	Casp8	0.542838	0.260084	13.46	12.74	10.96	12.69	10.07	17.24	14.13	15.12	22.64	18.9
ENSMUSG00000026817	Ak1	0.596863	0.260084	54.42	43.91	60.91	57.16	60.36	122.39	85.94	75.41	72.13	69.46
ENSMUSG00000028517	Plpp3	-0.534238	0.260084	446.82	363.31	434.97	405.08	387.7	357.83	274.13	224.88	324.86	242.95
ENSMUSG00000028678	Kif2c	0.699525	0.260084	3.11	7.35	4.23	4.16	4.68	5.73	6.82	8.63	8.22	7.67
ENSMUSG00000029338	Antxr2	-0.797005	0.260084	14.53	19.37	21.61	30.62	25.51	12.99	8.79	9.54	19.41	14.19
ENSMUSG00000029417	Cxcl9	0.894183	0.260084	26.19	31.83	12.23	14.11	36.4	39.44	45.69	38.77	43.67	38.06
ENSMUSG00000029675	Eln	0.811928	0.260084	2.12	1.79	2.38	1.54	1	2.2	2.82	3.19	2.57	4.56
ENSMUSG00000030008	Pradc1	0.703418	0.260084	12.92	17.35	10.29	9.83	7.45	19.91	21.07	14.76	15.64	19.97
ENSMUSG00000030041	M1ap	0.574365	0.260084	3.83	4.51	3.91	2.98	3.06	4.72	5.29	6.92	4.46	5.85
ENSMUSG00000030107	Usp18	0.64317	0.260084	12.5	18.68	10.72	11.57	16.01	29.68	21.5	18.02	20.24	18.51
ENSMUSG00000031453	Rasa3	-0.592394	0.260084	116.19	102.76	111.72	132.72	72.64	60.54	81.15	64.21	78.51	66.64
ENSMUSG00000031827	Cotl1	0.731865	0.260084	2.94	2.02	3	3.1	2.48	4.22	4.58	6.51	2.64	5.21
ENSMUSG00000032026	Rexo2	0.683866	0.260084	36.57	57.44	29.05	32.09	56.11	62.23	66.96	74.96	55.58	67.71
ENSMUSG00000032038	St3gal4	0.726995	0.260084	7.49	13.31	10.05	8.21	6.05	10.93	19.59	15.62	15.09	12.25
ENSMUSG00000033307	Mif	0.721103	0.260084	89.12	148.62	75.53	60.11	92.77	130.56	158.49	180.91	120.04	151.11
ENSMUSG00000036246	Gmip	-0.744289	0.260084	4.76	3.13	5.14	4.73	2.45	1.93	2.6	1.81	2.86	2.59
ENSMUSG00000037815	Ctnna1	-0.626424	0.260084	37.95	33.33	49.83	54.39	37.99	30.41	20.05	26.06	35.52	26.32
ENSMUSG00000038147	Cd84	-1.0556	0.260084	4.75	7.36	2.53	3.26	7.14	3.22	1.91	2.49	2.84	1.22
ENSMUSG00000038412	Higd1a	0.7263	0.260084	21.61	26.4	16.1	12.31	17.97	25.19	34.96	35.57	22.25	36.13
ENSMUSG00000040034	Nup43	0.757591	0.260084	4.56	9.16	4.26	6.15	4.1	6.44	11.04	9.22	9.37	10.09
ENSMUSG00000040204	Pclaf	0.96453	0.260084	6.53	17.3	5.57	7.74	8.95	9.66	19.07	16.64	20.1	20.02
ENSMUSG00000045382	Cxcr4	0.738185	0.260084	2.07	1.87	1.6	1.88	2.31	2.38	4.06	4.53	2.04	3.89
ENSMUSG00000048100	Taf13	0.507778	0.260084	10.33	7.73	9.71	8.22	7.52	10.96	14.47	12.6	11.08	12.58
ENSMUSG00000053475	Tnfaip6	0.754917	0.260084	21.07	24.98	15.81	17.65	20.99	53.74	37.65	22.56	37.12	24.9
ENSMUSG00000057506	Bloc1s2	0.59199	0.260084	25.15	30.4	23.27	24.17	18.68	51.62	32.85	34.1	31.55	34.26
ENSMUSG00000059824	Dbp	-0.917236	0.260084	32.77	21.02	43.48	34.15	15.83	18.32	15.48	8.94	18.54	14.34
ENSMUSG00000062563	Cys1	-0.752496	0.260084	10.13	6.92	12.24	8.93	16.25	8.52	6.5	4.72	5.84	6.01
ENSMUSG00000073599	Ecscr	-0.703166	0.260084	7.54	5.08	4.19	5.26	8.05	4.95	2.74	3.21	3.99	3.42
ENSMUSG00000036850	Mrpl41	0.687741	0.260963	37.54	52.73	28.18	25.12	40.16	65.88	65.56	58.96	42.23	56.74
ENSMUSG00000033970	Rfc3	0.626182	0.261048	11.2	15.26	10.53	10.25	8.58	14.03	23.09	18.38	13.91	16.74
ENSMUSG00000039804	Ncoa5	-0.549731	0.261048	10.46	12.78	10.11	12.81	10.15	7.1	5.81	8.38	9.81	7.71
ENSMUSG00000018849	Wwc1	-0.605437	0.261139	4.75	4.25	4.91	5.15	2.97	2.95	3.14	2.75	3.38	2.16
ENSMUSG00000031959	Wdr59	-0.532739	0.261139	2.52	2.21	3.11	3.19	3.04	1.94	1.73	2.24	2.19	1.61
ENSMUSG00000032109	Nlrx1	-0.615881	0.261139	11.37	14.16	9.58	8.46	6.86	7.1	5.88	6.62	5.85	6.55
ENSMUSG00000034731	Dgkh	-0.704798	0.261139	4.65	3.7	4.76	4.92	8.9	2.86	2.75	3.07	4.06	3.18
ENSMUSG00000090394	4930523C07Rik	0.592196	0.261139	4.13	4.94	4.18	3.74	2.82	5.46	4.52	6.54	6.19	7.01
ENSMUSG00000030823	9130019O22Rik	-0.632422	0.261621	3.45	2.93	3.97	3.96	5.08	2.57	1.74	2.44	3.28	2.52
ENSMUSG00000103567	Pcdhga5	-0.768289	0.261621	2.01	2.3	2.42	4.23	2.85	1.68	1.36	1.42	2.5	1.16
ENSMUSG00000012640	Zfp715	-1.06736	0.2625	3.65	5.49	2.96	5.24	5.35	1.35	1.44	1.55	5.02	2.72
ENSMUSG00000020793	Galr2	-1.26649	0.2625	5.04	3.83	4.92	6.53	11.23	6.2	1.15	1.77	3.2	2.14
ENSMUSG00000022425	Enpp2	-0.636818	0.2625	22.66	23.38	31.18	35.33	31.07	15.85	13.31	18.46	20.5	24.99
ENSMUSG00000022479	Vdr	-0.768347	0.2625	15.25	9.35	13.47	22.83	20.74	11.05	7.69	10.91	9.65	7.09
ENSMUSG00000024158	Hagh	0.556019	0.2625	36.85	46.64	29.02	30.42	37.36	44.84	59.69	57.17	43.91	57.95
ENSMUSG00000029047	Pex10	-0.60491	0.2625	5.75	3.86	5.24	4.69	6.3	2.85	4.47	2.97	2.84	3.93
ENSMUSG00000030249	Abcc9	-0.972503	0.2625	3.81	2.58	3.56	7.32	3.42	1.61	1.09	2.2	3	2.6
ENSMUSG00000031378	Abcd1	-0.458289	0.2625	14.45	10.88	14.38	14.23	13.22	9.15	10.7	9.99	9.51	9.34
ENSMUSG00000032262	Elovl4	-0.780533	0.2625	16.8	8.98	14.49	11.38	14.16	8.35	6.77	4.48	8.08	11.51
ENSMUSG00000032340	Neo1	-0.679647	0.2625	10.04	8.98	10.9	13.86	10.27	4.43	5.47	7.07	9.41	8.23
ENSMUSG00000042340	Ctf1	1.11141	0.2625	5.21	3.07	4.08	3.46	1	6.52	7.93	5.31	6.05	6.4
ENSMUSG00000042594	Sh2b3	-0.481786	0.2625	12.4	13.79	12.46	14.88	10.76	8.96	9.17	7.76	10.28	9.8
ENSMUSG00000043432	Leng9	-0.694479	0.2625	10.34	7.58	8.78	6.13	13.11	6.19	5.77	3.83	6.28	5.8
ENSMUSG00000044006	Cilp2	-1.49007	0.2625	10.77	11.74	10.14	5.31	9.75	1.64	1.47	7.21	2.41	9.06
ENSMUSG00000068101	Cenpm	1.08362	0.2625	7.65	21.54	6.57	8	3.96	13.17	18.77	20.05	18.23	16.23
ENSMUSG00000098318	Lockd	0.688904	0.2625	1.95	3.6	1.82	1.85	3.07	3.07	3.87	4.24	3.54	4.43
ENSMUSG00000051855	Mest	-1.00617	0.262996	13.1	5.74	4.51	6.24	15.63	4.34	2.82	4.68	3.84	4.6
ENSMUSG00000026594	Ralgps2	-0.593224	0.264106	1.71	2.87	1.51	1.76	2.15	1.33	1.51	1.24	1.31	1.1
ENSMUSG00000037636	Slc25a43	0.706044	0.264106	1.66	3.02	1.93	2.34	1.77	2.21	4.38	3.65	3.12	4.2
ENSMUSG00000071317	Bves	-0.69011	0.264106	6.04	3.37	5.6	6.35	8.26	4.35	3.43	3.01	3.69	3.3
ENSMUSG00000039450	Dcxr	0.629654	0.264603	22.07	19.34	17.19	12.47	17	36.49	30.55	25.35	23.62	20.66
ENSMUSG00000039958	Mettl20	0.505324	0.264603	5.07	3.48	4.4	4.21	4.66	5.66	5.92	6.33	5.43	7.62
ENSMUSG00000013701	Timm23	0.632763	0.265386	35	56.41	27.05	31.48	32.78	48.15	63.22	60.6	46.25	57.89
ENSMUSG00000017692	Rhbdl3	-0.750231	0.265386	5.78	5.64	6.53	7.91	4.83	2.06	3.11	5.09	4.2	4.41
ENSMUSG00000018593	Sparc	0.851568	0.265386	1038.62	1543.99	1111.56	767.53	1128.55	1390.05	1705.2	3166.82	1344.82	2926.14
ENSMUSG00000034248	Gm16867	0.667356	0.265386	3.12	5.82	4.9	4.72	2.68	5.74	6.29	6.76	6.4	7.28
ENSMUSG00000045639	Znf629	-0.784986	0.265386	2.37	3.64	3.31	3.46	3.38	1.73	1.03	2.24	1.83	3.01
ENSMUSG00000067430	Zfp763	-0.615939	0.265386	2.03	1.92	2.59	1.85	2.72	1.24	1.15	1.32	2.1	1.52
ENSMUSG00000041702	Btbd7	-0.685296	0.267858	3.6	3.1	3.72	4.81	5.3	3.04	1.63	2.25	3.27	2.7
ENSMUSG00000000093	Tbx2	-0.868302	0.268139	20.28	9.89	17.14	16.83	19.9	11.65	5.17	7.01	13.91	9.67
ENSMUSG00000006344	Ggt5	-0.504508	0.268636	38.38	37.74	40.74	43.52	30.44	32.77	26.93	22.75	28.13	24.09
ENSMUSG00000041827	Oasl1	1.25425	0.268935	3.77	7.02	3.86	4.07	1	7.12	12.21	6.66	7.79	7.12
ENSMUSG00000006362	Cbfa2t3	-0.737836	0.270394	4.05	6.33	3.99	5.37	9.2	2.75	4.29	3.11	2.81	3.8
ENSMUSG00000008822	Acyp1	0.650492	0.270394	9.62	14.74	11.11	8.62	17.74	21.28	21.97	18.07	16.52	16.45
ENSMUSG00000021569	Trip13	0.854195	0.270394	3.07	8.08	3.05	4.78	3.34	5.86	10.53	5.9	8.17	7.84
ENSMUSG00000035472	Slc25a21	0.893907	0.270394	3.62	7.46	2.69	4.51	7.32	7.13	6.45	11.26	9.04	11.35
ENSMUSG00000041577	Prelp	0.595894	0.270394	262.99	352.7	217.25	311.31	234.92	316.16	405.2	502.09	361.72	499.57
ENSMUSG00000087590	Epb41l4aos	0.646164	0.270394	11.17	14.48	9.62	6.68	8.58	19.1	14.57	15.85	12.57	15.1
ENSMUSG00000004040	Stat3	-0.5964	0.271882	43.09	31.92	47.15	48.12	26.31	27.05	28.44	22.36	26.13	23.12
ENSMUSG00000020514	Mrpl22	0.58213	0.271882	34.9	45.97	28.38	27.64	38.87	45.65	68.3	50.05	44.89	52.51
ENSMUSG00000030287	Itpr2 ENSMUSG00000030287	-0.44724	0.272925	4.43	4.56	4.97	5.61	4.07	3.29	3.53	3.39	3.34	3.7
ENSMUSG00000044894	Uqcrq	0.658851	0.272925	48.21	63.31	40.4	27.97	45.36	74.42	79.06	75.2	52.9	65.57
ENSMUSG00000026914	Psmd14	0.535492	0.274014	27.6	44.67	28.33	33.22	38.31	42.98	50.17	44.93	52.19	56.24
ENSMUSG00000021807	Rtraf	0.523238	0.274596	44.81	51.88	37.32	32.82	48.04	64.42	61.35	64.31	49.96	66.05
ENSMUSG00000038037	Socs1	0.709685	0.277313	94.58	75.48	72.15	56.52	39.07	125.18	124.78	105.93	81.51	98.67
ENSMUSG00000042156	Dzip1	-0.57053	0.278168	3.39	4.58	4.12	5	3.37	2.48	3.02	2.75	2.07	3.5
ENSMUSG00000020422	Tns3	-0.582354	0.278773	13.31	10.11	14.62	17.92	13.21	11.11	8.67	7.1	10.85	8.34
ENSMUSG00000022587	Ly6e	0.623741	0.278773	89.75	116.45	69.69	66.29	79.69	162.03	155.49	127.15	100.84	103.46
ENSMUSG00000024056	Ndc80	0.62561	0.278773	1.67	1.91	2.17	2.5	1.4	2.59	2.13	3.78	3.05	3.33
ENSMUSG00000025894	Aasdhppt	0.665648	0.278773	16	16.98	10.07	16.41	23.2	22.74	30.81	25.9	19.9	28.97
ENSMUSG00000026385	Dbi	0.648307	0.278773	78.71	76.59	66.06	40.8	75.79	125.46	112.28	112.12	76.96	95.82
ENSMUSG00000027368	Dusp2	0.650363	0.278773	1.84	1.6	1.95	1.23	1.03	2.64	2.15	3.09	1.89	2.09
ENSMUSG00000027630	Tbl1xr1	-0.555241	0.278773	6.49	7.77	5.47	7.43	7.6	5.76	3.69	3.95	5.75	4.71
ENSMUSG00000028044	Cks1b	0.785101	0.278773	52.8	108.03	39.52	47.68	73.61	86.68	132.14	120.92	85.71	101.27
ENSMUSG00000030905	Crym	-1.0513	0.278773	23.58	9.83	14.79	17.66	13.32	16.23	6.81	3.98	9.33	5.14
ENSMUSG00000031465	Angpt2	-0.648343	0.278773	19.38	25.4	19.24	26.56	32.82	12.91	13.47	15.94	23.41	13.45
ENSMUSG00000033717	Adra2a	-1.10568	0.278773	12.44	2.71	10.31	10.04	7.76	5.4	2.62	3.19	4.18	3.11
ENSMUSG00000034875	Nudt19	0.627165	0.278773	24.51	40.82	18.13	22.94	24.72	42.62	35.12	45.43	34.77	38.24
ENSMUSG00000036006	Ripor2	-0.80126	0.278773	3.45	5.73	2.55	2.47	5.67	2.27	1.99	2.24	2.68	1.62
ENSMUSG00000038900	Rpl12	0.712673	0.278773	20.52	39.79	18.1	16.79	27.12	32.33	44.39	42.25	31.86	41.18
ENSMUSG00000056054	S100a8	1.52388	0.278773	12.36	46.48	6.04	17.21	42.15	40.68	33.85	92.66	79.72	48.66
ENSMUSG00000060924	Csmd1	-0.620768	0.278773	4	2.97	4.65	5.74	3.56	3.09	2.44	2.25	3.38	2.29
ENSMUSG00000062070	Pgk1	0.563249	0.278773	24.21	27.79	19.87	18.35	22.44	27.19	32.59	42.09	26.82	38.76
ENSMUSG00000069833	Ahnak	-0.445934	0.278773	10.42	10	11.32	11.15	10.43	8.35	7.61	6.51	9.17	7.71
ENSMUSG00000029207	Apbb2	-0.64271	0.279021	19.12	19.12	22.91	25.02	19.15	16.17	12.69	8.83	19.83	12.04
ENSMUSG00000031697	Orc6	0.710731	0.279021	17.04	35.4	14.32	19.32	21.59	24.98	40.57	34.21	33.27	36.68
ENSMUSG00000030269	Mtmr14	-0.518179	0.28014	22.92	17.97	15.43	16.48	15.92	11.99	11.25	11.83	15.97	10.86
ENSMUSG00000021474	Sfxn1	0.563035	0.280247	10.38	18.37	9.53	11.55	10.51	17.15	18.6	17.03	17.31	16.51
ENSMUSG00000024044	Epb41l3	-0.704997	0.280247	2.95	2.55	4.03	3.86	2.62	1.48	1.35	2.11	2.98	2.12
ENSMUSG00000025140	Pycr1	0.813882	0.280247	3.31	5.08	2.15	3.5	4.55	6.05	4.6	10.27	4.79	7.06
ENSMUSG00000079355	Ackr4	-0.882383	0.280247	125.03	64.7	120.75	111.9	129.8	97.89	51.77	38.33	85.33	40.21
ENSMUSG00000005732	Ranbp1	0.736863	0.280763	118.82	262.17	102	117.51	161.27	189.4	276.97	271.21	218.95	248.5
ENSMUSG00000041632	Mrps27	0.44857	0.281031	13.1	11.25	15.41	12.86	13.91	18.42	19.97	16.48	16.59	19.12
ENSMUSG00000001123	Lgals9	0.648825	0.282409	98.73	167.56	75.6	75.53	88.38	143.72	172.37	150.94	136.58	154.89
ENSMUSG00000028719	Cmpk1	0.621032	0.282409	15.72	22.09	13.5	19.03	28.15	24.45	32.5	32.72	26.36	31.53
ENSMUSG00000030207	Fam234b	0.556707	0.283278	9.37	13.81	8.59	13.64	9.29	14.86	18.63	13.92	17.32	14.53
ENSMUSG00000020018	Snrpf	0.735749	0.283389	35.49	75.27	35.25	27.6	51.16	69.6	79.73	74.76	57.58	71.28
ENSMUSG00000064326	Siva1	0.668301	0.283389	21.05	34.47	15.18	16.05	16.57	32.58	33.68	35.05	26.54	29.09
ENSMUSG00000030327	Necap1	-0.521915	0.283551	13.1	17.07	15.67	16	15.38	9.35	8.06	12.62	11.34	13.1
ENSMUSG00000032279	Idh3a	0.600672	0.283551	13.46	21.77	14.63	19.19	24.05	20.88	31.74	27.49	28.1	30.99
ENSMUSG00000044155	Lsm8	0.592275	0.283655	9.51	12.56	7.21	6.91	6.98	10.24	14.09	12.96	12.15	14.24
ENSMUSG00000038463	Olfml2b	-0.647152	0.283655	154.23	120.35	146.41	241.21	183.62	141.38	84.5	99.15	121.86	88.52
ENSMUSG00000020676	Ccl11	1.19787	0.284629	2.64	5.07	2.19	2.58	1	4.41	7.35	9.47	2.79	5.61
ENSMUSG00000025494	Sigirr	0.672327	0.284665	1.65	1.25	1.29	1.34	1	1.52	2.96	2.82	1.74	1.66
ENSMUSG00000031167	Rbm3	0.472178	0.284665	31.87	39.51	29.51	25.03	32.32	39.47	45.88	42.06	44.44	45.62
ENSMUSG00000051730	Mettl5	0.562442	0.284665	7.11	10.02	6.55	6.18	6.83	10.89	14	11.1	8.35	9.79
ENSMUSG00000032198	Dock6	-0.686126	0.286091	4.98	3.67	4.28	4.97	5.58	2.53	2.57	5.05	2.96	2.07
ENSMUSG00000020400	Tnip1	-0.687866	0.286181	28.13	21.55	28.26	30.94	15.05	13.6	12.47	15.68	21.93	12.61
ENSMUSG00000025574	Tk1	0.792173	0.286181	10.7	25.02	10.26	10.6	11.01	14.22	26.75	23.37	22.47	24.99
ENSMUSG00000025324	Atp10a	-0.605594	0.286625	4.49	3.9	5.78	7.39	5.52	3.45	3.58	2.55	4.1	3.92
ENSMUSG00000020122	Egfr	-0.839106	0.286935	11.26	6.11	15.21	15.32	10.7	5.1	5.9	4.44	10.23	6.85
ENSMUSG00000030551	Nr2f2	0.54303	0.288477	1.81	1.91	1.81	1.63	1.28	1.84	2.73	2.94	2.15	2.7
ENSMUSG00000001056	Nhp2	0.866262	0.289687	54.2	131.32	40.15	43.54	59.68	91.89	144.39	130.93	86.29	99.72
ENSMUSG00000002104	Rapsn	-0.674078	0.289687	2.61	2.7	3.2	2.58	2.22	1	2.21	1.44	1.67	2.35
ENSMUSG00000015536	Mocs2	0.482634	0.289687	8.67	8.76	7.51	7.43	6.19	13.18	11.35	9.86	9.37	10.11
ENSMUSG00000017716	Birc5	0.849047	0.289687	18.95	52.02	18.2	19.81	30.99	30.77	50.86	55.11	45.44	53.3
ENSMUSG00000020838	Slc6a4	-1.28026	0.289687	16.7	24.95	6.02	6.87	10.24	5.41	7.98	4.11	6.16	1.91
ENSMUSG00000023031	Cela1	0.823244	0.289687	16.95	34.87	13.92	11.2	13.03	23.25	24.26	37.5	30.44	32.34
ENSMUSG00000023990	Tfeb	-0.480468	0.289687	4.98	5.93	5.89	5.02	4.02	3.28	3.9	3.32	3.67	4.26
ENSMUSG00000025189	Cnnm1	-0.526003	0.289687	15.27	9.77	15.19	15.53	16.1	9.71	10.64	8.56	11.5	9
ENSMUSG00000025237	Parp6	-0.528693	0.289687	4.93	6.06	4.9	4.92	3.56	3.32	3.04	3.08	4.3	3.07
ENSMUSG00000027074	Slc43a3	0.568552	0.289687	20.72	41.08	23.37	25.39	24.77	32.81	40.34	41.66	42.08	38.68
ENSMUSG00000027601	Mtfr1	0.601627	0.289687	9.47	17.09	10.91	16.3	10.73	15.18	17.24	20.28	20.88	22.42
ENSMUSG00000029911	Ssbp1	0.451885	0.289687	7.21	9.38	6.58	6.33	7.42	10.02	10.67	10.21	9.62	9.53
ENSMUSG00000031239	Itm2a	-0.724144	0.289687	355.33	155.24	264.87	175.24	231.36	211.15	129.73	120.87	120.57	120.63
ENSMUSG00000031557	Plekha2	-0.57682	0.289687	13.41	12.93	12.88	15.54	18.24	12.04	9.52	6.39	10.81	10.83
ENSMUSG00000032348	Gsta4	0.656112	0.289687	47.72	43.6	51.48	32.24	32.26	86.42	87.53	51.83	55.41	49.83
ENSMUSG00000033313	Fbxl8	-0.701219	0.289687	8.33	6.4	6.24	8.46	13.56	7.43	4.87	4.16	4.14	5.39
ENSMUSG00000033355	Rtp4	0.77311	0.289687	32.83	29.88	17.2	20.6	44.12	64.76	55.43	38.39	37.16	43.65
ENSMUSG00000034342	Cbl	-0.428005	0.289687	4.39	4.36	3.57	4.51	4.34	3.12	3.36	3.36	3.11	2.77
ENSMUSG00000036264	Fstl4	0.915125	0.289687	1.51	1.48	2.03	1.45	1	2.15	5.57	2.69	1.48	3.29
ENSMUSG00000037370	Enpp1	-0.702204	0.289687	11.02	13.81	10.33	17.19	11.61	4.62	8.89	6.89	8.66	11.23
ENSMUSG00000037709	Fam13a	-0.653686	0.289687	3.12	3.48	5.21	4.21	4.95	2.32	2.3	2.43	4.25	2.22
ENSMUSG00000038086	Hspb2	0.68697	0.289687	3.5	3.81	3.34	2.91	1.64	5.13	3.92	5.21	3.89	5.64
ENSMUSG00000039163	Cmc1	0.566714	0.289687	13.22	15.59	10.95	8.87	15.04	21.53	22.06	16.32	16.06	17.24
ENSMUSG00000041797	Abca9	-0.957725	0.289687	7.03	4.69	13.84	15.35	16.6	4.3	4.88	5.28	7.26	5.23
ENSMUSG00000043496	Tril	-0.747727	0.289687	7.82	3.56	8.62	8.26	4.57	3.45	3.85	3.41	4.61	3.25
ENSMUSG00000046312	Myorg	-0.972364	0.289687	19.93	7.09	25.38	22.45	15.87	10.69	11.73	5.3	7.25	9.12
ENSMUSG00000047804	Akap10	-0.753259	0.289687	4.37	5.2	6.39	6.41	8.79	6.05	2.39	3.69	3.82	2.95
ENSMUSG00000048583	Igf2	0.749697	0.289687	2.55	1.36	2.59	1.74	2.22	5.58	2.47	2.67	3.96	3.2
ENSMUSG00000054199	Gon4l	-0.495605	0.289687	2.27	1.89	2.25	2.62	2.37	1.37	1.79	1.7	1.97	1.31
ENSMUSG00000062248	Cks2	1.00188	0.289687	36.42	100.53	25.69	30.31	67.78	62.63	94.65	106.24	88.58	111.57
ENSMUSG00000064246	Chil1	1.41667	0.289687	1.34	5.29	4.41	1.51	2.71	8.79	11.34	10.56	2.18	7.56
ENSMUSG00000067149	Jchain	1.79681	0.289687	1.24	1.65	1.88	2.67	3.61	25.18	3.1	2.83	3.87	21.96
ENSMUSG00000070044	Fam149a	-0.537855	0.289687	9.28	8.35	11.51	11.36	14.72	7.28	6.41	7.96	8.78	7.09
ENSMUSG00000039016	Timm8b	0.661519	0.290044	80.91	118.25	62.39	55.08	82.55	127.06	156.27	117.24	87.66	131.69
ENSMUSG00000068749	Psma5	0.534036	0.290996	124.8	155.43	103.45	85.65	139.9	185.28	180.84	180.31	153.19	165.37
ENSMUSG00000027018	Hat1	0.789945	0.291837	17.11	37.23	13.25	21.32	15.6	23.19	31.69	40.98	41.64	34.59
ENSMUSG00000075410	Prcd	0.647189	0.291837	2.29	2.41	3.01	2.52	1.89	5.55	3.93	4.52	2.71	2.79
ENSMUSG00000054863	Tafa5	0.503317	0.292339	1.59	1.54	1.56	1.29	1	2.1	1.97	1.69	1.85	2.18
ENSMUSG00000017778	Cox7c	0.722693	0.292919	70.02	123.14	59.55	44.96	84.71	124.06	140.64	115.16	90.29	131.93
ENSMUSG00000022575	Gsdmd	-0.567673	0.292919	53.97	58.47	47.53	44.16	51.17	44.2	42.93	23.64	29.55	35.75
ENSMUSG00000027194	Ttc17	-0.707983	0.292919	4.83	3.81	6.17	6.43	9.13	3.79	3.15	4.17	4.55	2.53
ENSMUSG00000030447	Cyfip1 ENSMUSG00000030447	-0.609411	0.292919	8.74	8.11	11.09	11.65	9.94	5.94	4.45	6.29	9.77	6.78
ENSMUSG00000039620	Trmt9b	-0.639642	0.292919	2.25	1.79	1.89	1.57	3.24	1.26	1.27	1	1.56	1.69
ENSMUSG00000072620	Slfn2	1.56613	0.292919	5.13	6.41	1.49	1.89	1	3.16	14.52	12.26	4.78	7.84
ENSMUSG00000087213	2810408I11Rik	0.620613	0.293755	1.93	2.55	1.59	1.73	1.51	1.83	3.18	3.62	3.01	2.77
ENSMUSG00000022474	Pmm1	0.599783	0.29377	13.18	17.55	8.45	11.15	11.37	15.34	23.05	15.69	19.3	18.5
ENSMUSG00000046491	C1qtnf2	-0.590595	0.29377	17.99	20.3	23.58	15.42	14.14	17.82	11.32	11.05	10.37	10.49
ENSMUSG00000000131	Xpo6	-0.613435	0.296062	5.04	8	6.22	7.78	4.72	3.26	3.34	4.22	5.64	4.24
ENSMUSG00000007050	Lsm2	0.768273	0.296062	12.78	26.01	9.1	10.48	12.05	17.22	30.14	21.98	20.39	23.54
ENSMUSG00000020029	Nudt4	-0.57369	0.296062	64.97	56.93	89.55	85.58	90.7	51.92	43.46	42.33	70.61	52.2
ENSMUSG00000028399	Ptprd	-0.653989	0.296062	7.3	6.08	8.89	10.63	14.03	6.79	5.23	4.57	6.47	5.81
ENSMUSG00000028609	Magoh	0.61299	0.296062	62.35	89.95	51.19	40.92	47.32	77.06	96.29	83.75	76.24	98.19
ENSMUSG00000029778	Adcyap1r1	-1.46805	0.296062	16.34	2.08	15.66	10.67	6.67	3.95	3.53	2.48	4.63	1.46
ENSMUSG00000032549	Rab6b	-0.567559	0.296062	3.57	5.61	4.3	5.45	3.6	2.69	2.75	2.81	4.18	2.72
ENSMUSG00000035184	Fam124a	0.537247	0.296062	1.66	1.26	1.08	1.36	1.01	1.74	2.34	1.58	1.99	1.56
ENSMUSG00000038718	Pbx3	0.557368	0.296062	1.98	2.21	2	2.21	1.28	2.45	2.96	3.61	2.6	2.51
ENSMUSG00000039616	Mocos	-0.839135	0.296062	7.01	4.95	8.37	7.3	10.06	2.19	3.09	5.3	5.89	5.51
ENSMUSG00000047264	Zfp358	-0.624436	0.296062	13.03	12.86	15	14.77	23.81	14.7	10.24	8.19	8.98	9.17
ENSMUSG00000048442	Smim5	0.981047	0.296062	8.31	23.71	12.73	9.58	8.94	11.74	26.33	30.34	19.14	35.86
ENSMUSG00000054434	Tmem120b	0.677129	0.296062	8.01	10.89	6.03	10.48	6.44	8.05	14.73	14.82	13.71	15.4
ENSMUSG00000061887	Ssbp3	0.528332	0.296062	9.85	13.53	8.42	10.55	7.07	13.93	15.03	14.51	12.85	13.38
ENSMUSG00000076437	Selenoh	0.79267	0.296062	26.09	55.67	19.88	22.75	20.75	40.43	57.28	57.25	35.37	45.34
ENSMUSG00000101972	H3c1	0.9743	0.296062	1.49	1.93	1.13	1.69	1.14	1.12	4.55	4.06	3.42	2.59
ENSMUSG00000034932	Mrpl54	0.643135	0.296332	46.61	73.86	39.98	35.51	59.24	74.1	88.69	90.29	55.79	81.25
ENSMUSG00000005161	Prdx2	0.65343	0.297484	116.13	219.82	96.36	98.27	129.22	172.62	239.84	205.88	170.58	206.83
ENSMUSG00000000682	Cd52	0.71742	0.297904	1.13	1.48	1.17	1.19	1.8	1.25	1.82	2.94	2.68	2.81
ENSMUSG00000010476	Ebf3	-0.588657	0.297904	25.16	19.19	29.23	23.97	30.8	20.25	15.42	13.67	23.49	13.51
ENSMUSG00000085241	Snhg3	0.513944	0.297904	4.76	5.18	4.18	2.96	3.94	6.31	6.61	6.15	5.2	5.35
ENSMUSG00000000171	Sdhd	0.546666	0.29812	157.15	228.08	139.86	131.35	120.02	205.4	262.54	231.78	198.91	211.38
ENSMUSG00000001348	Acp5	1.06086	0.29812	12.85	21.88	12.63	14.07	3.86	17.41	31.49	25.22	21.75	25.34
ENSMUSG00000006057	Atp5mc1	0.693836	0.29812	27.33	53.97	23.74	20.68	34.48	47.54	55.67	54.47	39.29	48.82
ENSMUSG00000019767	Ccdc170	-1.04423	0.29812	4.84	3.48	4.11	8.93	10.66	1.78	2.14	2.23	4.94	4.21
ENSMUSG00000020022	Ndufa12	0.622008	0.29812	47.35	64.09	37.72	30.39	59.18	78.56	76.6	76.91	55.7	68.95
ENSMUSG00000022099	Dmtn	0.47034	0.29812	2.33	3.34	2.41	2.4	3.02	3.92	3.56	3.12	4.15	3.84
ENSMUSG00000022217	Emc9	0.608204	0.29812	9.85	15.07	8.47	6.86	7.73	13.47	12.99	15.27	12.35	16.63
ENSMUSG00000022351	Sqle	0.582168	0.29812	8.01	12.67	10.1	11.55	6.18	14.39	15.84	12.77	14.78	12.79
ENSMUSG00000023019	Gpd1	0.84395	0.29812	1.24	1.11	1.63	1.27	1	4.03	3.11	2.04	1.16	1.79
ENSMUSG00000025193	Cutc	0.691954	0.29812	11.48	9.42	11.2	8.19	5.54	16.08	17.5	14.84	16.07	9.01
ENSMUSG00000026339	Ccdc93	-0.469934	0.29812	1.56	1.66	2.19	2.06	1.92	1.42	1.1	1.29	1.56	1.4
ENSMUSG00000028053	Ash1l	-0.497075	0.29812	2.78	3.43	3.26	3.49	4.49	2.26	2.38	2.32	3.14	2.22
ENSMUSG00000030559	Rab38	0.602806	0.29812	2.68	3.55	1.85	3.05	4.27	4.42	4.62	4.49	4.95	4.08
ENSMUSG00000031708	Tecr	0.526677	0.29812	108.95	137.15	90.72	74.03	100.97	160.42	152.13	155.37	121.5	136.47
ENSMUSG00000032251	Irak1bp1	0.568766	0.29812	8.89	6.99	8.96	7.32	8.36	14.92	10.21	8.21	12.34	15.85
ENSMUSG00000038005	Hpf1	0.632848	0.29812	7.77	12.64	7.29	8.92	13.76	11.03	14.6	15.18	18.3	17.61
ENSMUSG00000043421	Hilpda	0.447528	0.29812	18.1	16.81	16.63	13.11	15.82	22.3	23.49	22.55	17.86	23.46
ENSMUSG00000048706	Lurap1l	0.849734	0.29812	2.26	3.27	2.59	2.37	1	3.72	4.11	4.79	2.5	4.71
ENSMUSG00000048758	Rpl29 ENSMUSG00000048758	0.653109	0.299369	71.9	134.66	61.14	56.06	77.19	112.02	141.16	135.57	103.44	111.09
ENSMUSG00000037493	Cib2	0.73497	0.299503	4.23	5.55	3.05	2.9	2.32	6.81	5.54	7.91	3.89	5.3
ENSMUSG00000062906	Hdac10	-0.59923	0.299503	13.3	17.47	17.78	19.25	9.99	9.96	12.86	8.27	10.78	8.72
ENSMUSG00000030335	Mrpl51	0.537265	0.300029	18.29	25.67	18.79	13.85	14.14	23.57	28.58	26.8	23.28	26.46
ENSMUSG00000034055	Phka1	-0.620697	0.300029	2.97	3.33	2.82	2.98	4.24	2.3	1.66	2.75	2.75	1.42
ENSMUSG00000047434	Xxylt1	-0.718284	0.300029	9.32	11.58	9.19	12.46	20.1	7.46	4.47	8.27	8.55	8.74
ENSMUSG00000040767	Snrnp25	0.731566	0.300884	15.7	26.44	10.59	11.64	11.07	19.07	31.6	26.75	21.13	20.99
ENSMUSG00000014633	Cmc2	0.663099	0.302008	10.53	18.54	8	7.56	10.05	14.19	18.2	18.86	14.36	16.89
ENSMUSG00000040370	Etfrf1	0.518657	0.30331	11.73	10.47	11.48	10.26	7.41	16.25	17.21	11.54	12.84	15.61
ENSMUSG00000037887	Dusp8	0.720033	0.30422	1.76	2.21	1.5	2.35	1	1.87	2.71	3.15	2.8	3.72
ENSMUSG00000025931	Paqr8	-0.772073	0.304405	6.66	4.14	6.9	9.18	3.69	3.35	2.38	2.84	4.26	4.6
ENSMUSG00000045519	Zfp560	0.598072	0.304946	4.37	5.24	3.43	2.92	3.16	7.92	4.96	5.95	4.48	5.5
ENSMUSG00000003824	Syce2	0.761212	0.305005	9.53	25.61	10.28	10.93	13.1	15.7	29.85	24.7	20.78	20.89
ENSMUSG00000006932	Ctnnb1	-0.494533	0.305005	55.62	51.56	59.14	75.56	55.13	35.98	34.14	43.98	52.79	44.63
ENSMUSG00000014077	Chp1	0.468393	0.305005	22.29	22.45	24.18	21.71	15.44	34.5	28.35	28.74	26.39	27.72
ENSMUSG00000016637	Ift27	0.536882	0.305005	52	43.98	43.56	32.78	39.93	80.31	68.04	52.22	46.76	62.82
ENSMUSG00000018334	Ksr1	-0.494758	0.305005	3.98	4.47	3.18	4.8	4.81	2.99	3.8	2.6	2.97	2.68
ENSMUSG00000022831	Hcls1	0.738208	0.305005	1.5	2.78	2.32	2.53	1	2.68	2.85	3.57	3.43	3.38
ENSMUSG00000024480	Ap3s1	0.501248	0.305005	32.43	45.61	29.35	33.8	46.31	55.47	60.22	46.43	47.18	52.76
ENSMUSG00000024501	Dpysl3	-0.513149	0.305005	51.32	37.9	51.49	48.24	51.75	42.08	27.38	26.76	40.45	33.86
ENSMUSG00000024990	Rbp4	0.996267	0.305005	10.33	19.76	7.23	5.91	6.16	9.62	24.72	25.42	14.73	19.06
ENSMUSG00000027288	Zfp106	-0.680332	0.305005	3.55	4.03	4.13	5.36	4.72	2.44	1.48	3.1	3.61	3.5
ENSMUSG00000030737	Slco2b1	-1.44292	0.305005	27.98	2.52	24.32	16.61	12.88	4.25	5.43	4.96	4.86	4.44
ENSMUSG00000034880	Mrpl34	0.581481	0.305005	55.62	87.56	47.96	41.35	62.1	83.76	98.15	94.93	69.78	82.63
ENSMUSG00000036218	Pdzrn4	0.48193	0.305005	12.28	15.8	12.11	12.33	16.78	23.06	18.92	17.4	21.16	16.08
ENSMUSG00000037119	Fam91a1	-0.838092	0.305005	9.07	12.06	11.97	17.7	8.39	3.92	4.77	6.12	11.84	7.86
ENSMUSG00000038949	Cnst	-0.697495	0.305005	9.74	10.11	7.09	9.26	4.54	4.71	4.34	3.54	6.66	5.43
ENSMUSG00000039748	Exo1	0.753493	0.305005	1.71	2.68	1.7	2.67	1.01	2.34	2.91	2.87	3.66	4
ENSMUSG00000040183	Ankrd6	-0.854453	0.305005	4.34	2.47	3.47	5.89	3.76	1.45	2.1	1.31	3.08	3.47
ENSMUSG00000040483	Xaf1	0.933894	0.305005	4.64	2.01	3.17	4.96	4.54	13.16	10.08	5.09	4.69	5.35
ENSMUSG00000040616	Tmem51	-0.665235	0.305005	82.04	55.74	67.85	62.43	34.08	46.31	43.31	29.23	30.92	36.31
ENSMUSG00000041426	Hibch	0.530916	0.305005	2.55	3.42	2.86	3.27	2.07	3.63	4.94	3.21	4.56	4.05
ENSMUSG00000047635	2810006K23Rik	0.734364	0.305005	6.47	4.42	5.39	4.88	3.45	9.59	13.84	5.21	7.16	6.68
ENSMUSG00000050010	Shisa3	-0.999468	0.305005	4.84	2.11	4.86	8.02	9.72	3.35	2.73	1.73	3.19	2.4
ENSMUSG00000053110	Yap1	-0.468703	0.305005	3.51	3.47	3.93	4	3.59	2.45	3.04	2.91	3.14	1.99
ENSMUSG00000054387	Mdm4	-0.425679	0.305005	3.84	4.18	4.49	4.69	5.38	3.49	3.59	3.01	3.16	3.49
ENSMUSG00000058216	Gstp3	0.993395	0.305005	2.86	8.7	3.61	2.44	3.09	4.17	6.74	10.97	6.32	10.87
ENSMUSG00000060636	Rpl35a	0.764631	0.305005	12.94	26.47	11.26	8.22	15.52	21.43	29.05	24.43	18.2	25.16
ENSMUSG00000063021	H2ac15	0.929633	0.305005	2.55	4.9	1.79	1.14	2.96	4.17	3.32	4.6	4.6	6.46
ENSMUSG00000063856	Gpx1	0.697482	0.305005	488.1	938.45	376.88	361.88	559.04	688.33	968.27	926.75	734.06	863.89
ENSMUSG00000079547	H2-DMb1	0.809526	0.305005	11.65	9.74	9.52	7.01	15.92	14.97	22.25	28.29	10.07	21.01
ENSMUSG00000098274	Rpl24	0.618721	0.305005	37.24	59.59	28.83	27.2	40.86	57.32	68.46	61.64	47.23	53.13
ENSMUSG00000028518	Prkaa2	-0.49828	0.306555	2.88	3.03	2.57	3.5	2.44	1.61	2.4	1.77	2	2.49
ENSMUSG00000061666	Gdpd1	1.0374	0.307399	3.33	2.64	2.67	3.07	1	2.39	4.41	8.71	6.02	4.75
ENSMUSG00000006818	Sod2	0.446641	0.307886	35.56	40.02	30.87	28.96	29.6	49.54	49.98	45.7	38.4	40.75
ENSMUSG00000012483	Rpa3	0.569965	0.307886	35.69	48.9	30.81	29.06	54.66	67.66	57.56	57.87	47.3	57.76
ENSMUSG00000022564	Grina	0.497471	0.307886	98.95	99.23	91.73	89.74	90.79	186.72	150.38	120.65	116.38	104.37
ENSMUSG00000022748	Cmss1	0.505439	0.307886	17.24	22.58	14.22	13.89	16.8	24.82	22.18	28.02	19.02	25.38
ENSMUSG00000024067	Dpy30	0.641631	0.307886	70.7	114.11	47.76	50.65	74.42	116.03	120.02	110.82	89.58	97.09
ENSMUSG00000027488	Snta1	-0.464462	0.307886	32.89	24.35	31.1	26.45	30.74	25.09	18	17.58	22.86	22.31
ENSMUSG00000031320	Rps4x	0.657279	0.307886	102.89	172.12	75.43	68.38	99.62	135.79	173.87	163.01	132.1	174.63
ENSMUSG00000032724	Abtb2	-0.659164	0.307886	2.93	2.12	4.11	3.5	2.88	1.25	2.34	2.72	1.84	1.79
ENSMUSG00000034601	Talpid3	-0.448914	0.307886	2.54	2.51	2.77	3.24	2.93	2.2	1.61	2.25	2.3	1.93
ENSMUSG00000038007	Acer2	-0.576679	0.307886	4.86	4.81	4.17	4.57	6.97	4.16	2.27	3.46	4.05	3.18
ENSMUSG00000046718	Bst2	0.7432	0.307886	105.86	136.37	66.25	60.53	71.46	191.25	179.54	142.36	93.29	119.21
ENSMUSG00000027490	E2f1	0.707953	0.308355	5.64	10.6	5.67	7.77	5.58	6.69	11.12	15.89	11.2	12.91
ENSMUSG00000027845	Dclre1b	0.457844	0.308692	2.74	2.62	2.32	2.62	1.85	3.54	2.87	3.8	3.06	3.34
ENSMUSG00000019139	Isyna1	-0.531442	0.309394	34.69	29.06	37.71	34.26	23.96	22.01	21.29	28.1	23.51	15.98
ENSMUSG00000001946	Esam	-1.04909	0.309649	23.21	48.48	13.87	9.13	10.98	10.52	8.17	6.72	9.19	7.77
ENSMUSG00000029816	Gpnmb	-0.584748	0.309649	2.03	2.77	1.94	1.73	1.5	1	1.88	1.27	1.25	1.25
ENSMUSG00000004561	Mettl17	-0.482378	0.310744	8.99	7.3	9.8	10.5	10.79	7.57	6.76	6.58	7.85	5.18
ENSMUSG00000007872	Id3	0.518761	0.310744	759.93	597.23	679.43	603.51	672.38	1427.6	948.45	882.53	817.03	773.72
ENSMUSG00000008668	Rps18	0.685949	0.310744	61.41	119.24	49.9	45.78	70.69	91.03	126.12	112.42	86.21	114.52
ENSMUSG00000008843	Cldn13	0.858038	0.310744	62.19	158.03	48.89	60.86	85.29	79.96	165.26	165.87	143.27	155.39
ENSMUSG00000020086	Macroh2a2	-0.577485	0.310744	20.41	16.61	23.1	21.33	23.25	20.36	14	9.71	16.39	11.57
ENSMUSG00000020526	Znhit3	0.561013	0.310744	16.76	24.84	14.71	12.04	14.23	26.81	25.85	23.33	19	23.87
ENSMUSG00000021140	Pcnx1	-0.506077	0.310744	3.39	3.21	2.72	3.86	4.86	2.58	2.13	2.24	2.73	2.86
ENSMUSG00000021185	Dglucy	0.689422	0.310744	3.51	7.19	3.6	5.37	4.01	11.3	6.58	5.72	8.32	6.03
ENSMUSG00000024742	Fen1	0.629927	0.310744	4.7	8.5	4.74	7.36	6.68	6.21	9.91	10.99	11.29	10.82
ENSMUSG00000025352	Gdf11	0.578917	0.310744	1.69	1.38	2.46	2.09	1.32	2.2	3.07	2.33	2.33	3.21
ENSMUSG00000025362	Rps26	0.666597	0.310744	44.51	84.6	37.49	33.13	58.6	70.69	88.01	84.69	64.68	81.04
ENSMUSG00000027650	Tti1	-0.68619	0.310744	7.69	14.55	10.28	11.67	15.78	5.65	6.55	6.59	12.11	6.65
ENSMUSG00000029136	Rbks	0.604899	0.310744	6.46	12.87	8.19	8.29	6.53	14.07	9.74	13.9	15.14	10.4
ENSMUSG00000036667	Tcaf1	-0.558259	0.310744	4.05	3.2	4	5.36	6.7	2.83	2.75	3.11	3.23	3.44
ENSMUSG00000037531	Mrpl47	0.556242	0.310744	3.03	5.57	3.52	3.88	3.57	4.95	7.67	5.44	4.65	5.89
ENSMUSG00000046865	Fbl	0.660616	0.310744	13.3	25.1	11.31	13.16	12.57	15.7	27.98	26.4	22.02	24.14
ENSMUSG00000051486	Pcdhb11	-0.666109	0.310744	2.94	2.22	2.62	2.12	4.23	1.87	1.33	1.27	2.54	1.9
ENSMUSG00000058914	C1qtnf3	1.76806	0.310744	2.25	2.18	2.09	1.58	1	3.17	5.14	23.87	1.27	15.03
ENSMUSG00000074604	Mgst2	0.710234	0.310744	1.56	2.22	1.49	1.26	1.4	1.66	2.77	3.15	1.81	4.07
ENSMUSG00000079641	Rpl39	0.748838	0.310744	25.4	54.98	21.85	17.33	31.7	44.73	54.25	53.25	36.83	47.2
ENSMUSG00000079658	Eloc	0.529801	0.310744	25.23	39.12	21.39	22.22	33.05	36.33	45.4	39.83	38.24	38.71
ENSMUSG00000090812	Samd15	-0.571931	0.310744	2.49	2.13	1.93	1.96	3.92	1.48	1.9	1.5	1.52	1.69
ENSMUSG00000098234	Snhg6	0.702484	0.310744	5.04	10.32	4.37	4.02	7.36	7.49	10.07	11.69	9.23	9.43
ENSMUSG00000102918	Pcdhgc3	-0.790159	0.310744	11.58	7.27	18.21	21.81	10.75	5.2	7	7.56	9.72	8.69
ENSMUSG00000028873	Cdca8	0.838626	0.311548	6.94	22.34	7.4	9.09	10.3	11.83	24.47	19.6	17.86	19.39
ENSMUSG00000038267	Slc22a23	-0.663224	0.311548	3.61	5.34	3.02	4.96	3.33	1.54	2.39	3.56	2.77	2.66
ENSMUSG00000046908	Ltb4r	0.656164	0.311548	1.47	1.03	1.15	1.82	1.68	2.79	2.83	2.09	1.34	2.34
ENSMUSG00000075284	Wipf1	-0.560785	0.311548	4.66	4.88	3.85	5.02	5.78	2.71	2.6	2.76	3.98	4.7
ENSMUSG00000030869	Ndufab1	0.528184	0.312367	13.8	21.3	11.39	11.54	14.77	22.26	23.27	19.42	17.97	19.69
ENSMUSG00000053289	Ddx10	-0.885977	0.312367	3.34	4.78	3.73	4.11	7.93	1.29	2.07	2.46	4.6	2.98
ENSMUSG00000020681	Ace	-0.914415	0.312961	8.4	3.9	15.33	11.47	5.01	3.92	3.38	4.28	5.66	3.78
ENSMUSG00000026072	Il1r1	-0.84589	0.312961	33.05	17.83	34.77	44.51	15.94	19.02	10.44	15.85	21.43	11.49
ENSMUSG00000021731	Mrps30	0.430783	0.31332	8.5	10.1	7	8.31	7.1	10.92	12.45	10.37	10.93	10.24
ENSMUSG00000032484	Ngp	1.7679	0.315279	8.16	43.72	4.45	22.25	43.18	29.62	29.01	133.91	103.06	58.92
ENSMUSG00000025358	Cdk2	0.58856	0.315735	12.42	17.72	9.93	12.27	7.22	15.95	16.97	18.44	17.26	17.28
ENSMUSG00000026289	Atg16l1	-0.513786	0.315735	4.89	6.32	6.47	6.51	6.41	5.07	3.33	4.44	5.55	3.38
ENSMUSG00000033542	Arhgef5	-0.621897	0.315735	1.85	2.96	1.93	2.55	2.12	1.85	1.08	1.51	2.07	1.06
ENSMUSG00000011254	Thg1l	0.735249	0.315748	4.95	8.67	3.17	5.01	3.81	6.66	8.16	12.44	7.34	6.69
ENSMUSG00000027952	Pmvk	0.560747	0.315748	18.69	17.5	18.24	15.66	9.82	29.89	23.43	21.36	20.48	20.91
ENSMUSG00000034714	Ttyh2	-0.494993	0.315748	5.91	5.98	5.61	7.63	4.93	4.71	3.26	5.34	4.01	4.08
ENSMUSG00000020715	Ern1	-0.549304	0.316448	2.21	2.89	2.27	3.43	3.12	1.92	1.37	2.44	2.17	1.66
ENSMUSG00000022679	Mpv17l	0.804266	0.316505	2.57	1.69	1.71	1.98	1	3.16	3.34	2.06	2.1	5.23
ENSMUSG00000000628	Hk2	0.530313	0.316847	2.49	2.87	2.92	1.93	2.19	4.1	3.77	4.59	2.82	2.77
ENSMUSG00000001627	Ifrd1	0.422454	0.316847	13.78	17.56	12.67	12.68	12.68	16.29	17.09	20.63	18.78	19.76
ENSMUSG00000003585	Sec14l2	0.875133	0.316847	5.61	7.07	4.96	7.63	2.56	5.08	12.19	12.59	8.73	11.72
ENSMUSG00000015452	Ager	-0.860459	0.316847	20.36	6.68	17.7	12.17	18.05	11.93	9.97	5.92	5.43	7.01
ENSMUSG00000018417	Myo1b	-0.533375	0.316847	9.75	7.84	10.87	14.45	13.61	7.67	6.96	7.28	9.68	6.84
ENSMUSG00000018451	6330403K07Rik	-1.33386	0.316847	6.92	1	5.82	6.48	6.99	2.7	1	1.67	2.65	1.5
ENSMUSG00000019942	Cdk1	0.861859	0.316847	6.11	19.14	5.7	6	10.29	10.13	16.39	17.93	15.52	17.66
ENSMUSG00000020737	Jpt1	0.564952	0.316847	36.14	73.21	35.84	37.01	43.12	58.73	61.31	69.97	60.69	70.12
ENSMUSG00000020897	Aurkb	0.868586	0.316847	8.28	20.22	8.02	9.27	6.55	8.87	19.39	23.55	20.83	19.61
ENSMUSG00000021606	Ndufs6	0.611134	0.316847	64.71	87.73	59.51	38.71	59.45	116.82	105.66	86.94	67.09	89.79
ENSMUSG00000023505	Cdca3	0.820348	0.316847	12.69	30.46	11.9	12.24	12.51	14.32	34.3	31.4	25.86	30.32
ENSMUSG00000023915	Tnfrsf21	-0.623707	0.316847	88.9	64.64	88.01	131.79	58.87	68.45	50.96	57.53	56.34	39.96
ENSMUSG00000024294	Mib1	-0.556692	0.316847	2.24	3.78	3.12	3.46	4.39	1.74	2.51	1.96	2.55	2.67
ENSMUSG00000024379	Tslp	-0.711102	0.316847	5.08	2.99	3.95	3.96	5.6	3.69	2.93	3.45	1.97	1.54
ENSMUSG00000024844	Banf1	0.629392	0.316847	156.91	283.42	127.7	123.58	193.55	254.01	296.66	302.05	205.67	257.03
ENSMUSG00000025793	Hgs	-0.529695	0.316847	23.65	28.19	23.97	26.67	17.02	13.99	18.05	12.38	21.33	17.35
ENSMUSG00000025971	Maip1	0.509563	0.316847	4.94	4.61	3.55	3.76	2.56	5.53	5.82	5.27	5.66	4.74
ENSMUSG00000026031	Cflar	-0.390681	0.316847	5.25	5.29	5.8	5.47	5.61	3.63	3.96	4.56	4.88	3.99
ENSMUSG00000026208	Des	-0.634559	0.316847	16.27	9.56	17.78	10.17	13.47	8.72	6.6	6.84	12.92	8.26
ENSMUSG00000026820	Ptges2	0.465543	0.316847	8.18	8.61	8.15	8.52	5.6	11.97	11.12	10.52	8.59	11.43
ENSMUSG00000027170	Eif3m	0.518155	0.316847	30.77	52.97	30.19	33.32	41.53	44.89	61.89	48.91	59.33	50.88
ENSMUSG00000027199	Gatm	1.0634	0.316847	12.68	43.46	8.7	17.09	14.33	17.66	32.74	51.12	40.5	39.1
ENSMUSG00000027349	Fam98b	0.524193	0.316847	2.17	2.92	2.12	1.55	1.84	3.43	3.39	3.21	2.41	2.62
ENSMUSG00000028497	Hacd4	-0.827761	0.316847	2.27	3.89	1.41	1.57	4.6	1.55	1.2	1.34	1.6	1.28
ENSMUSG00000028555	Ttc39a	0.547225	0.316847	1.76	1	1.21	1.43	1	2.07	1.45	1.8	1.64	2.29
ENSMUSG00000029005	Draxin	-0.836365	0.316847	1.61	4.15	1.42	1.68	2.67	1.01	1.09	1	2.13	1
ENSMUSG00000029050	Ski	-0.525888	0.316847	23.26	18.97	28.86	32.55	19.86	20.74	13.76	16.17	18.72	15.4
ENSMUSG00000029247	Paics ENSMUSG00000029247	0.509157	0.316847	33.79	53.22	33.61	43.56	42.48	44.23	58.58	55.74	62.64	72.19
ENSMUSG00000029718	Pcolce	-0.476552	0.316847	249.08	205.21	230.68	231.3	201.45	231.8	155.4	153.7	131.62	144.56
ENSMUSG00000030654	Arl6ip1	0.371111	0.316847	97.32	93.3	94	91.77	99.15	121.69	129.3	124.83	108.93	131.36
ENSMUSG00000030849	Fgfr2	-0.547846	0.316847	55.25	40.58	63.2	74.6	46.54	36.8	33.1	35.7	51.64	32.81
ENSMUSG00000030979	Uros	0.589527	0.316847	13.09	24.39	12.48	15	9.95	20.24	21.6	21.44	22.84	21.43
ENSMUSG00000031015	Swap70	-0.580449	0.316847	7.88	8.47	11.18	12.79	9.52	7.84	4.09	6.49	7.86	7.43
ENSMUSG00000031028	Tub	-0.620454	0.316847	2.02	1.59	2.95	2.85	3.41	1.28	1.38	2.04	1.72	1.73
ENSMUSG00000031097	Tnni2	1.91065	0.316847	1.85	3.53	1.58	1.23	1	1	7.21	20.94	3.31	19.08
ENSMUSG00000031145	Prickle3	-0.6774	0.316847	3.83	3.99	4.14	4.64	2.89	2.57	2.59	1.48	4.2	1.96
ENSMUSG00000031543	Ank1	0.485056	0.316847	1.41	1.79	1.5	1.95	1.36	1.67	2.23	2.26	2.33	2.75
ENSMUSG00000031596	Slc7a2	-0.482723	0.316847	2.6	3.24	3.42	2.96	3.1	2.28	2.76	1.66	2.54	1.87
ENSMUSG00000031714	Gab1	-0.691539	0.316847	17.3	11.23	23.66	25.35	15.68	7.68	10.18	12.85	15.75	10.51
ENSMUSG00000032044	Rpusd4	-0.477981	0.316847	9.8	10.61	11.07	9.22	12.82	7.94	9.38	7.45	8.46	5.53
ENSMUSG00000032679	Cd59a	0.728927	0.316847	5.94	10.26	6.26	6.49	9.96	9.24	14.09	11.26	9.24	22.77
ENSMUSG00000032905	Atg12	0.474871	0.316847	10.51	14.8	13.99	15.21	16.38	17.71	23.47	17.58	16.77	22.94
ENSMUSG00000035967	Ints6l	-0.770835	0.316847	5.37	5.97	5.52	7.31	12.55	2.99	2.68	4.71	5.72	5.2
ENSMUSG00000037379	Spon2	0.706113	0.316847	21.9	38.66	16.89	19.55	21.67	24.63	37.59	54.55	31.34	44.23
ENSMUSG00000038374	Rbm8a	0.498071	0.316847	29.2	41.91	24.69	24.7	27.11	36.16	46.27	45.51	36.24	41.2
ENSMUSG00000039879	Heca	-0.67179	0.316847	3.36	4.96	5.6	5.17	5.92	1.86	2.51	3.93	4.09	3.71
ENSMUSG00000040016	Ptger3	-0.669944	0.316847	6.4	2.94	5.16	5.82	6.27	4.21	2.23	2.85	3.96	3.28
ENSMUSG00000040521	Tsfm	0.47767	0.316847	15.03	19.62	11.61	13.97	17.3	25.2	22.39	19.66	18.5	21.11
ENSMUSG00000040771	Oard1	0.447293	0.316847	34.31	43.31	28	28.52	36.7	47.9	47.23	43.29	40.8	51.36
ENSMUSG00000040952	Rps19	0.642309	0.316847	37.8	66.45	30.89	26.94	45.82	50.46	72.24	71.57	52.7	64.53
ENSMUSG00000041235	Chd7	-0.507342	0.316847	2.46	2.22	2.18	2.36	3.12	1.66	1.74	1.24	1.9	2.22
ENSMUSG00000041736	Tspo	0.715589	0.316847	67.05	121.36	51.23	42.3	46.77	88.14	124.55	101.78	84.73	104.03
ENSMUSG00000043015	Nemp2	-0.616215	0.316847	2.74	2.02	2.74	2.4	1.28	1.14	1.87	1.32	1.46	1.34
ENSMUSG00000043372	Hexim2	-0.740015	0.316847	9.21	13.09	4.69	5.88	7.57	4.76	3.41	3.6	5.17	6.41
ENSMUSG00000043631	Ecm2	-0.695692	0.316847	6.71	8.63	8.23	7.91	15.37	3.77	8.26	6.72	5.08	4.89
ENSMUSG00000043940	Wdfy3	-0.490457	0.316847	5.4	5.05	5.74	7.76	6.01	3.71	4.31	3.59	5.64	4.12
ENSMUSG00000047414	Flrt2	-0.497994	0.316847	3.94	4.24	4.6	5.32	4.75	2.8	2.83	2.57	4.13	4.11
ENSMUSG00000049411	Tmem241	-0.434208	0.316847	7.85	7.36	9.68	9.09	9.22	6.04	6.83	7.08	6.96	5.12
ENSMUSG00000050947	Amigo1	-0.626272	0.316847	5.39	3.48	6.95	6.85	3.78	3.78	3.67	2.47	3.89	2.89
ENSMUSG00000051224	Tceanc	-0.788413	0.316847	4.64	5.62	4.85	5.23	7.94	1.75	3.98	2.2	4.33	5.15
ENSMUSG00000052146	Rps10	0.627125	0.316847	34.95	61.95	26.42	26.76	38.99	49.49	64.33	62.36	47.95	55.1
ENSMUSG00000052962	Mrpl35	0.515107	0.316847	12.63	16.87	9.07	8.82	10.97	16.55	17.97	15.42	15.66	15.52
ENSMUSG00000054428	Atp5if1	0.772545	0.316847	101.61	257.94	88.52	78.09	132.48	171.42	242.86	222.13	179.23	210.67
ENSMUSG00000057278	Snrpg	0.714275	0.316847	30.9	64.24	24.76	24.16	39.83	51.55	74.84	58.56	44.67	55.71
ENSMUSG00000057335	Cep170	-0.475648	0.316847	1.53	2.05	1.69	2.31	2.05	1.23	1.28	1.44	1.76	1.21
ENSMUSG00000057777	Mab21l2	-0.598479	0.316847	15.21	9.94	15.18	12.85	15.15	13.12	6.22	10.62	8.85	7.32
ENSMUSG00000058594	Fbh1	-0.756826	0.316847	16.52	17.12	17.56	19.35	15.61	5.02	7.79	14.85	12.16	15.42
ENSMUSG00000058900	Rsl1	-0.790054	0.316847	1.94	2.97	1.72	3.02	2.95	1.13	2.54	1	1.99	1
ENSMUSG00000059278	Naa38	0.559758	0.316847	30.08	37.11	19.96	18.62	24.43	41.86	39.87	40.18	30.96	33.97
ENSMUSG00000060126	Tpt1	0.501521	0.316847	64.07	88.06	56.46	49.8	74.51	94.86	106.8	94.82	73.92	94.66
ENSMUSG00000060519	Tor3a	-0.460869	0.316847	28.97	21.06	31.73	27.31	28.95	22.52	16.79	18.73	24.2	18.08
ENSMUSG00000061143	Maml3	-0.50274	0.316847	2.04	2.72	1.84	2.35	2.8	1.22	1.96	1.81	1.8	1.51
ENSMUSG00000061482	Hist2h4	0.660603	0.316847	13.24	21.71	9.68	8.29	13.91	20.24	23.12	22.76	17.89	16.62
ENSMUSG00000063445	Nmral1	0.618213	0.316847	7.86	11.67	5.92	7.99	7.75	8.37	13.37	17.04	14.56	10.32
ENSMUSG00000067235	H2-Q10	-0.584787	0.316847	118.17	74.33	115.52	80.83	75.85	86.56	67.17	45.49	57.15	54.23
ENSMUSG00000074088	Snrnp40	0.418416	0.316847	23.92	31.77	21.74	23.96	27.55	32.34	37.27	36.43	30.99	34.17
ENSMUSG00000075266	Cenpw	0.686082	0.316847	3.45	7.04	3.1	2.89	5.7	6.46	8.2	7.38	5.23	6.54
ENSMUSG00000078552	Dcdc2b	-0.903386	0.316847	2.3	3.52	1.19	2.33	5.32	1	1.84	1.42	1.61	1.24
ENSMUSG00000090137	Uba52	0.635407	0.316847	20.08	36.81	17.8	13.93	19.9	28.04	36.71	37.8	27.86	30.43
ENSMUSG00000096255	Dynlt1b	0.5728	0.316847	50.59	67.17	34.3	33.92	43.97	81.41	74.62	56.63	56.52	65.09
ENSMUSG00000097055	Gm4419	-0.671087	0.316847	2.44	2.61	1.92	2.28	3.23	2.24	1.07	2.06	1.73	1.03
ENSMUSG00000116933	Atp5o	0.530811	0.316847	75.42	101.48	60.45	52.24	76.3	104.34	125.28	103.53	86.91	98.69
ENSMUSG00000006457	Actn3	-1.05841	0.31706	5.29	5.2	4.52	4.95	10.44	2.38	4.49	2.94	5.22	1
ENSMUSG00000021728	Emb	0.446892	0.31706	21.18	17.49	24.84	18.7	21.9	34.13	30.33	26.7	22.72	28.24
ENSMUSG00000030188	Magohb	0.550961	0.31706	10.28	14.45	7.73	7.24	10.06	13.53	16.16	16.8	13.09	11.74
ENSMUSG00000031342	Gpm6b	-0.498449	0.31706	36.03	37.89	35.09	36.74	53.65	34	29.24	21.43	32.23	24.44
ENSMUSG00000033880	Lgals3bp	0.466164	0.31706	229.06	210.53	220.75	226.83	168.35	395.67	292.02	279.24	258.27	245.43
ENSMUSG00000054469	Lclat1	-0.489647	0.31706	4.52	6.77	5.21	6.95	5.21	3.66	3.77	3.62	5.43	3.9
ENSMUSG00000035948	Acss3	-0.716577	0.317188	2.79	2.05	2.67	3.45	5.76	1.66	1.55	1.6	2.71	2.27
ENSMUSG00000021131	Erh	0.662231	0.318212	37.01	70.05	27.12	29.87	50.15	57.32	74.73	68.98	52.94	66.83
ENSMUSG00000025076	Casp7	0.52652	0.318212	4.31	5.14	4.7	6.46	6.72	8.56	8.17	5.32	9.11	8.27
ENSMUSG00000030556	Lrrc28	0.380966	0.318212	3.23	4.03	3.19	3.45	3.65	4.23	4.76	4.62	4.34	4.85
ENSMUSG00000034209	Rasl10a	-0.878547	0.318212	4.42	6.83	1.8	3.21	3.98	1.85	3.32	1.3	1.89	2.19
ENSMUSG00000042116	Vwa1	-0.567211	0.318212	9.87	7.66	9.55	9.48	6	6.53	6.74	5.97	3.63	6.03
ENSMUSG00000059325	Hopx	0.704074	0.318212	7.17	4.1	5.72	2.69	3.97	6.46	8.18	8.36	5.01	9.31
ENSMUSG00000034345	Gtf2h5	0.524594	0.318463	20.77	22.11	16.28	13.03	19.33	32.16	29.92	22.84	19.97	26.43
ENSMUSG00000074797	Itpa	0.452899	0.318463	25.04	35.55	25.3	21.49	21.89	35.33	37.88	36.1	32.43	32.49
ENSMUSG00000006715	Gmnn	0.890044	0.318729	17.7	54.85	14.59	22.06	33.35	28.17	51.58	57.18	48.77	56.22
ENSMUSG00000014232	Cluap1	0.43709	0.318729	7	6.91	6.74	6.58	5.94	9.71	11.78	7.27	8.03	8.68
ENSMUSG00000018983	E2f2	0.872895	0.318729	2.7	5.94	3.46	4.26	8.16	4.26	7.72	10.98	9.94	11.07
ENSMUSG00000020423	Btg2	0.461611	0.318729	180.88	241.1	216.08	194.91	212.75	258.69	212.17	327.53	327.7	328.48
ENSMUSG00000021243	Fcf1	0.631839	0.318729	49.26	68.32	30.76	33.66	49.69	68.61	99.07	66.67	57.51	59.35
ENSMUSG00000024841	Eif1ad	0.457445	0.318729	20.46	24.8	16.24	20.17	14.87	26.66	22.35	27.21	27.63	26.93
ENSMUSG00000025150	Cbr2	0.713924	0.318729	1.08	2.05	1.12	1.17	1	1.94	2.19	3.53	1.32	1.74
ENSMUSG00000026185	Igfbp5	-0.634314	0.318729	495.86	596.97	598.22	1109.66	455.97	302.67	438.8	367.61	426.75	477.27
ENSMUSG00000029071	Dvl1	-0.580083	0.318729	15.75	16.67	18.57	22.5	14.82	8.15	8.85	16.11	14.64	12.8
ENSMUSG00000029436	Mmp17	0.707692	0.318729	1.98	2.88	2.35	2.38	1	2.69	3.92	3.52	3.9	2.56
ENSMUSG00000032625	Thsd7a	-0.82064	0.318729	6.29	3.46	7.5	6.77	7.37	4.19	3.25	1.85	6.27	3
ENSMUSG00000032932	Hspa13	-0.530998	0.318729	8.33	8.78	10.31	12.14	13.69	5.65	6.65	6.76	9.78	8.01
ENSMUSG00000033998	Kcnk1	0.551399	0.318729	1.3	1.66	1.41	1.61	1	1.92	2.63	1.54	2.55	1.67
ENSMUSG00000035104	Eva1a	-0.592918	0.318729	26.33	17.17	27.75	27.52	31.1	25.2	17.21	12.55	18.26	13.84
ENSMUSG00000038668	Lpar1	-0.531131	0.318729	19.76	20.47	22.5	29.18	36.47	17.79	16.14	14.2	20.69	18.22
ENSMUSG00000044456	Rin3	-0.522636	0.318729	7.15	8.13	4.87	5	5.41	4.03	5.46	4.42	3.73	3.45
ENSMUSG00000046731	Kctd11	-0.524613	0.318729	29.43	20.63	24.59	34.94	23.79	22.6	15.11	14.2	21.13	19.66
ENSMUSG00000047182	Irs3	-0.402505	0.318729	2.83	3.58	3.4	3.55	3.46	2.47	2.98	2.21	2.37	2.72
ENSMUSG00000051627	H1f4	0.691562	0.318729	3.13	6.34	2.63	2.56	3.55	3.74	5.06	6.51	6.62	6.39
ENSMUSG00000051748	Wfdc21	1.23632	0.318729	1.35	4.86	1	1.39	5.64	5.14	3.1	8.24	5.71	4.98
ENSMUSG00000053749	Gm9920	-0.529525	0.318729	3.42	2.74	2.5	2.37	4.15	2.14	2.11	1.5	2.33	2.33
ENSMUSG00000053950	Adnp2	-0.550145	0.318729	5.49	6.56	8.02	8.62	6.8	5.52	4.29	3.18	5.85	5.71
ENSMUSG00000078671	Chd2	-0.472254	0.318729	2.2	1.84	2.35	2.71	2.43	1.49	1.39	1.53	2.25	1.71
ENSMUSG00000093904	Tomm20	0.429533	0.318729	13.58	17.77	12.78	13.06	16.95	17.78	23.47	20.25	19.33	18.52
FAM49B	NA	0.763018	0.318729	5.26	9.8	4.39	6.4	2.65	9.87	9.31	6.91	9.57	8.89
ENSMUSG00000026478	Lamc1	-0.693588	0.319178	34.8	19.91	38.72	59.46	29.29	17.78	18.57	21.47	29.43	20.24
ENSMUSG00000031661	Nkd1	0.604689	0.319264	7.82	6.57	7.62	6.72	3.35	8.99	8.95	8.03	10.12	10.96
ENSMUSG00000054648	Zfp869	-0.762444	0.319264	12.45	9.86	13.72	17.08	12.81	3.82	7.96	10.55	12.6	6.49
ENSMUSG00000026154	Sdhaf4	0.649002	0.319423	33.29	36.29	25.08	20.11	25.95	65.38	50.59	38.26	26.65	44.45
ENSMUSG00000027342	Pcna	0.679312	0.319423	39.8	87.86	32.52	41.63	68.69	66.1	91.1	76.79	82.24	90.05
ENSMUSG00000029614	Rpl6	0.599429	0.319423	62.07	107.2	51.13	47.34	79.49	88.31	117.67	111.18	84.86	104.26
ENSMUSG00000031066	Usp11	-0.620126	0.319423	17.13	9.8	15.87	19.2	14.47	6.26	12.81	9.33	12.14	9.5
ENSMUSG00000036292	Gramd1c	-0.762301	0.319423	2.91	4.7	2.6	2.55	2.32	1.55	3.25	1.69	1.76	1
ENSMUSG00000062488	Ifit3b	0.753841	0.319423	2.35	2.56	3.62	2.45	1.03	3.79	3.52	3.15	3.51	5.08
ENSMUSG00000072980	Oip5	1.06396	0.319423	8.95	19.02	4.44	6.85	3.83	7.9	15.22	22.61	16.23	17.95
ENSMUSG00000032959	Pebp1	0.485231	0.319825	79.55	111.45	73.88	64.73	70.4	116.14	126.78	112.32	86.27	112.44
ENSMUSG00000040451	Sgms1	-0.485916	0.319825	4.1	4.66	4.14	4.51	5.33	2.31	2.84	4.01	3.9	3.44
ENSMUSG00000044461	Shisa2	1.17005	0.319825	4.95	6.91	6.16	3.68	3.63	3.74	7.67	24.3	10.39	22.42
ENSMUSG00000047675	Rps8	0.680228	0.319825	75.89	155.77	65.1	60.49	116.3	119.81	160.06	158.16	117.39	160.64
ENSMUSG00000089214	Mir1931	-1.02934	0.319825	3.99	5.83	7.05	4.82	6.97	1	3.55	3.2	6.28	2.18
ENSMUSG00000100084	2310068J16Rik	0.580195	0.320244	1.63	1.68	1.69	1.3	1	2.69	1.76	2.12	1.56	2.87
ENSMUSG00000022948	Setd4	0.466348	0.321573	2.82	2.57	2.31	2.18	1.59	2.93	3.52	3.28	3.03	2.85
ENSMUSG00000048027	Rgmb	-0.546277	0.321573	17.13	15.88	21.93	24.59	25.1	14.87	9.98	17.46	17.27	12.39
ENSMUSG00000095026	Gm3336	0.734401	0.321573	1.04	1.21	1.8	1.15	1	1.04	2.16	2	2.18	3.39
ENSMUSG00000036270	Edc4	-0.646581	0.321843	18.69	17.48	21.4	25.54	15.72	7.69	10.31	11.92	18.76	16.84
ENSMUSG00000044627	Swi5	0.558584	0.321843	29.51	41.23	23.81	19.3	32.78	41.27	49.91	45.18	33.12	41.21
ENSMUSG00000066829	Zfp810	-0.441177	0.321843	2.42	2.86	3.05	2.72	2.97	1.93	2.52	1.55	2.16	2.27
ENSMUSG00000001333	Sync	-0.566038	0.323127	1.64	2.14	2.92	2.89	3.07	1.31	2.15	1.68	1.4	1.93
ENSMUSG00000016319	Slc25a5	0.520602	0.323127	280.16	403.39	214.8	213.82	311.15	375.92	472.71	421.57	348.39	375.96
ENSMUSG00000020120	Plek	-1.26604	0.323127	6.74	28.82	7.37	8.63	21.02	4.5	6.89	5.96	9.65	1.81
ENSMUSG00000020717	Pecam1	-0.771113	0.323127	7.83	9	3.65	4.32	3.28	3.8	3.31	2.56	3.62	2.16
ENSMUSG00000021027	Ralgapa1	-0.658978	0.323127	3.44	3.45	4.21	4.37	6.12	2.06	2.15	2.47	4.9	2.54
ENSMUSG00000022307	Oxr1	-0.628522	0.323127	8.91	9.24	13.18	14.15	19.78	6.64	6.45	10.21	9.93	7.92
ENSMUSG00000022324	Matn2	-0.872215	0.323127	30.83	10.45	43.88	23.14	27.6	11.65	10.3	17.94	18.47	11.05
ENSMUSG00000023904	Hcfc1r1	0.527814	0.323127	27.54	37.45	26.57	18.62	26.66	47.24	39.9	42.64	30.09	35.04
ENSMUSG00000024511	Rab27b	-0.873525	0.323127	2.03	5.16	1.89	1.91	4.17	1.09	1.44	1.22	2.77	1.44
ENSMUSG00000024764	Naa40	0.458915	0.323127	12.58	16.3	12.5	13.51	9.1	16.26	19.28	18.01	18.11	15.12
ENSMUSG00000026708	Cenpl	0.589826	0.323127	3.73	5.59	3.56	4.43	5.61	4.72	10.43	6.34	6.27	7.28
ENSMUSG00000027695	Pld1	-0.599298	0.323127	2.56	2.36	3.11	3.86	2.52	1.53	1.76	1.31	2.27	2.86
ENSMUSG00000028333	Anp32b	0.714939	0.323127	69.96	174.62	63.61	79.31	101.05	97.74	154.29	180.77	156.86	173.53
ENSMUSG00000030316	Tamm41	0.537212	0.323127	5.76	9.2	5.64	5.77	6.45	6.88	12.53	8.28	9.26	10.83
ENSMUSG00000032002	Dcun1d5	0.468842	0.323127	33.49	39.99	26.6	29.49	24.97	34.59	49.78	41.43	39.17	47.67
ENSMUSG00000032218	Ccnb2	0.818962	0.323127	32.92	97.58	27.08	39.71	38.65	47.01	78.15	84.61	80.96	90.65
ENSMUSG00000032372	Plscr2	0.636238	0.323127	6.42	4.25	6.26	5.95	12.12	9.77	11.48	10.3	8.33	11.61
ENSMUSG00000034462	Pkd2	-0.668546	0.323127	11.54	8.1	15.17	19.93	14.46	6.66	6.89	8.04	13.17	8.29
ENSMUSG00000034664	Itga2b	-1.2275	0.323127	44.06	86.81	26.03	26	25.71	20.84	29.14	14.91	21.98	4.75
ENSMUSG00000037601	Nme1	0.654876	0.323127	31.71	57.34	25.31	24.55	41.77	40.82	65.96	61.75	44.49	61.73
ENSMUSG00000039713	Plekhg5	-0.651423	0.323127	7.83	5.26	6.22	6.99	7.67	3.08	6.84	5.69	4.28	2.8
ENSMUSG00000042292	Mrtfa	-0.552161	0.323127	5.2	5.15	5.89	5.91	3.86	2.43	5.29	3.47	3.43	3.47
ENSMUSG00000044533	Rps2	0.631114	0.323127	131.41	255.33	102.45	105.73	173.78	195.41	250.78	249.65	199.65	230.42
ENSMUSG00000054320	Lrrc36	-0.566176	0.323127	5.93	3.72	5.02	3.39	3.3	2.53	2.12	2.89	2.91	3.86
ENSMUSG00000056201	Cfl1	0.473568	0.323127	473.88	612.42	381.22	338.43	479.82	679.83	675.34	620.92	551.5	589.83
ENSMUSG00000065642	Snora69	0.975261	0.323127	2.16	2.46	2.18	2.74	1	9.76	2.86	3	4.6	2.42
ENSMUSG00000067274	Rplp0	0.593417	0.323127	294.22	532.44	244.98	232.81	315.87	386.21	526.32	551.05	401.14	491.14
ENSMUSG00000070565	Rasal2	-0.382086	0.323127	1.63	1.96	1.9	1.52	1.85	1.3	1.34	1.37	1.51	1.26
ENSMUSG00000074300	SMIM31	0.976434	0.323127	1.34	1.83	1.14	1	1	1	3.02	4.51	1.56	3.88
ENSMUSG00000080717	B230307C23Rik	0.496147	0.323127	1.9	2.31	1.72	1.75	1.21	3.06	2.35	2.42	2.43	2.11
ENSMUSG00000110101	Gm6249	-0.642713	0.323127	55.26	28.78	59.66	45.89	70.18	40.71	29.07	24.78	39.65	28.33
ENSMUSG00000012405	Rpl15	0.631614	0.323319	36.14	69	29.51	30.98	55.72	62.16	78.9	62.59	53.98	68.43
ENSMUSG00000020180	Snrpd3 ENSMUSG00000020180	0.59342	0.323319	23.41	33.59	15.14	15.46	23.2	27.87	40.12	33.38	27.25	32.83
ENSMUSG00000021114	Atp6v1d	0.38574	0.323319	13.69	12.27	12.32	11.82	16.46	17.74	17.31	17.21	16.35	17.74
ENSMUSG00000021756	Il6st	-0.586124	0.323319	25.45	20.15	32.92	42.18	22.57	16.34	15.81	21.85	24	15.56
ENSMUSG00000031780	Ccl17	1.14592	0.323319	6.54	2.49	1.8	2.22	1	7.79	7.15	4.46	2.43	5.72
ENSMUSG00000033685	Ucp2	0.823474	0.323319	21.6	59.16	17.99	24.77	18.79	27.22	45.52	55.75	52.15	51.55
ENSMUSG00000041684	Bivm	-0.719667	0.323319	2.89	4.8	3.31	3.24	5.58	2.91	2.47	2.41	3.27	1.21
ENSMUSG00000047731	Wbp1l	-0.50505	0.323319	32.02	24.99	34.46	40.04	24.22	17.93	21.6	22.47	28.59	18.67
ENSMUSG00000051319	Mtln	0.58037	0.323319	24.39	31.89	19.33	17.9	34.55	48.58	35.12	35.29	28.11	41.06
ENSMUSG00000053070	Cfap300	0.482096	0.323319	4.23	5.6	4.46	3.61	3.6	4.85	7.57	5.93	5.08	6.6
ENSMUSG00000057176	Ccdc189	-0.635087	0.323319	2.35	3.03	2.47	3.02	4.35	2.43	1.12	1.87	2.5	2.01
ENSMUSG00000057666	Gapdh	0.473092	0.323319	78.82	112.56	70.9	61.97	78.08	100.68	114.95	124.23	94.45	115.5
ENSMUSG00000059743	Fdps	0.477786	0.323319	6.62	9.37	6.23	6	6.7	7.77	11.29	11.46	8.11	9.98
ENSMUSG00000062040	Zfp27	-0.745366	0.323319	2.25	1.98	2.46	2.65	3.9	1.01	2.19	1.01	2.57	1.49
ENSMUSG00000068134	Zfp120	-0.554169	0.323319	1.37	2.85	1.73	2	2.08	1.14	1.14	1.19	1.53	1.74
ENSMUSG00000074934	Grem1	-0.555956	0.323319	18.13	12.41	16.31	13.05	25.94	12.22	11.92	9.84	13.44	9.39
ENSMUSG00000093565	Rab26os	0.840517	0.323319	2.23	4.76	2.14	1.69	1	4.21	3.94	2.9	3.95	3.72
ENSMUSG00000011427	Zfp790	-0.615136	0.323737	3.82	3.13	4.73	7.42	5.68	3.58	2.66	2.37	3.61	3.47
ENSMUSG00000018446	C1qbp	0.667676	0.323737	40.16	76.93	29.62	38.48	34.86	44.63	81.11	79.02	65.41	66.36
ENSMUSG00000020170	Frs2	-0.638094	0.323737	6.24	5.66	7.18	10.5	4.77	4.43	3.27	3.32	6.53	4.43
ENSMUSG00000020919	Stat5b	-0.585122	0.323737	39.67	40.34	39.67	51.4	22.01	19.18	29.03	23.12	29.68	24.74
ENSMUSG00000027472	Pdrg1	0.524171	0.323737	36.8	43.76	30.55	32.03	44.19	56.87	60.62	61.97	34.19	58.64
ENSMUSG00000035443	Thyn1	0.67655	0.323737	8.9	14.69	5.98	7.34	5.15	11.18	13.36	16.36	10.4	12.13
ENSMUSG00000020230	Prmt2	-0.383495	0.323881	30.95	29.91	30.94	31.12	25.95	20.56	25.53	21.19	21.23	25.93
ENSMUSG00000000732	Icoslg	-0.708923	0.324474	9.02	4.21	8.5	13.11	7.21	5.85	4.25	4.85	3.52	6.16
ENSMUSG00000032420	Nt5e	-0.750422	0.324474	8.45	4.03	12.08	9.69	8.24	3.22	3.76	5.67	5.48	6.48
ENSMUSG00000033020	Polr2f	0.527411	0.324474	99.33	140.28	82.02	65.67	93.41	136.23	156.62	138.3	109.24	135.29
ENSMUSG00000039199	Zdhhc1	-0.576695	0.324474	19.55	13.73	25.59	19.13	12.74	14.29	14.05	12.83	9.48	9.29
ENSMUSG00000040415	Dtx3	0.388824	0.324474	38.63	37.33	42.91	44.48	44.7	56.9	63.4	53.56	45.62	53.71
ENSMUSG00000062328	Rpl17	0.65193	0.324474	90.83	193.7	89.04	80.77	163.45	168.48	213.34	195.9	149.36	188.34
ENSMUSG00000063882	Uqcrh	0.54148	0.324474	79.35	108.61	65.39	49	78.06	122.22	120.67	103.56	87.68	105.13
ENSMUSG00000003429	Rps11	0.668637	0.325166	230.45	447.09	181.01	164.76	321.75	374.87	462.74	449.09	322.62	399.21
ENSMUSG00000019470	Xab2	-0.40776	0.325166	23.61	20.07	26.17	22.9	25.7	13.94	18.95	18.99	18.26	19.39
ENSMUSG00000038871	Bpgm	0.441509	0.325166	6.24	6.14	4.94	6.37	4.73	7.72	6.66	7.42	6.87	10.05
ENSMUSG00000033933	Vhl	-0.465693	0.325507	22.23	22.08	28.59	28.11	29.21	18.44	18.36	20.43	23.93	13.86
ENSMUSG00000024654	Asrgl1	0.635677	0.32596	5.66	11.65	7.24	8.39	4.17	12.71	10.52	11.73	9.01	10.7
ENSMUSG00000020042	Btbd11	-0.459814	0.32641	1.68	1.94	1.53	1.81	1.57	1.73	1	1.21	1.31	1.05
ENSMUSG00000020777	Acox1	0.525781	0.32641	17.08	11.88	16.67	18.08	9.11	18.21	20.93	21.87	18.64	22.18
ENSMUSG00000026646	Suv39h2	0.614785	0.32641	1.66	2.05	1.36	1.71	1.9	2.5	4.07	2.28	3.39	1.61
ENSMUSG00000027806	Tsc22d2	-0.552797	0.32641	4.82	3.53	5.81	6.97	4.53	3.13	2.95	2.86	4.82	3.61
ENSMUSG00000037868	Egr2	0.483282	0.32641	46.67	33.25	43.25	42.8	36.79	52.28	39.43	63.4	70.35	61.36
ENSMUSG00000045691	Thtpa	0.483246	0.32641	3.74	2.04	2.77	2.92	2.09	3.42	3.45	3.63	3.93	4.09
ENSMUSG00000050328	Hoxc12	0.832617	0.32641	1.44	1.6	1	1.72	1	1.19	5.13	2.17	2.32	2.31
ENSMUSG00000073702	Rpl31	0.652259	0.32641	42.12	80.57	31.53	29.07	49.59	67.72	77.04	75.31	56.31	66.85
ENSMUSG00000003469	Phyhip	0.581366	0.326631	3.32	6.09	2.77	4.46	4.46	4.87	5.18	7.62	6.02	7.22
ENSMUSG00000029616	Erp29	0.454581	0.326893	11.07	14.29	8.8	9.25	8.84	14.05	14.63	16.16	12.01	13.79
ENSMUSG00000035914	Cd276	-0.669765	0.327228	8.92	9.07	9.86	14	15.07	4.57	8.3	4.86	10.08	8.89
ENSMUSG00000002767	Mrpl2	0.546103	0.328144	30.86	49.23	22.29	23.44	30.12	42.14	47.3	49.51	39.41	40.8
ENSMUSG00000033444	Specc1l	-0.574191	0.328517	5.45	5.93	7.03	8.68	4.02	3.19	3.45	3.92	4.84	5.19
ENSMUSG00000024352	Spata24	0.720093	0.329008	15.3	20.61	10.47	8.29	6.7	14.31	19.48	22.82	17.31	20.2
ENSMUSG00000026004	Kansl1l	-0.828112	0.329008	2.69	3.26	3.41	4.34	8.26	1.88	2.2	1.55	4.29	2.21
ENSMUSG00000031841	Cdh13	-0.633569	0.329008	2.72	5.11	3.83	2.2	2.93	1.69	1.9	1.89	1.96	3.21
ENSMUSG00000033107	Rnf125	0.415189	0.329124	21.09	22.65	20.21	22.34	30.05	34.24	27.89	27.1	33.12	31.88
ENSMUSG00000040269	Mrps28	0.514062	0.329141	89.39	113.8	74.87	55.5	89.45	136.25	121.42	126.11	95.19	113.08
ENSMUSG00000001134	Uxt	0.583308	0.329219	10.43	14.06	6.68	6.72	11.52	13.66	16.58	15.73	11.2	14.35
ENSMUSG00000066057	Gm1976	0.859918	0.330228	3.13	1.08	1.54	2.46	1	2.25	3.29	5.22	2.29	2.85
ENSMUSG00000032403	2300009A05Rik	0.439587	0.330459	4.79	4.42	4.68	4.58	3.93	5.64	8.05	6.94	5.3	4.9
ENSMUSG00000059495	Arhgef12	-0.424893	0.330459	4.56	5.4	4.73	4.54	3.83	3.03	4.26	2.84	3.62	3.5
ENSMUSG00000014402	Tsg101	0.370438	0.330645	30.84	35.95	29.33	30.66	28.11	44.54	40.7	35.98	40.74	38.08
ENSMUSG00000022842	Ece2	0.541536	0.330645	2.72	3.62	1.78	2.82	2.02	4	2.87	4.23	3.3	4.07
ENSMUSG00000029822	Osbpl3	-0.499389	0.330645	1.54	1.96	1.48	1.52	2.12	1.02	1.13	1.77	1	1.25
ENSMUSG00000031781	Ciapin1	0.471517	0.330645	8.76	11.33	8.78	7.64	6.2	10.18	12.96	13.57	11.45	10.32
ENSMUSG00000031934	Panx1	-0.392517	0.330645	7.92	6.89	7.51	6.85	7.25	6	6.31	5.76	5.53	4.33
ENSMUSG00000036751	Cox6b1	0.606188	0.330645	235.01	357.26	192.51	142.97	290.53	385.48	421.48	361.43	277.56	336.67
ENSMUSG00000037788	Vopp1	0.75821	0.330645	2.61	2.39	2.45	2.59	1	2.37	5.46	2.99	3.34	4.24
ENSMUSG00000062980	Cped1	-0.661534	0.330645	5.2	4.75	7.3	11.21	9.44	4.23	3.5	4.07	6.54	4.89
ENSMUSG00000069895	Atxn1l	-0.455003	0.330645	1.59	2.34	1.78	2.13	2.28	1.43	1.45	1.93	1.35	1.23
ENSMUSG00000010751	Tnfrsf22	0.678893	0.330753	1.49	1.23	1.98	2.72	1.06	2.18	1.85	3.33	3.29	2.49
ENSMUSG00000013155	Enkd1	0.470265	0.330753	2.67	3.61	2.45	2.71	2.86	3.11	4.37	5.01	3.19	4.3
ENSMUSG00000018238	Gdf9	-0.542858	0.330753	5.06	3.64	4.98	4.13	4.91	2.84	2.62	2.5	2.93	5.2
ENSMUSG00000020219	Timm13	0.538583	0.330753	66.87	88.48	54.71	44.97	74.72	106.44	105.6	103.31	68.13	88.9
ENSMUSG00000020440	Arf5	0.450282	0.330753	130.06	174.06	108.74	105.97	121.26	171.39	198.33	183.38	142.52	169.54
ENSMUSG00000022391	Rangap1	0.486203	0.330753	15.43	26.16	17.38	21.46	19.49	25.55	23.08	36.64	24.7	29.65
ENSMUSG00000026608	Kctd3	-0.455336	0.330753	4.95	4.21	4.86	4.76	4.85	2.72	2.91	4.9	3.67	3.39
ENSMUSG00000027384	Ndufaf5	0.487457	0.330753	8.7	4.86	7.47	4.87	5.97	10.06	8.17	8.87	7.97	8.56
ENSMUSG00000033237	Arid2	-0.408786	0.330753	3.38	4.98	4.34	4.99	4.15	3.06	2.99	3.14	3.68	3.47
ENSMUSG00000037032	Apbb1	-0.476674	0.330753	9.7	8.24	10.02	10.02	9.59	4.58	7.66	6.48	7.29	8.9
ENSMUSG00000038893	Fam117a	0.598633	0.330753	8.08	11.82	5.57	9.54	5.19	10.09	11.56	10.61	11.32	14.97
ENSMUSG00000050157	Gm867	0.648133	0.330753	1.08	2.17	1.84	1.28	1	1.49	2.53	3	1.98	2.33
ENSMUSG00000051256	Jagn1	0.499236	0.330753	17.16	19.8	11.42	12.24	16.71	24.07	26.03	21.61	18.21	18.16
ENSMUSG00000054717	Hmgb2	0.843203	0.330753	60.3	165.25	56.02	66.98	132.35	86.76	185.16	171.81	170.6	195.31
ENSMUSG00000074918	Inafm2	-0.500149	0.330753	23.6	33.19	21.6	22.44	29.47	18.24	22.92	16.37	21.67	13.33
ENSMUSG00000000739	Sult5a1	-0.596963	0.330961	3.74	4.06	3.19	2.85	5.72	3.86	2.13	2.72	2.36	1.89
ENSMUSG00000024346	Pfdn1	0.516453	0.330961	39.15	56.5	37.65	25.32	38.68	49.82	64.28	55.88	48.32	56.49
ENSMUSG00000025068	Gsto1	0.740656	0.330961	16.12	44.66	14.18	16.82	19.42	32.18	46.53	38.14	29.32	25.94
ENSMUSG00000025241	Fyco1	-0.572379	0.330961	3.22	3.3	3.9	3.92	2.94	1.58	2.07	2.82	3.71	1.92
ENSMUSG00000027610	Gss	0.37839	0.330961	5.39	5.74	5.09	5.63	5.06	5.94	8.13	7.65	6.42	7.02
ENSMUSG00000029502	Golga3	-0.535626	0.330961	2.74	3.66	3.59	5	4.15	1.82	2.28	3.08	2.81	3.25
ENSMUSG00000042770	Hebp1	0.561306	0.330961	6.51	9.67	5.63	5.24	6.76	7.48	14.88	9.94	8.89	8.93
ENSMUSG00000049751	Rpl36al	0.612428	0.330961	21.37	35.8	17.73	14.52	30.78	32.08	41.71	35.21	29.46	36.48
ENSMUSG00000061474	Mrps36	0.494485	0.330961	15.81	23.18	13.36	11.66	16.44	25.08	22.95	20.89	18.68	23.19
ENSMUSG00000063316	Rpl27	0.680711	0.330961	69.71	139.67	55.47	48.57	99.23	116.95	143.69	137.54	96.89	123
ENSMUSG00000024240	Epc1	0.471302	0.331059	4.07	3.9	3.71	4.29	2.71	4.21	6.39	6.04	4.44	4.86
ENSMUSG00000066613	Zfp932	0.526955	0.331059	1.25	1.2	1.6	1.61	1.45	1.63	2.45	1.38	2.62	2.41
ENSMUSG00000032308	Ulk3	-0.488363	0.331561	9.71	9.26	10.79	9.79	16.41	7.02	9.77	7.41	8.35	6.76
ENSMUSG00000041079	Rwdd2b	0.934928	0.331933	4.29	3.88	4.18	4.39	1	7.36	7.2	5.33	6.32	4.37
ENSMUSG00000057388	Mrpl18 ENSMUSG00000057388	0.499556	0.331933	69.46	106.8	60.67	56.85	91.22	91.28	119.89	101.78	103.82	114
ENSMUSG00000020790	Ankfy1	-0.523617	0.332061	6.93	5.71	7.93	10.27	6.11	3.59	5.08	5.57	6.34	4.98
ENSMUSG00000000184	Ccnd2	0.438442	0.332585	11.15	14.56	8.02	11.5	12.87	14.73	14.96	16.04	15.89	15.68
ENSMUSG00000000552	Zfp385a	0.544096	0.332585	7.41	10.24	10.66	7.65	4.62	11.45	11.22	11.03	11.24	11.83
ENSMUSG00000002379	Ndufa11	0.515629	0.332585	28.96	32.93	26.33	16.12	26.92	41.4	41.73	38.66	29.03	33.56
ENSMUSG00000004071	Cdip1	-0.412958	0.332585	17.15	13.79	18.36	14.73	17.01	11.44	12.16	9.49	14.09	13.98
ENSMUSG00000004748	Mtfp1	0.934228	0.332585	7.7	20.29	5.94	9.93	3.25	13.54	13.66	18.17	13.27	17.11
ENSMUSG00000004789	Dlst	0.382312	0.332585	12.61	13.2	9.97	13.23	11.51	13.84	15.09	16.3	15.69	17.8
ENSMUSG00000004945	Tmem242	0.537857	0.332585	8.2	9.21	6.66	6.32	7.93	11.7	14.37	7.53	8.9	14.43
ENSMUSG00000005533	Igf1r	-0.341728	0.332585	2.78	2.67	2.69	2.91	2.57	2.08	2.12	2.04	2.43	2.09
ENSMUSG00000009291	Pttg1ip	-0.439331	0.332585	212.11	204.21	190.52	159.31	141.94	163.34	147.44	120.97	126.37	110.57
ENSMUSG00000013707	Tnfaip8l2	0.65247	0.332585	1.86	2.32	1.5	1.86	1	1.76	2.3	3.71	2.31	3.33
ENSMUSG00000015942	Gtf2ird2	-0.456966	0.332585	2.23	2.94	2.64	3	3.23	2.32	1.52	2.38	2.33	1.76
ENSMUSG00000017404	Rpl19	0.574848	0.332585	164.6	269.97	132.71	114.64	215.95	243.24	294.07	269.65	206.17	269.19
ENSMUSG00000018800	Abca5	-0.473728	0.332585	1.43	1.75	1.99	2.28	2.04	1	1.46	1.3	1.7	1.39
ENSMUSG00000019889	Ptprk	-0.530104	0.332585	3.11	3.47	3.33	4.03	3.71	1.67	2.51	2.89	3.66	1.93
ENSMUSG00000020680	Taf15	0.490116	0.332585	1.91	1.85	2.11	2.28	1.45	3	1.81	2.65	3.06	3.06
ENSMUSG00000020834	Dhrs13	0.767477	0.332585	4.98	8.11	5.68	7.15	2.3	7.75	9.75	12.39	7.68	7.5
ENSMUSG00000021643	Serf1	0.54565	0.332585	14.65	21.12	12.68	11.36	15.58	26.82	28.5	21.78	17.04	16.22
ENSMUSG00000021775	Nr1d2	-0.670815	0.332585	12.92	10.48	16.38	24.03	14.01	8.35	7.56	6.64	15.78	11.04
ENSMUSG00000022415	Syngr1	0.629074	0.332585	2.29	5.18	2.28	2.02	2.31	3.69	5.55	3.45	3.79	4.17
ENSMUSG00000022651	Retnlg	1.48719	0.332585	3.93	17.31	1.08	4.18	4.51	11.99	4.9	19.6	19.95	10.44
ENSMUSG00000022672	Prkdc	-0.453126	0.332585	1.87	2.2	2.12	2.34	1.5	1.45	1.37	1.23	1.93	1.35
ENSMUSG00000022972	Cfap298	0.393457	0.332585	19.66	21.96	22.45	17.29	23.96	22.82	27.91	30.99	28	28.41
ENSMUSG00000023456	Tpi1	0.521156	0.332585	95.54	104.23	78.89	75.06	57.66	100.15	133.67	148.77	86.97	119.49
ENSMUSG00000023861	Mpc1	0.422125	0.332585	29.75	35.16	25.89	21.85	33.75	39	43.34	36.16	34.99	40.33
ENSMUSG00000023995	Tspo2	0.819232	0.332585	6.51	19.37	5.75	6.73	11.74	9.65	17.73	19.45	16.01	18.39
ENSMUSG00000024789	Jak2	-0.995971	0.332585	7.27	8.55	7.83	13.09	8.1	3.31	2.33	2.52	11.13	7.56
ENSMUSG00000024799	Tm7sf2	0.571685	0.332585	1.93	1.71	2.82	2.73	2.99	3.68	4.75	3.1	4.29	2.37
ENSMUSG00000025508	Rplp2	0.65836	0.332585	50.6	90.65	38.92	30.64	63.59	78.5	98.7	88.46	64.53	77.02
ENSMUSG00000026005	Rpe	0.45414	0.332585	11	13.83	11.68	14.84	10.36	20.18	20.35	14.1	16.63	13.69
ENSMUSG00000026222	Sp100	0.498891	0.332585	4.61	6.92	7.05	7.35	9.7	9.23	11.73	9.88	10.08	8.38
ENSMUSG00000026353	Ubxn4	0.378644	0.332585	9.83	9.59	10.2	12.29	10.23	13.12	11.33	14.54	13.87	14.98
ENSMUSG00000026490	Cdc42bpa	-0.423847	0.332585	1.94	2.49	2.08	2.73	2.87	1.79	1.74	1.61	2.19	1.65
ENSMUSG00000026622	Nek2	0.912939	0.332585	2.87	10.63	2.32	5.72	4	5.25	7.64	9.85	10.2	9.51
ENSMUSG00000026640	Plxna2	-0.861661	0.332585	8.26	4.38	16.49	10.79	6.42	4.98	3.56	3.14	8.29	4.52
ENSMUSG00000026721	Rabgap1l	-0.427868	0.332585	2.12	2.85	2.51	2.61	2.95	1.48	1.86	1.94	2.33	2.13
ENSMUSG00000026872	Zeb2	-0.586695	0.332585	6.7	5.78	8.59	9.86	11.42	5.23	5.43	4.1	8.49	4.96
ENSMUSG00000027227	Sord	0.639775	0.332585	18.66	51.02	22.13	30.18	19.21	36.36	48.27	41.98	42.11	36.15
ENSMUSG00000027398	Il1b	0.961429	0.332585	1	1.45	1	1.54	2.99	3.33	1.61	1.66	3.64	5.77
ENSMUSG00000027637	Rab5if	0.411786	0.332585	40.2	42.02	31.85	28.57	31.58	45.06	49.38	51.17	40.54	43.82
ENSMUSG00000027770	Dhx36	-0.480845	0.332585	3.39	4.16	3.71	4.56	5.87	2.75	2.41	3.26	3.95	3.1
ENSMUSG00000028322	Exosc3	0.562462	0.332585	37.68	67.38	29.76	37.39	28.25	54.39	63.12	52.53	52.91	58.75
ENSMUSG00000028412	Slc44a1	-0.575014	0.332585	18.25	18.21	22.49	24.67	11.46	10.45	9.72	11.49	14.69	16.8
ENSMUSG00000028530	Jak1	-0.613237	0.332585	27.64	35.4	34.36	45.98	30.34	15.99	22.63	17.08	39.07	23.19
ENSMUSG00000028643	Svbp	0.482637	0.332585	73.01	100.84	57.43	52.06	64.19	99.97	100.66	104.58	77.97	91.72
ENSMUSG00000028671	Gale	1.34355	0.332585	5.23	11.25	5.93	5	1	6.2	11.8	21.06	7.43	16.04
ENSMUSG00000028926	Cdk14	-0.52443	0.332585	3.46	3.39	4.18	4.85	5.6	2.23	2.75	2.58	4.13	3.31
ENSMUSG00000029263	Pigg	-0.65545	0.332585	3.77	5.37	3.46	6.26	7.08	2.23	3.01	3.95	4.87	2.48
ENSMUSG00000030432	Rpl28	0.549143	0.332585	43.28	65.45	35.34	28.73	51.1	57.66	77.85	65.39	54.07	62.11
ENSMUSG00000030711	Sult1a1	-0.457196	0.332585	77.03	68.64	69.97	49.38	87.49	56.08	57.35	41.2	48.41	51.09
ENSMUSG00000030960	Eef1akmt2	0.452781	0.332585	13.25	18.54	13.6	12.15	12.79	17.85	22.47	17.74	15.25	22.98
ENSMUSG00000031226	Pbdc1	0.552804	0.332585	8.99	16.21	8.24	8.31	7.49	11.18	14.99	14.63	12.06	17.17
ENSMUSG00000031432	Prps1	0.543748	0.332585	38.69	47.14	28.78	35.01	48.41	37.39	68.84	67.33	52.23	64.7
ENSMUSG00000031982	Arv1 ENSMUSG00000031982	0.518613	0.332585	5.25	4.22	6.23	6.06	3.8	6.5	10.46	6.89	5.57	7.35
ENSMUSG00000032067	Pts	0.394124	0.332585	6.82	6.75	5.75	5.13	5.27	7.25	9.06	7.01	7.87	7.74
ENSMUSG00000032518	Rpsa	0.568788	0.332585	74.65	140.36	60.57	59.49	83.91	108.49	125.73	137.09	101.72	119.58
ENSMUSG00000032527	Pccb	0.53441	0.332585	8.25	16.42	11.32	9.94	7.76	12.27	17.54	15.3	16.26	14.08
ENSMUSG00000032698	Lmo2	0.811485	0.332585	19.22	72.07	18.22	24.37	22.64	36.44	50.79	49.47	49.68	50.97
ENSMUSG00000033308	Dpyd	-0.478325	0.332585	1.88	1.32	1.88	1.93	2.39	1.72	1.15	1.39	1.32	1.13
ENSMUSG00000033809	Alg3	0.431703	0.332585	30.96	39.33	29.9	22.73	28.56	46.41	39.67	40.44	35.98	39.39
ENSMUSG00000033883	Zfp267	-0.623404	0.332585	1.76	1.85	1.97	2.7	4.66	1.35	1.62	1.43	1.69	1.76
ENSMUSG00000033902	Mapkbp1	-0.457375	0.332585	2.51	2.41	2.55	3.14	2.24	1.47	1.91	2.28	1.51	2.3
ENSMUSG00000033964	Zbtb41	0.485409	0.332585	1.28	1.47	1.37	1.85	1.05	1.46	2.49	2.03	1.78	2.05
ENSMUSG00000034135	Sik3	-0.445001	0.332585	7.95	6.24	7.12	7.64	6.27	5.35	4.75	5.19	7	3.92
ENSMUSG00000034320	Slc26a2	0.484889	0.332585	2.79	3.19	3.55	3.53	2.83	3.1	4.24	4.55	4.49	6.31
ENSMUSG00000034848	Ttc21b	-0.514149	0.332585	2.57	1.42	2.12	2.82	1.73	1.34	1.34	1.39	1.78	1.43
ENSMUSG00000036199	Ndufa13	0.582787	0.332585	84.98	91.09	67.55	42.33	62.28	128.92	119.81	98.26	73.52	93.11
ENSMUSG00000036545	Adamts2	-0.523616	0.332585	120.94	74.77	136.84	133.23	77.17	76.96	75.55	62.95	85.9	65.91
ENSMUSG00000037447	Arid5a	-0.658118	0.332585	14.82	8.21	11.06	12.16	5.13	5.36	5.64	7.56	7.15	5.25
ENSMUSG00000037628	Cdkn3	0.82402	0.332585	7.38	19.78	9.32	5.7	11.81	10.16	24.2	21.79	14.55	20.43
ENSMUSG00000037640	Zfp60	-0.512146	0.332585	1.62	1.98	2.08	2.46	2.41	1.04	1.97	1.39	1.77	1.33
ENSMUSG00000038208	Pgap3	0.543565	0.332585	5.01	4.94	5.47	4.8	2.55	5.85	5.55	8.03	6.81	6.14
ENSMUSG00000038866	Zcchc2	-0.676944	0.332585	2.58	3.47	2.09	3.21	3.96	1.06	2.32	2.61	2.43	1.46
ENSMUSG00000038879	Nipal2	-0.66991	0.332585	2.22	1.55	1.93	3.11	2.6	2.53	1	1.04	1.42	1.41
ENSMUSG00000040466	Blvrb	0.690014	0.332585	51.05	129.73	45.91	45.36	64.48	73.69	111.22	115.14	97.52	105.61
ENSMUSG00000041417	Pik3r1	-0.546647	0.332585	21.42	12.98	20.78	19.72	30.78	14.17	13.95	10.78	17.01	14.55
ENSMUSG00000043556	Fbxl7	-0.698806	0.332585	8.48	7.81	13.45	10.35	4.89	7.15	4.13	6.14	6.36	3.47
ENSMUSG00000043671	Dpy19l3	-0.488465	0.332585	2.6	2.18	2.56	2.87	2.22	1.49	1.24	2.14	2.39	1.8
ENSMUSG00000046573	Lyrm4	0.574046	0.332585	7.22	10.83	5.81	5.69	5.43	9.56	12.19	9.99	7.03	12.54
ENSMUSG00000046761	Fam83h	-0.458631	0.332585	1.97	1.83	1.56	1.9	2.29	1.19	1.49	1.91	1.26	1.17
ENSMUSG00000048040	Arxes2	0.498267	0.332585	4.05	2.47	2.65	2.67	3.47	3.74	3.38	5.85	4.15	4.5
ENSMUSG00000049882	Vcpkmt	0.487202	0.332585	1.64	2.4	1.55	1.77	1.4	1.87	2.48	2.22	2.43	3.27
ENSMUSG00000050608	Micos10	0.516455	0.332585	38.34	58.7	33.91	28.12	49.6	56.96	64.36	62.58	47.08	59.02
ENSMUSG00000050973	Gdpgp1	-0.587691	0.332585	3	3.37	3.54	3.13	3.5	1.83	3.05	1.32	3.29	2.11
ENSMUSG00000055254	Ntrk2	0.49354	0.332585	1.66	1.64	1.25	1.4	1	1.55	1.88	2.07	1.7	2.57
ENSMUSG00000056755	Grm7	-0.725027	0.332585	3	3.43	2.4	3.9	1.38	1.97	1.48	1	1.82	2.03
ENSMUSG00000057841	Rpl32	0.645557	0.332585	183.18	378.76	155.75	136.06	248.99	268.6	386.14	358.42	277.49	332.47
ENSMUSG00000058407	Txndc9	0.336035	0.332585	8.78	8.63	7.84	8.6	8.37	10.27	10.94	10.11	10.81	11.16
ENSMUSG00000059923	Grb2	0.380798	0.332585	22.29	26.82	18.38	21.58	24.75	26.92	30.83	29.89	28.83	30.71
ENSMUSG00000060938	Rpl26	0.637037	0.332585	69.18	132.42	53.03	47.51	80.84	102.15	129.66	120.8	91.4	116.05
ENSMUSG00000061787	Rps17	0.692805	0.332585	58.48	110.52	43.65	36.59	76.47	98.14	118.77	104.32	73.04	98.08
ENSMUSG00000062901	Klhl24	-0.72319	0.332585	12.73	13.63	16.07	22.55	28.31	9.8	8.03	7.47	18.16	13.6
ENSMUSG00000069539	Scyl2	-0.484875	0.332585	1.63	2.23	1.74	1.82	2.74	1.2	1.33	1.22	1.64	1.84
ENSMUSG00000069920	B3gnt9	-0.442242	0.332585	37.81	27.75	33.7	34.36	27.44	27.86	19.29	26.05	26.77	19.21
ENSMUSG00000071516	Hist1h2ad	0.580956	0.332585	1.65	1.61	1.26	1.58	2.66	2.52	3.94	2.33	2.2	2.07
ENSMUSG00000071669	Snx29	-0.39082	0.332585	2.6	2.57	2.61	2.86	3.65	2.25	2.26	1.85	2.26	2.21
ENSMUSG00000072941	Sod3	0.523348	0.332585	52.7	77.47	51.88	39.72	54.92	83.17	80.62	90.74	53.1	87.72
ENSMUSG00000074884	Serf2	0.486468	0.332585	27.31	34.22	23.87	20.61	26.31	45.45	39.89	38.59	25.61	36.44
ENSMUSG00000075273	Ttc30b	-0.558629	0.332585	7.73	5.24	6.96	6.94	5.16	7	3.13	3.49	4.44	4.29
ENSMUSG00000078578	Ube2d3	0.385603	0.332585	13.6	16.81	12.27	15.14	15	16.04	19.83	18.81	18.96	21.37
ENSMUSG00000079435	Rpl36a	0.657088	0.332585	25.92	53.3	20.21	18.78	36.8	42.08	53.64	46.18	38.7	46.64
ENSMUSG00000090553	Snrpe	0.647836	0.332585	44.07	90.02	35.09	31.77	47.59	62.41	89.75	74.31	59.64	80.06
ENSMUSG00000093674	Rpl41	0.610776	0.332585	150.9	260.99	124.05	94.79	171.53	234.02	265.61	251.44	181.78	232.19
ENSMUSG00000097503	3110045C21Rik	-0.563699	0.332585	2.7	4.29	3.22	3	4.97	1.53	2.5	2.98	2.66	2.6
ENSMUSG00000022548	Apod	-0.91623	0.33283	90.35	34.33	81.57	45.34	85.42	55.51	36.48	41.37	13.89	35.18
ENSMUSG00000025437	Usp33	-0.577216	0.33283	3.48	4.51	3.74	6.23	4.78	2.06	2.84	2.53	4.5	3.55
ENSMUSG00000029408	Abcb9	-0.477487	0.333175	4.39	4.69	4.67	4.12	3.93	2.13	2.86	4.19	3.86	3.02
ENSMUSG00000024538	Ppic	0.421664	0.333294	242.53	197.66	224.19	188.61	213.61	278.46	258.68	360.62	221.57	324.39
ENSMUSG00000030609	Aen	0.522294	0.333294	4.58	6.34	4.4	5.74	3.87	4.9	7.25	8.55	6.18	9.24
ENSMUSG00000030701	Plekhb1	0.690932	0.333294	1.32	2.17	1.94	1.34	1.02	1.48	1.97	3.67	2.33	3.34
ENSMUSG00000031671	Setd6	0.408101	0.333294	17.49	18.24	15.41	17.18	12.71	19.01	26.52	19.41	21.95	20.56
ENSMUSG00000047604	Frat2	0.795763	0.333294	7.57	15.87	6.6	6.86	3.25	10.4	14.02	11.68	11.69	14
ENSMUSG00000047719	Ubiad1	-0.397407	0.333294	11.03	14.05	11.51	14.46	12.7	10.94	9.55	10.29	10.1	7.61
ENSMUSG00000050930	Map10	-0.685142	0.333294	2.05	1.87	2.6	1.83	3.74	1.03	1.94	2.33	1.35	1.01
ENSMUSG00000045273	Cenph	0.76447	0.333476	6.84	17.08	5.21	7.43	12.49	9.95	13.57	18.46	18.88	16.98
ENSMUSG00000051652	Lrrc3	-0.860923	0.333476	4.5	1.85	5.38	3.91	1.86	2.74	1.04	1.96	2.17	1.36
ENSMUSG00000052369	Tmem106c	0.401424	0.333476	26.5	21.59	19.6	19.77	24.19	31.11	28.11	30.17	23.78	34.36
ENSMUSG00000052698	Tln2	-0.398758	0.333476	6.4	5.17	6.47	6.7	6.71	6.01	3.95	4.56	4.78	4.67
ENSMUSG00000057322	Rpl38	0.68709	0.333476	107.02	219.37	86.35	68.1	137.96	165.1	223.42	205.6	144.42	188.13
ENSMUSG00000063694	Cycs	0.564328	0.333476	16.81	29.13	13.53	14.52	26.9	26.21	30.38	28.85	25.21	31.59
ENSMUSG00000005470	Asf1b	0.828138	0.333979	9.11	37.06	11.45	13.81	10.93	17.83	32.15	30.9	27.37	21.23
ENSMUSG00000018012	Rac3	0.60387	0.333979	18.27	20.67	15.72	15.06	7.78	23.57	26.67	22.06	23.16	17.56
ENSMUSG00000018102	H2bc4	0.678493	0.333979	53.17	50.47	32.56	39.04	64.55	127.09	91.35	70.39	44.32	63.84
ENSMUSG00000024026	Glo1	0.470895	0.333979	34.06	61.23	35.01	36.03	36.52	48.25	52.3	63.04	50.13	61.61
ENSMUSG00000024140	Epas1	-0.41961	0.333979	54.99	46.61	50.57	63.29	40.69	37.79	45.36	32.17	40.78	34.67
ENSMUSG00000026174	Cnot9	0.454465	0.333979	18.98	23.67	14.13	17.87	16.1	18.5	28.36	26.37	26.55	24.02
ENSMUSG00000026568	Mpc2	0.497044	0.333979	16.26	15.28	14.54	10.52	20.32	27.84	22.99	20.33	16.98	19.57
ENSMUSG00000027966	Col11a1	1.44533	0.333979	3.13	9.7	6.89	2.51	4.54	3.24	10.8	25.63	9.66	41.21
ENSMUSG00000030792	Dkkl1	0.785913	0.333979	4.42	10.48	3.61	3.78	8.33	7.17	15.27	9.37	10.17	7.69
ENSMUSG00000032126	Hmbs	0.693588	0.333979	60.56	137.78	47.68	67.07	86.71	74.7	144.42	143.71	123.02	134.23
ENSMUSG00000032965	Ift57	0.537294	0.333979	7.61	4.68	8.48	6.5	4.23	6.84	9.45	10.64	9.22	8.43
ENSMUSG00000037573	Tob1	0.42235	0.333979	23.87	31.1	35.5	29.58	37.46	36.78	37.37	48.51	40.31	46.96
ENSMUSG00000038268	Ovca2	-0.580326	0.333979	7.17	5.9	8.63	8.24	12.74	7.24	5.96	5.33	6.16	3.62
ENSMUSG00000039089	L3mbtl3	-0.386143	0.333979	1.83	2.06	1.9	1.94	1.81	1.37	1.28	1.25	1.71	1.76
ENSMUSG00000049115	Agtr1a	-0.667482	0.333979	6.02	5.35	4.84	5.55	3.89	2.45	1.76	3.54	4.1	5.32
ENSMUSG00000050370	Ch25h	0.844325	0.333979	4.43	14.34	5.42	4.07	7.54	17.41	15.82	7.75	8.88	10.4
ENSMUSG00000054871	Tmem158	-0.804709	0.333979	15.91	21.03	6.38	8.14	14.08	4.32	8.14	7.94	9.57	5.63
ENSMUSG00000068686	Cd59b	0.458158	0.333979	3.31	4.83	2.86	3.49	3.64	5.49	5.35	4.46	3.78	5.74
ENSMUSG00000073002	Vamp5	0.589788	0.333979	14.3	27.52	11.76	11.77	11.07	20.68	24.85	23.69	18.73	20.42
ENSMUSG00000073144	4930599N23Rik	0.67276	0.333979	1.23	1.49	2.17	2.55	1	3.15	2.24	2.43	1.77	3.44
ENSMUSG00000058773	H1f5	0.920101	0.33469	7.09	26.92	5.22	7.5	6.5	11.88	19.98	16.22	21.02	14.56
ENSMUSG00000037166	Ppp1r14a	0.770815	0.334697	4.39	5.2	4.05	2.04	1.69	4.9	5.54	4.14	5.02	8.17
ENSMUSG00000048007	Timm8a1	0.69498	0.334833	4.9	11.99	3.61	5.24	6.46	7.39	11.4	11.5	7.93	10.39
ENSMUSG00000027358	Bmp2	-0.481818	0.334936	8.78	9.37	10.38	9.54	11.37	6.19	6.22	5.6	11.08	7.3
ENSMUSG00000016255	Tubb1	-1.64631	0.336759	152	328.08	71.78	84.37	126.78	57.13	98.5	43.3	89.52	5.84
ENSMUSG00000033526	Ppip5k1	0.525755	0.337126	1.67	1.43	2.01	1.85	1	1.75	2.43	2.73	2.49	1.9
ENSMUSG00000067288	Rps28	0.609197	0.337126	22.95	42.49	19.07	16.18	30.26	35.93	44.23	41.41	29.12	39.24
ENSMUSG00000019494	Cops6	0.44529	0.337795	65.69	69.67	55.11	45.29	49.83	68.72	97.86	83.9	63.67	74.15
ENSMUSG00000063605	Ccdc102a	-0.468944	0.338542	28.09	21.62	32.83	27.32	20.24	24.83	17.31	18.42	18.7	14.66
ENSMUSG00000020372	Rack1	0.586706	0.338839	48.92	93.02	38.99	41.1	58.43	62.29	95.36	92.98	70.14	84.03
ENSMUSG00000029304	Spp1	-0.87969	0.338839	4498.88	2480.95	4681.33	4819.85	13678.6	3856.26	2627.16	2168.06	3180.06	2338.52
ENSMUSG00000036591	Arhgap21	-0.544565	0.338839	2.61	4.53	2.74	4.48	2.73	2.57	1.62	2.44	2.8	2.11
ENSMUSG00000047793	Sned1	-0.847015	0.338839	12.14	10.3	12.73	16.54	4.21	6.7	4.3	6.04	9.02	3.75
ENSMUSG00000073705	Cenps	0.556189	0.338839	5.4	10.11	5.72	5.38	4.48	7.06	8.48	12.03	8.77	8.19
ENSMUSG00000022193	Psmb5	0.466436	0.339027	148.13	172.25	129.73	97.42	123.98	216.34	219.53	176.76	151.89	157.89
ENSMUSG00000014959	Gorasp2	0.352732	0.339123	45.5	39.76	39.88	40.85	37.98	51.45	58.05	55.62	44.67	51.22
ENSMUSG00000015243	Abca1	-0.746049	0.339266	3.15	2.39	4.21	5.66	1.71	1.85	1.25	1.9	2.74	1.92
ENSMUSG00000020444	Guk1	0.555891	0.339266	28.96	45.09	23.69	20.63	30.03	30.3	50.63	50.48	38.2	44.48
ENSMUSG00000024521	Pmaip1	0.924676	0.339266	1.81	1	1.31	1.37	1	1	1.64	5.61	2.94	2.96
ENSMUSG00000026126	Ptpn18	-0.661105	0.339266	3.32	4.17	1.82	1.46	3.14	1.71	1.95	1.73	1.57	1.29
ENSMUSG00000026170	Cyp27a1	-0.992037	0.339266	5.59	5.87	3.89	3.25	3.04	4.28	1	3.48	1	2.72
ENSMUSG00000026249	Serpine2	-0.692137	0.339266	1710.16	664.37	1823.84	1676.88	1739.05	1291.84	828.06	709.78	978.86	738.52
ENSMUSG00000026558	Uck2	0.534997	0.339266	8.56	11.54	6.22	11.28	10.39	9.6	15.39	11.89	16.59	15.78
ENSMUSG00000027167	Elp4	0.636986	0.339266	7.22	10.24	5.44	6.6	3.66	12.47	6.73	9.32	10.14	11.14
ENSMUSG00000029649	Pomp	0.44447	0.339266	28.89	32.19	22.77	17.83	25.73	36.18	38.81	33.97	30.21	31.46
ENSMUSG00000030664	Sox6os	0.629742	0.339266	1.97	2.03	1.49	1.95	1	1.59	3.46	2.5	2.25	3.33
ENSMUSG00000031068	Glrx3	0.410897	0.339266	21.8	26.9	17.13	17.71	22.11	26.57	29.01	29.52	23.77	30.21
ENSMUSG00000031176	Dynlt3	0.527127	0.339266	10.53	17.12	10.45	12.62	18.11	15.33	18.39	23.09	16.35	25.14
ENSMUSG00000054931	Zkscan4	-0.818862	0.339266	5.3	4.25	6.21	4.93	4.65	4.14	2.06	1.31	5.98	2.81
ENSMUSG00000023022	Lima1	-0.441519	0.339545	10.93	10.96	12.89	16.9	10.49	10.2	8.34	8.13	10.93	7.84
ENSMUSG00000062345	Serpinb2	-0.762377	0.340016	2.47	4.02	1.96	1.58	1	1	1	1.51	1.45	1
ENSMUSG00000022978	Mis18a	0.434115	0.340023	15.16	18.63	11.84	13.05	12.67	19	24.38	19.2	16.15	17.33
ENSMUSG00000032580	Rbm5	-0.420797	0.340871	8.96	9.36	9.28	11.5	10.07	7.43	5.44	7.1	9.5	7.69
ENSMUSG00000112704	Gm46329	0.807435	0.340871	4.59	7.21	3.37	3.05	7.52	6	14.18	9.08	4.96	10.96
ENSMUSG00000055296	Tmem245	-0.434589	0.341504	2.56	3.39	3.01	3.59	4.57	2.43	2.2	2.53	2.94	2.39
ENSMUSG00000067768	Xlr4b	0.566038	0.34173	1.06	1.65	1.12	1.13	1.09	1	1.95	2.04	2.37	1.82
ENSMUSG00000002014	Ssr4	0.467641	0.342069	36.15	42.59	32.23	23.41	35.92	52.62	52.35	49.53	35.3	43.81
ENSMUSG00000019792	Trmt11	0.436914	0.342069	4.77	4.47	4.77	4.7	5.81	5.65	8.15	5.08	6.41	8.42
ENSMUSG00000019978	Epb41l2	-0.563589	0.342069	8.22	5.89	10.57	12.34	10.6	6.53	4.7	5.1	8.4	7.22
ENSMUSG00000026211	Obsl1	-0.483417	0.342069	17.15	11.91	19.6	21.17	11.91	11.12	10.57	11.11	13.81	10.48
ENSMUSG00000031600	Vps37a	0.513177	0.342069	3.03	2.54	2.65	3.28	1.85	2.63	4.55	3.27	4.67	4.01
ENSMUSG00000034708	Grn	-0.457938	0.342069	165.06	113.96	148.42	145.44	113.54	141.86	90.35	86.51	98.25	86.55
ENSMUSG00000036594	H2-Aa	0.668277	0.342069	1.84	1.69	1.14	1.18	1	1.69	3.27	2.82	2.23	1.22
ENSMUSG00000040310	Alx4	-0.535916	0.342069	2.24	2.22	2.71	3.53	2.25	1.18	1.92	2.54	1.91	1.52
ENSMUSG00000000530	Acvrl1	-0.415745	0.342521	20.14	14.09	16.68	13.1	15.92	14.26	10.11	11.48	13.32	10.6
ENSMUSG00000002603	Tgfb1	0.440834	0.342521	9.27	12.9	8.91	11.44	8.94	10.1	15.24	13.48	15.24	15.88
ENSMUSG00000007892	Rplp1	0.615532	0.342521	228.97	396.66	182.08	144.82	273.84	361.28	418.26	387.75	254.41	371.43
ENSMUSG00000012848	Rps5	0.558231	0.342521	97.31	167.81	73.35	68.24	101.93	127.35	158.73	155.5	122.26	150.06
ENSMUSG00000016427	Ndufa1	0.576142	0.342521	132.8	173.04	118.04	79.38	153.14	229.82	230.67	206.55	125.52	176.7
ENSMUSG00000018363	Smurf2	-0.567437	0.342521	8.99	5.84	12.49	10.67	11.82	5.55	4.74	7	8.13	7.73
ENSMUSG00000019478	Rab4a	0.915922	0.342521	10.55	14.52	10.46	7.99	3.16	8.84	23.42	21.53	14.42	15.05
ENSMUSG00000020485	Supt4a	0.524547	0.342521	64.38	84.8	47.92	41.29	78.23	82.76	105.09	90.26	70.79	93.66
ENSMUSG00000020635	Fkbp1b	-0.73132	0.342521	8.87	6.58	9.11	5.84	4.02	3.69	5.17	6.95	3.15	2.37
ENSMUSG00000021102	Glrx5	0.60345	0.342521	47.96	104.64	41.17	44.55	62.9	67.7	107.1	97.08	79.81	83.44
ENSMUSG00000022562	Oplah	-0.462026	0.342521	4.63	4.52	4.79	4.83	2.88	3.37	2.39	3.47	3.53	2.85
ENSMUSG00000022706	Mrpl40	0.520385	0.342521	33.51	52.13	24.86	24.73	37.75	48.38	57.89	42.79	41.65	49.31
ENSMUSG00000022889	Mrpl39	0.410058	0.342521	13.47	16.81	11.2	12.93	10.26	18.76	17.34	16.19	14.61	18.11
ENSMUSG00000024201	Kdm4b	-0.603837	0.342521	14.65	12.49	13.78	18.46	13.01	5.56	8.91	14.05	13.55	7.92
ENSMUSG00000024998	Plce1	-0.386932	0.342521	1.91	2.33	2.71	2.83	2.42	1.58	1.8	2.04	1.96	1.9
ENSMUSG00000025260	Hsd17b10	0.486722	0.342521	56.75	70.3	42.78	35.76	51.71	82.59	78.37	72.19	57.14	63.86
ENSMUSG00000025474	Tubgcp2	-0.427755	0.342521	15.91	21.92	16.5	18.23	21.3	13.56	13.97	10.34	16.93	15.3
ENSMUSG00000025586	Cpeb1	-0.583508	0.342521	8.24	7.35	5.93	11.57	6.65	8.01	3.91	4.41	6.35	4.17
ENSMUSG00000025959	Klf7	-0.418413	0.342521	4.55	4.78	4.46	4.57	6.86	3.54	4.18	3.42	4.35	3.24
ENSMUSG00000028270	Gbp2	0.485537	0.342521	21.33	31.23	15.36	21.12	24.99	34.9	27.63	27.64	38.25	28.5
ENSMUSG00000028521	Slc35d1	0.452404	0.342521	3.42	4.17	4.57	4.84	3.74	4.11	4.98	5.94	6.42	7.25
ENSMUSG00000028837	Psmb2	0.463449	0.342521	203.78	225.33	164.09	127.72	193.35	300.8	280.42	235.61	199.3	234.12
ENSMUSG00000029066	Mrpl20	0.564216	0.342521	48.8	67.44	33.07	31.36	45.79	66.5	87.58	65.82	47.78	60.3
ENSMUSG00000029484	Anxa3	0.452409	0.342521	9.98	13.04	9.63	7.93	12.34	13.52	13.17	19.27	12.56	13.65
ENSMUSG00000031608	Galnt7	-0.459759	0.342521	2.41	3.78	3.03	3.54	4.01	2.44	3.04	2.65	1.92	2.11
ENSMUSG00000033581	Igf2bp2	-0.550901	0.342521	2.39	2.61	3.87	3.68	5.06	1.94	2.15	2.34	2.1	3.25
ENSMUSG00000033845	Mrpl15	0.513769	0.342521	7.66	13.13	6.69	7.13	6.4	10.85	14.57	11.02	9.55	10.95
ENSMUSG00000034981	Parm1	0.689851	0.342521	2.93	2.89	2.65	2.32	1	3.39	3.39	3.55	2.76	5.05
ENSMUSG00000035007	Rundc1	-0.37034	0.342521	15.61	14.48	14.86	16.21	15.93	9.62	11.2	13.33	13.99	11.96
ENSMUSG00000040345	Arhgap9	0.714884	0.342521	2.05	3.39	1.88	2.02	1	2.17	4.1	3.36	2.51	4.19
ENSMUSG00000040731	Eif4h	0.455522	0.342521	50.62	57.33	48.36	54.41	30	59	71.33	66.32	64.89	61.33
ENSMUSG00000041377	Ninj2	1.53291	0.342521	1.22	2.33	2.87	1.06	1	1	3.79	13.91	2.57	12.95
ENSMUSG00000047246	H2bc6	0.478011	0.342521	1.27	1.85	1.37	1.26	1.28	1.81	1.31	2.46	2.14	2.18
ENSMUSG00000047953	Gp5	-1.36676	0.342521	63.13	127.81	29.94	28.04	38.93	37.96	31.37	17.62	26.17	4.21
ENSMUSG00000049502	Dtx3l	-0.539202	0.342521	4.75	4.1	4.7	6.94	8.36	4.73	3.41	3.91	4.42	2.94
ENSMUSG00000056665	Them6	0.689197	0.342521	3.51	7.07	3.19	4.25	2.59	3.6	7.78	7.81	6.31	6.88
ENSMUSG00000061477	Rps7	0.634307	0.342521	59.5	129.1	47.12	48.06	78.83	91.09	126.42	115.09	87.28	106.81
ENSMUSG00000062997	Rpl35	0.617864	0.342521	102.05	202.05	86.21	70.64	134.77	180.15	196.5	180.14	136.87	165.02
ENSMUSG00000096210	H1f0	0.410594	0.342521	86.92	87.83	68.79	65.95	91.07	85.76	106.26	121.28	97.34	121.66
ENSMUSG00000000088	Cox5a	0.567714	0.342833	42.44	70.15	32.57	27.07	44.06	63.16	70.44	62.95	48.25	61.22
ENSMUSG00000027679	Dnajc19	0.456841	0.342833	12.9	18.33	12.08	10.19	18.17	18.58	20.11	18.56	17.44	21.3
ENSMUSG00000019966	Kitl	-0.901195	0.34344	30.41	24.68	40.11	44.86	76.38	19.97	14.94	12.17	49.32	25.35
ENSMUSG00000024997	Prdx3	0.526215	0.34344	90.94	176.32	77.91	82.89	94.76	126.18	161.29	161.4	135	137.08
ENSMUSG00000031993	Snx19	-0.471296	0.34344	10.36	7.55	10.82	13.01	7.52	5.44	8.46	7.24	6.73	7.21
ENSMUSG00000032135	Mcam	0.892473	0.34344	5.33	1.76	2.67	2.58	1.14	5.29	2.31	5.41	4.25	5.78
ENSMUSG00000033487	Fndc3a	-0.56999	0.34344	4.01	3.76	4.12	5.54	7.04	3.52	1.98	3.18	4.2	3.61
ENSMUSG00000035960	Apex1	0.50953	0.34344	13.84	24.68	12.58	14.03	21.66	19.45	25.84	26.59	22.51	25.38
ENSMUSG00000037221	Mospd3	0.492941	0.34344	43.47	67.34	40.48	37.68	32.83	62.19	71.84	67.73	50.33	53.13
ENSMUSG00000037563	Rps16	0.631027	0.34344	70.33	141.25	56.28	51	103.95	115.35	141.36	130.82	99.31	124.64
ENSMUSG00000039191	Rbpj	-0.453485	0.34344	5.39	4.87	5.03	7.73	7.35	3.54	4.65	3.84	5.01	4.92
ENSMUSG00000040026	Saa3	1.20594	0.34344	10.37	3	7.56	2.53	7.46	33.9	7.88	6.36	20.64	8.27
ENSMUSG00000041515	Irf8	-0.445881	0.34344	6.95	6.61	5.46	8.79	5.56	4.19	6.41	4.46	4.33	5.04
ENSMUSG00000059355	Wdr83os	0.520132	0.34344	60.58	67.76	42.58	33.85	50.76	89.64	77.59	73.97	52.62	67.29
ENSMUSG00000063229	Ldha	0.407873	0.34344	216.88	277.33	208	194.54	208.59	245.34	294.09	369.68	254.3	307.66
ENSMUSG00000040097	Flywch1	-0.433216	0.343734	29.56	18.65	29.04	29.02	22.37	17.64	22.93	17.74	19.86	16.25
ENSMUSG00000021792	Prxl2a	0.650518	0.343979	6.43	11.17	5.49	6.4	3.93	7.7	10.61	8.57	8.71	15.5
ENSMUSG00000003344	Btbd2	-0.402671	0.344128	17.05	16.16	20.37	18.7	15.95	16.34	10.8	13.85	15.08	11.25
ENSMUSG00000020196	Cabin1	-0.44273	0.344128	7.56	7.11	8.72	9.49	8.24	6.63	4.88	6	8.41	4.84
ENSMUSG00000021779	Thrb	0.369899	0.344128	1.36	1.26	1.64	1.28	1.06	1.74	1.71	1.76	1.64	1.6
ENSMUSG00000022246	Rai14	-0.808304	0.344128	18.87	17.38	25.44	39.55	11.48	8.3	7.51	13.48	20.22	13.54
ENSMUSG00000025981	Coq10b	0.374278	0.344128	9.18	9.54	10.42	8.15	7.52	12.26	12.31	9.83	10.81	12.76
ENSMUSG00000027341	Tmem230	0.382615	0.344128	13.16	14.12	11.3	11.99	14.35	20.19	16.98	17.23	13.33	17.28
ENSMUSG00000031918	Mtmr2	-0.67678	0.344128	9.64	13.64	10.79	11.19	20.62	5.23	8.67	10.2	12.65	5.36
ENSMUSG00000032179	Bmp5	-0.589732	0.344128	11.25	9.5	14.6	17.21	18.91	8.89	7.65	7.93	15.38	7.93
ENSMUSG00000035373	Ccl7	-0.49734	0.344128	61.57	75.81	51.3	61.86	89.61	68.26	47.37	36.95	40.7	48.7
ENSMUSG00000044068	Zrsr1	-0.415388	0.344347	1.93	2.36	1.85	1.8	2.07	1.74	1.61	1.08	1.72	1.43
ENSMUSG00000007379	Dennd2c	-0.652538	0.344718	3.04	3.34	1.52	1.75	1.98	1	1.3	1.11	2.11	1.83
ENSMUSG00000025364	Pa2g4	0.548683	0.344718	23.71	43.35	20.47	23.19	23.73	25.37	43.82	42.51	40.73	40.28
ENSMUSG00000057691	Zfp746	-0.465516	0.344718	6.74	5.82	6.11	8.06	6.92	5.78	4.21	4.19	6.91	3.78
ENSMUSG00000071014	Ndufb6	0.540803	0.344718	101.62	124.85	73.77	59.63	103.49	167.08	151.92	131.3	99.25	113.78
ENSMUSG00000078812	Eif5a	0.496917	0.344718	381.57	711.21	350.94	349.19	437.13	541.39	691.22	669.63	540.73	600.44
ENSMUSG00000033918	Parl	0.399665	0.344947	26.78	24.75	20.51	18.64	21.25	34.17	31.41	31.11	23.61	27.29
ENSMUSG00000039048	Foxred1	-0.432743	0.345182	10.21	12.55	10.23	11.45	15.8	8.44	7.63	8.47	8.23	11.79
ENSMUSG00000026443	Lrrn2	0.708241	0.345383	1.17	2.48	1.3	1.22	1	1.92	1.69	4.23	1.64	2.38
ENSMUSG00000028496	Mllt3	0.547422	0.346006	1.69	3.21	2.39	2.04	2.98	2.25	4.44	3.95	3.58	3.72
ENSMUSG00000005148	Klf5	0.990673	0.346091	3.72	5.48	2.61	3.48	1	5.55	3.15	10.77	4.93	6.18
ENSMUSG00000008305	Tle1	-0.408025	0.346091	6.03	4.34	7.3	6.05	4.97	4.91	4.28	3.87	4.06	4.23
ENSMUSG00000011118	Panx3	1.76048	0.346091	3.53	6.82	9.9	2.65	3.33	1.96	22.05	42.81	10.09	50.3
ENSMUSG00000015759	Cnih1	0.40116	0.346091	63.74	74.59	47.44	54.89	59.94	82.94	88.78	78.6	63.69	80.85
ENSMUSG00000020309	Chac2	0.771447	0.346091	11.75	13.13	8.2	10.29	3.34	10.9	17.32	17.88	13.91	13.42
ENSMUSG00000023953	Polh	0.789595	0.346091	2.6	1.99	2.6	3.85	1.07	6.46	3.98	2.28	3.77	3.87
ENSMUSG00000027999	Pla2g12a	0.639506	0.346091	17.95	41.03	13.75	18.08	23.24	23.46	40.15	37.17	32.14	34.69
ENSMUSG00000028998	Tomm7	0.608094	0.346091	35.35	52.39	22.86	18.58	35.55	45.16	52.98	50.42	37.36	51.05
ENSMUSG00000034317	Trim59	0.903273	0.346091	4.52	4.43	4.38	6.17	3.32	2.86	10.36	11	16.91	7.46
ENSMUSG00000036644	Tbc1d9b	-0.461617	0.346091	20.72	18.72	20.97	22.83	11.41	12.6	12.67	14.24	13.91	13.53
ENSMUSG00000040681	Hmgn1	0.398789	0.346091	85.31	96.89	72.83	70.84	105	107.6	136.36	107.92	102.14	110.28
ENSMUSG00000041444	Arhgap32	-0.444411	0.346091	1.7	1.46	2.18	2.12	2.31	1.46	1.17	1.35	1.31	1.88
ENSMUSG00000042439	Zfp532	-0.512868	0.346091	5.14	5.18	5.88	7.07	6.46	4.44	6.09	3.95	4.37	2.59
ENSMUSG00000045438	Cox19	0.490702	0.346091	11.95	17.54	11.79	10.69	8.16	18.52	19.87	15.78	14.15	14.37
ENSMUSG00000049470	Aff4	-0.556678	0.346091	3.72	3.99	4.79	4.63	5.5	3.8	3.42	1.81	4.35	2.57
ENSMUSG00000059734	Ndufs8	0.519588	0.346091	119.34	134	86.87	69.09	77.9	138.94	183	136.38	107.07	121.92
ENSMUSG00000062647	Rpl7a	0.533237	0.346091	56.45	100.16	48.67	42.92	69.43	75.08	99.3	92.19	77.15	98.16
ENSMUSG00000062797	Hikeshi	0.430079	0.346091	11.06	13.82	8.46	8.6	8.62	14.81	15.22	12.8	11.39	12.95
ENSMUSG00000064030	Pym1	0.398732	0.346091	8.56	9.96	6.78	6.91	7.88	8.79	11.32	11.86	9.45	11.24
ENSMUSG00000098557	Kctd12	-0.501032	0.346091	13.59	11.07	13.43	14.64	20.28	11.43	9.78	7.4	13.96	9.15
ENSMUSG00000112627	4933412E12Rik	-0.557424	0.346091	7.35	10.37	6.33	8.21	11	9.16	6.1	3.97	5.26	5.41
ENSMUSG00000018585	Atox1	0.502416	0.346188	162.02	201.71	145.19	104.87	178.41	259.18	269	225.43	157.95	204
ENSMUSG00000019948	Actr6	0.451453	0.346188	6.8	6.46	6.37	8.45	5.15	8.6	10.29	9.87	10.48	6.36
ENSMUSG00000020211	Sf3a2	0.481581	0.346188	25.76	34.93	19.51	26.33	18.76	28.08	41.62	34.64	29.32	38.77
ENSMUSG00000020802	Ube2o	-0.618534	0.346188	10.15	16.46	7.42	10.69	6.67	6.77	6.96	4.47	9.11	5.4
ENSMUSG00000021823	Vcl	-0.485203	0.346188	10.26	11.41	12.22	14.73	14.35	6.44	8.88	8.56	13.7	8.39
ENSMUSG00000021917	Spcs1	0.463709	0.346188	216.25	237.96	180.36	140.48	213.22	348.35	288.93	259.03	200.47	265.33
ENSMUSG00000022546	Gpt	0.901157	0.346188	3.04	3.93	1.26	2.72	1	2.17	4.58	3.36	5.13	5.43
ENSMUSG00000022635	Zcrb1	0.382427	0.346188	13.54	15.41	11.18	11.17	10.66	18.02	17.04	14.93	13.93	16.37
ENSMUSG00000022878	Adipoq	0.499882	0.346188	1321.21	1547.09	1286.17	860.89	1165.82	2352.57	2045.48	1526.4	1268.03	1601.87
ENSMUSG00000023967	Mrps18a	0.44054	0.346188	18.82	22.6	14.44	13.83	14.04	26.59	23.16	23.4	18.36	20.75
ENSMUSG00000025270	Alas2	0.65313	0.346188	6.95	5.17	7.36	7.9	3.54	5.32	8.99	10.3	13.32	10.84
ENSMUSG00000027671	Actl6a	0.464202	0.346188	23.14	35.22	19.25	21.11	24.71	25.63	39.23	31.17	35.63	36.62
ENSMUSG00000028041	Adam15	-0.487327	0.346188	15.1	11.71	22.25	19.41	12.17	13.17	10.51	11.69	11.62	9.13
ENSMUSG00000028639	Ybx1	0.512991	0.346188	113.09	217.88	114.89	126.25	152.17	139.79	228.03	224.91	208.6	215.19
ENSMUSG00000029049	Morn1	-0.457915	0.346188	2.6	2.52	2.8	2.5	3.29	1.58	1.46	2.18	2.29	2.68
ENSMUSG00000030159	Clec1b	-1.28104	0.346188	15.88	33.33	6.95	5.65	19.72	8.05	10.94	5.05	6.59	1.65
ENSMUSG00000030423	Pop4	0.443997	0.346188	19.77	26.11	19.21	17.18	19.53	38.69	28.86	24.2	22.08	25.98
ENSMUSG00000031818	Cox4i1	0.490343	0.346188	206.87	255.63	171.67	125.2	210.15	300.72	311.27	267.92	204.78	254.44
ENSMUSG00000035757	Selenoo	-0.349921	0.346188	12.61	12.85	12.87	12.73	12.88	9.59	9.54	12.63	9.91	8.88
ENSMUSG00000037979	Ccdc92	-0.955782	0.346188	9.27	16.64	4.62	5.19	12.16	3.25	6.44	7.12	5.26	2.09
ENSMUSG00000038080	Kdm1b	-0.81378	0.346188	2.52	3.1	2.89	4.66	6.73	1.66	1.14	2.78	3.97	2.02
ENSMUSG00000040435	Ppp1r15a	0.346306	0.346188	158.01	138.77	142.53	126.89	117.29	158.87	177.02	186.11	174.25	169.36
ENSMUSG00000040852	Plekhh2	-0.688471	0.346188	9.19	4.6	9.69	12.71	5.37	4.1	3.86	5.33	7.51	4.06
ENSMUSG00000042688	Mapk6	-0.540498	0.346188	10.14	18.36	8.99	10.36	15.94	6.61	10.53	7.2	9.27	9.14
ENSMUSG00000043333	Rhbdl2	1.13268	0.346188	1.03	1.48	1.82	1.54	1	1	2.25	7.38	1.89	6.9
ENSMUSG00000047139	Cd24	0.825214	0.346188	37.19	102.89	38.28	59.65	83.87	48.52	108.89	133.8	123.85	146.15
ENSMUSG00000051048	P4ha3	0.807706	0.346188	1.67	4.53	1.2	2.12	1	3.48	3.04	4.14	2.9	2.49
ENSMUSG00000055723	Rras2	0.473924	0.346188	8.31	8.22	7.44	6.21	4.38	9.63	8.83	7.75	10.95	9.9
ENSMUSG00000066150	Slc31a1	0.447555	0.346188	11.61	16.51	12.54	15.23	21.13	17.12	23.64	21.5	18.93	22.15
ENSMUSG00000073676	Hspe1	0.666704	0.346188	49.44	119.19	37.13	51.77	83.56	85	120.52	110.05	84.02	100.73
ENSMUSG00000095115	Itpripl2	-0.431721	0.346188	3.47	4.1	4.46	4.78	4.62	4.36	2.93	2.4	3.14	3.26
ENSMUSG00000097412	1810014B01Rik	0.643984	0.346188	2.69	4.92	3.23	2.93	1.45	4.72	3.89	3.53	5.17	5.05
ENSMUSG00000103088	Pcdhgb6	-0.670053	0.346188	2.98	2.35	4.03	4.24	2.32	1.09	1.58	2.74	2.87	2.01
ENSMUSG00000037933	Bicd2	-0.532032	0.346452	11.59	14.78	14.17	16.82	12.53	6.27	7.83	12.35	14.17	9.42
ENSMUSG00000043487	Acot6	0.517844	0.346452	1.67	1.16	1.3	1.69	1.11	2.85	1.64	2.34	1.87	1.39
ENSMUSG00000028010	Gar1	0.619104	0.346539	24.32	54.38	20.06	27.79	32.28	34.12	59.81	56.9	44.92	39
ENSMUSG00000004268	Emg1	0.480727	0.347001	17.85	30.37	14.63	16.85	18.15	24.66	31.38	29.25	22.35	25.37
ENSMUSG00000005803	Sqor	0.491454	0.347001	14.39	19.53	11.24	12.55	8.91	22.94	17.45	16.96	16.07	17.78
ENSMUSG00000006403	Adamts4	0.465259	0.347001	10.01	9.87	10.15	13.82	7.17	11.57	11.69	17.83	14.01	14.75
ENSMUSG00000018570	2810408A11Rik	0.619498	0.347001	2.33	2.6	2.3	2.3	1	2.54	2.41	3.56	4.1	3.07
ENSMUSG00000019590	Cyb561	-0.360195	0.347001	4.55	4.06	5.01	4.03	3.61	3.12	3.01	3.64	3.08	3.67
ENSMUSG00000023905	Tnfrsf12a	0.672927	0.347001	8.13	17.41	7.79	6.78	6.04	12.5	17.16	14.81	8.72	16.79
ENSMUSG00000024597	Slc12a2	-0.571972	0.347001	5.78	3.78	8.11	7.01	7.77	6.06	3.15	3.53	4.72	4.18
ENSMUSG00000025648	Pfkfb4	-0.642703	0.347001	8.03	4.81	7.26	6.54	3.21	5.25	3.56	2.62	4.5	2.88
ENSMUSG00000025810	Nrp1	-0.541067	0.347001	22.25	22.1	31.74	39.86	37.23	18.56	16.61	18.44	31.11	20.08
ENSMUSG00000026087	Mrpl30	0.525321	0.347001	12.33	21.36	10.22	10.04	16.08	16.49	20.5	21.45	16.34	22.65
ENSMUSG00000027784	Ppm1l	0.686964	0.347001	1.5	2.74	1.51	2.95	1	2.11	3.8	2.72	3.56	2.55
ENSMUSG00000027820	Mme	-0.64342	0.347001	9.46	12.43	12.43	20.51	18.78	5.94	7.56	8.34	14.55	11.11
ENSMUSG00000028081	Rps3a1	0.580058	0.347001	216.33	412.57	173.96	164.54	268.36	272.99	360.59	416.05	311.75	400.88
ENSMUSG00000028476	Reck	-0.523742	0.347001	13.31	11.48	13.74	14.96	8.19	8.61	7.89	6.03	8.14	12.56
ENSMUSG00000028495	Rps6	0.627312	0.347001	82.54	149.31	60.57	57.53	126.92	113.25	158.27	156.49	119.31	143.23
ENSMUSG00000028931	Kcnab2	0.708188	0.347001	1.76	1.22	1.26	1.89	1.05	1	3.02	2.72	3.08	2.47
ENSMUSG00000029199	Lias	0.40914	0.347001	7.99	13.73	8.98	9.82	9.12	12.57	12.23	11.62	14.34	14.22
ENSMUSG00000030983	Bccip	0.4718	0.347001	37.48	59.36	32.28	39.87	54.72	49.19	58.39	64.1	58.29	74.9
ENSMUSG00000033060	Lmo7	-0.678375	0.347001	16.7	8	19.63	20.56	26.28	14.49	9.73	7.84	11.8	10.35
ENSMUSG00000034801	Sos2	-0.630864	0.347001	2.2	3.75	2.79	4.08	5.14	1.46	2	2.21	3.56	2.36
ENSMUSG00000034867	Ankrd27	-0.433638	0.347001	12.15	13.19	13	16.74	13.56	7.52	9.18	10.58	14	10.29
ENSMUSG00000038446	Cdc40	-0.494634	0.347001	5.03	6.9	6.88	7.18	9.26	3.99	4.63	3.87	6.44	6.21
ENSMUSG00000038690	Atp5j2	0.518039	0.347001	33.39	47.81	29.44	21.14	35.89	52.32	56.99	45.07	34.94	45.73
ENSMUSG00000039286	Fndc3b	-0.487238	0.347001	13.86	11.66	16.54	22.61	14.89	10.34	11.42	13.27	13.02	8.15
ENSMUSG00000039810	Zc3h10	-0.461347	0.347001	4.93	4.71	5.46	4.9	5.61	2.43	3.37	3.9	4.42	4.99
ENSMUSG00000045757	Zfp764	-0.487606	0.347001	5.52	5.56	6.89	7.05	11.02	5.67	4.39	4.09	5.64	5.28
ENSMUSG00000047867	Gimap6	-0.478638	0.347001	4.99	7.14	3.47	5.1	3.83	3.57	2.96	3.19	4.12	3.31
ENSMUSG00000049327	Kmt5a	0.663059	0.347001	5.32	11.51	6.46	12.35	11.64	8.35	15.82	15.61	16.32	16.82
ENSMUSG00000052581	Lrrtm4	0.383657	0.347001	1.29	1.26	1.58	1.31	1	1.65	1.52	1.88	1.81	1.49
ENSMUSG00000057074	Ces1g	-0.783341	0.347001	4.24	6.01	2.23	5.28	4.05	1.73	4.56	2.25	3.17	1.43
ENSMUSG00000065445	Mir143	-1.25155	0.347001	2.61	4.8	3.45	6.41	14.17	1	1	5.99	2.66	3.22
ENSMUSG00000071072	Ptges3	0.415592	0.347001	58.34	79.81	54.76	65.15	81.44	71.49	109.12	93.2	86.15	91.19
ENSMUSG00000071984	Fndc1	0.66266	0.347001	6.2	10.48	11.71	10.12	4.55	8.18	12.94	17.6	13.42	13.93
ENSMUSG00000074733	Zfp950	-0.453774	0.347001	2.15	2.96	2.31	2.14	3.68	1.93	1.57	1.73	2.35	1.95
ENSMUSG00000074766	Ism1	-0.574482	0.347001	37.19	21.48	40.27	38.98	47.6	33.69	21.22	20.27	30.72	18.31
ENSMUSG00000090942	F830016B08Rik	0.591996	0.347001	1.97	1.45	1.66	1.53	1.23	3.54	1.96	1.49	3.48	1.93
ENSMUSG00000048170	Mcmbp	-0.384846	0.347223	13.87	13.15	12.27	15.35	15.38	10.44	10.78	10.01	14.01	8.82
ENSMUSG00000061983	Rps12	0.612673	0.347958	20.74	45.94	18.59	14.88	23.77	32.06	37.68	39.67	28.91	37.8
ENSMUSG00000004897	Hdgf	0.591688	0.348255	77.84	188.84	83.23	101.11	115.7	106.24	175.69	193.77	180.02	170.86
ENSMUSG00000029610	Aimp2	0.404643	0.348255	21.08	32.54	19.76	22.81	19.45	27.69	31.84	27.75	31.31	31.91
ENSMUSG00000029810	Tmem176b	-0.557248	0.348255	1431	884.07	1162.68	900.96	1112.99	1273.25	813.68	581.03	585.11	607.07
ENSMUSG00000041889	Shisa4	0.542326	0.348255	20.87	13.96	21.17	15.62	28.37	37.31	30.01	32.98	19.59	24.75
ENSMUSG00000063524	Eno1	0.452837	0.348255	72.81	89.33	76.39	66.3	58.3	78.34	96.61	135.33	79.93	112.69
ENSMUSG00000070493	Chchd2	0.476505	0.348255	124.53	169.41	102.33	84.67	115.1	187.81	184.8	168.08	124.14	151.49
ENSMUSG00000071866	Ppia	0.484978	0.348255	277.79	370.98	206.01	178.96	287.43	377.72	422.7	361.74	295.19	343.96
ENSMUSG00000085634	Gm15290	0.578155	0.348255	1.97	3.49	1.54	1.69	3.16	2.9	4.27	2.72	3.63	3.43
ENSMUSG00000028684	Urod	0.485986	0.348787	48.52	86.57	45.13	41.26	42.5	63.36	79.3	74.92	70.59	67.41
ENSMUSG00000027562	Ca2	0.843172	0.348867	261.94	933.53	228.75	415.62	626.82	448.28	891.72	885.86	867.72	881.27
ENSMUSG00000020377	Ltc4s	0.658818	0.349292	1.25	1.9	1.46	1.17	3.04	3.07	2.8	3.68	1.67	2.29
ENSMUSG00000090223	Pcp4	1.33342	0.349306	1.08	2.27	2.12	1.35	1	1.23	1.47	12.03	3.7	8.86
ENSMUSG00000044730	C1orf109	0.448594	0.349771	2.78	3	3.79	4.29	2.29	4.42	5.19	3.78	3.97	4.27
ENSMUSG00000039414	Heatr5b	-0.732638	0.349878	2.77	4	5.24	5.2	2.08	1.21	2.05	2.55	3.53	2.22
ENSMUSG00000024924	Vldlr	-0.606287	0.350234	2.56	3.13	2.69	3.68	5.11	1.92	1.39	2.66	3.44	2.03
ENSMUSG00000097386	9130213A22Rik	-0.730961	0.350341	2.64	3.36	1.55	1.86	4.45	1.63	1	2.59	1.23	1.74
ENSMUSG00000072964	Bhlhb9	-0.4713	0.351049	2.78	4.39	4.77	3.58	4.17	3.92	2.3	2.55	2.42	3.05
ENSMUSG00000013033	Adgrl1	0.494264	0.3511	3.31	3.06	3.2	3.09	1.62	4.17	4.63	3.99	3.29	3.55
ENSMUSG00000028825	Rhd	0.735578	0.3511	73.2	214.95	65.73	92.9	83.88	91.88	195.73	190.85	166.76	180.21
ENSMUSG00000044340	Phlpp1	-0.536315	0.3511	2.47	2.43	3.38	3.17	3.04	1.53	1.94	1.32	2.87	2.71
ENSMUSG00000044950	Pwwp2a ENSMUSG00000044950	-0.45324	0.3511	5.39	6.04	6.28	7.95	7.4	3.35	5.75	4.7	6.11	4.52
ENSMUSG00000045690	Wdr89	0.516875	0.3511	5.16	7.87	4.05	4.17	3.82	5.11	7.74	6.49	8.42	7.27
ENSMUSG00000008682	Rpl10	0.475108	0.351973	105.13	159.35	83.06	75.65	118.74	149.14	154.33	151.8	124.19	149.48
ENSMUSG00000019158	Tmem160	0.461277	0.351973	70.74	61.59	57.12	40.64	41.32	93.14	77.9	66.16	62.22	69.21
ENSMUSG00000021116	Eif2s1	0.525768	0.351973	15.12	31.07	15.87	19.91	24.9	21.46	34.96	28.28	31.46	34.25
ENSMUSG00000021567	Nkd2	-0.401294	0.351973	22.75	16.87	20.83	25.91	18.67	12.85	17.35	14.12	17.89	17.09
ENSMUSG00000033220	Rac2	0.646989	0.351973	6.13	14.06	6.1	6.24	7.77	6.88	12.85	15.45	11.8	14.89
ENSMUSG00000041440	Gk5	-0.399056	0.351973	1.68	1.61	1.9	1.97	1.4	1.59	1.04	1.17	1.47	1.25
ENSMUSG00000037225	Fgf2	-0.359233	0.352936	2.06	2.41	1.86	1.86	2.21	1.76	1.31	1.69	1.7	1.65
ENSMUSG00000020956	Dtd2 ENSMUSG00000020956	0.397828	0.353355	11.1	12.2	10.62	10.09	17.18	15	16.22	17.12	15.31	15.52
ENSMUSG00000042408	Zmym6	-0.574795	0.353355	1.85	1.8	2.44	3.36	4.29	1.79	1.77	1.33	1.78	2.13
ENSMUSG00000040488	Ltbp4	-0.816722	0.353963	10.49	13.18	13.78	12.22	4.95	3.71	4.41	12.01	4.51	7.67
ENSMUSG00000037406	Htra4	-1.10152	0.354091	17.41	27.14	12.17	6.7	10.56	5.07	3.76	6.21	3.55	21.28
ENSMUSG00000106951	5930430L01Rik	-0.444713	0.354091	2.67	3.06	3.25	3.38	1.95	2.2	1.68	1.79	2.4	2.36
ENSMUSG00000089889	0610040B10Rik	0.552696	0.354387	2.6	3.01	1.83	1.46	1.37	2.31	3.26	2.5	2.87	3.6
ENSMUSG00000112880	Gm20337	0.813493	0.355282	1.68	3.27	1.6	1.56	1	4.52	4.81	1.66	3.25	1.96
ENSMUSG00000027566	Psma7	0.429313	0.356553	87.41	118.45	72.81	67.5	98.62	125.95	137.27	118.73	99.37	108.93
ENSMUSG00000034158	Lrrc58	-0.466591	0.356553	18.48	14.37	21.34	23.74	24.17	13.51	12.95	12.17	20.89	14.51
ENSMUSG00000071644	Eef1g	0.551793	0.356553	54.47	106.28	43.85	49.39	66.49	67.15	102.15	106.06	82.94	93.52
ENSMUSG00000109946	Brd3os	-0.534673	0.356553	11.82	9.73	9.65	8.3	13.05	11.85	5.2	5.52	6.96	7.96
ENSMUSG00000002393	Nr2f6	-0.357894	0.356749	18.73	20	22.56	20.16	16.85	16.43	16.53	12.51	16.73	14.61
ENSMUSG00000029551	Psmg3	0.379668	0.356749	12.09	14.44	10.62	9.01	11.51	17.09	15.39	14.01	13.48	14.43
ENSMUSG00000033762	Recql4	0.760095	0.356749	2.24	5.99	2	3.77	3.25	2.73	6.69	5.17	6.72	7.22
ENSMUSG00000050666	Vstm4	-0.457097	0.356749	59.29	46.1	68.26	63.58	57.5	61.24	42.14	32.73	47.57	34.82
ENSMUSG00000070720	Tmem200b	-0.465376	0.356749	29.51	21.56	33.19	25.97	17.43	15.42	16	17.17	22.76	19.76
ENSMUSG00000018882	Mrpl45	0.462723	0.35681	16.42	27.16	14.62	15.29	24.48	29.59	26.43	24.7	23.62	26.59
ENSMUSG00000043008	Klhl6	-1.10351	0.35681	13.74	23.06	6.19	8.76	17.03	8.41	7.28	7.79	8.64	1.55
ENSMUSG00000018395	Kif3a	-0.494562	0.356988	5.24	8.96	6.87	8.76	11.59	5.31	5.22	5.18	7.35	5.59
ENSMUSG00000046598	Bdh1	0.775969	0.356988	1.63	2.01	1.79	1.75	3.65	1.76	6.28	3.96	2.53	4.98
ENSMUSG00000026750	Psmb7	0.414612	0.357053	29.93	33.31	24.4	21.58	28.55	29.57	44.96	37.82	31.49	39.83
ENSMUSG00000018930	Ccl4	0.822544	0.357263	1.54	1	1.16	1.43	1	2.97	1	1.79	1.63	5.1
ENSMUSG00000020375	Rufy1	-0.403553	0.357651	10.99	14.2	12.71	12.33	10.54	9.84	8.96	9.45	11.42	6.69
ENSMUSG00000018900	Slc22a5	-0.587508	0.357804	16.62	12.03	18.38	19.91	29.86	11.48	8.74	13.29	11.4	18.76
ENSMUSG00000000355	Mcts1	0.441188	0.358125	24.27	33.41	20.55	18	26.72	38.82	33.39	26.63	31.24	34.29
ENSMUSG00000008892	Vdac3	0.429132	0.358125	26.61	39.2	22.91	25.21	38.07	36.19	42.86	42.92	36.69	41.55
ENSMUSG00000026319	Relch	-0.523502	0.358224	2.84	3.36	4.46	4.52	2.75	2.38	3.73	1.77	2.6	2.11
ENSMUSG00000029070	Mxra8	-0.458936	0.358351	277.01	174.44	301.98	236.09	208.82	241.61	153.79	150.03	170.8	153.99
ENSMUSG00000043633	Fam221b ENSMUSG00000043633	0.484968	0.359564	4.5	5.85	4.56	3.29	6.05	8.39	6.8	6.85	4.67	7.03
ENSMUSG00000001281	Itgb7	0.720109	0.360107	2.26	3.43	1.3	1.79	1.09	3.07	1.91	4.66	2.53	3.45
ENSMUSG00000001707	Eef1e1	0.610703	0.360107	11.96	28.43	9.72	12.48	15.28	16.13	27.88	24.9	20.64	22.64
ENSMUSG00000002307	Daxx	0.490414	0.360107	12.96	12.83	12.58	11.67	6.25	12.53	15.57	16.41	17.19	15.17
ENSMUSG00000002342	Tmem161a	0.367663	0.360107	9.87	10.22	10.25	11.27	8.55	13.25	14.82	14.34	9.97	12.69
ENSMUSG00000003955	Fam162a	0.45837	0.360107	146.99	171.17	120.53	98.27	143.75	214.36	204.72	211.99	129.52	174.1
ENSMUSG00000008226	Scrn3	0.525153	0.360107	5.64	10.26	4.46	6.99	4.81	7.53	8.2	10.74	10.07	8.02
ENSMUSG00000014243	Zswim7	0.559415	0.360107	14.27	16.77	11.33	7.37	6.91	16.13	18.77	15.45	14.52	14.13
ENSMUSG00000015575	Atp6v0e	0.459158	0.360107	73.86	82.61	56.86	49.39	75.94	112.78	103.46	95.95	66.23	86.17
ENSMUSG00000016257	Prelid3b	0.452501	0.360107	35.91	69.47	37.96	38.24	48.87	56.22	55.84	69.77	64.7	59.92
ENSMUSG00000018189	Uchl5	0.550019	0.360107	6.4	11.63	6.88	7.21	12.5	8.34	13.03	15.77	13.98	12.96
ENSMUSG00000021275	Tecpr2	-0.488603	0.360107	1.51	2.2	1.88	2.26	2.66	1.17	1.45	1.7	2.1	1.14
ENSMUSG00000023191	P3h3	-0.333314	0.360107	32.4	26.83	33.29	35.09	29.45	27.39	22.92	23.79	25.63	24.61
ENSMUSG00000024780	Cdc37l1	-0.37594	0.360107	5.19	5.09	6.37	6.77	7.1	3.8	4.62	5.06	5.22	4.74
ENSMUSG00000025489	Ifitm5	0.631732	0.360107	10.51	18.41	13.44	10.73	30.43	18.28	27.07	25.84	21.54	27.53
ENSMUSG00000025532	Crcp	0.589782	0.360107	13.51	28.14	18.92	14.66	9.3	21.24	24.01	29.11	19.74	25.84
ENSMUSG00000025612	Bach1	-0.415597	0.360107	2.4	3.35	2.32	2.51	2.12	1.9	1.53	1.81	2.51	1.78
ENSMUSG00000025732	Mcrip2	0.61863	0.360107	17.14	40.09	14.56	16.11	14.14	30.22	27.97	35.52	22.5	28.79
ENSMUSG00000026245	Farsb	0.449338	0.360107	27.12	41.84	23.39	34.07	38.29	33.29	47.01	49.78	45.38	46.48
ENSMUSG00000026281	Dtymk	0.44061	0.360107	33.47	56.49	30.79	34.17	41.96	42.84	53.03	62.55	51.35	52.67
ENSMUSG00000026365	Cfh	-0.853544	0.360107	25.36	38.25	41.95	67.44	97	19.43	22.63	19.41	57.46	28.18
ENSMUSG00000026782	Abi2	-0.504332	0.360107	4.57	5.31	6.52	7.98	6.89	4.55	3.57	3.2	6.52	4.47
ENSMUSG00000026925	Inpp5e	-0.400992	0.360107	9.37	9.8	9.46	10.97	13.29	8.67	8.21	6.1	9.82	7.4
ENSMUSG00000028416	Bag1	0.462748	0.360107	118.05	201.22	108.11	107.36	127.66	136.6	184.28	208.76	179.77	185.23
ENSMUSG00000028798	Eif3i	0.486897	0.360107	23.36	29.28	15.96	16.75	15.24	23.17	34.58	29.13	23.41	27.57
ENSMUSG00000028907	Utp11	0.35437	0.360107	8.67	10.73	7.82	8.21	7.93	11.28	12.16	11.85	10.53	9.45
ENSMUSG00000029363	Rfc5	0.561054	0.360107	12.92	26.3	11.58	16.97	21.61	17.54	25.23	31.83	26.57	26.95
ENSMUSG00000030108	Slc6a13	0.484828	0.360107	1.25	2.17	1.11	1.22	1	2.01	1.84	1.49	2.08	1.72
ENSMUSG00000030555	Ttc23	-0.444284	0.360107	3.9	2.43	4.15	3.27	4.08	2.49	2.23	2.34	3.45	2.51
ENSMUSG00000031214	Ophn1	-0.577885	0.360107	2.02	2.56	2.01	2.05	4.66	1.4	1.39	1.53	2.32	1.94
ENSMUSG00000031347	Cetn2	0.383302	0.360107	35.05	37.78	29.7	27.89	35.19	41.76	54.33	36.37	38.33	46.07
ENSMUSG00000031399	Fam3a	-0.491547	0.360107	33.05	27.83	39.25	29.22	23.46	33.26	19.89	15.47	21.62	20.36
ENSMUSG00000031609	Sap30	0.9144	0.360107	11.62	21.45	3.93	10.02	7.79	9.22	17.46	27.53	17.41	23.57
ENSMUSG00000032327	Stra6	1.00139	0.360107	2.15	2.51	1.14	1.04	1.01	3.16	2.54	9.18	1.88	1.5
ENSMUSG00000034501	Pcnx4	0.649645	0.360107	5.22	2.53	5.31	6.89	2.52	7.02	5.26	8.22	6.06	6.29
ENSMUSG00000034892	Rps29	0.619104	0.360107	111	191.56	86.17	60.28	138.38	163.46	192.41	178.77	132.9	174.83
ENSMUSG00000036983	Tfb1m	0.774895	0.360107	3.18	8.65	3.79	5.5	3.1	5.02	8.01	7.98	5.42	14.99
ENSMUSG00000037197	Rbm17	0.404298	0.360107	29.59	38.56	24.64	29.23	33.15	31.64	40.38	41.17	41.49	50.68
ENSMUSG00000040612	Ildr2	-0.605488	0.360107	3.58	1.4	2.94	3.51	3.15	2.53	1.47	1.44	2.05	1.82
ENSMUSG00000041354	Rgl2	-0.430291	0.360107	12.42	11.81	18.07	13.68	12.13	8.36	14.16	9.25	9.87	9.16
ENSMUSG00000047446	Arl4a	0.471588	0.360107	5.27	8.21	4.97	5.01	8.22	7.57	10.28	10.21	7.43	7.69
ENSMUSG00000047721	Bola2	0.440744	0.360107	5.95	8.85	5.69	4.5	5.15	7.53	8.78	8.74	6.71	8.25
ENSMUSG00000049090	Zadh2	0.543135	0.360107	6.42	12.37	6.67	9.37	5.34	8.54	10.08	14.24	12.67	11.21
ENSMUSG00000052504	Epha3	-0.408994	0.360107	1.37	1.59	1.98	1.74	1.7	1.05	1.06	1.31	1.24	1.71
ENSMUSG00000057092	Fxyd3	0.668902	0.360107	1.13	1.91	1.46	1.04	1.23	1.16	2.02	2.87	1.65	3.69
ENSMUSG00000057315	Arhgap24	-0.640863	0.360107	8.04	3.97	10.62	8.2	7.26	6.57	5.12	3.15	5.87	3.52
ENSMUSG00000059070	Rpl18	0.462892	0.360107	41.34	66.72	34.74	31.55	44.42	57.71	61.19	63.68	49.59	59.9
ENSMUSG00000062762	Ei24	0.358512	0.360107	22.31	17.29	23.2	22.26	19.12	27.87	30	22.16	27.55	25.85
ENSMUSG00000063450	Syne2	-0.437795	0.360107	2.27	1.73	2.89	2.92	2.92	2.16	1.46	1.8	2.01	1.86
ENSMUSG00000068115	Ninl	-0.711812	0.360107	5.77	4.96	6.82	8.12	2.83	3.3	1.77	3.24	4.57	4.4
ENSMUSG00000073413	Ly6g6d	-0.736738	0.360107	4.99	5.9	3.41	3.52	3.83	1.64	5.36	3.14	2.65	1.44
ENSMUSG00000078810	Gp6	-0.965658	0.360107	4.67	11.68	2.14	2.8	4.37	2.31	3.94	1.49	2.83	1.31
ENSMUSG00000090862	Rps13	0.569796	0.360107	31.31	49.02	24.58	20.05	45.89	50.27	53.55	51.43	36.02	50.15
ENSMUSG00000093289	Snord92	0.900888	0.360107	1.6	3.82	1	3.01	1.7	2.17	2.43	3.46	6.55	5.94
ENSMUSG00000112693	Gm5512	-0.46006	0.360107	2.2	1.88	1.51	2.19	2.99	1.75	1.8	1.21	1.59	1.37
ENSMUSG00000025477	Inpp5a	-0.43041	0.360374	14.75	12.15	14.75	13.2	9.61	10.51	6.8	9.5	11.66	9.53
ENSMUSG00000050552	Lamtor4	0.418234	0.360374	28.77	27.71	23.96	17.8	27.39	42.3	34.43	30.11	27.63	32.75
ENSMUSG00000058135	Gstm1	-0.566501	0.360374	343.54	202.97	311.25	252.82	388.53	344.53	199.84	151.35	163.52	175.64
ENSMUSG00000018921	Pelp1	0.323305	0.360742	4.84	5.2	5.13	5.47	4.96	6.11	6.6	6.85	5.5	7.07
ENSMUSG00000024424	Ttc39c	0.552238	0.360742	2.13	1.96	2.19	2.38	1	3.17	2.11	2.49	2.56	3.46
ENSMUSG00000024493	Lars1	-0.588437	0.360742	12.99	17.82	14.73	19.82	20.67	7.42	7.43	13.19	17.19	14.54
ENSMUSG00000027133	Nop10	0.576754	0.360742	89.22	149.19	64.57	60.74	108.22	155.96	148.13	145.04	92.16	135.03
ENSMUSG00000040254	Sema3d	0.711068	0.360742	1.15	2.05	1.35	1.2	1.12	1.01	1.86	3.38	2.35	3.37
ENSMUSG00000043445	Pgp	0.430882	0.360742	94.63	144.6	90.79	88.03	98.72	106.94	168.34	151.09	122.44	144.32
ENSMUSG00000070002	Ell	-0.366335	0.360742	19.05	27.8	23.83	22.9	19.99	18.33	16.35	15.03	18.07	19.94
ENSMUSG00000073700	Klhl21	0.431256	0.360742	7.75	8.53	7.2	9.41	5.67	9.22	9.07	14.29	9.37	10.11
ENSMUSG00000105814	Mir703	0.517676	0.360742	17.8	27.37	18	12.99	12.41	26.17	26.1	19.25	21.18	30.53
ENSMUSG00000020794	Ube2g1	0.324793	0.360955	15.42	14.83	14.46	18.63	16.73	21.04	19.32	20.76	20.26	18.58
ENSMUSG00000024431	Nr3c1	-0.458101	0.360955	9.22	13.67	12.34	14.71	15.2	10.18	7.72	7.54	13.11	9.15
ENSMUSG00000025980	Hspd1	0.679696	0.360955	31.06	83.76	33.7	65.91	47.93	45.01	85.93	84.73	88.16	101.09
ENSMUSG00000028152	Tspan5	-0.42742	0.360955	2.52	3.32	4.06	4.24	3.49	2.57	2.9	2.26	2.12	3.2
ENSMUSG00000029430	Ran	0.561195	0.360955	116.89	222.91	90.07	105.75	144.81	131.97	227.4	216.86	184.79	208.99
ENSMUSG00000044250	Pced1b	0.52749	0.360955	4.24	4.62	3.06	3.27	2.13	5.56	6.56	4.6	3.96	3.91
ENSMUSG00000079480	Pin4	0.569243	0.360955	17.64	31.68	16.81	12.61	14.92	23.3	34.06	29.71	18.62	28.95
ENSMUSG00000016763	Scube1	0.852597	0.361718	1.17	1.58	1.53	1.29	1	1	1.98	4.46	1.67	4.75
ENSMUSG00000033152	Podxl2	-0.509514	0.362011	10.16	6.57	13.53	10.81	10.4	8.69	7.11	4.88	8.93	6.45
ENSMUSG00000005233	Spc25	0.693899	0.362467	4.53	10.07	4.45	5.31	9.55	5.49	10.61	14.32	11.43	11.96
ENSMUSG00000043881	Kbtbd7	-0.613643	0.362467	4.88	4.87	3.32	5.29	4.34	1.82	4.99	2.28	4.24	2.46
ENSMUSG00000050621	Rps27	0.480174	0.362467	14.6	22.77	11.87	12.09	20.8	24.87	19.04	23.96	19.49	23.7
ENSMUSG00000071528	Atp5md	0.592228	0.362549	209.33	336.57	187.36	117.81	270.82	349.31	384.29	344.77	228.35	310.34
ENSMUSG00000006920	Ezh1	-0.450821	0.36259	11.16	11.55	11.23	16.67	11.61	10.85	6.58	7.73	11.89	8.95
ENSMUSG00000020477	Mrps24	0.462417	0.36259	41.93	62.07	38.73	28.67	42.06	65.21	59.22	63.29	46.24	53.41
ENSMUSG00000021290	Atp5mpl	0.581847	0.36259	50.98	77.55	36.09	30.37	63.26	77.4	87.72	78.09	51.45	75.49
ENSMUSG00000022057	Adamdec1	0.624599	0.36259	9.58	15.83	5.61	10.7	7.57	12.03	19.85	10.05	18.18	13.76
ENSMUSG00000028759	Hp1bp3	-0.351362	0.36259	19.92	18.43	21.53	24.41	21.13	13.29	17.07	18.55	17.75	16.15
ENSMUSG00000028936	Rpl22	0.48166	0.36259	16.62	28.61	13.52	12.44	16.59	23.11	23.95	25.68	21.14	23.44
ENSMUSG00000029925	Tbxas1	-0.761197	0.36259	2.97	9.87	2.38	2.41	3.65	2.39	2.53	2.04	2.13	1.67
ENSMUSG00000031349	Nsdhl	0.433946	0.36259	11.37	7.68	7.33	8.33	8.85	10	17.07	10.71	11.06	10.5
ENSMUSG00000031803	B3gnt3	-0.632623	0.36259	3.1	3.81	2.73	3.77	3.68	3.06	2.31	1	3.14	2.25
ENSMUSG00000033326	Kdm4a	-0.41641	0.36259	6.83	6.37	6.74	6.53	7.57	4.6	4.5	6.45	6.73	3.81
ENSMUSG00000036743	Psma8	0.896148	0.36259	3.34	4.62	6.14	4.99	1.03	7.63	5.38	5.92	8.27	5.41
ENSMUSG00000038525	Armc10	0.664049	0.36259	4.31	5.39	4.67	5.09	1.61	7.24	6.5	6.56	5.5	5.23
ENSMUSG00000039128	Cdc123	0.456379	0.36259	22.38	32.94	20.79	20.36	38.09	30.88	37.85	36.62	34.53	39.11
ENSMUSG00000039197	Adk	0.647538	0.36259	10.04	22.83	10.86	11.12	16.23	11.72	20.98	28.01	21.21	29.01
ENSMUSG00000042333	Tnfrsf14	0.633207	0.36259	9.28	16.59	7.26	9.61	5.57	8.81	14.36	14.47	17.43	16.83
ENSMUSG00000052833	Sae1	0.427794	0.36259	57.35	94.25	48.24	61.32	54.66	70.88	84.45	87.81	83.44	87.77
ENSMUSG00000075705	Msrb1	0.505483	0.36259	17.33	18.97	15.19	10.3	17.48	27.01	30.53	21.1	16.2	18.39
ENSMUSG00000081534	Slc48a1	0.372147	0.36259	46.73	57.27	45.07	46.33	37.47	67.74	48.07	62.52	61.44	60.8
ENSMUSG00000087107	AI662270	0.82432	0.36259	7.7	24.04	5.52	10.25	13.44	9.88	21.63	21.21	23.72	22.79
ENSMUSG00000006134	Crkl	-0.346241	0.362906	15.07	15.3	17.41	19.08	18.3	13.99	11.15	13.65	15.37	12.9
ENSMUSG00000030744	Rps3	0.472283	0.362906	58.91	103.62	51.78	46.93	64.09	77.73	99.04	91.64	80.85	85.65
ENSMUSG00000030884	Uqcrc2	0.437442	0.362906	56.32	84.63	44.8	46.89	46.11	63.04	80.47	76.58	75.55	71.64
ENSMUSG00000036334	Igsf10	-0.52817	0.362906	1.74	2.5	2.09	3.41	1.73	1.1	1.57	1.31	1.81	2.1
ENSMUSG00000062006	Rpl34	0.533038	0.362906	34.63	55.35	24.79	22.03	37.43	46.47	57.1	49.57	39.39	47.97
ENSMUSG00000103793	Pcdhga6	-0.463285	0.362906	2.57	3.07	3.39	3.95	2.6	1.73	1.74	2.99	2.76	2.22
ENSMUSG00000001105	Ift20	0.422183	0.363174	45.45	56.06	36.77	31.52	44.32	58.08	63.07	62.35	43.32	57.14
ENSMUSG00000002944	Cd36	0.706122	0.363174	3.37	6.86	1.99	3.42	2.04	5.65	4.98	6.28	6.12	3.43
ENSMUSG00000005510	Ndufs3	0.437205	0.363174	51.29	51.3	38.31	29.98	36.91	65.24	63.33	53.72	43.14	53.01
ENSMUSG00000012017	Scarf2	-0.462436	0.363174	60.45	34.94	61.82	52.81	47.63	25.85	39.18	43.27	42.98	35.11
ENSMUSG00000016833	Mrps18c	0.475661	0.363174	40.18	62.74	39.21	27.83	54.68	65.63	65.97	57.88	53.63	58.19
ENSMUSG00000018196	Glrx2	0.381046	0.363174	4.57	5.94	4.6	4.75	6.28	7.8	7.29	6.81	6.85	5.26
ENSMUSG00000020457	Drg1	0.48961	0.363174	54.16	63.28	40.69	44.19	26.32	61.87	62.6	62.13	53.64	68.57
ENSMUSG00000021485	Mxd3	0.659116	0.363174	2.14	4.42	2.09	2.25	2.1	2.05	4.87	5.88	4.34	3.6
ENSMUSG00000022210	Dhrs4	0.383627	0.363174	39.19	49.97	35.58	35.13	52.96	53.68	65.29	53.13	50.52	52.08
ENSMUSG00000022280	Rnf19a	-0.653328	0.363174	9.11	8.29	14.62	15.44	21.42	5.34	7.63	7.15	11.96	10.89
ENSMUSG00000022698	Naa50	0.617911	0.363174	12.86	22.01	11.28	21.38	23.59	16.07	26.27	25.35	33.2	38.58
ENSMUSG00000022881	Rfc4	0.696494	0.363174	29.58	81.46	23.71	36.63	44.22	38.46	75.82	77.86	64.96	70.13
ENSMUSG00000024843	Chka	0.346458	0.363174	3.18	3.47	3.29	3.88	3.05	4.12	4.01	4.51	3.67	5.22
ENSMUSG00000025407	Gli1	-0.617782	0.363174	2.42	1.35	2.36	2.89	2	1.04	1	2.57	1.38	1.42
ENSMUSG00000026104	Stat1	0.434111	0.363174	10.36	9.82	8.06	11.23	6.73	12.61	10.33	11.16	16.85	11.39
ENSMUSG00000027323	Rad51	0.790878	0.363174	3.45	8.25	3.14	4.35	1.75	3.79	8.09	8.24	6.9	6.05
ENSMUSG00000027849	Syt6	-0.73162	0.363174	2.5	1.9	3.78	4.91	5.12	1.63	1.59	1.67	4.11	2.01
ENSMUSG00000029924	Slc37a3	-0.396709	0.363174	19.87	14.71	19.54	21.25	17.75	17.35	10.5	13.68	14.91	14.66
ENSMUSG00000031304	Il2rg	-0.510411	0.363174	4.09	6.3	4.26	7.26	5.17	2.84	2.81	4.93	4.8	3.72
ENSMUSG00000031673	Cdh11	-0.625588	0.363174	54.77	46.43	95.08	101.24	100.17	43.25	38.99	41.58	84.04	47.6
ENSMUSG00000031824	Kiaa0513	-0.565065	0.363174	3.08	4.7	2.28	2.61	2.15	1.29	2.83	1.72	2.05	2.03
ENSMUSG00000032024	Clmp	-0.450909	0.363174	46.33	49.2	60.27	59.97	73.51	54.75	44.06	32.54	49.19	32.87
ENSMUSG00000032040	Dcps	0.470742	0.363174	26.55	41.54	20.33	24.42	21.33	34.69	44.4	32.5	30.57	39.01
ENSMUSG00000033249	Hsf4	-0.438119	0.363174	3.44	3.49	3.03	3.27	5.7	2.68	2.53	2.55	2.49	3.45
ENSMUSG00000033294	Noc4l	0.501306	0.363174	19.94	34.84	15.53	22.98	15.56	25.02	26.64	31.21	32.05	32.88
ENSMUSG00000035620	Ric8b	-0.604573	0.363174	4.77	3.58	5.46	5.21	7.98	2.01	3.77	3.42	3.34	5.51
ENSMUSG00000036103	Colec12	-0.593983	0.363174	67.04	63.46	113.97	138.74	131.35	57.15	49.71	58.2	95.92	71.11
ENSMUSG00000036943	Rab8b	-0.495924	0.363174	18.95	22.17	23.07	32.65	26.56	15.29	13.81	15.59	28.38	16.13
ENSMUSG00000037148	Arhgap10	-0.629587	0.363174	6.26	7.45	4.32	6.4	11.16	3.17	6.34	3.7	6.44	3.39
ENSMUSG00000038495	Otud7b	-0.441222	0.363174	7.54	5.81	5.58	5.65	4.39	4.87	4.4	3.99	5.14	2.99
ENSMUSG00000038775	Vill	0.512601	0.363174	2.08	3.67	1.91	2.24	2.28	2.26	4.13	4.27	3.73	2.96
ENSMUSG00000039536	Stau1	-0.388961	0.363174	22.34	22.29	26.59	32.4	24.94	20.4	15.55	18.29	24.29	19.72
ENSMUSG00000039953	Clstn1	-0.507509	0.363174	49.23	35.38	61.19	67.38	33.57	25.26	32.97	34.83	41.83	34.22
ENSMUSG00000042901	Aida	0.358796	0.363174	5.07	5.52	4.22	4.95	5.93	7.28	7.33	6.8	5.44	6.09
ENSMUSG00000043099	Hic1	-0.67278	0.363174	18.32	7.99	30.75	23.32	20.32	13.18	9.84	9.74	13.28	12.35
ENSMUSG00000045071	E130308A19Rik	-0.554844	0.363174	3.83	3.05	3.66	3.91	6.83	2.7	2.16	2.38	4.47	2.69
ENSMUSG00000045160	Bola3	0.501928	0.363174	19.02	31	16.99	15.03	29.75	27.44	35.27	32.81	25.6	31.38
ENSMUSG00000055760	Gemin6	0.611473	0.363174	10.61	16.6	7.05	10.27	13.28	9.66	24.75	18.34	19.16	16.78
ENSMUSG00000056537	Rlim	-0.531886	0.363174	4.39	5.77	5.58	6.91	6.89	3.05	2.81	5.84	5.69	3.74
ENSMUSG00000058267	Mrps14	0.436472	0.363174	28.92	34.55	21.71	18.89	30.4	37.85	41.36	34.68	29.01	35.9
ENSMUSG00000071451	Psmg4	0.467526	0.363174	27.57	38.46	23.62	19.84	32.28	38.75	46.02	44.02	28.65	36.05
ENSMUSG00000026455	Klhl12	0.668762	0.363231	3.33	6.29	3.48	5.57	2.08	3.93	6.28	5.61	7.98	7.76
ENSMUSG00000034403	Pja1	-0.38261	0.363231	75.21	54.01	82.09	65.51	68.75	43.74	63.04	51.53	58.74	47.78
ENSMUSG00000003970	Rpl8	0.528318	0.363673	209.96	369.18	166.71	153.4	211.52	258.11	372.1	353.95	248.81	309.34
ENSMUSG00000031109	Enox2	-0.617424	0.363673	2.54	2.64	2.89	3	5.72	1.55	1.99	1.79	3.77	1.88
ENSMUSG00000037085	Trmt12	-0.458628	0.363673	5.42	7.04	5.1	4.4	6.82	3.38	3.85	4.7	5.85	3.33
ENSMUSG00000040658	Dnph1	0.793282	0.363673	9.05	25.9	7	7.73	6.14	12.86	25.29	18.28	12.08	16.95
ENSMUSG00000046818	Ddit4l	-0.684845	0.363673	73.67	48.75	30.63	32.7	42.26	25.15	43.26	23.68	14.92	36.84
ENSMUSG00000067924	Rtl8b	0.459386	0.363673	22.26	13.4	17.96	11.7	14.46	24.36	26.81	17.4	18.47	21.22
ENSMUSG00000047250	Ptgs1	-0.590017	0.363708	9.01	13.37	14.26	6.65	9.34	10.67	5.76	8.1	5.99	4.63
ENSMUSG00000029713	Gnb2	0.411778	0.36454	63.66	62.17	57.22	51.44	36.7	69.8	84.5	74.43	60.33	67.26
ENSMUSG00000032412	Atp1b3	0.522374	0.36454	56.66	77.39	60.71	50.02	63.69	55.96	73.62	120.13	81.64	128.31
ENSMUSG00000034007	Scaper	-0.336933	0.36454	1.86	2.38	1.82	1.71	1.87	1.51	1.65	1.63	1.43	1.38
ENSMUSG00000034028	Cd226	-1.19217	0.36454	7.04	20.51	3.69	4.64	11	3.75	4.77	3.22	7.58	1
ENSMUSG00000036112	Metap2	0.540291	0.36454	16.95	28.84	14.82	19.12	27.45	18.73	30.58	34.2	35.92	35.15
ENSMUSG00000038274	Fau	0.558956	0.36454	86.36	153.33	76.64	59.49	121.45	148.26	159.51	158.13	100.56	135.3
ENSMUSG00000038545	Cul7	-0.512648	0.36454	5.69	3.85	6.58	7.63	5.6	3.77	2.58	4.73	5.09	4.45
ENSMUSG00000001240	Ramp2	-0.463502	0.364923	24.6	31.21	22.36	18.39	22.64	25.59	15.46	13.17	14.9	18.47
ENSMUSG00000003665	Has1	-1.02044	0.364923	8.69	8.08	6.37	5	4.32	3.55	1.15	2.63	2.43	10.78
ENSMUSG00000011884	Gltp	0.326333	0.364923	53.06	47	54.68	57.37	58.73	67.67	73.9	71.6	69.88	56.9
ENSMUSG00000015671	Psma2	0.416517	0.364923	67.77	80.18	51.84	44.89	66.2	85.79	96.93	79.26	67.43	79.78
ENSMUSG00000017737	Mmp9	-1.05476	0.364923	3.23	29.8	16.38	9.72	8.42	5.23	6.48	7.15	2.91	4.73
ENSMUSG00000019768	Esr1	-0.489059	0.364923	5.22	4.26	5.04	8.42	7.62	4.54	3.31	3.81	4.17	5.53
ENSMUSG00000019899	Lama2	-0.532177	0.364923	2.23	1.63	3.95	3.72	2.46	2.04	1.58	1.58	2.17	1.88
ENSMUSG00000020227	Irak3	-0.586061	0.364923	10.45	7.54	7.93	10.6	19.99	5.79	6.16	6.27	10.26	7.57
ENSMUSG00000022372	Sla	-0.877903	0.364923	2.5	10.05	1.75	2.18	1.97	1.49	1.79	1.71	1.66	1.19
ENSMUSG00000023336	Wfdc1	0.748614	0.364923	4.34	5.23	2.17	2.18	2.12	4.47	4.04	9.3	3.04	5.97
ENSMUSG00000024258	Polr2d	0.432308	0.364923	83.18	113.13	64.57	57.94	67.12	100.82	111.52	110.2	86.15	99.04
ENSMUSG00000024387	Csnk2b	0.462147	0.364923	34.26	39.72	25.17	23.24	20.23	34.69	47.88	41.78	34.93	32.96
ENSMUSG00000025746	Il6	0.469923	0.364923	4.87	5.7	6.17	3.95	4.07	9.77	5.38	5.16	6.89	7.51
ENSMUSG00000026374	Tsn	0.353384	0.364923	14.68	19.6	13.08	12.71	15.03	18.38	20.19	18.64	17.91	19.75
ENSMUSG00000028100	Nudt17	-0.599099	0.364923	2.23	3.12	2.45	2.12	5.02	2.83	1.49	2.22	1.8	1.35
ENSMUSG00000028248	Pnisr	-0.491185	0.364923	4.83	5.58	6.47	7.2	7.11	3.08	3.59	4.33	6.81	4.99
ENSMUSG00000028370	Pappa	-0.612684	0.364923	18.97	8.41	20.19	18.31	24.66	13.58	11.9	8.59	14.34	8.74
ENSMUSG00000028792	Ak2	0.452704	0.364923	55.77	97.6	48.15	57.58	65.03	67.55	91.34	103.05	88.65	83.6
ENSMUSG00000030513	Pcsk6	0.640322	0.364923	4.64	7.29	5.93	5.97	2.87	7.18	5.43	9.73	6.3	13.23
ENSMUSG00000030652	Coq7	0.528794	0.364923	5.43	8.21	4.51	4.51	3.69	5.13	10.14	8.07	6.59	7.56
ENSMUSG00000030862	Cpxm2	0.981036	0.364923	3.59	3.4	2.05	1.98	1	3.08	2.79	13.25	2.93	4.45
ENSMUSG00000031770	Herpud1	-0.331359	0.364923	115.54	113.67	108.99	125.02	88.81	85.56	84.96	96.87	82.55	86.71
ENSMUSG00000032615	Nt5m	0.479362	0.364923	7.6	6.8	7.52	7.64	3.94	11.17	10.84	7.54	8.28	8.15
ENSMUSG00000032870	Smap2	0.526866	0.364923	14.18	18.64	12.69	18.66	13.43	12.52	31.47	24.97	23.96	22.14
ENSMUSG00000032925	Itgbl1	-0.74592	0.364923	2.19	6.11	3.4	2.21	4.15	1.72	1	2.5	2.66	2.75
ENSMUSG00000033855	Ston1	-0.419577	0.364923	3.26	2.42	2.74	3.11	3.27	1.92	2.45	1.79	3.16	1.93
ENSMUSG00000038695	Josd2	0.490647	0.364923	23.23	37.38	20.68	20.01	15.13	26.61	32.45	30.61	30.28	37.2
ENSMUSG00000040009	Gnaz	-0.905234	0.364923	4.41	15.36	4.02	4.35	3.74	2.89	3.49	2.87	4.92	1.35
ENSMUSG00000040037	Negr1	-0.418511	0.364923	4.06	4.42	3.56	3.93	5.91	3.71	3.92	3.25	2.98	2.47
ENSMUSG00000040624	Plekhg1	-0.451848	0.364923	1.96	2.11	2.25	2.96	1.52	1.97	1.46	1.19	1.75	1.46
ENSMUSG00000040657	1700063H04Rik	0.768843	0.364923	2.06	3.64	1.88	3.57	1.36	2.28	2.64	6.64	5.49	4.48
ENSMUSG00000042148	Cox10	0.395918	0.364923	6.16	8.52	5.19	6.59	5.88	10.15	9.23	6.91	7.71	8.34
ENSMUSG00000042670	Immp1l	0.414524	0.364923	56.38	63.49	41.57	37.89	45.79	64.88	71.09	60.37	51.13	76.28
ENSMUSG00000043953	Ccrl2	0.642879	0.364923	2.7	3.8	2.43	2.31	1.5	2.96	2.38	5.78	3.6	5.47
ENSMUSG00000044201	Cdc25c	1.02427	0.364923	3.15	7.66	1.72	3.25	1	4.21	8.33	2.97	6.59	6.84
ENSMUSG00000046314	Stxbp6	-0.405354	0.364923	6.43	7.71	7.07	8.55	8.68	4.33	5.61	5.94	5.6	7.9
ENSMUSG00000050192	Eif5a2	-0.601859	0.364923	2.52	3.21	2.15	3.15	3.5	1.49	1	2.33	2.55	2.69
ENSMUSG00000050856	Atp5k	0.573458	0.364923	71.42	110.01	61.73	37.44	80.15	121.34	125.35	93.64	80.42	92.72
ENSMUSG00000051950	B3glct	0.491664	0.364923	5.37	7.43	5.26	7.7	4.06	6.76	6.03	9.33	10.43	9.09
ENSMUSG00000053552	Ebf4	-0.448361	0.364923	2.02	1.9	2.45	1.65	1.44	1.86	1	1.45	1.26	1.39
ENSMUSG00000055839	Elob ENSMUSG00000055839	0.47815	0.364923	276.68	324.03	236.2	144.95	240.43	375.03	358.93	334.52	256.41	335.2
ENSMUSG00000055963	Triqk	0.350984	0.364923	4.08	4.13	3.38	4.14	4.07	4.13	5.06	4.6	6.06	5.56
ENSMUSG00000056492	Adgrf5	-0.545641	0.364923	12.76	13.03	18.38	23.94	14.89	8.9	8.18	10.3	17.97	12.2
ENSMUSG00000059291	Rpl11 ENSMUSG00000059291	0.487434	0.364923	31.21	50.03	24.62	23.14	38.04	43.52	50.93	49.2	35.65	47.14
ENSMUSG00000063480	Snu13	0.468812	0.364923	54.48	74.76	38.52	38.32	40.72	76.6	74.18	67	52.77	61.87
ENSMUSG00000066235	Pomgnt2	-0.362122	0.364923	7.11	9.91	7.58	8.22	8.69	5.88	5.86	5.64	7.12	7.86
ENSMUSG00000066647	Gm5113	-0.51675	0.364923	2.14	2.51	2.7	2.93	2.86	1.12	2.47	2.63	1.87	1.49
ENSMUSG00000069874	Irgm2	0.392799	0.364923	16.99	12.89	13.7	15.98	15.39	15.55	25.17	18.41	17.11	23.35
ENSMUSG00000074825	Itpripl1	0.398973	0.364923	3.34	2.65	3.35	3.42	3.39	3.74	5.5	5.16	3.31	3.9
ENSMUSG00000079197	PSME2b	0.449094	0.364923	80.36	82.7	67.54	52.47	68.2	128.93	107.83	97.73	68.53	81.8
ENSMUSG00000080662	Mir1b	1.07267	0.364923	1.83	1	1.84	1	1	10.4	2	1	2.29	2.91
ENSMUSG00000049436	Upk1b	-0.662849	0.365462	32.59	14.51	26.39	17.93	29.53	24.91	17.39	10.62	15.92	9.07
ENSMUSG00000029177	Cenpa	0.736434	0.365489	11.32	32.96	10.02	11.74	18.74	14.04	31.28	30.93	24.45	31.79
ENSMUSG00000071350	Setdb2	-0.609346	0.365489	2.57	5.33	3.33	3.19	2.35	2.41	1.83	1.56	3.69	1.63
ENSMUSG00000020577	Tspan13	0.875991	0.365991	20.42	50.2	17.51	25.35	21.67	15.94	59.29	69.69	46.69	66.76
ENSMUSG00000030536	Iqgap1	-0.521621	0.365991	7.61	7.11	8.42	11.82	4.84	4.76	4.14	5.09	7.31	5.83
ENSMUSG00000044991	Shld1	-0.619835	0.365991	4.89	6.72	5.35	5.11	9.65	7.01	2.67	4.07	4.76	2.79
ENSMUSG00000021719	Rgs7bp	-0.899562	0.366747	4.94	1.32	4.13	3.32	8.31	3.18	1.38	1.71	2.64	1.66
ENSMUSG00000028833	Ncdn	-0.447263	0.366747	13.71	13.63	19.17	18.35	10.88	8.27	11.45	12.91	12.92	9.61
ENSMUSG00000032397	Tipin	0.568575	0.366747	39.23	66.63	31.81	33.86	55.78	38.77	65.83	79.66	70.93	78.13
ENSMUSG00000036672	Cenpt	0.628027	0.366747	7.1	6.57	4.91	5.89	2.25	5.94	8.14	7.12	9.62	8.08
ENSMUSG00000044857	Lemd2	-0.338446	0.366891	30.71	33.41	37.76	34.09	28.21	21.76	28.67	24.34	27.5	27.61
ENSMUSG00000048799	Cep120	-0.615057	0.366891	7.04	8.56	11.4	13.07	21.57	7.54	5.65	6.62	10.34	7.88
ENSMUSG00000053317	Sec61b	0.500332	0.366891	82.1	107.08	69.66	50.31	88.35	136.17	129.66	102.05	76.42	111.96
ENSMUSG00000029388	Eif2b1	0.401414	0.367441	27.44	35.11	20.82	22.91	29.14	28.14	41.7	36.68	34.69	36.05
ENSMUSG00000032077	Bud13	-0.575633	0.367676	6.07	5.54	5.83	6.29	12.84	4.43	3.23	5.36	6.75	4.16
ENSMUSG00000025006	Sorbs1	0.428257	0.36776	2.66	2.98	2.47	3.16	2.05	2.99	3.03	2.99	4.51	4.58
ENSMUSG00000058546	Rpl23a	0.508451	0.36785	43.33	77.46	37.76	31.39	54.58	69.73	77.65	69.92	54.93	60.82
ENSMUSG00000033475	Tomm6	0.535812	0.367878	7.11	15.44	7.42	6.68	11.27	14.14	16.32	13.04	9.94	13.13
ENSMUSG00000053158	Fes	-0.3991	0.368029	11.71	9.3	14.21	11.21	7.98	6.9	8.6	7.67	9.19	8.3
ENSMUSG00000020544	Cox11	0.333227	0.368209	11.01	12.88	9.9	9.31	10.08	13.73	14.24	12.44	11.93	14.41
ENSMUSG00000020889	Nr1d1	-0.377294	0.368209	68.61	60.92	82.49	81.88	53.43	58.5	57.11	50.02	54.86	44.5
ENSMUSG00000023571	C1qtnf12	0.652183	0.368209	140.64	369.14	123.5	151.29	158.26	168.03	341.5	339.17	294.62	256.64
ENSMUSG00000028234	Rps20	0.500277	0.368209	20.16	33.62	16.36	13.45	22.61	25.77	32.29	31.55	24.89	29.22
ENSMUSG00000032463	Faim	0.438705	0.368209	5.37	6.86	4.71	4.18	8.47	8.84	7.81	7.28	7.69	7.27
ENSMUSG00000041840	Haus1	0.735917	0.368209	28.1	56.05	20.07	25.28	12.39	26.89	51.26	46.58	41.59	47.51
ENSMUSG00000058881	Zfp516	-0.476295	0.368209	3.05	2.4	4.36	5.1	3.86	2.53	2.1	3.16	2.98	2.41
ENSMUSG00000005873	Reep5	0.336447	0.368272	59.23	65.17	60.89	49.83	51.5	81.43	73.3	74.14	60.35	72.48
ENSMUSG00000014303	Glis2	-0.353369	0.368272	9.35	8.67	8.47	8.28	9.98	8.71	7.73	7.05	5.73	6.13
ENSMUSG00000018076	Med13l	-0.40677	0.368272	3.42	3.51	4.71	4.92	2.79	2.95	2.75	2.44	3.03	3.16
ENSMUSG00000020010	Vnn3	0.660708	0.368272	2.18	1	2.9	1.66	1	1.72	3.28	2.36	2.56	3.04
ENSMUSG00000020949	Fkbp3	0.423202	0.368272	5.63	9.1	5.54	6.26	8.87	7.42	10.09	8.88	10.38	9.9
ENSMUSG00000021994	Wnt5a	0.580459	0.368272	1.7	1.4	3.32	2.63	2.02	3.82	4.21	3.46	2	2.82
ENSMUSG00000022354	Ndufb9	0.494301	0.368272	263.31	342.76	233.55	162.47	304.6	428.34	441.67	356.88	256.15	334.53
ENSMUSG00000022514	Il1rap	-0.500134	0.368272	2.08	2.25	2.9	3.14	2.59	1.29	1.53	2.12	2.95	1.58
ENSMUSG00000022687	Boc	-0.604386	0.368272	13.58	5.89	12.58	14.07	10.74	6.95	5.59	10.34	9.32	5
ENSMUSG00000027002	Nckap1	-0.692928	0.368272	14.39	18.65	16.48	27.03	23.65	9.25	6.72	11.52	25.86	13.83
ENSMUSG00000027465	Tbc1d20	-0.480635	0.368272	18.91	15.73	21.59	22.86	21.48	10.22	14.9	21.75	16.62	10.83
ENSMUSG00000028393	Alad	0.601511	0.368272	75.8	166.12	65.77	75.74	86.97	78.05	155.56	160.37	149.55	150.66
ENSMUSG00000029004	Kmt2e	-0.782932	0.368272	5.29	6.38	6.17	6.2	18.42	4.26	3.24	2.73	7.75	5.4
ENSMUSG00000032440	Tgfbr2	-0.509503	0.368272	9.13	12.4	14.41	16.97	10.35	6.86	6.13	9.33	10.29	12.14
ENSMUSG00000037278	Tmem97	0.501319	0.368272	33.06	48.9	27.01	26.17	34.26	44.97	64.84	48.29	30.71	51.45
ENSMUSG00000037742	Eef1a1	0.414698	0.368272	290.9	447.76	236.88	259.51	303.69	336.78	416.79	428.4	378.94	449.16
ENSMUSG00000038628	Polr3k	0.451053	0.368272	16.51	17.93	11.1	14.91	25.14	22.94	21.26	24.88	19.58	24.75
ENSMUSG00000039153	Runx2	-0.367875	0.368272	14.94	10.33	14.88	12.99	15.64	11.67	11.07	9.75	11.63	8.9
ENSMUSG00000040848	Sft2d2	-0.441996	0.368272	3.3	5.13	2.73	4.02	3.49	2	2.48	2.98	3.01	3.15
ENSMUSG00000048371	Pdp2	-0.480199	0.368272	4.15	4.37	4.23	3.87	5.96	3.74	2.15	2.77	3.14	4.79
ENSMUSG00000051483	Cbr1	0.339852	0.368272	46.51	42.63	43.56	37.06	36.87	52.21	59.29	56.32	42.37	51.88
ENSMUSG00000053835	H2-T24	-0.599329	0.368272	4.61	9.25	3.57	4.57	5.18	2.01	4.59	3.54	3.95	3.5
ENSMUSG00000060739	Nsa2	0.36097	0.368272	4.25	5.52	4.23	3.49	4.88	6.32	5.47	5.81	4.9	6
ENSMUSG00000062761	Znf512	-0.44287	0.368272	8.92	9.66	9.01	9.25	10.08	5.84	5.79	9.52	9.52	5.09
ENSMUSG00000069265	H3c1	0.820933	0.368272	2.43	4.95	1.48	1.64	1	4.46	3.85	3.35	1.98	4.41
ENSMUSG00000071415	Rpl23	0.619456	0.368272	44.27	90.17	33.85	30.73	67.11	63.2	86.49	88.2	59.98	82.47
ENSMUSG00000106847	Peg13	-0.47042	0.368272	30.59	22.26	26.96	36.88	16.16	17.82	20.92	17.81	20.21	15.97
ENSMUSG00000032330	Cox7a2	0.529993	0.368478	109.87	165.65	89.09	64.38	132.29	161.33	186.34	162.62	117.19	151.29
ENSMUSG00000044716	Dok7	-0.603138	0.368514	3	1.16	3	1.53	2.46	1.71	1.5	1.23	1.54	1
ENSMUSG00000064068	Mtx1	0.384345	0.368514	18.14	19.36	15.57	13.45	12.19	22.53	23.39	18.69	17.4	19.82
ENSMUSG00000028218	Fam92a	0.371935	0.368887	5.22	4.48	5.25	4.57	6.88	8.25	6.22	6.93	6.7	5.88
ENSMUSG00000018677	Slc25a39	0.344147	0.368974	50.01	50.38	43.35	39.88	47.48	56.48	69.75	64.89	48.99	54.43
ENSMUSG00000023723	Mrps23	0.512292	0.369677	26.95	32.59	23.13	19.28	13.57	35.18	39.74	33.02	26.05	26.09
ENSMUSG00000031925	Maml2	-0.434421	0.369677	1.99	2.12	2.41	2.35	3.36	1.5	1.4	1.73	2.27	2.16
ENSMUSG00000047379	B4gat1	-0.394839	0.369677	89.14	63.54	83.61	73.37	64.41	78.17	55.04	51.5	46.9	54.81
ENSMUSG00000052760	A630001G21Rik	0.385401	0.369677	1.58	2.5	2.01	1.82	1.83	2.27	2.39	2.18	2.6	3.27
ENSMUSG00000061360	Phf5a	0.466579	0.369677	86.53	136.67	72.39	65.95	102.29	99.12	144.9	130.47	110.35	140.71
ENSMUSG00000033213	AA467197	-0.415912	0.370061	2.14	2.23	1.68	1.28	2.13	1.29	1.45	1.39	1.17	1.7
ENSMUSG00000026069	Il1rl1	0.598284	0.370144	1.15	1.96	1.61	2.65	1.17	1.44	2.91	2.69	3.24	2.45
ENSMUSG00000046572	Zfp518b	-0.462472	0.370281	1.63	2.01	2.41	3.11	2.56	1.3	1.63	2.27	1.84	1.43
ENSMUSG00000020163	Uqcr11	0.529592	0.370763	143.88	224.5	125.51	88.23	180.86	247.23	248.44	217.78	159.04	190.6
ENSMUSG00000025421	Hdhd2	0.328707	0.370763	12.79	11.7	9.01	11.36	10.63	15.2	14.25	12.55	13.79	13.57
ENSMUSG00000041697	Cox6a1	0.531889	0.370763	318.79	498.95	281.38	187.33	393.86	527.34	526.65	481.46	349.62	446.28
ENSMUSG00000044471	Lncpint	-0.702716	0.370763	6.87	4.75	8.55	6.9	5.28	4	6.8	3.69	5.31	1.67
ENSMUSG00000087521	AI646519	0.652707	0.370763	1.43	1.55	1	1.81	1	1.85	2.73	2.34	1	3.26
ENSMUSG00000006014	Prg4	-1.17878	0.370772	40.18	26.99	30.36	20.9	42.73	6.69	3.81	17.8	24.77	44
ENSMUSG00000020321	Mdh1	0.355285	0.370772	92.94	107.3	76.63	70.35	71.55	108.09	108.92	112.42	96.7	102.96
ENSMUSG00000025747	Tyms	0.582588	0.370772	10.51	22.09	7.58	11.12	14.82	12.59	22.19	20.16	19.18	20.22
ENSMUSG00000035934	Pknox2	-0.384632	0.370772	5.87	6.02	4.98	5.55	5.58	3.37	5.24	3.38	5.2	4.63
ENSMUSG00000046330	Rpl37a	0.519609	0.370772	74.93	125.81	62.02	47.42	83.65	109.22	124.96	110.73	83.1	111.81
ENSMUSG00000063130	Calml3	0.956843	0.371089	3.22	9.22	2.45	1.8	1.75	3.56	3.7	8.88	5.64	9.57
ENSMUSG00000022680	Pdxdc1	-0.398944	0.371675	12.6	15.82	14.4	15.88	13.77	8.15	12.54	9.44	14.84	11
ENSMUSG00000024487	Yipf5	0.409965	0.371675	56.02	35.37	42.38	45.06	61.67	57.95	59.68	66.28	53.49	78.8
ENSMUSG00000024515	Smad4	-0.484451	0.371675	34.14	27.63	46.83	46.08	22.31	28.25	25.94	21.23	26.92	20.23
ENSMUSG00000025794	Rpl14	0.497411	0.371675	121.28	222.47	107.19	90.14	154.73	166.54	207.13	208.75	164.08	191.4
ENSMUSG00000025917	Cops5	0.340452	0.371675	22.77	28.43	18.71	20.28	22.71	26.92	30.25	27.93	26.34	30.3
ENSMUSG00000031683	Lsm6	0.398108	0.371675	14.85	16.82	12.32	11.78	19.63	18.7	22.22	20.81	15.73	20.79
ENSMUSG00000037361	Sf3b6	0.475671	0.371675	36.78	50.95	24.96	22.82	34.05	46.08	50.93	44.4	36.83	49.24
ENSMUSG00000039236	Isg20	0.508754	0.371675	22.79	45.42	21.22	23.18	38.81	32.22	41.14	46.46	39.64	47.2
ENSMUSG00000039349	C130074G19Rik	-0.521946	0.371675	3.76	4.54	4.1	2.33	3.4	3.28	3.08	1.88	1.69	2.83
ENSMUSG00000040385	Ppp1ca	0.350114	0.371675	335.54	410.96	282.35	277.69	335.38	433.2	475.96	401.78	371.47	396.49
ENSMUSG00000042328	Hps4	-0.368792	0.371675	3.89	5.76	4.83	4.81	6.31	3.4	3.94	3.78	4.54	3.98
ENSMUSG00000051675	Trim32	-0.40961	0.371675	14.06	12.38	14.12	16.91	11.55	7.74	14.01	9.11	10.38	11.32
ENSMUSG00000073471	Rsph3a	0.528934	0.371675	4.14	3.76	3.68	3	1.6	4.65	4.92	3.8	5.02	3.94
ENSMUSG00000040479	Dgkz	-0.404955	0.372055	12.24	15.62	9.17	11.9	11.8	8.19	10.79	7.5	11.2	8.15
ENSMUSG00000018774	Cd68	0.94312	0.372244	4.36	3.44	4.19	2.13	1	7.51	5.88	2.33	3.92	8.72
ENSMUSG00000024270	Slc39a6	-0.449528	0.372244	11.26	12.62	10.93	12.62	8.33	7.61	8	5.52	11.56	8.85
ENSMUSG00000043131	Mob1a	-0.378718	0.372622	13.81	16.25	15.21	23.11	15.93	10.97	12.53	14.4	14.31	11.94
ENSMUSG00000049960	Mrps16	0.442004	0.372622	25.76	25.79	18.54	14.34	21.17	29.89	37.07	26.55	22.68	25.93
ENSMUSG00000022537	Tmem44	-0.585311	0.372734	4.53	1.72	3.62	3.66	5.31	2.92	1.81	2.38	2.33	2.46
ENSMUSG00000010358	Ifi35	0.449651	0.373296	56.86	58.05	40.48	40.68	30.64	74.57	68.87	54.93	49.07	57.16
ENSMUSG00000034758	Tle6	-0.364583	0.373296	17.57	13.39	15.28	11.75	15.37	10.4	12.02	11.09	13.86	9.55
ENSMUSG00000028687	Mutyh	-0.804966	0.373459	4.17	2.96	3.92	2.78	8.78	3.43	1	2.48	3.51	2.43
ENSMUSG00000075327	Zbtb2	-0.391642	0.373459	3.46	4.86	4.87	5.48	5.31	3.29	4.03	4.02	4.08	2.82
ENSMUSG00000025353	Ormdl2	0.52927	0.373631	8.52	14.82	6.27	7.84	13.77	11.81	17.2	13.63	12.14	15.92
ENSMUSG00000026628	Atf3	0.74527	0.373631	50.74	54.97	43.88	24.98	34.56	34.93	43.25	108.87	72.76	116.86
ENSMUSG00000027329	Spef1	-0.358676	0.373631	1.94	1.82	1.92	2.05	2.94	1.54	1.55	1.72	1.74	1.65
ENSMUSG00000037990	Sh3rf3	-0.432644	0.373631	1.35	1.61	2.11	2.19	2.52	1.27	1.14	1.63	1.46	1.64
ENSMUSG00000041355	Ssr2	0.364705	0.373631	149.85	157.36	122.69	109.95	147.08	209.98	189.7	178.52	144.29	161.39
ENSMUSG00000044595	Dnd1	-0.39929	0.373631	1.8	2.55	1.7	1.45	2.2	1.21	1.4	1.74	1.48	1.43
ENSMUSG00000052763	Zfp212	-0.51575	0.373631	10.06	7.61	7.09	7.47	11.26	3.94	7.68	6.2	8.76	4.65
ENSMUSG00000061518	Cox5b-ps	0.516106	0.373631	59.59	98.43	54.78	37.14	81.09	98.77	101.04	84.39	76.23	90.16
ENSMUSG00000085175	Gm11423	0.531449	0.373631	5.14	5.44	4.31	2.35	4.88	6.07	5.67	7.92	4.43	7.22
ENSMUSG00000006611	Hfe	-0.526408	0.373745	71.04	38.2	74.44	51.06	46.13	60.87	35.77	34.77	36.21	28
ENSMUSG00000025290	Rps24	0.529758	0.373896	17.43	31.95	15.33	13.68	29.39	27.96	34.42	30.59	24.26	30.14
ENSMUSG00000032112	Trappc4	0.398347	0.374593	43.45	41.55	27.36	27.34	30.96	51.78	46	42.05	37.05	44.81
ENSMUSG00000036087	Slain2	-0.394263	0.374612	7.73	8.19	8.52	11.17	13.16	7.03	6.69	6.6	7.7	8.46
ENSMUSG00000061665	Cd2ap	-0.468043	0.374612	2.54	3.5	2.92	2.77	4.79	1.88	1.91	2.17	2.78	3.14
ENSMUSG00000070423	Olfr558	0.777371	0.374743	2.42	1.05	2.47	2.57	1	2.15	3.06	2.07	2.79	6.28
ENSMUSG00000002812	Flii	-0.429537	0.374824	25.25	23.7	26.1	31.4	22.28	14.08	20.42	19.24	28.16	15.83
ENSMUSG00000018362	Kpna2	0.679689	0.374824	15.6	44.73	13.97	22.16	29.11	21.87	36.08	39.87	45.2	46.63
ENSMUSG00000020580	Rock2	-0.418048	0.374824	4.33	3.82	3.5	4.03	3.86	2.98	2.24	2.19	3.91	3.7
ENSMUSG00000021400	Wrnip1	-0.357915	0.374824	13.21	15.29	14.17	16.13	11.25	13.23	9.3	9.75	11.87	10.55
ENSMUSG00000021782	Dlg5	-0.412441	0.374824	22.75	20.02	27.23	34.06	17.3	17.32	20.13	16.85	17.9	16.64
ENSMUSG00000022820	Ndufb4	0.528605	0.374824	36.9	46.77	29.06	19.5	44.04	56.98	59.61	49.42	36.5	43.91
ENSMUSG00000024414	Mrpl27	0.411162	0.374824	72.55	67.38	57.94	42.88	70.05	100.67	89.69	79.67	64.6	76.12
ENSMUSG00000037296	Lsm1	0.373802	0.374824	22.19	20.53	17.54	15.62	16.52	25.5	28.71	24.7	18.22	22.86
ENSMUSG00000044881	Coa4	-0.536011	0.374824	2.2	3.88	2.68	2.23	5.62	1.91	2.06	2.14	2.1	2.53
ENSMUSG00000051457	Spn	0.701515	0.374824	2.13	5.5	2.07	2.61	1.56	2.27	5.39	4.64	4.07	4.86
ENSMUSG00000071653	1810009A15Rik	0.368563	0.374824	5.68	6.77	4.06	4.38	5.64	7.01	6.3	7.24	6.41	6.75
ENSMUSG00000020070	Rufy2	-0.403284	0.374898	3.43	2.91	3.92	3.26	4.68	2.67	2.07	2.52	3.29	3.22
ENSMUSG00000021789	Sftpa1	-0.594212	0.374898	7.17	3.65	4.4	4.62	2.08	3.51	2.34	2.35	2.78	2.63
ENSMUSG00000024608	Rps14	0.546677	0.374898	173.66	306.87	138.42	109.47	226.59	259.65	303.07	282.57	208.56	262.38
ENSMUSG00000025204	Ndufb8	0.436293	0.375862	47.08	65.3	43.46	33.04	55.41	75.65	75.09	61.46	50.85	62.5
ENSMUSG00000043065	Spice1	-0.556387	0.375862	1.95	2.85	2.77	3.2	5.51	2.61	1.58	2.34	2.42	1.69
ENSMUSG00000046879	Irgm1	0.50831	0.375862	11.93	10.27	7.38	8.88	17.07	16.28	21.1	13.97	14.36	11.58
ENSMUSG00000059486	Kbtbd2	-0.430713	0.375862	10.45	16.17	14.51	16.07	15.52	9.3	9.64	9.48	16.22	9.97
ENSMUSG00000096956	Snhg18	0.484997	0.375862	21.98	18.73	17.48	11.55	21.77	28.83	27.71	27.64	16.02	27.47
ENSMUSG00000029642	Polr1d	0.402357	0.375961	17.26	21.92	13.48	13.53	20.39	23.21	26.15	22.83	17.96	22.8
ENSMUSG00000030871	Ears2	-0.531976	0.375961	3.26	2.8	2.29	2.92	3.13	2.14	2.78	2.15	2.34	1.01
ENSMUSG00000015217	Hmgb3	0.745854	0.376084	24.81	88.03	25.37	34.5	46.3	34.61	75.02	78.18	79.53	72.71
ENSMUSG00000029283	Cdc7 ENSMUSG00000029283	0.531359	0.376166	2.31	3.85	3.17	4.21	4.17	3.02	4.56	5.11	6.62	6.7
ENSMUSG00000032946	Rasgrp2	-0.570722	0.376457	11.77	19.48	9.53	8.9	10.94	10.93	9.64	5.82	9.32	5.15
ENSMUSG00000015501	Hivep2	-0.284919	0.376735	2.4	2.26	2.44	2.41	2.48	2	2.02	1.87	1.99	1.96
ENSMUSG00000029440	Psmd9	0.46276	0.376735	12.84	14.45	11.63	10.71	6.39	12.79	17.06	15.05	13.6	16.44
ENSMUSG00000039754	Alkbh4	-0.449741	0.376735	14.26	8.01	11.38	10.26	16.31	7.83	10.94	7.45	9.29	7.72
ENSMUSG00000039452	Snx22	0.299302	0.376768	5.75	5.72	5.97	5.6	5.32	6.61	6.72	7.86	6.38	7.41
ENSMUSG00000062981	Mrpl42	0.438975	0.376768	24.02	35.86	19.36	17.73	29.37	31.12	40.01	31.71	31.07	32.41
ENSMUSG00000068245	Phf11d	0.372882	0.376768	5.53	6.15	5.13	6.44	8.57	8.12	8.74	7.94	9.11	6.83
ENSMUSG00000089255	Snora78	0.489016	0.376768	3.38	3.99	5.02	2.33	2.85	6.46	3.85	5.09	3.86	5.01
ENSMUSG00000003283	Hck	0.567742	0.376864	1.61	1.44	1.32	1.41	1	1.83	2.71	2.28	2.73	1
ENSMUSG00000027282	Mtch2	0.383338	0.376864	14.5	20.82	12.01	11.72	14.34	18.66	21.01	18.68	17.89	17.56
ENSMUSG00000006586	Runx1t1	-0.548897	0.377821	3.05	2.01	2.62	3.42	3.31	1.88	1.44	1.78	3.68	1.53
ENSMUSG00000024360	Etf1	0.46815	0.377917	15.63	23.28	15.47	19.08	13.08	14.93	24.49	24.87	26.27	29.79
ENSMUSG00000038965	Ube2l3	0.332067	0.377917	19.64	24.94	21.36	22.83	27.33	26.25	28.52	31.71	32.8	26.5
ENSMUSG00000047215	Rpl9	0.474352	0.377917	46.17	75.96	36.71	32.28	49.27	63.01	74.78	65.46	52.65	65.26
ENSMUSG00000079523	Tmsb10	0.485086	0.377917	245.38	221.27	215.42	141.05	275.91	428.84	356.18	275.59	222.97	260.52
ENSMUSG00000027080	Med19	0.363246	0.377949	16.93	18.05	13.17	15.85	17.69	23.14	26.78	19.41	17.82	18.54
ENSMUSG00000030512	Snrpa1	0.46331	0.377949	20.48	40.25	20.52	21.39	33.85	33.03	42.95	34.77	37.64	32.86
ENSMUSG00000028189	Ctbs	-0.349747	0.377967	6.51	6.21	6.48	6.66	9.34	5.21	5.98	5.99	5.47	4.75
ENSMUSG00000026077	Npas2	-0.305923	0.378181	7.26	7.89	8.22	6.65	8.02	6.95	6.11	5.69	6.04	5.96
ENSMUSG00000034259	Exosc4	0.388965	0.378181	30	31.66	28.04	25.51	29.27	53.55	39.76	37.07	28.01	34.63
ENSMUSG00000037949	Ano10	-0.389261	0.378181	17.54	15.84	23.03	18.89	12.65	14.86	10.99	13.57	14.03	12.76
ENSMUSG00000024620	Pdgfrb	-0.653964	0.378666	219.2	143.59	238.5	306.8	85.81	104.73	115.39	103.39	166.91	98.25
ENSMUSG00000029923	Rab19	-0.598668	0.379287	10.65	10.15	8.74	6.2	8.56	10.91	7.18	3.56	5.12	4.41
ENSMUSG00000030000	Add2	0.660842	0.379287	4.95	9.19	4.33	6.18	3.19	4.22	8.52	10.69	10.03	9.95
ENSMUSG00000030168	Adipor2	0.418217	0.379287	9.39	11.46	7.47	8.18	11.37	12.12	16.72	14	9.38	11.97
ENSMUSG00000058351	Smim4	0.498441	0.379287	18.67	16.82	14.46	7.86	14.1	26.63	19.23	17.65	16.97	18.46
ENSMUSG00000059534	Uqcr10	0.464393	0.379287	167.32	245.82	144.36	112.21	196.29	267.33	259.99	249.34	179.76	209.91
ENSMUSG00000051074	4930579K19Rik	0.535571	0.379713	2.24	1.15	1.85	1.36	1	1.47	2.58	2.81	2.07	1.88
ENSMUSG00000020638	Cmpk2	0.507288	0.37986	4.52	8.15	4.72	7.61	7.89	6.24	8.33	12.58	9.18	10.09
ENSMUSG00000019873	Reep3	-0.438925	0.37996	20.68	14.88	19.04	24.87	29.94	19.4	13.13	13.35	17.12	16.37
ENSMUSG00000021040	Slirp	0.442233	0.37996	7.31	9.32	5.81	5.39	9.47	11.9	11.71	9.4	7.68	9.3
ENSMUSG00000021178	Psmc1	0.414877	0.37996	73.4	103.71	69.49	74.64	119.61	89.54	116.17	127.17	115.44	130.25
ENSMUSG00000022718	Dgcr8	0.630925	0.37996	2.33	2.35	2.81	4.91	1.33	2.64	3.77	4.35	4.74	4.36
ENSMUSG00000027993	Trim2	-0.470058	0.37996	4.02	3.44	4.73	5.24	6.19	2.68	2.4	3.96	4.5	3.63
ENSMUSG00000028268	Gbp4	0.520645	0.37996	5.69	8.31	7.75	9.32	4.72	7.51	11.67	10.24	14.69	7.43
ENSMUSG00000029538	Srsf9	0.337176	0.37996	102.92	116.27	90.44	83.19	82.65	116.13	138.1	119.71	105.51	118.19
ENSMUSG00000031314	Taf1	-0.462332	0.37996	1.89	2.66	2.67	3.18	3.53	1.44	1.97	1.71	2.37	2.64
ENSMUSG00000032475	Nck1	-0.553662	0.37996	10.38	10.45	9.04	11.74	25.1	6.42	7.83	8.93	9.7	9.74
ENSMUSG00000036372	Tmem258	0.476478	0.37996	48.6	61.36	37.73	29.68	48.59	80.24	67.38	56.93	43.79	62.77
ENSMUSG00000038530	Rgs4	0.49319	0.37996	13.7	21.84	8.94	12.11	13.16	16.59	14.6	18.85	22.37	23.06
ENSMUSG00000040447	Spns2	-0.52781	0.37996	4.23	4.09	2.66	3.92	5.72	1.73	2.44	3.65	3.62	2.97
ENSMUSG00000042834	Nrep	0.656428	0.37996	37.42	37.63	38.53	29.35	34.38	29.33	46.82	100.57	40.98	94.1
ENSMUSG00000051378	Kif18b	1.00407	0.37996	4.6	8.78	2.25	5.63	1.08	4.58	5.49	8.9	10.3	7.78
ENSMUSG00000055707	Klhl26	-0.425635	0.37996	14.54	14.76	20.15	19.03	11.92	14.33	10.76	9.28	14.85	10.56
ENSMUSG00000058246	Gm10037	0.534096	0.37996	2	1.41	2.23	2.16	1	2.74	3.38	2.52	1.94	1.91
ENSMUSG00000091537	Tma7	0.523558	0.37996	65.92	109.06	59.27	46.49	112.91	117.36	117.39	107.95	86.38	106.87
SKP1A	NA	0.371993	0.37996	167.68	203.29	128.51	136.98	195.72	215.52	241.39	219.07	184.63	202.6
ENSMUSG00000026784	Pdss1	0.594047	0.380217	2.24	6.13	2.72	2.87	2.12	3.37	3.63	4.98	5.04	5.8
ENSMUSG00000028318	Polr1e	0.649452	0.380217	5.46	7.05	3.18	4.66	2.35	4.53	10.36	8.05	5.73	5.88
ENSMUSG00000074129	Rpl13a	0.422753	0.380316	22.96	35.46	19.69	18.23	26.53	28.51	38.3	34.31	27.93	32.07
ENSMUSG00000024782	Ak3	-0.508456	0.380373	159.03	86.33	204.31	146.99	201.98	120.74	114.52	84.15	130.06	94.47
ENSMUSG00000030117	Gdf3	1.05912	0.38075	2.22	10.79	1.85	3.37	1	3.18	6.19	6.47	6.06	7.6
ENSMUSG00000039232	Stx11	-0.565911	0.38075	10.22	19.55	10.91	11.75	10.49	6.91	13.49	5.83	10.97	6.34
ENSMUSG00000050052	Tdrp	0.520584	0.38075	1.79	1.81	1.2	1.82	1	1.72	3.24	1.86	2.56	1.62
ENSMUSG00000006398	Cdc20	0.66972	0.380793	23.51	68.39	20.75	31.51	34.27	31.18	49.62	71.44	65.13	50.98
ENSMUSG00000009927	Rps25	0.529851	0.380793	34.5	68.87	30.14	25.37	44.68	49.7	65.7	60.38	44.68	57.81
ENSMUSG00000017724	Etv4	-0.641411	0.380793	2.47	1.74	3.22	3.22	5.14	1.08	1.72	2.8	2.11	2.26
ENSMUSG00000019763	Rmnd1	-0.609369	0.380793	14.12	10.96	17.78	22.57	27.72	17.37	10.02	7.23	14.86	11.14
ENSMUSG00000020275	Rel	-0.465293	0.380793	1.75	2.01	2.01	1.77	2.56	2.16	1.05	1.06	1.62	1.64
ENSMUSG00000020386	Sar1b	0.417667	0.380793	73.77	76.45	59.55	64.21	112.36	121.44	110.67	96.08	80.97	98.55
ENSMUSG00000022000	Zc3h13 ENSMUSG00000022000	-0.431589	0.380793	3.89	4.22	3.59	4.13	6.65	3.12	2.55	3.08	4.29	3.45
ENSMUSG00000025226	Fbxl15	-0.427686	0.380793	15.86	14.32	17.8	11.58	11.68	12.73	14.03	8.85	9.7	8.1
ENSMUSG00000028669	Pithd1	0.341736	0.380793	32.02	38.94	28.86	27.24	25.95	34.17	37.15	43.99	39.13	38.05
ENSMUSG00000030751	Psma1	0.421216	0.380793	67.74	99.55	51.83	55.18	59.74	70.98	101.74	90.9	81.06	93.22
ENSMUSG00000031255	Sytl4	-0.564587	0.380793	3.34	6.14	3.68	3.66	2.9	3.11	1.9	4.11	2.71	1.72
ENSMUSG00000036061	Smug1	-0.631017	0.380793	4.84	4.96	6.63	7.46	7.72	4.42	4.76	4.88	5.76	1.74
ENSMUSG00000039294	Cybc1	-0.440473	0.380793	20.11	16.92	22.68	22.36	22.39	16.66	16.7	16.3	19.99	9.26
ENSMUSG00000049969	Plekhf2	0.465751	0.380793	22.03	31.43	18.2	24.93	14.51	24.57	37.93	24.86	31.58	31.3
ENSMUSG00000051344	Plekhm3	-0.530824	0.380793	6.51	4.32	7.33	7.48	4.48	5.06	4.03	2.44	5.67	3.89
ENSMUSG00000114279	H2bc14	0.726872	0.380793	2.94	5.75	1.79	2.41	1.34	3	3.09	5.4	4.6	5.27
ENSMUSG00000028164	Manba	-0.417518	0.380807	9.18	7.62	11.13	11.68	8.39	6.85	7.51	4.91	8.85	8.03
ENSMUSG00000008763	Man1a2	-0.405162	0.380928	5.04	5.17	5.19	7.24	8.43	3.9	4.46	4.25	5.63	4.87
ENSMUSG00000005447	Pafah1b3	0.727202	0.381042	3.7	5.21	3.52	3.99	1.17	5.02	3.91	7.19	4.53	6.16
ENSMUSG00000031562	Dctd	0.513159	0.381042	1.69	2.73	1.6	2.63	1.12	2.32	2.69	3.26	2.8	2.26
ENSMUSG00000043924	Ncmap	1.49771	0.381042	2.78	6.89	5.32	1.87	1.03	1.45	10.34	21.41	5.16	21.28
ENSMUSG00000048388	Fam171b	-0.526165	0.381042	1.93	2.26	2.29	2.6	1.07	1.09	1.56	1.33	1.82	1.09
ENSMUSG00000027075	Slc43a1	0.395627	0.381143	15.64	25.38	15.58	19.49	20.64	18.95	28.44	24.79	26.22	27.98
ENSMUSG00000109089	4833411C07Rik	-0.382768	0.381143	2.42	3.04	2.37	1.91	2.92	2.41	2.05	1.9	1.58	1.74
ENSMUSG00000035164	Zc3h12c	-0.614423	0.381179	1.61	2.34	2.15	1.59	4.23	1.61	2.09	1.05	1.78	1.03
ENSMUSG00000070315	4930581F22Rik	-0.55358	0.381518	2	2.25	2.05	2.13	5.17	1.49	2.12	1.54	2.1	1.46
ENSMUSG00000053333	Dis3l2	0.366909	0.381864	3.12	2.92	2.38	3.14	2.07	3.55	2.89	3.75	4.02	3.25
ENSMUSG00000014361	Mertk	-0.702456	0.381937	7.1	4.78	9.72	8.68	6.14	2.93	5.53	2.11	7.34	6.14
ENSMUSG00000007721	Ccdc124	0.388629	0.382304	54.58	56.1	44.87	38.09	37.26	61.03	68.89	62.22	44.73	64.08
ENSMUSG00000000154	Slc22a18	0.853056	0.38237	3.93	4.52	4.85	3.44	1	8.63	7.8	5.41	4.51	3.47
ENSMUSG00000003812	Dnase2	0.487685	0.38237	4.23	3.23	2.81	2.2	2.56	3.27	4.81	5.41	2.84	4.85
ENSMUSG00000005575	Ube2m	0.453137	0.38237	68.53	104.68	54.31	49.65	77.04	91.92	115.98	98.92	75.38	90.15
ENSMUSG00000018659	Pnpo	0.456851	0.38237	5.64	7.7	5.68	7.1	12.32	9.1	10.27	10.27	12.1	9.05
ENSMUSG00000024217	Snrpc	0.442709	0.38237	13.13	18.23	9.94	9.06	13.62	16.85	20.46	18.05	13.01	16.82
ENSMUSG00000027452	Acss1	0.76041	0.38237	6.37	21.8	7.96	18.33	6.5	11.38	15.84	19.39	22.48	23.38
ENSMUSG00000028108	Ecm1	-0.361507	0.38237	515.54	443.84	583.46	495.04	465.42	506.94	445.38	347	329.86	340.03
ENSMUSG00000028830	AU040320	-0.548555	0.38237	7.61	4.83	7.73	9.48	9.15	3.14	4.09	6.38	6.25	7.19
ENSMUSG00000029314	Gpat3	0.675238	0.38237	1.28	1.7	1.79	1.28	1	1.78	2.44	1	3.17	3.76
ENSMUSG00000029535	Triap1	0.347239	0.38237	28.58	33.75	25.17	21.73	26.05	32.86	37.37	32.47	29.55	38.86
ENSMUSG00000035227	Spcs2	0.335878	0.38237	76	79.5	58.8	62.51	67.63	97.78	97.97	81.23	73.1	84.57
ENSMUSG00000051232	Tmem199	0.297767	0.38237	12.87	14.04	14.74	12.89	13.58	18.07	16.82	17.71	14.47	16.8
ENSMUSG00000058558	Rpl5	0.569254	0.38237	24.42	56.79	20.57	22.42	38.47	34.65	55.14	48.95	41.48	45.61
ENSMUSG00000097061	9330151L19Rik	0.506932	0.38237	2.22	2.75	2.58	3.19	1.61	5.04	3.41	3.92	3.12	2.23
ENSMUSG00000030987	Stim1	-0.400068	0.382643	9.48	6.12	11.08	7.54	7.98	6.04	8.09	6.14	5.88	5.48
ENSMUSG00000047766	Lrrc49	-0.421082	0.383017	3.56	2.3	2.64	3.53	4.34	2.69	2	2.51	2.05	2.78
ENSMUSG00000035885	Cox8a	0.52686	0.38316	338.87	442.63	240.35	179.07	336.36	552.19	508.08	408.04	311.06	378.6
ENSMUSG00000038170	Pde4dip	-0.544411	0.38316	2.74	2.2	3.45	4.06	2.92	1.36	1.45	2.51	2.33	3.24
ENSMUSG00000061740	Cyp2d22	-0.471462	0.38316	14.25	12.86	15.95	10.39	11.5	16	8.31	7.25	7.9	8.95
ENSMUSG00000097804	Gm16685	-0.437572	0.38316	10.55	7.95	8.53	7.96	8.29	8.21	7.64	4.81	4.42	7.77
ENSMUSG00000107476	Zfp862-ps	-0.487747	0.38333	4.67	4.12	3.76	6.77	2.77	3.02	3.01	2.87	4.03	2.38
ENSMUSG00000022248	Rad1	0.329345	0.383425	7.15	7.25	5.68	6.01	5.84	9	8.92	7.95	6.68	7.59
ENSMUSG00000022452	Smdt1	0.451565	0.383425	90.33	95.55	76.25	52.76	93.64	140.74	122.53	111.16	76.87	105.53
ENSMUSG00000003545	Fosb	0.401259	0.383534	106.68	85.65	102.92	59.59	63.07	112.35	108.54	107.99	98.93	108.99
ENSMUSG00000006333	Rps9	0.524563	0.383534	81.9	156.34	65.52	60.28	105.21	111.61	156.21	140.63	105.33	126.9
ENSMUSG00000013646	Sh3bp5l	-0.494628	0.383534	8.54	8.27	7.69	8.15	6.31	3.45	4.64	8.87	6.96	5.09
ENSMUSG00000019179	Mdh2	0.339078	0.383534	113.78	152.28	101.98	99.89	111.72	142.77	162.21	150.25	132.18	138.85
ENSMUSG00000019804	Snx3	0.394122	0.383534	147.37	212.76	122.05	129.96	203.05	198.03	230.79	209.65	191.66	215.52
ENSMUSG00000020649	Rrm2	0.782961	0.383534	58.28	181.25	54.07	97.66	71.92	62.8	140.97	189.93	185.63	193.85
ENSMUSG00000022533	Atp13a3	-0.509093	0.383534	9.24	9.41	10.73	14.45	9.96	5.36	5.7	6.25	11	10.95
ENSMUSG00000022945	Chaf1b	0.615631	0.383534	6.24	14.95	5.07	8.42	10.24	8.16	14.31	18.3	13.67	11.79
ENSMUSG00000022973	Synj1	-0.525932	0.383534	2.92	3.9	4.16	4.23	6.25	2.19	2.59	2.57	5.03	2.76
ENSMUSG00000024177	Nme4	0.441575	0.383534	15.52	31.87	15.81	17.15	20.3	22	29.42	29.17	24.12	27.62
ENSMUSG00000024236	Svil	-0.416478	0.383534	3.2	5.14	3.67	3.37	3.64	2.51	2.5	2.22	3.91	3.21
ENSMUSG00000024829	Mrpl21	0.438443	0.383534	20.07	27.63	14.43	13.06	17.97	23.1	29.48	24.33	20.98	24.69
ENSMUSG00000028156	Eif4e	0.368613	0.383534	17.63	26.2	14.83	19.5	22.24	22.45	25.25	25.51	26.87	27.43
ENSMUSG00000028184	Adgrl2	-0.504881	0.383534	5.49	6.3	6.07	8.24	3.08	3.76	3.6	3.3	5.02	4.13
ENSMUSG00000038611	Phrf1	-0.476496	0.383534	8.61	10.62	6.97	10.22	7.47	4.02	5.94	6.07	9.71	6.63
ENSMUSG00000038658	Ric1	-0.458067	0.383534	1.6	1.93	1.7	2.11	3.45	1.55	1.28	1.57	1.9	1.32
ENSMUSG00000040723	Rcsd1	-0.418154	0.383534	4.63	2.65	5.64	4.43	4.85	3.3	3.27	2.87	3.5	3.22
ENSMUSG00000049191	Rtl5	-0.442143	0.383534	1.51	1.9	1.9	2.17	2.99	1.43	2.03	1.56	1.48	1.14
ENSMUSG00000068854	H2bc21	0.584377	0.383534	3.12	3.18	3.73	4.12	1.45	3.55	5.04	6.28	4.36	3.42
ENSMUSG00000090150	Acad11	-0.506654	0.383534	4.79	4.6	5.07	4.93	4.73	3.93	1.86	3.69	5.47	3.05
ENSMUSG00000034203	Chchd4	0.493256	0.383605	5.17	11.62	5.5	6.17	4.51	10.53	8.01	8.16	8.82	8.37
ENSMUSG00000020899	Pfas	0.394185	0.384014	2.16	2.48	1.73	2.37	3.03	2.56	2.8	3.09	4.02	2.93
ENSMUSG00000021660	Btf3	0.444527	0.384014	88.23	143.54	70.3	68.05	110.8	124.2	143.45	118.72	112.75	131.38
ENSMUSG00000019947	Arid5b	-0.362093	0.384094	5.32	4.79	5	4.3	7.01	4.06	4.44	3.54	4.74	3.62
ENSMUSG00000008683	Rps15a	0.545151	0.384466	10.94	19.33	8.1	7.06	12.8	14.02	20.07	17.47	12.21	17.06
ENSMUSG00000078974	Sec61g	0.52833	0.384471	21.04	30.53	16.91	12.23	25.98	37.02	33.42	30.32	20.52	27.98
ENSMUSG00000030087	Klf15	-0.531778	0.3847	21.3	21.58	22.07	23.96	10.68	10.12	17.88	9.78	15.92	14.59
ENSMUSG00000022707	Gbe1	-0.438016	0.384924	7.74	8.17	7.65	7.92	8.78	4.51	6.44	4.85	9.93	5.27
ENSMUSG00000028367	Txn	0.481051	0.384924	138.65	197.42	108.17	82.37	143.84	192.94	214.96	181.09	134.07	184.55
ENSMUSG00000030029	Lrig1	-0.62226	0.384924	4.79	3.05	7.05	7.19	3.76	2.46	3.57	3.52	5.16	2.02
ENSMUSG00000047613	A430005L14Rik	0.536945	0.385325	38.88	59.7	30.38	30.18	20.12	41.59	58.97	55.72	39.98	50.39
ENSMUSG00000030852	Tacc2	0.448449	0.385782	1.81	2.04	1.91	1.95	1	2.02	2.1	2.6	2.07	2.85
ENSMUSG00000020381	Mrnip	0.396237	0.385862	3	3.14	3.93	3.17	3.88	5.62	3.09	4.59	5.37	4.2
ENSMUSG00000057863	Rpl36	0.5052	0.385862	168.16	278.43	132.06	103.39	186.8	221.15	277.27	252.42	189.13	234.96
ENSMUSG00000019857	Asf1a	0.55163	0.386484	11.76	19.31	11.66	10.89	20.3	11.72	27.59	24.59	21.56	23.1
ENSMUSG00000024925	Rnaseh2c	0.484239	0.386484	21.13	48.08	26.85	20.53	22.66	34.43	40.44	42.45	30.31	37.94
ENSMUSG00000026238	Ptma	0.457091	0.386484	245.7	444.17	233.86	272.24	480.88	413.58	456.48	417.92	457.68	451.08
ENSMUSG00000066152	Slc31a2	-0.39459	0.386828	16.78	17.59	18.54	16.57	11.64	15.92	9.16	12.33	12.44	12.02
ENSMUSG00000054855	Rnd1	0.440286	0.386983	2.1	1.77	1.5	1.29	1.1	2.85	1.96	1.65	1.88	2.1
ENSMUSG00000038462	Uqcrfs1	0.514208	0.388393	75.58	125.26	51.89	61.87	121.4	100.88	125.57	129.07	107.07	125.25
ENSMUSG00000028251	Tstd3	0.473414	0.388448	6.86	13.58	8	6.3	10.66	13.53	15.59	11.29	10.63	10.2
ENSMUSG00000028920	Fbxo42	-0.409412	0.389274	8.1	9.41	9	11.08	10.83	4.86	7.46	6.71	9.21	8.89
ENSMUSG00000022952	Runx1	-0.372492	0.389309	35.52	24.65	32.85	34.39	23.6	22.36	23.59	19.97	28.87	21.11
ENSMUSG00000028988	Ctnnbip1	0.365278	0.389309	15.94	10.98	13.16	11.48	16.98	20.65	18.09	17.97	15.07	15.74
ENSMUSG00000029613	Eif2ak1	0.503099	0.389309	9.59	12.05	6.18	15.35	12.45	10.91	14.94	15.41	18.56	16.74
ENSMUSG00000067847	Romo1	0.469118	0.389309	97.05	115.84	73.26	52.95	81.5	128.48	140.65	117.07	82.76	103.18
ENSMUSG00000091971	Hspa1a	-1.06082	0.389587	18.72	15.04	24.62	129.04	51.6	8.53	14.48	24.84	18.43	20.66
ENSMUSG00000029715	Pop7	0.403606	0.389608	26.26	29.09	18.37	16.93	30.43	33.67	33.5	28.17	29.2	31.56
ENSMUSG00000042099	Kank3	-0.442088	0.389608	3.23	3.73	4.19	2.8	4.36	1.98	4	2.31	3.02	2.41
ENSMUSG00000049539	H1-1	0.624053	0.389624	2.78	4.75	2.18	1.92	3.48	2.82	3.13	4.89	5.45	7.11
ENSMUSG00000055670	Zzef1	-0.340055	0.389624	3.07	2.87	2.92	3.4	3.01	2.72	2.13	1.9	2.98	2.47
ENSMUSG00000008999	Bmp7	0.723887	0.389958	1.76	2.28	1.27	1.37	1	1.67	2.01	2.49	1.64	6.26
ENSMUSG00000011008	Mcoln2	0.850104	0.389958	1.14	1.51	1.69	1.24	1	1	1.91	4.26	1.46	5.78
ENSMUSG00000020111	Micu1	-0.355012	0.389958	7.79	7.58	9.74	7.06	9.46	6.58	4.86	6.77	7.21	7.19
ENSMUSG00000020123	Avpr1a	-0.448633	0.389958	8.22	8.64	6.3	9.7	15.27	6.01	6.46	6.75	7.89	6.77
ENSMUSG00000022439	Parvg	0.912487	0.389958	1.86	5.82	1.58	3.26	1	2.57	2.55	6.96	4.98	5.8
ENSMUSG00000022742	Cpox	0.626213	0.389958	31.13	73.22	27.41	52.45	49.12	35.88	76.31	78.5	80.05	81.96
ENSMUSG00000027203	Dut	0.588325	0.389958	59.22	109.75	35.48	42.8	85.02	73.76	109.77	100.5	80.81	98.04
ENSMUSG00000027639	Samhd1	0.312106	0.389958	24.53	21.02	20.64	19.52	19.61	25.51	31.06	22.66	25.83	25.91
ENSMUSG00000028334	Nans	0.339774	0.389958	7.94	10.25	6.73	7.51	8.23	11.03	9	10.11	9.21	11.89
ENSMUSG00000028475	Spaar	0.378411	0.389958	1.61	1.48	1.29	1.45	1	1.61	1.69	1.68	1.54	2.35
ENSMUSG00000028690	Mmachc	0.469547	0.389958	9.14	10.89	6.65	8.2	5.98	7.03	11.39	14.25	13.08	11.07
ENSMUSG00000029817	Tra2a	0.324702	0.389958	7.6	9.61	7.45	7.47	10.14	10.84	10.97	10.42	11.14	9.2
ENSMUSG00000031583	Wrn	-0.610011	0.389958	2.63	4.27	2.71	4.39	4.64	1.53	1.97	1.81	4.44	3.09
ENSMUSG00000031584	Gsr	-0.38541	0.389958	178.89	109.06	173.4	161.93	155.29	147.55	123.71	99.8	124.04	99
ENSMUSG00000033623	Pcgf3	-0.408469	0.389958	3.42	5.57	5.07	5.67	5	3.01	4.78	3.62	4.24	3.01
ENSMUSG00000035704	Alg8	0.490302	0.389958	10.17	18.12	8.32	13.37	9.26	10.71	18.91	17.47	16.75	17.52
ENSMUSG00000035798	Zdhhc17	-0.434501	0.389958	3.89	3.84	3.89	5.1	5.89	3.9	2.23	3.39	4.32	3.04
ENSMUSG00000038379	Ttk	0.438309	0.389958	1.47	1.08	1.16	1.85	1	1.25	1.93	1.89	2.12	1.61
ENSMUSG00000042712	Tceal9	0.413219	0.389958	98.39	98.27	79.65	69	141.83	125.11	136.77	132.42	103.64	134.39
ENSMUSG00000049517	Rps23	0.513252	0.389958	100.38	170.68	76.68	64.63	125.84	139.16	159.79	155.39	114.11	160.5
ENSMUSG00000051678	Pcdhb6	-0.645884	0.389958	1.56	2.07	2.86	2.09	5.37	1.97	1.87	1	2	1.5
ENSMUSG00000054342	Kcnn4	0.571221	0.389958	9.1	21.59	8.56	11.78	10.44	10.04	19.72	18.95	20.66	19.32
ENSMUSG00000054715	Zscan22	0.685601	0.389958	4.46	5.34	4.04	5.67	1.41	7.67	7.03	5.65	5.65	4.81
ENSMUSG00000059772	Slx1b	-0.456466	0.389958	6.2	5.68	5.15	4.92	10.42	4.06	5.09	4.82	5.39	3.56
ENSMUSG00000074829	2010315B03Rik	-0.588206	0.389958	1.99	2.26	2.5	2.25	6.03	1.99	2.21	1.54	2.11	1.39
ENSMUSG00000102252	Snrpn	0.483586	0.389958	3.61	4.53	3.38	2.82	2.4	3.59	5.87	6.34	3.26	4.59
ENSMUSG00000001305	Rrp15	0.39819	0.390467	12.52	15.37	9.52	10	9.45	11.23	18.19	14.29	14.57	16.18
ENSMUSG00000004096	Cwc15	0.338617	0.390536	47.77	52.25	42.5	38	58.47	55.74	68.06	57.16	54.82	64.11
ENSMUSG00000016087	Fli1	-0.580967	0.390536	6.08	10.34	7.72	7.72	11.98	7.8	3.34	4.2	8.75	6.26
ENSMUSG00000020640	Itsn2	-0.530594	0.390536	2.11	2.98	1.76	2.81	4.04	1.33	1.79	1.44	2.71	2.15
ENSMUSG00000020689	Itgb3	-1.01719	0.390536	21.49	54.53	11.32	19.43	8.13	7.59	13.95	8.97	17.05	3.81
ENSMUSG00000009350	Mpo	-1.76055	0.390564	1.39	14.49	1.89	15.95	57.79	4.73	1.91	3.11	2.35	1.19
ENSMUSG00000036752	Tubb4b	0.472546	0.390564	137.24	245.97	113.45	111.35	136.23	146.35	214.24	236	196.53	205.47
ENSMUSG00000052911	Lamb2	-0.679911	0.390741	54.23	32.84	66.14	66.24	23.86	16.98	21.17	39.7	39.07	31.64
ENSMUSG00000069273	Hist2h3b	0.4632	0.390741	3.55	3.35	2.54	2.63	1.64	3.33	3.04	4.76	3.26	4.13
ENSMUSG00000047260	Emc6	0.410778	0.391577	47.22	57.8	33.84	33.08	44.04	50.67	64.03	65.38	43.2	60.97
ENSMUSG00000029836	Cbx3	0.411254	0.391597	3.9	4.83	3.33	4.43	5.82	4.33	6.7	5.3	5.96	7.34
ENSMUSG00000004018	Fancl	0.475167	0.391749	6.11	9.32	3.82	6.04	4.72	7.48	9.47	8.02	9.08	6.24
ENSMUSG00000005354	Txn2	0.436754	0.391749	34.92	60.36	30.13	27.45	33.83	48.54	52.76	55.38	41.44	45.59
ENSMUSG00000018906	P4ha2	0.564279	0.391749	9.04	11.64	10.29	8.61	5.67	8.01	11.97	17.88	10.58	20.6
ENSMUSG00000020460	Rps27a	0.6001	0.391749	56.47	118.85	41.81	40.5	88.64	82.55	118.33	104.44	73.99	106.8
ENSMUSG00000031807	Pgls	0.466844	0.391749	20.94	23.08	16.72	13.62	9.61	24.41	23.49	23.05	20.33	19.85
ENSMUSG00000036845	Lin37	0.453908	0.391749	24.89	28.33	19.98	17.17	14.02	39.24	26.67	25.75	22.89	26.51
ENSMUSG00000040280	Ndufa4l2	0.674244	0.391749	51.06	51.65	43.86	32.24	28.92	46.65	48.52	125.08	38.46	102.49
ENSMUSG00000042228	Lyn	-0.57862	0.391749	16.71	16.77	11.17	12.94	9.47	12.46	8.28	8.07	13.28	4.67
ENSMUSG00000054405	Dnajc8	0.342146	0.391749	60.27	79.04	56.61	51.15	77.64	77.22	79.47	80.34	88.79	80.08
ENSMUSG00000058794	Nfe2	-0.804286	0.391749	39.77	78.95	14.55	18.55	25.53	16.64	21.65	16.23	20.79	10.96
ENSMUSG00000060477	Irak2	0.451035	0.391749	11.18	11.39	15.08	12.62	7.73	19.16	10.33	15.05	17.86	16.81
ENSMUSG00000061613	U2af1	0.43338	0.391749	102.18	164.91	79.14	82.32	114.99	129.91	172.52	145.87	123.13	140.82
ENSMUSG00000079179	Rab10os	0.388727	0.391749	5.35	6.57	5.7	5.04	4.39	8.15	9.36	5.35	6.75	6.19
ENSMUSG00000050697	Prkaa1	0.52848	0.392234	8.28	9.05	10.83	15.23	5.49	13.89	13.48	9.84	18.25	12.6
ENSMUSG00000045210	Vcpip1	-0.572611	0.392584	2.3	4.2	2.94	5.34	3.87	2.14	1.69	1.95	4.19	2.73
ENSMUSG00000022336	Eif3e	0.416317	0.39262	53.27	83.77	49.49	58.41	69.13	57.2	82.82	91.27	86.05	101.45
ENSMUSG00000030663	1110004F10Rik	0.3128	0.392635	78.14	93.3	71.68	63.34	75.09	92.21	101.76	94.32	86.64	95.84
ENSMUSG00000031756	Cenpn	0.523431	0.392635	3.47	7.63	3.31	3.85	6.04	5.95	4.73	7.34	7.82	7.74
ENSMUSG00000046364	Rpl27a	0.414745	0.392635	16.23	24.36	12.87	12.27	16.16	18.28	22.24	22.5	18.67	24.87
ENSMUSG00000027955	GaskbB	0.521506	0.393084	1.55	1.29	1.75	1.35	1.76	3.4	1.48	1.66	3.37	1.8
ENSMUSG00000041609	Bicdl1	-0.408933	0.393084	4.3	3.56	4.43	3.21	4.02	2.9	3.72	1.88	3.15	3.32
ENSMUSG00000029560	Snx8	-0.489023	0.393493	11.41	8.84	12.92	12.62	9.22	5.02	5.69	10.31	10.72	8.82
ENSMUSG00000030074	Gxylt2	0.470225	0.393493	3.62	3.44	3.47	4.27	2.11	3.47	4.82	5.63	3.51	6.01
ENSMUSG00000030525	Chrna7	-0.437738	0.393493	2.38	2.57	2.32	3.9	4.12	2.42	2.07	1.69	2.71	2.18
ENSMUSG00000032301	Psma4	0.372755	0.393493	47.58	60.6	45.12	44.01	69.99	59.58	85.54	62.37	68.74	66.75
ENSMUSG00000057880	Abat	0.497928	0.393493	5.42	3.08	6.43	7.65	4.46	8.42	6.56	5.52	8.9	7.58
ENSMUSG00000032394	Igdcc3	-0.534289	0.394214	1.78	1.74	2.24	2.61	3.05	1.06	2.11	1	1.9	2.04
ENSMUSG00000002324	Rec8	0.734293	0.394381	1.54	3.74	1.73	2.05	1	1.69	5.38	2.3	3.76	3.31
ENSMUSG00000011257	Pabpc4	0.426994	0.394381	6.19	11.86	5.6	6.55	5.93	8.9	9.47	10.87	8.67	8.83
ENSMUSG00000014859	E2f4	0.496717	0.394381	64.07	121.43	52.25	75.53	65.2	67.26	103.1	126.28	117.98	108.37
ENSMUSG00000022840	Adcy5	-0.41992	0.394381	2.28	1.38	2.02	1.84	1.57	1.53	1	1.1	1.43	1.78
ENSMUSG00000023873	1700010I14Rik	-0.602498	0.394381	1.6	1.23	1.85	1.53	4.12	1	1.03	1.3	1.2	1.77
ENSMUSG00000024007	Ppil1	0.482934	0.394381	20.51	40.06	19.34	22.09	19.16	23.28	43.02	36.29	29.89	33.01
ENSMUSG00000024446	Rpp21	0.403244	0.394381	26.55	34.07	22.67	18.82	30.77	36.71	40.03	39.26	27.58	30.19
ENSMUSG00000025374	Nabp2	0.337326	0.394381	26.21	24.42	21.4	20.81	23.88	33.49	29.81	35.86	25.28	24.21
ENSMUSG00000025939	Ube2w	0.362851	0.394381	14.46	11.11	11.32	12.06	15.12	21.36	15.29	13.19	14.99	18.06
ENSMUSG00000026260	Ndufa10	0.353752	0.394381	32.33	46.51	30.54	30.56	33.62	38.26	54.07	45.78	40.74	41.67
ENSMUSG00000026885	Ttll11	-0.478465	0.394381	2.31	3.65	2	1.59	2.8	1.94	2.16	1.25	1.56	1.75
ENSMUSG00000031231	Cox7b	0.537568	0.394381	64.13	105.83	47.75	39.24	84.74	99.16	116.47	94.59	69.17	91.89
ENSMUSG00000032913	Lrig2	-0.456606	0.394381	3.21	1.89	3.75	3.87	3.34	2.1	2.98	1.77	2.61	2.09
ENSMUSG00000033502	Cdc14a	-0.544165	0.394381	2.07	3.32	3.26	3.16	1.6	1.39	1.3	1.68	2.83	2
ENSMUSG00000036356	Csgalnact1	0.761466	0.394381	1.92	3.95	3.43	2.37	1	2.22	2.95	4.64	4.39	6.47
ENSMUSG00000036534	Slc38a7	0.471807	0.394381	5.53	2.44	3.55	4.44	2.79	4.55	5.67	4.8	4.03	6.1
ENSMUSG00000041841	Rpl37	0.554411	0.394381	73.91	143.81	60.65	49.69	109.24	124.36	140.18	131.38	89.93	116.05
ENSMUSG00000042508	Dmtf1	-0.316543	0.394381	3.38	2.74	2.86	3.01	3.01	1.96	2.57	2.29	2.87	2.42
ENSMUSG00000049130	C5ar1	0.462378	0.394381	3.97	6.87	5.46	4.89	3.88	4.75	9	8.52	5.55	6.94
ENSMUSG00000047045	Tmem164	0.401204	0.394775	5.42	6.44	4.76	7.86	4.94	6.48	9.04	8.02	5.95	9.27
ENSMUSG00000001763	Tspan33	0.572595	0.394894	10.85	31.07	12.86	18.47	12.56	15.96	28.96	24.26	28.37	23
ENSMUSG00000020034	Tcp11l2	-0.309784	0.394894	59.16	46.63	56.05	56.38	64.26	49.1	51.13	43.47	41.86	41.91
ENSMUSG00000037313	Tacc3	0.545145	0.394894	11.55	33.28	13.05	16.25	15.33	17.26	25.61	24.53	26.73	28.52
ENSMUSG00000021113	Snapc1	0.449975	0.394953	3.75	2.71	3.13	3.51	1.82	3.01	4.62	4.76	4.22	3.46
ENSMUSG00000028673	Fuca1	0.388691	0.394953	73.63	68.18	74.49	59.52	41.87	94.14	89.92	83.15	72.79	69.96
ENSMUSG00000085723	Gm15915	0.922572	0.394953	6.88	25.11	4.12	7.7	12.61	8.14	24.97	30.23	16.46	16.72
ENSMUSG00000038742	Angptl6	0.373731	0.395086	1.58	1.27	1.42	1.68	1	1.63	1.69	1.56	2.26	1.8
ENSMUSG00000027386	Fbln7	0.752588	0.395106	10.45	8.57	13.88	6.53	3.79	8.15	11.43	24.39	9.7	18.95
ENSMUSG00000049422	Chchd10	0.671798	0.395106	9.39	28.98	10.61	9.01	24.02	18.58	27.79	28.19	23.28	18.92
ENSMUSG00000030298	Sec13	0.319788	0.395127	67.68	72.05	57.26	50.47	59.65	77.86	81.4	75.56	64.9	81.93
ENSMUSG00000074415	Mir100hg	-0.383898	0.395127	1.55	2.1	1.81	1.93	2.87	1.63	1.59	1.29	1.41	1.83
ENSMUSG00000003526	Prodh	-0.431773	0.395206	2.37	2.25	2.43	2.48	4.42	1.55	2.16	2.32	1.82	2.25
ENSMUSG00000025491	Ifitm1	-0.575186	0.395206	9.92	13.65	7.35	6.56	7.88	7.79	7.45	7.99	3.3	4.58
AI427809	NA	0.60709	0.39547	1.06	1.12	1.72	1.43	2.4	1.78	2.51	2.68	1.29	3.72
ENSMUSG00000002308	Cd320	0.328824	0.39547	6.91	5.82	6.6	7.01	8.59	8.66	8.11	10.41	7.55	9.05
ENSMUSG00000006574	Slc4a1	0.722612	0.39547	6.05	11.65	7.07	16.2	10.79	6.44	20.69	19.88	19.57	20.56
ENSMUSG00000016252	Atp5e	0.505942	0.39547	46.12	72.17	43.55	26.43	58.49	71.88	77.79	70.59	49.74	65.91
ENSMUSG00000035208	Slfn8	-0.793674	0.39547	1.5	2.65	2.89	3.68	7.39	1.1	1.4	3.18	1.65	2.47
ENSMUSG00000039542	Ncam1	-0.425398	0.39547	5.23	4.76	9.45	7.03	5.94	4.7	3.6	4.5	5.4	5.47
ENSMUSG00000045751	Mms22l	0.489833	0.39547	2.69	4.8	2.33	3.58	2.25	3.03	3.67	4.59	5.47	4.74
ENSMUSG00000048351	Coa7	0.384241	0.39547	3.83	5.86	3.61	3.91	4.03	5.43	4.22	7.01	5.8	5.19
ENSMUSG00000014905	Dnajb9	0.321087	0.395485	16.92	21.26	17.94	19.08	19.2	19.87	25.68	23.49	20.89	28.73
ENSMUSG00000076050	Mir450b	0.844804	0.395651	1.62	1	1	1.69	1	3.43	1	4.19	3.56	1
ENSMUSG00000022801	Lrch3	-0.429934	0.395766	6.19	5.41	8.42	9.46	5.89	4.46	4.66	5.23	7.42	4.39
ENSMUSG00000024330	Col11a2	1.74881	0.395766	9.05	27.69	30.03	9.14	5.02	4.14	41.82	150.97	36.89	153.54
ENSMUSG00000030796	Tead2	-0.320265	0.395766	3.45	3.04	4.19	3.77	2.96	2.73	2.78	2.98	2.99	2.39
ENSMUSG00000032422	Snx14	-0.37581	0.395766	7.1	6.57	6.68	10.15	8.74	4.8	5.64	6.63	7.49	5.59
ENSMUSG00000037712	Fermt2	-0.312122	0.395766	36.61	41.18	38.69	34.55	34.5	34.9	24.26	29.85	32.45	28.74
ENSMUSG00000096910	Zfp955b	-0.675796	0.395766	1.68	1.03	2.1	2.18	4.47	1.21	1	1	1.45	1.94
ENSMUSG00000020708	Psmc5	0.323096	0.395925	111.13	122.02	103.1	92.06	121.19	110.29	155.16	148.42	135.26	139.12
ENSMUSG00000020846	Rflnb	0.539019	0.395954	7.4	6.29	9.94	6.5	3.07	9.78	7.51	9.89	10.05	8.19
ENSMUSG00000021115	Vrk1	0.542799	0.396049	8.63	16.38	8.78	10.76	13.35	8.73	18.14	17.78	18.31	22.69
ENSMUSG00000097248	Gm2694	0.318751	0.396372	2.15	1.86	1.85	1.54	1.89	2.67	2.48	2.36	2.09	1.99
ENSMUSG00000019791	Hint3	0.386131	0.396397	1.81	2.1	2.04	2.13	3.38	2.56	2.97	3.16	2.59	3.42
ENSMUSG00000032609	Klhdc8b	-0.412005	0.396397	6.06	5.43	6.83	7.06	5.55	4.95	2.91	5.7	5.78	4.45
ENSMUSG00000034707	Gns	-0.506656	0.396397	45.09	27.68	54.67	62.49	30.52	35.17	22.52	29.04	38.03	25.7
ENSMUSG00000000563	Atp5pb	0.37165	0.39681	59.84	81.03	48.35	46.76	63.29	68.63	90.33	79.76	68.38	74.4
ENSMUSG00000032513	Gorasp1	0.418151	0.39681	9.37	11.7	8.3	11.05	5.82	10.13	14.17	12.91	10.55	12.75
ENSMUSG00000037458	Azin1	0.385844	0.39681	8.36	11.05	11.02	14.08	10.28	10.19	14.07	14.92	15.27	17.18
ENSMUSG00000039001	Rps21	0.571716	0.39681	53.36	112.58	43.69	34.11	70.05	83.59	104.27	91.17	65.41	87.51
ENSMUSG00000044573	Acp1	0.42379	0.39681	16.25	28.82	13.39	14.93	17.35	19.23	23.35	24.5	24.24	26.46
ENSMUSG00000085037	4933421O10Rik	0.525742	0.39681	2.37	3.1	2.12	2.21	1.51	2.62	2.93	2.76	2.55	5.95
ENSMUSG00000002580	Mien1	0.444281	0.39775	47.84	57.81	30.9	29.6	37.24	69.25	55.12	53.64	40.27	53.28
[truncated: 10,122 more rows]

## Sheet: LepR+ MSCs (CDH5-NTN1 mice)
Row-names	Symbol	logFC	adj-P-Val	Control_MSC_1	Control_MSC_2	Control_MSC_3	Control_MSC_4	Control_MSC_5	CDH5 NTN1_MSC_1	CDH5 NTN1_MSC_2	CDH5 NTN1_MSC_3	CDH5 NTN1_MSC_4	CDH5 NTN1_MSC_5
ENSMUSG00000028766	Alpl	1.75415	0.00435483	36.55	45.81	54.02	60.96	71.48	214.89	134.84	149.26	190.28	209.18
ENSMUSG00000030513	Pcsk6	1.56472	0.00435483	2.51	2.46	1.83	2.22	2.73	7.71	5.59	6.99	5.26	9.79
ENSMUSG00000054675	Tmem119	1.97043	0.00435483	6.09	9.07	7.18	12.86	9.5	26.45	25.45	34.28	44.48	43.63
ENSMUSG00000031906	Smpd3	1.83935	0.00624023	2.11	3.44	3.09	1.41	2.34	8.42	6.11	8.79	10.37	9.26
ENSMUSG00000050730	Arhgap42	-0.94122	0.00624023	15.09	15.4	15.06	14.47	15.53	6.64	8.44	9	7.43	8.04
ENSMUSG00000000028	Cdc45	1.4756	0.00710689	2.81	2.15	3.16	2.18	3.37	11.01	7.33	6.21	7.89	5.9
ENSMUSG00000061024	Rrs1	1.31395	0.00710689	6.13	9.91	11.52	9.1	11.75	25.89	23.18	23.26	21.2	24.02
ENSMUSG00000029161	Cgref1	1.74079	0.00727833	2.94	2.82	2.64	4.68	4.72	13.66	7.7	9.66	12.41	15.99
ENSMUSG00000001506	Col1a1	1.70475	0.00869153	235.37	238.68	305.32	209.35	375.86	1149.2	511.8	798.08	908.02	1165.43
ENSMUSG00000006731	B4galnt1	1.04456	0.00898007	4.73	6.77	6.62	4.93	5.28	10.09	12.65	11.9	9.91	13.69
ENSMUSG00000021843	Ktn1	-0.99365	0.00898007	3.34	4.36	4.2	3.78	4.39	1.77	2.46	1.75	2.3	1.85
ENSMUSG00000024868	Dkk1	1.08553	0.00898007	1	1.02	1.06	1.09	1.41	2.08	2.2	1.99	3.08	2.55
ENSMUSG00000031740	Mmp2	1.11002	0.00898007	25.76	29.94	26.36	26.18	24.7	83.49	51.9	46.41	50.72	60.39
ENSMUSG00000033174	Mgll	1.1371	0.00898007	3.06	3.33	2.29	2.95	2.28	7.84	5.72	5.31	5.3	6.4
ENSMUSG00000035472	Slc25a21	1.64915	0.00898007	1.25	1.67	1.62	1.2	1.48	8.69	3.48	4.09	4.26	3.46
ENSMUSG00000030880	Polr3e	0.886537	0.00922406	3.03	3.03	4.14	3.32	3.57	6.59	6.61	6.6	6.29	5.38
ENSMUSG00000020838	Slc6a4	1.83876	0.00943562	2.37	3.78	3.46	2.42	4.35	21.64	8.96	8.08	9.15	13.33
ENSMUSG00000017969	Ptgis	1.4116	0.00970929	6.36	5.77	7.09	7.89	11.36	19.54	15.03	18.18	19.31	30.14
ENSMUSG00000032740	Ccdc88a	-1.32113	0.00970929	7.07	5.39	7.01	9.12	4.94	2.17	2.02	2.69	3.37	3.11
ENSMUSG00000035704	Alg8	0.979748	0.00970929	8.91	8.37	7.02	5.69	8.58	17.16	15.72	14.63	12.94	14.93
ENSMUSG00000053398	Phgdh	0.996943	0.00970929	8.79	9.95	9.52	9.57	14.72	20.87	20.84	18.99	22.55	19.94
ENSMUSG00000079055	Slc8a3	1.02713	0.00970929	2.03	1.94	1.69	1.43	1.87	3.31	3.53	2.84	4.5	4.19
HIST1H4M	NA	2.08313	0.00970929	3.57	2.75	2.59	3.15	4.43	27.41	6.99	14.79	9.26	18.47
ENSMUSG00000020580	Rock2	-1.10666	0.0097998	8.89	10.01	8	10.25	6.4	3.74	4.12	3.72	5.38	3.27
ENSMUSG00000021390	Ogn	-1.57807	0.0097998	70.56	87.61	61.81	83.49	59.36	20.08	23.32	24.54	44.81	15.5
ENSMUSG00000027452	Acss1	2.01351	0.0097998	2.66	1.55	3.31	2.92	3.06	23.85	9.22	9.76	9.28	6.57
ENSMUSG00000006585	Cdt1	1.92004	0.01045	2.09	2.09	3.71	1.57	3.73	17.39	8.38	10.49	7.6	6.34
ENSMUSG00000005233	Spc25	1.42167	0.0107926	1.71	1.65	1.71	2.19	2.4	8.1	5.5	4.63	5.49	3.09
ENSMUSG00000037872	Ackr1	1.59947	0.0107926	1	1.31	1.36	1	2.05	5.4	5.11	3.88	3.79	2.3
ENSMUSG00000004655	Aqp1	1.98534	0.0132107	8.51	11.51	17.21	10.6	17.07	120.54	40.87	46.28	32.69	39.83
ENSMUSG00000006442	Srm	1.03655	0.0132107	25.99	30.96	29.51	30.24	32.38	84.76	69.86	46.95	48.51	62.62
ENSMUSG00000032076	Cadm1	1.08564	0.0132107	3.22	2.45	3.04	2.73	3.79	7.15	4.28	6.9	7.27	6.96
ENSMUSG00000039084	Chad	1.98551	0.0132107	79.31	76.62	56.49	73.08	109.07	533.61	287.99	264.14	136.11	482.3
ENSMUSG00000046295	Ankle1	1.74985	0.0132107	1.26	1	2.19	1	1.74	8.95	4.02	4.23	4.19	3.24
DDX39	NA	1.14434	0.0132606	10.01	9.8	13.86	10.65	12.1	41.34	21.13	24.14	20.87	21.01
ENSMUSG00000020227	Irak3	-0.653925	0.0132606	17.14	17.17	17.35	18.45	16.1	10.48	11.24	9.63	11.87	11.68
ENSMUSG00000020577	Tspan13	1.95809	0.0132606	3.58	7.61	6.36	3.91	6.42	52.98	14.64	19.83	15.81	15.84
ENSMUSG00000021025	Nfkbia	-0.73203	0.0132606	583.2	523.73	517.61	619.28	515.89	389.18	300.72	318	359.56	298.57
ENSMUSG00000022033	Pbk	2.07409	0.0132606	2.4	3.18	3.47	2.16	4.16	30.36	13	11.06	12.19	5.92
ENSMUSG00000024640	Psat1	0.992394	0.0132606	3.1	2.03	2.69	2.11	2.77	6.88	4.53	4.83	5.16	3.97
ENSMUSG00000025489	Ifitm5	1.57795	0.0132606	7.64	9.63	7.43	19.44	14.49	25	26.71	30.06	44.56	40.83
ENSMUSG00000027490	E2f1	1.79104	0.0132606	1.01	1.15	2.85	1.68	1.6	10.3	4.85	4.67	4.08	4.64
ENSMUSG00000027496	Aurka	1.51628	0.0132606	2.44	2.69	3.79	3	3.56	17.16	7.84	8.9	8.11	5.24
ENSMUSG00000027562	Ca2	2.0632	0.0132606	46.93	66.17	91.86	73.6	111.48	850.51	249.62	302.66	235.66	197.03
ENSMUSG00000029344	Tpst2	0.687847	0.0132606	14.96	14.31	17.27	16.89	16.66	26.87	23.8	29.33	23.95	25.12
ENSMUSG00000032492	Pth1r	0.785972	0.0132606	71.15	74.71	96.6	94.37	101.31	134.85	144.43	149.88	152.84	167.7
ENSMUSG00000034220	Gpc1	0.948093	0.0132606	17.6	23.73	30.95	23.42	27.64	46.2	39.51	54.8	42.31	52.85
ENSMUSG00000035754	Wdr18	0.861111	0.0132606	7.75	5.65	7.18	7.42	8.46	16.63	13.35	12.69	10.89	12.72
ENSMUSG00000036223	Ska1	1.28302	0.0132606	1	1.83	1.65	1.39	1.8	5.69	3.77	2.96	3.34	3.04
ENSMUSG00000036334	Igsf10	-1.15238	0.0132606	6.43	4.27	5.08	5.04	4.2	1.85	1.71	1.96	3.51	2.5
ENSMUSG00000037852	Cpe	1.48246	0.0132606	17.41	21.73	19.24	32.16	29.98	76.92	36.87	62.49	73.36	91.95
ENSMUSG00000040253	Gbp7	-1.098	0.0132606	10.17	8.4	5.59	8.29	6.26	2.85	3.1	3.83	4.2	3.88
ENSMUSG00000045441	Gprin3	-1.06116	0.0132606	16.05	12.05	13.23	13.3	12.2	5.24	6.34	5.53	10.13	5.64
ENSMUSG00000045751	Mms22l	1.07351	0.0132606	1.19	1.64	1.55	1.76	1.62	4.38	4.13	3.08	2.63	2.43
ENSMUSG00000046491	C1qtnf2	-1.00669	0.0132606	14.44	15.57	16.95	16.85	15.58	7.04	5.72	7.89	11.64	8.26
ENSMUSG00000052155	Acvr2a	-0.953807	0.0132606	13.63	15.79	13.06	11.25	14.91	5.9	5.75	9.52	6.76	7.92
ENSMUSG00000062329	Cytl1	2.23074	0.0132606	38.01	20.73	32.22	22.21	64.18	305.06	123.04	101.72	87.22	247.58
ENSMUSG00000066363	Serpina3f	-0.910652	0.0132606	176.35	193.5	170.52	171.25	152.28	68.73	86.73	92.8	96.75	120.76
ENSMUSG00000069300	H2bc7	1.43712	0.0132606	1.09	1.35	1.2	1.37	1.72	6.65	3.16	3.3	2.38	3.67
ENSMUSG00000071177	Serpina1d	2.75766	0.0132606	3.02	11.37	3.29	2.61	7.55	59.97	18.43	28.84	17.79	55.54
ENSMUSG00000073555	Gm4951	-0.865658	0.0132606	54.15	53.74	39.9	49.52	37.95	21.98	26.73	22.89	29.51	27.37
ENSMUSG00000073676	Hspe1	1.06795	0.0132606	31.15	23.66	22.23	31.7	28.68	74.45	65.44	39.16	56.42	56.04
ENSMUSG00000074486	Bglap2	2.08901	0.0132606	15.99	35.94	26.62	26.06	29.67	226.49	49.9	71.41	132.65	154.02
ENSMUSG00000079022	Col22a1	0.984582	0.0132606	1.84	1.55	1.75	2.4	2.4	4.24	2.96	3.71	4.19	4.47
ENSMUSG00000090942	F830016B08Rik	-1.39807	0.0132606	4.32	4.2	2.73	4.56	2.7	1.21	1	1.32	2.31	1.3
ENSMUSG00000020358	Hnrnpab	0.834076	0.0134193	77.93	75.34	92.71	74.43	88.72	195.48	148.82	126.77	124.63	140.81
ENSMUSG00000022119	Rbm26	-0.714559	0.0134193	5.33	4.35	4.71	4.88	5.14	2.87	2.51	3.06	3.54	2.95
ENSMUSG00000042111	Ccdc115	0.696274	0.0134193	10.75	11.75	11.05	9.97	8.76	18.87	15.58	16.12	16.79	17.11
ENSMUSG00000056260	Lrif1	-0.890471	0.0134193	2.57	2.44	1.82	3.1	2.21	1.25	1.26	1.1	1.55	1.33
ENSMUSG00000074934	Grem1	-1.06162	0.0134193	25.83	32.12	32.13	36.86	25.75	13.49	11.58	14.75	22.57	12.28
ENSMUSG00000020463	Ppp4r3b	-1.04092	0.0134338	10.66	10.28	11.47	11.25	8.17	3.7	4.6	4.45	7.48	5.53
ENSMUSG00000004552	Ctse	2.3684	0.0140848	4.68	10.24	12	10.97	18.39	154.44	48.27	44.32	42.84	30.09
ENSMUSG00000032902	Slc16a1	1.24224	0.0140848	11.28	7.53	8.84	7.91	8.9	38.64	18.78	19.09	16.37	17.27
ENSMUSG00000037278	Tmem97	0.793831	0.0140848	18.51	16.35	18.85	25.25	23.41	36.57	34.73	33.41	32.16	38.7
ENSMUSG00000095567	Noc2l	1.25317	0.0140848	9.51	11.63	14.96	13.53	17.95	52.43	31.21	29.93	23.87	26.45
ENSMUSG00000043008	Klhl6	1.67567	0.0143696	3.36	2.79	4.72	3.14	2.86	23.88	6.05	8.2	10.64	10.49
ENSMUSG00000055612	Cdca7	1.03777	0.0143696	5.97	10.13	9.12	7.06	8.86	20.64	18.75	18.82	13.26	13.03
ENSMUSG00000059336	Slc14a1	1.67914	0.0143696	2.48	2.94	4.56	1.78	2.89	17.98	7.46	9.69	7.9	5.61
ENSMUSG00000017999	Ddx27	1.10936	0.0144656	3.87	3.03	5.39	3.58	4.49	11.76	9.56	9.44	6.13	7.3
ENSMUSG00000019966	Kitl	-1.13137	0.0144656	72.68	99.92	124.52	95.54	83.46	31.91	40.62	44.01	67.84	36.93
ENSMUSG00000020019	Ntn4	1.01844	0.0144656	3.06	2.2	2.8	2.4	2.39	7.35	4.65	4.59	3.72	6.32
ENSMUSG00000020430	Pes1	0.732436	0.0144656	11.82	14.91	17.01	13.87	14.4	27.14	25.97	22.21	21.53	22.49
ENSMUSG00000022557	Bop1	0.879849	0.0144656	14.09	16.61	14.28	10.74	15.08	29	31.07	19.84	22.81	28.01
ENSMUSG00000022881	Rfc4	1.46087	0.0144656	10.85	13.91	13.23	11.47	12.56	76.34	30.35	31.27	28.88	21.73
ENSMUSG00000026880	Stom	1.34345	0.0144656	8.07	10.71	11.42	10.17	9.38	50.71	17.5	24.46	20.68	22.07
ENSMUSG00000028333	Anp32b	0.968273	0.0144656	44.05	50.46	51.43	47.94	54.21	154.69	92.62	74.6	92.83	85.84
ENSMUSG00000028832	Stmn1	1.46364	0.0144656	18.3	21.16	16.64	14.69	24.26	111.05	42.36	44.24	49.12	35.85
ENSMUSG00000029004	Kmt2e	-1.02331	0.0144656	15.71	14.57	13.32	16.62	12.14	6.02	5.96	7.68	11.25	5.72
ENSMUSG00000030688	Stard10	1.84937	0.0144656	3.2	5.45	4.95	7.36	6.62	47.78	15.76	18.98	13.68	13.07
ENSMUSG00000037475	Thoc2	-1.01667	0.0144656	4.8	3.79	4.07	6.3	4.89	1.99	1.96	2	3.33	2.59
ENSMUSG00000040447	Spns2	1.11116	0.0144656	1.51	2.25	2.8	2.34	2.97	4.3	3.91	4.76	5.96	6.52
ENSMUSG00000047867	Gimap6	0.746382	0.0144656	3.58	3.42	3.98	5.02	4.6	7.38	6.43	7.27	6.2	6.99
ENSMUSG00000048782	Insc	1.17058	0.0144656	2.39	1.58	2.14	2.78	3.36	5.39	4.33	4.51	5.22	7.94
ENSMUSG00000056612	Ppp1r14b	0.890081	0.0144656	42.19	42.58	27.07	34.52	40.02	85.58	71.39	56.75	65.77	64.41
ENSMUSG00000059900	Tmem40	1.82837	0.0144656	2.78	4.04	3.17	4.15	4.56	34.31	7.69	9.42	10.46	14.64
ENSMUSG00000069272	H2ac13	1.52147	0.0144656	1.51	2	1.71	1.57	2.89	9.93	4.55	4.56	6.68	3.32
ENSMUSG00000071551	Akr1c19	-0.629863	0.0144656	9.25	8.96	10.09	10.42	11.32	6.64	6	6.26	6.47	6.89
ENSMUSG00000098234	Snhg6	0.85032	0.0144656	3.94	3.46	3.5	3.81	2.99	8.9	5.24	5.75	6.34	6.09
ENSMUSG00000108900	Ccdc194	1.1596	0.0144656	2.35	2.37	1.55	1.82	1.42	4.7	2.8	3.61	5.73	4.56
ENSMUSG00000113769	5033406O09Rik	1.10662	0.0144656	1.09	1	1.2	1.16	1.26	2.64	1.68	3.86	1.86	2.78
ENSMUSG00000006728	Cdk4	0.703519	0.0146733	50.44	44.62	45.14	48.89	53.49	97.86	83.54	75.38	67.72	72.91
ENSMUSG00000021585	Cast	-0.68468	0.0146733	14.23	10.66	13.79	11.51	12.55	6.79	7.97	7.76	8.71	7.7
ENSMUSG00000024330	Col11a2	1.82514	0.0146733	1.41	3.04	3.31	2.71	3.3	13.79	4.17	8.61	9.23	15.51
ENSMUSG00000033022	Cdo1	1.25627	0.0146733	11.24	9.1	8.02	18.76	16.07	23.23	30.04	24.83	37.53	29.58
ENSMUSG00000022372	Sla	1.37263	0.0148465	1	1.52	2.24	1	1.23	5.72	3.3	2.58	2.82	3.55
ENSMUSG00000024659	Anxa1	-0.729464	0.0148465	450.91	393.44	364.33	383.04	399.25	195.05	291.1	225.19	270.02	228.49
ENSMUSG00000025400	Tac2	1.11003	0.0148465	1	1.75	1.73	1.33	1.07	4.29	2.55	2.86	2.28	2.83
ENSMUSG00000031264	Btk	1.62169	0.0148465	1	2.22	2.19	1.6	1.89	10.2	3.48	6.57	4.86	3.58
ENSMUSG00000037601	Nme1	0.806399	0.0148465	22.12	19.06	15.62	18.9	18.25	43.93	32.86	27.37	30.29	31.05
ENSMUSG00000037936	Scarb1	0.742212	0.0148465	4.66	4.85	6.26	4.61	6.21	9.97	7.8	9.61	8.48	8.37
ENSMUSG00000068114	Ccdc134	0.830952	0.0148465	5.37	5.19	6.13	4.02	5.49	11.2	10.45	7.32	8.42	9.31
ENSMUSG00000005732	Ranbp1	0.834848	0.0148774	87.52	85.54	70.49	79.8	94.2	206.83	158.65	122.57	134.18	132.71
ENSMUSG00000022483	Col2a1	1.45599	0.0148774	17.58	12.55	14.49	9.71	19.01	58.23	21.01	42.2	32.63	54.44
ENSMUSG00000024312	Wdr46	0.857118	0.0148774	9.66	9.22	8.96	10.76	9.78	25.06	18.67	17.16	14.89	13.7
ENSMUSG00000026815	Gfi1b	2.45279	0.0148774	2.91	5.08	11.78	4.21	7.11	104.43	23.29	25.09	22.82	18.41
ENSMUSG00000032126	Hmbs	1.35106	0.0148774	19.66	19.44	19.47	18.2	23.62	109.16	43.66	46.74	45.19	34.33
ENSMUSG00000034353	Ramp1	1.1749	0.0148774	3.97	3.02	2.04	2.54	3.38	7.06	4.7	5.5	10.03	6.73
ENSMUSG00000034795	Ccdc122	-1.00312	0.0148774	14.15	13.22	10.91	11.09	8.91	5.46	4.02	7.96	6.62	5.39
ENSMUSG00000039967	Zfp292 ENSMUSG00000039967	-1.05567	0.0148774	3.26	4.41	3.06	3.66	2.25	1.76	1.3	1.22	2.13	1.57
ENSMUSG00000040658	Dnph1	1.2881	0.0148774	2.04	2.37	4.13	3.29	3.75	11.14	7.98	8.04	6.06	4.94
ENSMUSG00000051043	Gprc5c	1.13604	0.0148774	2.09	1.59	3.02	2.41	2.66	6.01	3.71	4.96	4.12	7.24
ENSMUSG00000056209	Npm3	0.791727	0.0148774	7.25	7.79	5.57	7.69	6.25	14.18	12.48	9.26	11.55	12.42
ENSMUSG00000030678	Maz	0.908194	0.0151937	10.68	10.88	10.98	12.43	12.9	32.07	20.34	21.01	15.59	22.29
ENSMUSG00000049422	Chchd10	1.53275	0.0151937	2.69	2.75	3.86	3.27	3.93	21.7	6.74	8.45	9.79	6.15
ENSMUSG00000032187	Smarca4	0.653788	0.0152816	9.6	10.4	11.9	9	10.74	17.55	18.2	14.8	15.04	15.57
ENSMUSG00000054459	Vsnl1	-0.832063	0.0152816	4.31	4.04	4.38	4.83	5.52	2.98	2.7	1.98	3.23	2.21
ENSMUSG00000033538	Casp4	-0.859061	0.0153463	9.28	6.6	7.16	9.99	6.82	3.74	4.92	3.7	5.36	4.17
ENSMUSG00000040987	Mill2	-0.790766	0.0153463	20.71	17.4	12.78	13.93	16.3	7.75	9.73	10.05	8.94	9.96
ENSMUSG00000027820	Mme	-0.871268	0.0156526	26.61	26.84	35.03	30.85	31.4	14.38	12.79	19.22	22.54	14.85
ENSMUSG00000030844	Rgs10	1.36952	0.0156526	4.9	3.91	4.49	4.8	4.95	25.46	7.77	9.19	10.26	12.62
ENSMUSG00000039585	Myo9a	-0.699082	0.0158364	2.87	2.62	3.09	2.71	2.04	1.59	1.79	1.48	1.69	1.6
ENSMUSG00000028741	Mrto4	1.15167	0.0162991	5.62	9.15	8.64	10.55	7.37	29.75	17.53	16.17	13.27	16.71
ENSMUSG00000027253	Lrp4	0.726006	0.0165769	1.62	1.88	1.75	1.84	1.91	2.62	3.15	2.5	2.86	3.93
ENSMUSG00000031162	Gata1	1.91897	0.0165769	4.27	10.64	7.78	4.94	9.11	66.69	14.32	26.78	19.72	24.39
ENSMUSG00000051839	Gypa	1.78425	0.0165769	2.46	6.98	7.24	5.95	7.15	40.61	16.39	16.46	18.95	12.35
ENSMUSG00000061718	Ppp1r1b	1.1901	0.0165769	1.41	1.37	2.07	1	1.6	4.64	3.05	3.82	2.05	3.57
ENSMUSG00000097039	Pvt1	0.602449	0.0165769	1.2	1.26	1.43	1.44	1.56	2.16	2.1	1.95	2.13	2.08
ENSMUSG00000022177	Haus4	0.921332	0.0166571	6.83	7.72	7.34	7.89	9.3	22.43	14.97	12.66	11.11	14.65
ENSMUSG00000025134	Alyref	0.78591	0.0168433	28.98	28.97	28.82	33.55	37.37	72.24	58.68	48.52	50.72	44.31
ENSMUSG00000026974	Zmynd19	0.948053	0.0170842	3.47	4.42	4.44	2.71	3.57	9.79	6.46	8	5.65	6.16
ENSMUSG00000029430	Ran	0.84869	0.0171946	60.6	64.6	53.7	56.9	64.01	163.17	109.75	89.19	95.75	94.83
ENSMUSG00000002603	Tgfb1	0.846166	0.0173813	4.93	7.07	7.06	6.44	7.9	15.81	10.81	9.77	11.12	12.66
ENSMUSG00000017716	Birc5	1.67365	0.0173813	2.57	4.99	4.12	7.28	5.68	33.11	12.94	14.04	12.36	9.71
ENSMUSG00000020089	Ppa1	1.04029	0.0173813	15.15	13.46	11.88	13.1	15.35	39.42	26.12	20.05	21.47	40.44
ENSMUSG00000022962	Gart	0.926593	0.0173813	6.95	7.68	11.54	9.7	10.08	24.77	15.16	16.01	14.76	16.84
ENSMUSG00000028973	Abcb8	0.702305	0.0173813	3.88	4.48	5.25	5.43	5.36	8.36	6.5	8.47	7.77	8.47
ENSMUSG00000031075	Ano1	0.9802	0.0173813	1.07	1.97	1.73	1.86	2.06	2.96	4.01	3.81	2.63	3.51
ENSMUSG00000032253	Phip	-0.681462	0.0173813	3	2.78	3.27	3.46	2.33	1.8	1.61	1.9	1.93	1.95
ENSMUSG00000032726	Bmp8a	1.18364	0.0173813	2.88	2.1	3.71	3.87	3.47	4.7	6.36	6.23	10.15	9.64
ENSMUSG00000041351	Rap1gap	0.882067	0.0173813	1.01	1.01	1.02	1.46	1.35	2.15	1.61	2.14	2.03	2.9
ENSMUSG00000042508	Dmtf1	-0.808097	0.0173813	4.92	4.49	5.75	4.46	4.41	2.95	2.77	2.21	3.72	2.26
ENSMUSG00000048007	Timm8a1	1.06082	0.0173813	2.17	3.32	2.6	2.22	3.24	9.14	4.87	4.79	5.7	4.38
ENSMUSG00000057497	Fam136a	0.65902	0.0173813	11.48	11.02	10.29	11.21	11.45	21.26	14.82	15.34	19.48	17.42
ENSMUSG00000060098	Prmt7	0.86425	0.0173813	3.9	4.21	4.96	5.49	4.56	10.55	9.48	8.64	5.71	8.26
ENSMUSG00000019779	Frk	-0.823048	0.0174353	9.89	8	6.99	9.08	9.9	4.88	3.9	4.36	6.61	5.23
ENSMUSG00000037364	Srrt	0.705604	0.0174353	10	7.86	10.1	9.44	11.17	19.33	16.96	14.58	14.43	14
ENSMUSG00000069793	Slfn9	-0.760746	0.0174353	1.74	2.48	2.05	2.14	1.85	1.04	1.43	1.46	1.05	1.1
ENSMUSG00000005124	Ccn4	1.06315	0.017594	4.16	3.63	4.08	6.75	4.34	7.66	6.61	9.81	12.64	11.45
ENSMUSG00000002870	Mcm2	1.64002	0.0177143	3.09	5.05	6.7	4.51	6.64	37.05	10.86	17.22	11.94	11.13
ENSMUSG00000025980	Hspd1	0.795217	0.0177143	38.36	38.12	43.22	45.33	47.87	107.96	70.07	65.19	63.73	68.67
ENSMUSG00000029036	Atad3	1.21721	0.0177143	4.81	5.7	11.1	6.89	9.55	22.86	15.03	18.96	11.64	17.94
ENSMUSG00000031877	Ces2g	2.23715	0.0177143	2.17	3.42	4.21	1.72	6.04	43.55	10.09	18.65	11.92	7.74
ENSMUSG00000040466	Blvrb	1.35141	0.0177143	13.61	15.03	14.55	14.89	16.35	86.9	28.58	38.24	30.03	27.48
ENSMUSG00000042476	Abcb4	1.61255	0.0177143	1.03	1.43	1.96	1.45	1.39	11.13	3.44	4.41	3.4	2.71
ENSMUSG00000047139	Cd24	1.73011	0.0177143	8.49	14.74	13.99	14.73	25.92	115.97	35.16	45.9	44.08	32.56
ENSMUSG00000047714	Ppp1r2	-0.780923	0.0177143	59.13	54.43	40.73	52.43	39.93	33.07	25.86	32.5	28.26	23.33
ENSMUSG00000051817	Sox12	0.611251	0.0177143	4.03	4.26	4.25	4.69	5.65	7.21	6.9	6.79	6.88	6.92
ENSMUSG00000060336	Zfp937	-1.0346	0.0177143	1.79	2.26	2.43	2.79	2.67	1	1	1	1.99	1.02
ENSMUSG00000062248	Cks2	1.60884	0.0177143	7.99	11.79	8.17	12.4	12.82	77.85	29.36	26.58	30.48	17.44
ENSMUSG00000075704	Txnrd2	0.702575	0.0177143	4.62	4.79	5.24	3.72	5.56	9.12	7.85	7.92	6.82	7.08
ENSMUSG00000085723	Gm15915	1.41331	0.0177143	1.74	2.73	2.81	2.9	2.52	12.97	6.3	7.75	5.8	3.56
ENSMUSG00000035697	Arhgap45	1.60072	0.0177631	3.55	3.44	6.53	3.56	5.1	30.03	7.23	11.26	13.51	11.25
ENSMUSG00000046688	Tifa	-0.940636	0.0177631	108.5	65.82	49.55	64.34	60.8	30.52	37.58	40.28	32.04	35.9
ENSMUSG00000038331	Satb2	0.941111	0.0179333	6.67	4.62	7.15	8.02	9.59	12.21	12.54	11.73	14.33	17.18
ENSMUSG00000046311	Zfp62	-0.981318	0.0179333	2.37	1.76	2.58	3.49	2.92	1.12	1.46	1.05	1.76	1.21
ENSMUSG00000001056	Nhp2	1.14962	0.0180042	15.61	21.78	20.16	29.64	26.77	87.44	47.93	40.64	43.97	39.03
ENSMUSG00000003198	Zfp959	-0.715006	0.0180042	3.54	2.79	2.17	2.81	3.23	1.95	1.85	1.61	1.57	1.79
ENSMUSG00000007050	Lsm2	0.895888	0.0180042	5.44	7.9	5.1	5.51	8.02	16.51	10.35	10.44	11	11.01
ENSMUSG00000016024	Lbp	-0.786561	0.0180042	139.9	142.26	91.57	122.57	117.59	59.56	65.46	91.75	67.36	71.38
ENSMUSG00000020180	Snrpd3 ENSMUSG00000020180	0.726776	0.0180042	14.39	13.47	9.59	13.31	12.47	26.01	19.95	17.87	19.81	20.85
ENSMUSG00000020372	Rack1	0.850395	0.0180042	27.26	24.36	20.6	25.77	26.05	69.07	44.3	36.94	39.22	39.47
ENSMUSG00000020649	Rrm2	2.16533	0.0180042	4.79	13.44	12.21	12.3	23	143.6	40.06	54.14	46.51	27.88
ENSMUSG00000022476	Polr3h ENSMUSG00000022476	0.696296	0.0180042	11.42	10.5	11.53	10.92	10	21.65	19.61	17.84	13.3	16.74
ENSMUSG00000024053	Emilin2	1.07875	0.0180042	4.32	5	6.26	6.27	6.46	20.74	9.31	11.95	8.99	11.1
ENSMUSG00000024660	Incenp	1.20293	0.0180042	3.44	2.63	4.58	5.15	4.15	15.62	6.41	9.55	7.42	8.07
ENSMUSG00000024924	Vldlr	0.794874	0.0180042	2.5	2.36	2.28	3.35	2.89	5.25	3.48	4.09	4.99	5.49
ENSMUSG00000026355	Mcm6	1.06045	0.0180042	15.33	14.56	18.79	13.61	20.74	57.11	28.32	36.19	33.49	23.83
ENSMUSG00000028332	Hemgn	1.58958	0.0180042	2.04	2.94	4.5	3.71	4.5	24.36	7.82	9.39	8.12	7.66
ENSMUSG00000031170	Slc38a5	1.87307	0.0180042	3.41	3.34	4.52	4.16	8.55	45.99	11.16	15.49	15.66	9.7
ENSMUSG00000036596	Cpz	1.41959	0.0180042	1	3	1.89	1.38	1.93	5.68	2.58	4.66	5.94	5.1
ENSMUSG00000037628	Cdkn3	1.32252	0.0180042	2.49	2.05	1.65	1.97	2.54	10.31	4.64	2.93	5.92	4.97
ENSMUSG00000037709	Fam13a	-0.762937	0.0180042	7.28	7.21	6.28	4.63	5.69	3.43	3.07	4.37	3.91	3.43
ENSMUSG00000038267	Slc22a23	1.06106	0.0180042	1.62	1.14	1.75	1.49	1.45	5.33	2.18	3.12	2.72	2.8
ENSMUSG00000038871	Bpgm	0.774533	0.0180042	3.18	4.44	4.54	3.2	4.68	7.59	5.73	7.81	6.34	6.53
ENSMUSG00000040147	Maob	-0.660922	0.0180042	55.95	56.14	58.09	56.72	53.07	42.94	30.89	34.13	41.85	29.34
ENSMUSG00000041431	Ccnb1	1.80516	0.0180042	2.14	2.51	3.98	2.52	5.29	27.75	7.58	12.28	8.74	6.58
ENSMUSG00000046865	Fbl	0.925657	0.0180042	5.89	6.86	7.14	4.82	8.06	18.33	11.09	9.83	12.01	11.55
ENSMUSG00000047735	Samd9l	-1.30322	0.0180042	5.36	5.53	3.52	6.52	3.01	1.35	2.09	1.82	3.18	1.37
ENSMUSG00000049488	Tmem67	-0.729068	0.0180042	5.28	6.61	5.28	4.89	5.25	2.66	4	3.11	3.86	2.96
ENSMUSG00000054196	Cthrc1	1.58974	0.0180042	3.73	4.22	3.25	7.89	6.91	13.34	8.03	12.56	20.38	25.13
ENSMUSG00000060950	Trmt61a	1.14348	0.0180042	3.38	2.96	4.74	3.34	4.01	10.2	9.92	4.35	7.51	10.11
ENSMUSG00000063694	Cycs	0.729141	0.0180042	10.57	10.73	9.25	11.45	12.99	22.46	19.96	14.12	17.51	17.62
ENSMUSG00000065503	Mir351	1.63324	0.0180042	8.61	2.09	4.22	3.33	2.44	12.18	9.72	13.92	14.34	7.5
ENSMUSG00000091243	Vgll3	-0.715137	0.0180042	5.37	5.07	4.61	4.14	3.99	2.51	3.53	3.1	2.66	2.38
ENSMUSG00000097180	2700038G22Rik	1.00405	0.0180042	2.05	1.48	1.83	1.9	1.6	5.04	2.37	3.88	2.68	4.41
ENSMUSG00000113581	Dio3os	0.852101	0.0180042	1	1	1	1.27	1.45	2.14	2.78	2.01	1.57	1.88
ENSMUSG00000074863	Platr25	-0.838571	0.0180361	2.17	2	1.79	2.52	1.54	1	1	1	1.57	1.05
ENSMUSG00000008843	Cldn13	1.9405	0.0180792	4.79	7.09	11.59	12.22	14.28	99.92	29.18	34.88	25.52	22.05
ENSMUSG00000020692	Nle1	0.914392	0.0180792	2.67	2.57	3.21	1.68	3.22	3.89	5.9	4.76	4.76	5.45
ENSMUSG00000058794	Nfe2	1.91449	0.0180792	3.04	5.42	8.32	5.41	7.43	58.97	11.22	18.54	15.1	22.65
ENSMUSG00000021868	Ppif	0.845142	0.0182024	7.63	6.71	6.04	7.82	5.04	17.04	10.29	11.09	10.35	11.33
ENSMUSG00000030346	Rad51ap1	1.1707	0.0182024	1.52	1.31	1.41	1.23	2.03	6.22	2.43	3.43	3.14	2.49
ENSMUSG00000067931	Zfp948	-1.18309	0.0182024	4.31	4.46	4.54	9.13	3.8	1.94	1.94	1.94	3.47	1.98
ENSMUSG00000001525	Tubb5	0.642569	0.0182284	47.35	40.16	41.25	39.84	44.65	81.71	73.88	60.02	63.41	56.31
ENSMUSG00000022265	Ank	0.965211	0.0182284	8.14	12.16	15.65	13.58	14.15	31.45	21.6	24.48	17.84	28.46
ENSMUSG00000022309	Angpt1	-1.03484	0.0182284	30.09	25.83	37.7	26.1	28.04	13.21	12.14	14.63	24.72	10.24
ENSMUSG00000022792	Yars2	0.586118	0.0182284	5.23	6.02	5.44	6.06	4.97	9.71	8.63	7.59	7.72	8.01
ENSMUSG00000024290	Rock1	-0.974555	0.0182284	6.62	4.7	6.1	9.14	5.41	3.09	2.86	3.21	4.59	2.46
ENSMUSG00000024791	Cdca5	1.74716	0.0182284	1.45	1.05	1.94	2.95	1.89	14.49	5.82	6.13	4.03	3.37
ENSMUSG00000027460	Angpt4	0.87279	0.0182284	37.82	27.91	36.01	25.12	43.12	49.35	64.46	75.89	51.05	68.79
ENSMUSG00000033589	Reep4	0.791337	0.0182284	8.14	6.39	10.31	9.04	11.55	17.98	15.13	14.39	16.33	13.6
ENSMUSG00000033685	Ucp2	1.60111	0.0182284	3.87	5.89	7.28	5.76	5.95	43.96	13.13	17.03	15.36	9.68
ENSMUSG00000036528	Ppfibp2	0.712078	0.0182284	1.37	2.01	1.42	1.73	1.88	2.54	2.5	2.57	2.72	3.38
ENSMUSG00000037275	Gemin5	0.736903	0.0182284	3.01	3.51	3.39	3.51	3.62	7.21	5.06	7.08	4.69	4.83
ENSMUSG00000039219	Arid4b	-0.83834	0.0182284	3.07	3.17	2.35	4.21	2.42	1.65	1.48	1.68	2.1	1.48
ENSMUSG00000056091	St3gal5	1.50106	0.0182284	5.17	6.64	8.2	5.71	9.39	48.43	14.27	17.52	16.27	13.92
ENSMUSG00000062901	Klhl24	-0.734445	0.0182284	26.99	31.54	28.16	26.05	26.71	17.85	11.62	17.89	19.72	17.88
ENSMUSG00000074483	Bglap	2.15434	0.0182284	19.43	65.81	30.85	28.02	56.25	341.21	62.89	104.69	213.26	226.88
ENSMUSG00000074909	Ranbp6	-0.898599	0.0182284	5.12	5.33	6.83	5.63	5.23	1.85	3.17	3.48	3.84	3.11
ENSMUSG00000078812	Eif5a	0.704145	0.0182284	253.41	217.4	214.61	215.6	256.9	514.48	384.48	332.52	333.77	342.36
ENSMUSG00000003848	Nob1	0.716406	0.0182343	7.74	7.52	8.86	8.6	9.55	19.17	14	12.13	12.22	12.75
ENSMUSG00000022439	Parvg	1.35106	0.0182343	1	1.42	1.4	1	1.25	6.52	2.04	2.23	3.74	2.42
ENSMUSG00000027405	Nop56	0.934506	0.0182343	14.74	18.48	20.42	15.48	23.74	54.28	34.29	27.68	30.99	32.65
ENSMUSG00000028010	Gar1	0.856357	0.0182343	16.83	16.82	16.97	16.86	15.51	49.49	27.63	26.79	24.08	27.7
ENSMUSG00000028019	Pdgfc	0.896646	0.0182343	1.93	1.5	3.12	2.47	2.49	4.11	3.62	3.87	4.29	5.03
ENSMUSG00000004268	Emg1	0.663401	0.0182775	12.41	10.82	10.02	11.4	11.18	22.88	17.25	14.67	16.05	18.39
ENSMUSG00000022742	Cpox	1.22468	0.0183347	14.01	16.95	17.28	21.04	20.97	85.1	35.6	42.2	35.59	27.74
ENSMUSG00000026360	Rgs2	0.916716	0.0183572	25.38	20.46	15.45	23.24	29.41	49.91	39.09	40.23	31.75	52.76
ENSMUSG00000074476	Spc24	1.29672	0.0183572	2.42	3.21	2.26	2.86	3.57	14.3	5.85	6.99	6.61	4.15
ENSMUSG00000032342	Mto1	0.926852	0.0184504	4.19	3.46	4.44	2.68	5.8	8.62	8.66	7.84	6.87	6.18
ENSMUSG00000050295	Foxc1	-0.753968	0.0184504	66.21	88.66	99.87	77.15	71.88	43.04	41.76	40.85	55.49	58.5
ENSMUSG00000091971	Hspa1a	1.94597	0.0184504	26.96	7.24	16.26	23.57	14.01	34.34	125.88	42.62	101.48	47.6
ENSMUSG00000032834	Pwp2	1.17384	0.0186232	1.84	3.15	3.32	4.12	3.89	11.78	5.27	6.76	6.67	6.44
ENSMUSG00000057722	Lepr	-0.841588	0.0186232	413.23	504.92	674.91	504.88	459.15	235.46	248.77	333.89	376.65	239.79
ENSMUSG00000021493	Pdlim7	0.655302	0.0186545	15.56	19.49	16.84	18.65	16.09	30.77	29.83	26.44	20.97	29.18
ENSMUSG00000038147	Cd84	1.42085	0.0186545	2.1	1.92	1.99	1.21	3.13	11.11	4.78	5.15	3.93	3.89
ENSMUSG00000026917	Wdr5	0.823514	0.0186666	7.13	6.15	11.23	7.31	6.2	13.41	15.78	13.05	11.25	12.47
ENSMUSG00000016255	Tubb1	1.90168	0.0187959	15.96	29.45	34.62	20.62	28.87	269.8	43.9	78.92	64.88	116.33
ENSMUSG00000024155	Meiob	-0.930781	0.0187959	6.73	6.72	5.47	7.66	7.03	4.9	3.11	4.16	2.22	3.76
ENSMUSG00000025185	Loxl4	1.08582	0.0187959	2.09	2.46	2.74	1.3	2.79	3.95	5.66	5.09	3.29	5.88
ENSMUSG00000029504	Ddx51	0.66805	0.0187959	3.73	3.36	3.79	4.72	3.97	7.32	5.73	7.17	5.44	5.51
ENSMUSG00000030357	Fkbp4	0.788384	0.0187959	45.77	35.94	43.56	46.36	57.06	109.45	74.13	66.46	69.12	78.16
ENSMUSG00000047036	Znf445	-0.9871	0.0187959	3.51	4.81	6.69	4.92	5.11	2.2	2.85	2.63	3.39	1.66
ENSMUSG00000053799	Exoc6	1.83202	0.0187959	1.31	2.8	2.23	1.53	3.75	18.96	4.21	8.97	7.44	5.04
ENSMUSG00000040204	Pclaf	1.45441	0.0189651	1.99	3.13	2.28	1.8	3.89	14.83	6.22	6.46	6.23	4.14
ENSMUSG00000049482	Ctu2	0.685579	0.0189651	2.54	3.4	3.16	2.85	3.55	5.4	6.09	4.41	4.19	4.89
ENSMUSG00000000384	Tbrg4	0.684254	0.019266	2.23	2.04	1.74	1.86	1.96	4.23	3.31	2.88	2.69	2.85
ENSMUSG00000001270	Ckb	0.575876	0.019266	58.45	68.95	59.33	53.89	66.08	93.89	96.79	84.11	81.11	101.06
ENSMUSG00000022150	Dab2	-0.587285	0.019266	17.71	19.79	19.86	16.54	19.04	11.29	10.7	13.74	14.06	12.27
ENSMUSG00000022814	Umps	0.993552	0.019266	6.04	9.09	10.4	8.98	10.75	28.19	14.87	18.37	13.87	16.15
ENSMUSG00000023216	Epb42	1.15169	0.019266	1.01	1.49	1.2	1.6	1.12	5.29	2.28	2.65	2.9	1.89
ENSMUSG00000023995	Tspo2	1.69767	0.019266	1.11	1.99	2.55	1.62	2.74	14.75	4.9	7.06	5.64	3.12
ENSMUSG00000024965	Fermt3	1.6972	0.019266	6.51	14.75	15.7	7.88	12.03	87.08	20.51	35.58	25.19	32.01
ENSMUSG00000025869	Nop16	0.871991	0.019266	13.49	14.67	9.54	11.7	14.76	30.97	28.3	19.93	17.28	22.18
ENSMUSG00000028716	Pdzk1ip1	1.46346	0.019266	1.33	3.5	2.33	2	2.2	12.57	3.99	4.21	6.38	5.65
ENSMUSG00000029147	Ppm1g	0.867518	0.019266	9.67	11.06	14.73	12.96	13.93	34.3	18.47	21.63	21.89	19.17
ENSMUSG00000030000	Add2	1.43771	0.019266	1.47	1.38	1.99	1.22	1.91	10.07	2.65	4.6	3.56	3.14
ENSMUSG00000037966	Ninj1	1.02025	0.019266	11.41	13.17	12.89	15.08	16.42	47.18	25.19	22.05	19.75	31.81
ENSMUSG00000042106	Inka1	1.49065	0.019266	13.46	13.08	13.69	6.98	15.32	76.07	23.4	23.32	27.75	39.21
ENSMUSG00000061666	Gdpd1	1.0015	0.019266	1.78	1	1.04	1.39	1.43	4.02	2.05	2.8	2.49	2.06
ENSMUSG00000021027	Ralgapa1	-0.869603	0.0195272	7.05	4.08	6.61	5.18	6.14	3.01	3.55	2.72	4.17	2.45
ENSMUSG00000029866	Kel	1.59422	0.0195272	1.66	2.02	2.54	1.64	3.45	16.98	4.29	4.65	5.73	6.23
ENSMUSG00000032060	Cryab	1.03143	0.0195272	9.4	6.64	5.87	5.48	9.46	21.34	15.99	10.3	12.09	15.95
ENSMUSG00000033706	Smyd5	0.914521	0.0195272	2.53	2.19	3.83	3.23	2.94	3.67	7.01	5.2	5.8	6.18
ENSMUSG00000058773	H1f5	1.47978	0.0195272	1.59	2.24	1.98	1.15	1.77	10.07	3.93	5.81	4.39	2.4
ENSMUSG00000098112	Bin2	1.5859	0.0195272	5.38	13.37	9.33	6.28	9.1	58.17	14.21	20.75	21.71	25.11
ENSMUSG00000030189	Ybx3	0.857801	0.0197233	37.5	45.68	42.25	44.4	47.64	130.63	70.16	71.31	69.76	65.64
ENSMUSG00000023892	Zfp51	-1.37713	0.019724	3.91	7.2	3.01	3.75	3.21	1.21	1.77	1.37	2.94	1
ENSMUSG00000019767	Ccdc170	-1.11866	0.0197564	11.14	10.75	12.55	13.06	8.2	2.96	5.18	8.35	6	4.34
ENSMUSG00000028318	Polr1e	0.775528	0.0197564	3.17	2.26	3.98	3.32	2.82	5.89	6.29	5.08	4.29	4.86
ENSMUSG00000028393	Alad	1.33589	0.0197564	14.51	26	27.75	21.5	25.63	125.8	45.09	52.83	48.15	40.98
ENSMUSG00000033228	Scaf11	-0.622154	0.0197564	7.49	7.76	7.62	7.03	6.95	3.87	4.35	4.96	6	5
ENSMUSG00000054191	Klf1	1.90943	0.0197564	7.59	12.92	24.22	15.26	19.77	170.05	45.83	48.95	38.7	36.31
ENSMUSG00000034855	Cxcl10	-0.871908	0.0198326	19.36	14.41	15.92	20	16.69	13.33	6.26	8.53	9.86	10.29
ENSMUSG00000022479	Vdr	1.05726	0.0198627	9	16.61	14.43	7.77	13.75	22.55	20.48	30.53	19.81	32.2
ENSMUSG00000026683	Nuf2	1.12404	0.0198627	1.55	1.02	1.75	1.44	1.95	4.85	2.86	3.66	3.9	1.93
ENSMUSG00000030351	Tspan11	0.883123	0.0200887	1.07	1.44	1.28	2.26	1.32	3.22	2.2	2.57	2.85	2.42
ENSMUSG00000006732	Mettl1	0.870588	0.0202464	5.33	7.2	4.52	6.66	5.65	12.47	12.34	8.43	7.76	13.25
ENSMUSG00000030792	Dkkl1	1.17837	0.0202907	1.53	1.31	1.4	1.69	1.39	6.75	1.98	2.89	3.08	3.29
ENSMUSG00000027559	Car3	1.57416	0.0203269	6.69	20.44	13.49	20.37	22.56	54	27.4	34.12	69.59	56.48
ENSMUSG00000062585	Cnr2	1.21301	0.0203336	1.55	1.34	1.49	1	1.49	5.85	3.59	2.66	3.14	1.76
ENSMUSG00000003438	Timm50	0.59604	0.0203967	17.85	16.39	17.36	19.06	18.93	34.18	27.81	26.23	23.73	24.44
ENSMUSG00000022554	Hgh1	1.02898	0.0204383	3.25	6.28	6.18	3.79	5.59	11.99	13.24	7.8	7.76	9.84
ENSMUSG00000073414	Mpig6b	1.40342	0.0204383	1	2.11	2.32	1.29	1.44	8.29	2.47	3.93	3.65	4.01
ENSMUSG00000010048	Ifrd2	1.41361	0.0205544	4.97	5.58	9.01	4.73	8.02	38.38	12.54	16.47	13.88	11.56
ENSMUSG00000028581	Laptm5	1.37896	0.0205544	2.49	4.97	4.01	2.44	3.7	18.76	5.74	7.63	9.23	7.03
ENSMUSG00000044258	Ctla2a	1.91014	0.0205544	19.2	28.55	26.26	13.81	36.58	271.2	49.33	66.81	57.04	106.97
ENSMUSG00000051518	Rps19bp1	0.596219	0.0205544	17.01	18.28	19	15.57	19.62	28.7	29.9	26.24	21.77	29.07
ENSMUSG00000054404	Slfn5	-0.793466	0.0205544	12.68	15.73	17.15	15.41	12.13	5.72	9.61	8.58	10.38	8.35
ENSMUSG00000033149	Phldb2	-0.687114	0.0206604	10.66	13.84	11.3	9.66	9.05	5.71	7.71	7.71	5.95	6.67
ENSMUSG00000025854	Fam20c	1.06462	0.0206812	6.47	9.29	12.35	8.09	5.58	16.15	17.04	16.1	12.01	25.21
ENSMUSG00000031229	Atrx	-0.734574	0.0206812	3.1	2.35	2.44	3.28	2.4	1.44	1.39	1.51	2.2	1.65
ENSMUSG00000049744	Arhgap15	-0.681307	0.0206812	4.8	3.63	3.92	4.5	3.77	3.37	2.53	2.14	2.65	2.26
ENSMUSG00000051285	Pcmtd1	-0.780151	0.0206812	10.56	9.04	8.73	8.7	9.05	5.11	4.67	5.93	7.8	3.98
ENSMUSG00000001763	Tspan33	1.85851	0.0208205	1.33	2.77	3.21	3.52	3.92	29.91	8.8	9.13	7.38	5.77
ENSMUSG00000024579	Pcyox1l	0.606155	0.0208205	5.4	6.67	6.79	5.88	5.57	7.79	10.07	10.09	8.14	10.16
ENSMUSG00000041859	Mcm3	1.36148	0.0208205	6.34	10	10.02	7.29	11.09	45.79	16.63	28.89	19.96	13.1
ENSMUSG00000059791	Nrm	0.834616	0.0208205	9.17	6.06	7.18	7.24	11.06	16.72	17.7	13.15	11.81	12.54
ENSMUSG00000015217	Hmgb3	1.66428	0.0211654	4.39	9.7	10.52	8.99	12.86	69.87	19.58	27.87	25.03	17.36
ENSMUSG00000027750	Postn	1.09303	0.0211654	5.62	5.05	7.36	6.53	4.87	18.56	8.98	7.6	16.28	14.23
ENSMUSG00000028825	Rhd	2.39773	0.0211654	2.72	11.19	17.14	10.1	18.51	156.26	40.35	53.68	40.05	29.24
ENSMUSG00000032911	Cspg4	0.830919	0.0211654	1.02	1.13	1.45	1.14	1.27	2.55	1.6	1.74	2.01	3.02
ENSMUSG00000031660	Brd7	0.773313	0.0212619	3.1	3.84	4.66	5.14	5.43	7.8	8.89	7.27	7.32	6.12
ENSMUSG00000048442	Smim5	1.46436	0.0216182	1.75	1.69	2.99	3.27	3.8	14.85	5.44	8.21	4.57	5.8
ENSMUSG00000028873	Cdca8	1.3632	0.0217481	2.92	2.01	3.31	3.29	3.99	17.76	6	8.26	6.29	5.19
ENSMUSG00000073940	Hbb-bt	1.10714	0.0217481	17.03	18.56	13.24	35.89	21.5	59.83	38.48	45.14	44.42	32.45
ENSMUSG00000091712	Sec14l5	0.920279	0.0217808	1	1	1.53	1	1	2.29	1.7	2.57	1.38	2.69
ENSMUSG00000026520	Pycr2	0.615978	0.0220796	10.59	11.69	12.02	11.2	9.63	22.16	15.56	16.34	15.12	15.93
ENSMUSG00000040945	Rcc2	1.34799	0.0220796	7	7.03	14.14	9.99	8.5	46.92	17.93	28.42	15.99	16.52
ENSMUSG00000004530	Coro1c	0.81078	0.022086	6.85	4.77	7.6	6.26	8.4	14.77	11.12	12.28	8.7	12.36
ENSMUSG00000026970	Rbms1	-0.627782	0.022086	64.94	63.61	72.81	76.19	67.65	34.4	50.25	45.42	53.37	42
ENSMUSG00000027715	Ccna2	1.46997	0.022086	3.16	3.11	4.23	5.1	6.17	28.47	9.74	10.99	9.89	7.08
ENSMUSG00000029716	Tfr2	1.80027	0.022086	1.27	3.21	4.77	2.69	4.2	24.37	7.26	12.66	7.12	7.06
ENSMUSG00000033972	Zfp944	-0.555966	0.022086	3.34	3.43	2.96	2.84	2.59	2.12	2.09	1.86	1.95	2.26
ENSMUSG00000034321	Exosc1	0.518237	0.022086	16.63	15.18	16.02	16.34	19.32	24.98	25.64	22.5	23.79	22.44
ENSMUSG00000040010	Slc7a5	1.52433	0.022086	3.48	3.83	3.98	2.34	4.14	27.49	7.99	9.93	6.49	7.15
ENSMUSG00000050931	Sgms2	0.707315	0.022086	9.14	13.87	11.82	10.44	12.1	16.41	15.11	23.5	18.82	20.03
ENSMUSG00000072980	Oip5	1.46557	0.022086	1.98	2.77	2.77	1.74	2.15	14.78	3.32	7.42	4.67	5.37
ENSMUSG00000093904	Tomm20	0.660966	0.0221672	8.84	9.26	8.46	11.45	10.32	20.47	14.47	13.79	14.43	13.72
ENSMUSG00000118669	Arvcf	1.1123	0.0221672	2.04	3.01	5.36	3	2.54	9.74	5.11	7.2	5.64	5.86
ENSMUSG00000015053	Gata2	1.48261	0.0222119	2.13	3.12	3.27	1.94	3.51	18.49	4.85	6.57	4.96	8.63
ENSMUSG00000021188	Trip11	-0.764744	0.0222119	3.8	2.51	3.84	3.56	2.89	1.87	1.52	1.71	2.36	2.32
ENSMUSG00000021235	Coq6	0.648989	0.0222119	5.53	4.88	6.51	7.19	6.36	11.09	9.69	10.3	7.9	8.71
ENSMUSG00000022780	Meltf	1.39236	0.0222119	2.56	1.42	2.53	2.35	2.06	9.97	4.07	4.59	3.16	9.43
ENSMUSG00000025743	Sdc3	0.870082	0.0222119	9.96	7.03	11.28	7.85	12.58	23.59	14.2	16.03	15.01	19.74
ENSMUSG00000030435	U2af2	0.542481	0.0222119	6.05	5.55	6.41	5.75	5.34	9.97	8.2	7.4	8.71	8.22
ENSMUSG00000087213	2810408I11Rik	0.772189	0.0222119	1.07	1.67	1.21	1.12	1.02	2.68	1.91	2.12	2.08	1.59
ENSMUSG00000090272	Mndal	-1.07094	0.0222119	11.38	8.49	7.16	9.65	7.57	4.8	5.39	3.03	6.13	2.57
ENSMUSG00000001403	Ube2c	1.46717	0.0222571	3.2	3.89	4.5	3.86	5.26	31.42	7.95	8.89	10.69	7.74
ENSMUSG00000001707	Eef1e1	0.993504	0.0222571	5.63	6.2	7.07	6.36	9.35	23.61	14.01	11.53	9.78	12.31
ENSMUSG00000003235	Eif2b5	0.589574	0.0222571	18.69	15.46	19.27	13.27	15.92	26.6	22.39	26.14	24.62	23.68
ENSMUSG00000004626	Stxbp2	1.21337	0.0222571	1.69	1.81	2.3	1.44	2.26	9.52	3.3	3.44	4.33	3.28
ENSMUSG00000005087	Cd44	0.782899	0.0222571	5.4	7.84	7.05	6.14	6.86	16.9	11.54	10.09	8.92	10.8
ENSMUSG00000013701	Timm23	0.688714	0.0222571	19.35	21.18	20	23.12	26.06	46.18	36.58	30.82	27.72	37.23
ENSMUSG00000015880	Ncapg	0.718926	0.0222571	1.42	1.28	1.24	1	1.55	2.75	1.98	2.34	1.81	1.83
ENSMUSG00000019528	Gyg	0.693106	0.0222571	5.01	5.25	5.27	5.52	4.75	10.94	5.84	8.73	8.37	8.6
ENSMUSG00000020309	Chac2	0.951121	0.0222571	8.6	8.53	7.86	8.36	10.58	31.07	15.82	15.43	13.93	13.04
ENSMUSG00000020706	Ftsj3	0.790863	0.0222571	7.69	6.47	10.13	6.14	8.16	18.87	11.63	12.24	11.79	12.36
ENSMUSG00000022139	Mbnl2	-0.601725	0.0222571	24.65	26.44	26.47	28.73	25.49	14.52	16.06	22.59	17.54	16.99
ENSMUSG00000023110	Prmt5	0.813666	0.0222571	6.48	9.11	10.48	8.42	10.86	20.99	17.03	12.64	12.73	16.5
ENSMUSG00000025746	Il6	-1.12654	0.0222571	25.64	32.43	11.95	21.85	25.42	8.85	12.24	10.49	13.41	7.3
ENSMUSG00000027203	Dut	1.06425	0.0222571	21	22.97	18.44	21.71	25.59	92.56	42.65	39.38	38.7	32.84
ENSMUSG00000027556	Ca1	2.10087	0.0222571	33.46	69.23	105.62	76.2	147.4	1105.42	228.7	324.64	261.39	186.06
ENSMUSG00000027962	Vcam1	-0.557995	0.0222571	266.11	316.3	346.41	319.84	284.22	198.31	190.16	193.68	241.37	217.39
ENSMUSG00000028124	Gclm	1.05789	0.0222571	11.41	12	12.76	11.21	14.89	52.21	22.08	20.27	19.93	24.49
ENSMUSG00000029177	Cenpa	1.49954	0.0222571	2.33	3.78	3.08	3.71	4.21	25.07	7.19	9.72	7.99	5.47
ENSMUSG00000029730	Mcm7	1.32853	0.0222571	8.3	10.42	16.94	7.27	12.06	54.38	22.37	27.78	21.94	17.31
ENSMUSG00000031785	Adgrg1	1.66714	0.0222571	1.57	3.15	3.75	1.57	3.48	19.54	4.36	6.61	7.52	7.73
ENSMUSG00000033629	Hacd3	0.498272	0.0222571	28.24	28.13	28.2	30.57	28.35	41.08	45.42	41.5	35.82	39.36
ENSMUSG00000034640	Tiparp	-0.675301	0.0222571	20.33	21.79	28.25	27.12	22.17	13.7	11.62	17.93	15.43	16.45
ENSMUSG00000035356	Nfkbiz	-0.607699	0.0222571	41.09	54.13	51.7	51.96	46.27	38.89	26.28	31.4	31.14	33.67
ENSMUSG00000037905	Bri3bp	0.689181	0.0222571	2.91	4.71	2.96	3.17	2.76	5.85	5.15	5.32	5.19	4.65
ENSMUSG00000045319	Proser2	1.0047	0.0222571	1.19	1.27	1.38	1.26	1.34	5.02	2.07	2.15	1.92	2.67
ENSMUSG00000047996	Prrg1	-0.671671	0.0222571	4.32	3.94	3.35	4.38	3.1	1.91	2.58	2.61	2.73	2.15
ENSMUSG00000056076	Eif3b	0.730893	0.0222571	42.17	38.27	53.73	41.51	51.43	102.34	73.4	79.09	61.47	63.83
ENSMUSG00000057322	Rpl38	0.83212	0.0222571	70.03	59.32	40.58	59.54	52.33	139.96	105.59	74.38	91.71	93.18
ENSMUSG00000058454	Dhcr7	0.71567	0.0222571	4.49	4.4	4.78	2.92	4.11	8.22	5.41	6.63	6.55	7.01
ENSMUSG00000074272	Ceacam1	0.55883	0.0222571	1.19	1.37	1.33	1	1.09	1.88	1.75	1.62	1.82	1.69
ENSMUSG00000074754	Smim26	0.692398	0.0222571	11.78	11	12.02	12.25	9.58	19.48	24.44	14.7	15.1	19.06
ENSMUSG00000113856	Gm10790	-0.779994	0.0222571	2.93	2.82	1.84	2.26	3.48	1.64	1.63	1.68	1.45	1.23
ENSMUSG00000027550	Lrrcc1	-0.801518	0.0224614	2.81	1.83	2.25	2.83	1.75	1.25	1.11	1.31	1.75	1.12
ENSMUSG00000073400	Trim10	1.26086	0.0224614	1.99	1.58	2.46	1.64	1.72	10.39	3.14	3.49	4.23	3.58
ENSMUSG00000023571	C1qtnf12	1.29818	0.0228048	39.95	42.17	43.04	48.72	62.41	264.49	102.29	123.08	80.31	74.15
ENSMUSG00000000244	Tspan32	1.12935	0.0228989	1.1	2.32	1.66	1.32	2.38	6	2.58	3.26	3.66	3.61
ENSMUSG00000032109	Nlrx1	1.00394	0.0228989	4.52	3.24	6.06	2.76	4.11	12.25	6.7	7.93	6.4	7.84
ENSMUSG00000052384	Nrros	1.3082	0.0229526	1.01	1.89	2.04	2.52	2.01	7.95	2.64	5.71	4.12	3.72
ENSMUSG00000042988	Notum	0.977813	0.0232048	1.48	2.57	1.49	2.03	1.69	5.41	3.26	2.86	2.59	4.41
ENSMUSG00000016319	Slc25a5	0.598933	0.0232408	177.06	204.69	159.74	194.9	220.14	339.45	294.63	237.9	282.76	294.28
ENSMUSG00000022351	Sqle	1.20011	0.02328	2.49	5.01	6.47	4.29	8.07	12.63	11.08	8	11.39	14.03
ENSMUSG00000038521	C1s1	-0.524499	0.02328	168.91	208.14	198.47	193.85	171.93	141.79	114.83	139.1	125.9	132.44
ENSMUSG00000041506	Rrp9	0.970847	0.02328	3.45	4.17	6.71	6.38	6.69	13.26	8.74	12.14	7.75	10.93
ENSMUSG00000029752	Asns	1.42588	0.0233131	12.07	10.46	12.19	6.58	10.67	66.52	29.52	24.92	17.09	18.09
ENSMUSG00000032519	Slc25a38	0.644014	0.0233131	12.41	13.39	15.26	13.58	14.09	28.51	17.87	21.53	22.95	17.96
ENSMUSG00000030559	Rab38	0.9292	0.0233368	1.38	2.54	1.46	1.44	2.03	3.2	4.23	3.5	3.61	2.19
ENSMUSG00000029447	Cct6a	0.566269	0.0234535	42.63	41.01	43.84	49.43	49.96	82.65	67.74	62	58.65	66.17
ENSMUSG00000031246	Sh3bgrl	-0.856593	0.0234535	65.13	86.23	62.2	81.85	71.26	30.93	51.37	37.44	57.99	30.34
ENSMUSG00000064437	Snord49b	1.05814	0.0234535	4.86	1.75	2.27	3.4	2.98	4.49	6.68	6.18	7.11	5.81
ENSMUSG00000021102	Glrx5	1.03388	0.0234726	14.37	20.16	16.7	24.27	23.06	74.18	35.56	34.43	34.19	31.38
ENSMUSG00000023961	Enpp4	-0.563486	0.0234726	41.75	56.93	46.98	58.36	49.86	32.85	34.09	32.17	38.62	33.13
ENSMUSG00000032456	Nmnat3	1.08442	0.0234726	1.32	1.57	2.1	1.93	2.43	6.46	3	4.87	2.59	3.58
ENSMUSG00000004264	Phb2	0.759782	0.0238625	25.45	28.36	23.88	30.81	32.36	72.22	44.31	46.99	40.39	39.38
ENSMUSG00000023926	Rhag	2.06803	0.0239609	1.73	3.22	8.5	5.63	11.27	49.76	17.72	19.28	15.81	14.49
ENSMUSG00000027333	Smox	1.08073	0.0239609	3.17	7.24	5.39	6.8	6.76	18.09	8.34	11.41	10.84	12.9
ENSMUSG00000033306	Lpp	-0.632439	0.0239609	10.68	13.1	10.64	10.47	11.39	5.74	7.34	7.82	9.26	6.5
ENSMUSG00000039419	Cntnap2	-0.524082	0.0239609	2.04	2.07	1.8	1.82	1.64	1.35	1.23	1.15	1.39	1.39
ENSMUSG00000062203	Gspt1	0.525654	0.0239609	12.92	13.17	14.81	12.78	12.83	22.29	20.26	18.42	16.45	18.67
ENSMUSG00000069919	Hba-a1	1.17914	0.0239609	56.12	57.46	50.69	104.46	87.03	284.71	126.2	158.58	147.47	105.29
ENSMUSG00000070000	Fcho1	1.49183	0.024106	1.94	1.51	2.26	2.56	2.45	15.71	4.34	6.57	5.05	3.23
ENSMUSG00000006586	Runx1t1	-0.664991	0.0241151	4.44	4.88	5.41	4.28	4.7	2.94	2.11	3.21	3.57	3.31
ENSMUSG00000032040	Dcps	0.653529	0.0241151	22.36	16.22	13.34	18.22	15.58	28.88	27.48	23.05	29.12	24.83
ENSMUSG00000063727	Tnfrsf11b	1.38846	0.0241162	4.91	3.32	4.88	10.28	3.36	19.92	11.7	11.01	7.76	16.97
ENSMUSG00000024997	Prdx3	0.754915	0.024191	42.1	46.89	51.38	52.23	56.53	129.43	78.54	77.29	77.74	67.1
ENSMUSG00000090150	Acad11	-0.566148	0.024191	5.24	5.02	6.11	6.48	7.1	3.79	4.32	3.67	4.07	4.25
ENSMUSG00000039640	Mrpl12	0.672539	0.0242382	26.9	22.91	23.3	29.56	24.09	55.05	41.47	38.13	31.5	38.36
ENSMUSG00000071267	Zfp942	-0.793381	0.0242595	2.24	3.63	2.5	2.52	2.24	1.16	1.55	2.06	1.27	1.56
ENSMUSG00000018819	Lsp1	0.893127	0.0243152	1.71	2.46	1.73	2.28	1.93	4.09	4.47	2.95	2.48	5.29
ENSMUSG00000024436	Mrps18b	0.759316	0.0243667	5.1	4.06	6.3	6.18	5.58	12.27	8.44	8.94	6.82	9.9
ENSMUSG00000015312	Gadd45b	-0.549336	0.0244751	226.07	209.37	218.42	261.79	226.62	175.2	142.79	158.26	174.94	131.94
ENSMUSG00000024590	Lmnb1	0.95096	0.0244751	4.82	5.09	5.03	5.8	3.39	16	8.73	7.37	8.9	7.15
ENSMUSG00000027706	Sec62	-0.504732	0.0244751	26.59	25.37	24.5	25.69	24.52	17.28	16.17	16.32	21.04	18.87
ENSMUSG00000030505	Prmt3	0.747785	0.0244751	5.51	5.9	5.84	4.65	3.63	10.7	8.92	6.97	9.11	7.06
ENSMUSG00000031099	Smarca1	-1.07051	0.0244751	7.98	7.35	7.24	7.58	5.44	1.81	3.29	5.08	4.77	2.97
ENSMUSG00000033863	Klf9	-0.591428	0.0244751	45.96	59.86	45.36	56.62	45.14	27.75	34.59	35.21	32.03	37.94
ENSMUSG00000036158	Prickle1	1.16208	0.0244751	3.07	1.66	2.39	1.97	2.18	7.98	3.32	4.51	3.28	7.49
ENSMUSG00000039607	Rbms3	-0.551744	0.0244751	24.47	20.11	18.19	17.13	19.69	12.12	14.56	13.05	13.68	14.16
ENSMUSG00000041607	Mbp	1.22812	0.0244751	2.11	1.59	1.82	1.25	1.27	6.95	3.36	3.77	1.89	4.11
ENSMUSG00000061360	Phf5a	0.78256	0.0244751	38.73	47.39	33.32	36.89	43.68	107.9	65.04	59.55	58.81	60.39
ENSMUSG00000061755	Bod1l	-0.63177	0.0244751	2.72	2.97	2.51	3.77	2.25	1.67	1.74	1.78	1.97	1.89
ENSMUSG00000035441	Myo1d ENSMUSG00000035441	0.568954	0.0245339	4.91	5.41	5.59	5.39	5.8	9.68	6.89	9.27	7.45	7.24
ENSMUSG00000078853	Igtp	0.575162	0.0245339	21.19	19.15	18.01	22.41	21.81	38.35	27.4	28.82	27.2	31.83
ENSMUSG00000005410	Mcm5	1.55444	0.0245395	4.59	6.86	7.97	6.15	9.74	51.99	20.18	22.94	11.72	11.65
ENSMUSG00000033256	Shf	0.711668	0.0245395	3.01	4.8	5.19	5.25	4.53	7.81	6.14	8.1	6.97	7.76
ENSMUSG00000074093	Svip	1.1287	0.0245395	1.04	1.47	1.01	1.03	2.12	3.91	2.07	3.25	3.54	1.81
ENSMUSG00000021180	Rps6ka5	-0.586746	0.0245421	2.33	2.52	2.22	2.24	1.72	1.34	1.69	1.29	1.49	1.51
ENSMUSG00000015342	Xk	1.20067	0.0245475	1	1.17	1.74	1.01	1.01	5.76	1.91	2.67	2.17	2.09
ENSMUSG00000040263	Klhdc4	0.658698	0.0245475	4.49	3.69	6.22	5.74	5.87	7.96	8.67	8.13	7.71	7.87
ENSMUSG00000066366	Serpina1a	1.55385	0.0245475	1.48	1.8	1.25	1.5	1.36	8.63	2.17	4.32	2.27	8.07
ENSMUSG00000003779	Kif20a	1.42982	0.0245867	2.18	1.64	4.79	2.32	2.9	12.58	5.16	10.61	5.36	4.43
ENSMUSG00000035133	Arhgap5	-0.946887	0.0245867	3.39	3.67	3.76	6.63	3.19	1.69	2.05	2.08	3.07	1.68
ENSMUSG00000042284	Itga1	-0.742624	0.0245867	9.43	10.15	9.3	11.03	8.3	4.28	5.67	7.26	7.52	4.69
ENSMUSG00000054871	Tmem158	1.21897	0.0245867	2.3	5.62	4.83	6.55	6.67	15.93	7.66	13.15	11.28	10.3
ENSMUSG00000025353	Ormdl2	0.841851	0.0248372	5.44	4.37	4.27	4.69	5.41	13.8	9.7	6.17	7.61	7.58
ENSMUSG00000038039	Gcc2	-0.670813	0.0248372	1.89	2.38	2.39	2.29	1.5	1.09	1.25	1.31	1.34	1.51
ENSMUSG00000028884	Rpa2	1.08932	0.0249096	8.05	5.3	8.23	6.68	10.61	30.45	16.09	14.47	13.04	11.74
ENSMUSG00000021131	Erh	0.826099	0.0249406	19.52	19.5	14.13	20.71	20.05	54.48	28.99	28.47	29.67	29.32
ENSMUSG00000026202	Tuba4a	1.43636	0.0249406	5.67	17.28	13.4	9.01	10.11	57.36	17.14	27.42	30.76	20.94
ENSMUSG00000036867	Smad6	0.787552	0.0249406	18.08	26.4	25.64	25.15	39.8	38.13	47.39	50.94	44.51	45.82
ENSMUSG00000052920	Prkg1	-0.532405	0.0249406	2.68	2.78	2.68	2.77	2.6	1.86	1.52	2.22	2	1.81
ENSMUSG00000030867	Plk1	1.77374	0.0250469	1.87	3.17	4.69	2	3.01	31.09	7.16	9.68	5.8	6.26
ENSMUSG00000051517	Arhgef39	0.773217	0.0250469	1.12	1.53	1.46	1.37	1.6	3.46	1.78	2.34	2.72	2.04
ENSMUSG00000028107	Tars2	0.747886	0.0251047	5.69	5.09	5.79	3.69	4.16	9.75	7.92	9.44	5.94	7.94
ENSMUSG00000063316	Rpl27	0.755378	0.0253686	46.21	41.41	28.89	40.05	43.75	95.2	67.38	53.17	61.26	63.55
ENSMUSG00000035215	Lsm7	0.703618	0.0253922	13.27	10.8	10.19	14.27	12.2	27.71	17.6	15.69	19.09	19.94
ENSMUSG00000026676	Ccdc3	0.824045	0.0255281	8.33	9.8	10.88	9.91	10.48	10.7	16.58	22.19	17.81	22.88
ENSMUSG00000003226	Ranbp2	-0.640761	0.0255507	4.38	4.31	5.71	4.68	3.56	2.32	2.89	2.8	3.36	3.09
ENSMUSG00000029661	Col1a2	0.601972	0.0255507	266.45	273.25	301.44	240.21	312.27	408.11	328.27	428.54	448.67	514.79
ENSMUSG00000029686	Cul1	-0.534365	0.0255507	98.5	99.79	97.83	102.98	91.6	64.76	68.68	64.53	85.07	58.3
ENSMUSG00000040329	Il7	-0.571397	0.0255507	28.14	24.49	28.91	27.83	32.35	17.36	17.69	17.79	24.39	18.58
ENSMUSG00000044150	Bclaf3	-1.02261	0.0255507	3.31	6.01	5.88	6.89	4.58	2.07	2.41	1.91	4.24	2.64
ENSMUSG00000057948	Unc13d	1.2167	0.0255507	1.86	2.31	2.67	2.32	2.41	11.64	3.3	6.58	4.47	3.85
ENSMUSG00000064225	Paqr9	0.965351	0.0255507	1.24	1.26	1.55	1.05	1.59	4.64	2.66	2.38	2.17	1.8
ENSMUSG00000072082	Ccnf	1.33792	0.0255507	1.91	1.23	2.09	2.36	1.61	10.97	2.79	4.27	3.5	4.21
ENSMUSG00000078521	Aunip	1.03201	0.0255507	1.5	1.08	1.46	2.94	1.67	4.87	2.85	3.51	2.98	2.86
ENSMUSG00000023150	Ivns1abp	0.860717	0.0258621	11.07	11.71	19.43	17.28	22.03	34.05	28.08	29.65	22.33	29.91
ENSMUSG00000031980	Agt	-0.59161	0.0258621	812.26	1007.27	820.12	970.11	936.02	479.93	646.41	687.99	683.54	537.44
ENSMUSG00000008822	Acyp1	0.685847	0.0260214	6.81	5.98	6.18	7.05	5.76	14.71	7.85	9.11	10.25	10.21
ENSMUSG00000034586	Hid1	0.731651	0.0260214	1.2	1	1.17	1.39	1.36	1.5	2.56	2.39	1.63	2.24
ENSMUSG00000034647	Ankrd12	-0.701222	0.0260574	3.14	3.53	2.67	4.5	2.75	1.86	1.75	2.23	2.44	1.82
ENSMUSG00000049751	Rpl36al	0.730537	0.0260574	13.84	13.6	9.65	13.72	12.07	28.63	21.28	15.22	19.39	21.04
ENSMUSG00000004151	Etv1	-0.527394	0.0261899	3.16	3.75	2.99	3.06	3.42	2.21	1.94	2.56	2.48	2.19
ENSMUSG00000005354	Txn2	0.55641	0.0261899	25.44	19.59	21.42	22.02	21.59	37.51	33.78	33.32	25.83	32.01
ENSMUSG00000012405	Rpl15	0.681809	0.0261899	25.47	25.91	20.67	25.47	26.69	58.43	39.54	35.13	36.38	33.36
ENSMUSG00000025068	Gsto1	0.862854	0.0261899	7.96	14.06	10.95	12.12	11.9	32.93	17.66	17.04	20.15	17.61
ENSMUSG00000029388	Eif2b1	0.608481	0.0261899	18.86	17.86	14.9	14.68	17.07	33.18	25.94	21.7	22.37	24.8
ENSMUSG00000030306	Tmtc1	-0.620868	0.0261899	3.53	3.98	5.05	4.15	3.75	2.83	2.63	3.09	2.75	2.03
ENSMUSG00000036006	Ripor2	1.09672	0.0261899	1.2	1.73	1.71	1.33	1.69	6.52	2.48	2.92	2.13	3.55
ENSMUSG00000038843	Gcnt1	0.880165	0.0261899	1.34	1.29	1.32	1.69	1.88	4.31	1.91	2.65	2.25	3.12
ENSMUSG00000050350	Gpr18	-0.607422	0.0261899	24.67	27.34	17.84	23.13	25.01	14.87	14.92	15.99	18.15	13.17
ENSMUSG00000056665	Them6	0.627184	0.0261899	2.58	2.82	2.38	2.42	2.25	5.43	3.52	3.54	3.53	3.47
ENSMUSG00000056724	Nbeal2	0.901424	0.0261899	1.18	1.15	1.28	1.04	1.44	3.83	1.89	1.6	1.92	2.66
ENSMUSG00000068696	Gpr88	-0.627078	0.0261899	56.66	58.71	81.4	60.75	50.94	35.63	33.99	41.58	45.82	41.33
ENSMUSG00000026496	Parp1	1.15201	0.0263394	3.85	2.62	7.67	5.28	6.73	15.34	8.62	12.16	8.85	10.47
ENSMUSG00000025810	Nrp1	-0.596149	0.0264256	48.08	41.78	51.47	39.23	41.43	24.98	25.07	31.88	36.01	29.61
ENSMUSG00000020973	Dnaaf2	0.678064	0.026648	2.72	2.31	3.31	3.36	3.31	5.78	4.71	5.25	3.55	4.78
ENSMUSG00000022323	Rida	0.824855	0.026648	3.24	3.27	2.5	2.7	2.55	7.04	3.31	4.62	6.45	4.58
ENSMUSG00000032796	Lama1	0.764222	0.026648	1.42	1.98	2.06	1.19	1.7	3.02	3	2.92	2	3.13
ENSMUSG00000034664	Itga2b	1.66649	0.026648	4.7	10.43	14.61	5.31	9.68	63.49	15.85	19.38	18.05	33.71
ENSMUSG00000041313	Slc7a1	0.640519	0.026648	1.93	1.39	1.4	1.63	1.21	2.78	2.54	2.08	2.01	2.31
ENSMUSG00000052397	Ezr	1.38849	0.026648	3.99	5.41	6.52	4.1	9.27	34.76	11.45	14.4	11.81	9.72
ENSMUSG00000026288	Inpp5d	1.18299	0.0267513	1.44	1.65	1.79	1.27	1.85	8.33	2.4	3.29	2.72	3.37
ENSMUSG00000030835	Nomo1	0.729653	0.0267832	7.99	9.58	12.85	8.92	9.55	22.61	16.83	15.05	13.95	13.15
ENSMUSG00000017861	Mybl2	1.78865	0.0268013	1	1.13	2.09	1.01	2.66	13.64	2.88	7.13	2.95	3.78
ENSMUSG00000028644	Ermap	1.80341	0.0268013	2.18	3.53	5.62	3.62	8.47	40.73	9.79	18.48	10.09	9.24
ENSMUSG00000029304	Spp1	0.793745	0.0268013	7220.91	5758.87	5941.72	6550.48	5969.95	6592.6	13173.1	10199.9	12998.1	13139.4
ENSMUSG00000037710	Cisd1	0.617164	0.0268013	34.34	27.22	26.75	33.99	32.94	56.32	47.68	35.67	49.57	50.06
ENSMUSG00000049091	Sephs2	0.953933	0.0268013	10.17	12.84	14.62	11.47	18.96	42.58	25.56	26.64	18.33	21.31
ENSMUSG00000050105	Fam110d	0.78054	0.0269692	1.31	1.68	1.5	1.72	1	1.95	3	1.92	2.79	2.71
ENSMUSG00000074829	2010315B03Rik	-0.902951	0.0269692	7.53	4.26	4.53	6.02	3.99	2.36	2.09	3.77	3.45	2.38
ENSMUSG00000006715	Gmnn	1.36585	0.0270046	6.15	7.43	8.34	8.15	6.55	50.28	15.23	18.36	15.99	10.29
ENSMUSG00000021028	Mbip	-0.607463	0.0271915	11.47	16.44	14.66	17.83	13.97	10.14	9.49	8.63	11.49	8.79
ENSMUSG00000019843	Fyn	1.09278	0.0273177	2.58	1.96	3.86	3.01	5.17	9.94	6.82	4.36	6.77	6.7
ENSMUSG00000020116	Pno1	0.986844	0.0273177	12.78	7.21	12.14	16.19	13.52	34.84	23.96	16.9	19.15	27.71
ENSMUSG00000022438	Parvb	0.953395	0.0273177	1.13	1.31	1.29	1.37	1.32	4.29	1.82	1.68	3.2	2.24
ENSMUSG00000036180	Gatad2a	0.844782	0.0273177	8.69	9.62	14.36	8.01	11.37	26.64	20.61	14.21	15.34	17.07
ENSMUSG00000038900	Rpl12	0.69903	0.0273177	15.57	14.12	10.28	14.19	13.52	31.39	20.13	18.44	20.27	20.7
ENSMUSG00000039515	Ptpa	0.635121	0.0273177	14.83	15.92	17.13	17.3	19.92	36.32	23.96	27.12	22.04	24.21
ENSMUSG00000044155	Lsm8	0.488567	0.0273177	6.06	6.58	6.09	6.7	7.23	9.96	8.54	8.57	8.56	10.25
ENSMUSG00000054342	Kcnn4	1.6051	0.0273177	1.54	2.1	3.4	1.77	3.44	19.81	4.94	8.18	4.54	4.8
ENSMUSG00000020914	Top2a	0.945402	0.0273622	1.76	1.61	3.07	2.22	1.69	5.34	3.49	3.38	5.12	2.68
ENSMUSG00000031756	Cenpn	1.125	0.0273935	1.95	2	1.41	1.42	2.5	7.72	4.48	3.43	2.57	3.16
ENSMUSG00000030159	Clec1b	1.55622	0.0275121	3.04	3.47	3.38	2.87	4.04	31.61	5.04	7.54	8.43	8.98
ENSMUSG00000003617	Cp	-0.753838	0.0275376	91.42	119.13	122.23	118.33	111.93	43.86	67.44	79.92	88.2	62.02
ENSMUSG00000025007	Aldh18a1	0.731486	0.0275376	11.81	15.38	16.3	11.97	14.02	25.59	29.21	26.74	16.72	18.76
ENSMUSG00000063802	Hspbp1	0.662242	0.0275376	15.57	21.6	18.5	19.59	17.11	39.72	22.7	30.45	28.57	26.39
ENSMUSG00000018446	C1qbp	0.798863	0.0276647	23.03	24.66	21.18	22.35	21.83	68.19	37.63	34.86	33.11	31.58
ENSMUSG00000024593	Megf10	0.852129	0.0278623	1.01	2.12	1.64	1.74	2.05	2.64	2.59	4.03	2.74	3.18
ENSMUSG00000032372	Plscr2	-0.730832	0.0278623	14.61	15.42	14.09	15.09	13.47	11.43	7.96	6.25	11.89	7.58
ENSMUSG00000037405	Icam1	-0.526515	0.0279785	46.34	46.43	49.45	48.34	52.52	26.89	36.53	35.92	38.47	32.09
ENSMUSG00000021945	Zmym2	-0.715213	0.0279888	4.18	6.84	4.48	4.96	3.93	2.36	2.57	3.51	3.3	2.98
ENSMUSG00000040749	Siah1b	0.840017	0.0279888	4.26	3.07	5.34	4.26	4.86	11.8	8.29	7.29	6.17	6.04
ENSMUSG00000092416	Zfp141	-0.839622	0.0279888	2.61	3.45	3.4	2.44	2.33	1.58	1.37	1.12	2.46	1.59
ENSMUSG00000017499	Cdc6	1.56529	0.0280783	2.03	3.53	3.56	2.04	5.1	21.36	8.91	10.7	6.88	4.3
ENSMUSG00000070803	Cited4	1.86733	0.0280783	1	4.12	3.92	3.26	3.78	27.34	10.56	8.56	4.94	10.54
ENSMUSG00000002055	Spag5	1.12403	0.0282146	1	1.1	1.33	1.34	1.28	5.01	1.51	3.56	2.01	2.28
ENSMUSG00000021811	Dnajc9	0.885635	0.0284101	10.96	13.93	11.77	15.63	17.08	42.99	23.24	21.75	25.69	18.5
ENSMUSG00000002881	Nab1	-0.615571	0.0284822	19.8	20.14	23.34	16.57	18.05	10.68	12.17	15.62	14.83	10.95
ENSMUSG00000020788	Atp2a3	1.83597	0.0284822	1.13	3.77	5.06	1.13	3.29	17.13	5.52	10.02	5.6	8.76
ENSMUSG00000021583	Erap1	-0.548748	0.0284822	13.85	16.94	13.87	13.89	10.94	10.24	8.49	9.59	9.72	9.11
ENSMUSG00000021950	Anxa8	1.43352	0.0284822	4.67	2.07	4.15	7.55	7.93	17.46	17.74	9.59	8.09	14.37
ENSMUSG00000026193	Fn1	1.38976	0.0284822	10.53	8.77	8.87	6.31	9.92	43.12	21.58	35.35	9.24	20.84
ENSMUSG00000027199	Gatm	1.74479	0.0284822	1.95	5.73	5.55	8.27	8.37	43.23	20.37	13.33	13.88	11.14
ENSMUSG00000032712	Resf1	-0.916445	0.0284822	4.64	5.9	3.54	8.73	4.01	2.81	2.77	2.07	3	2.93
ENSMUSG00000038235	F11r	1.26984	0.0284822	1.4	4.56	3.36	1.82	1.39	7.1	4.36	4.82	5.22	5.68
ENSMUSG00000066042	Med18	0.819407	0.0284822	7.49	4.6	4.17	5.9	5.62	13.04	9.66	11.38	7.31	7.78
ENSMUSG00000014551	Mrps25	0.507531	0.0286889	4.51	3.86	3.41	4.35	4.3	6.1	6.13	5.03	5.81	5.9
ENSMUSG00000025503	Taldo1	0.90168	0.0286889	52.85	53.56	47.19	51.39	54.67	189.87	84.17	81.13	80.22	82.12
ENSMUSG00000002984	Tomm40	0.568541	0.028831	16.68	17.9	15.22	13.21	15.88	29.75	22.87	20.48	21.09	23.27
ENSMUSG00000025572	Tmc6	0.60929	0.028831	7.59	8.18	11.77	9.43	8.6	14.7	13.5	16.53	11.95	12.49
ENSMUSG00000028044	Cks1b	0.997376	0.028831	21.23	25.52	18.51	23.91	27.86	90.18	44.61	35.42	45.87	32.41
ENSMUSG00000031506	Ptpn7	1.1339	0.028831	1.34	2.61	2.58	1.41	1.61	6.5	2.65	5.42	3.71	3.01
ENSMUSG00000068739	Sars	0.465373	0.0288504	12.98	13.63	15.2	12.8	15.55	20.88	19.66	18.95	18.52	18.64
ENSMUSG00000025817	Nudt5	0.620537	0.0290863	5.95	4.29	5.52	6.25	6.74	10.89	8.57	7.58	8.92	8.08
ENSMUSG00000021549	Rasa1	-0.713514	0.0293518	4.45	5.78	5.72	5.92	4.79	2.99	4.17	3.43	3.74	2.2
ENSMUSG00000031298	Adgrg2	-0.783229	0.0293518	3.79	3.38	2.67	3.75	2.99	1.88	2.22	1.42	2.82	1.52
ENSMUSG00000031962	Cdh15	1.33922	0.0295327	3.37	1.88	5.66	3.98	4.89	5.49	14.09	10.74	6.4	13.61
ENSMUSG00000035258	Abi3bp	-0.849278	0.0295327	28.51	36.45	47.27	29.6	41.16	26.03	12.55	19.33	23.79	20.99
ENSMUSG00000002835	Chaf1a	1.21124	0.029656	1.74	1.83	3.27	2.85	1.91	11.27	3.61	4.98	3.65	5.1
ENSMUSG00000038335	Tsr1	0.674134	0.029656	4.41	6.13	6.15	3.82	4.04	7.02	8.29	8.93	7.51	6.8
ENSMUSG00000028948	Nol9	0.767377	0.0296986	2.62	4.76	5.19	4.16	3.76	7.65	5.62	8.3	6.06	6.69
ENSMUSG00000003585	Sec14l2	0.888312	0.0297704	2.96	2.62	2.68	1.77	2.59	7.59	3.19	4.57	4.81	3.89
ENSMUSG00000037958	Nsrp1	-0.739975	0.0297704	3.78	4.09	4.78	4.81	3.06	2.9	2.6	1.87	3.06	1.94
ENSMUSG00000024907	Gal	1.01684	0.0297845	1.28	1.53	1.58	1.97	1.6	1.92	3.36	2.27	4.43	5.1
ENSMUSG00000024921	Smarca2	-0.545639	0.0297845	10.33	9.29	11.42	8.68	10.38	6.7	7.17	6.85	8.13	5.57
ENSMUSG00000025795	Rassf3	0.971671	0.0297845	2.17	2.03	4.82	4.49	2.85	7.42	5.21	5.61	6.17	5.89
ENSMUSG00000040675	Mthfd1l	1.16975	0.0297845	2.01	3.72	3.22	1.47	3.07	10.62	4.75	5.77	4.32	4.98
ENSMUSG00000041329	Atp1b2	1.24295	0.0297845	5.02	3.01	6.08	3.79	6.1	23.97	10.12	11.21	7.39	7.85
ENSMUSG00000043154	Ppp2r3a	-0.590348	0.0297845	3.03	2.35	2.34	2.14	2.44	1.25	1.66	1.89	1.77	1.62
ENSMUSG00000044037	Als2cl	0.897742	0.0297845	1.01	1.19	1.68	1.89	1.35	1.81	2.45	2.36	2.77	3.99
ENSMUSG00000034875	Nudt19	0.617992	0.0299216	14.07	16.57	16.87	16.81	15.75	34.38	25.73	21.75	20.08	22.95
ENSMUSG00000049421	Zfp260	-0.491807	0.0300558	12.61	10.27	12.38	11.96	11.09	7.73	8.63	7.77	9.69	7.7
ENSMUSG00000024007	Ppil1	0.681842	0.0302135	13.6	10.51	15.32	15.48	13.82	30.05	24.06	18.38	20.68	18.11
ENSMUSG00000006575	Rundc3a	-0.505583	0.0302154	4.36	3.98	4.05	4.02	3.18	2.66	2.5	2.87	3.08	2.65
ENSMUSG00000029029	Wrap73	0.640852	0.0302154	3.71	5.26	4.66	3.7	4.67	7.88	7.25	5.03	7.59	6.64
ENSMUSG00000041633	Kctd12b	-0.801263	0.0302154	5.17	5.8	3.42	4.2	3.09	2.92	2.68	1.82	2.73	2.13
ENSMUSG00000054428	Atp5if1	0.90244	0.0302154	56.29	52.35	36.65	53.11	53.37	170.33	84.35	73.03	88.51	75.22
ENSMUSG00000023031	Cela1	1.72783	0.0302468	2.91	1.64	4.67	4.24	5.7	34.25	9.03	12.12	8.91	6.43
ENSMUSG00000047141	Znf654	-0.869321	0.0302755	1.82	2.74	3.4	2.64	2.74	2.13	1.22	1.2	1.79	1.08
ENSMUSG00000051048	P4ha3	0.98926	0.0303907	1.68	1.02	1.76	1.84	1.83	4.43	3.22	1.92	4.38	2.61
ENSMUSG00000030207	Fam234b	0.6338	0.0304196	7.26	7.53	6.71	5.96	8.45	15.06	9.26	10.7	11.66	9.55
ENSMUSG00000071644	Eef1g	0.683245	0.0304196	43.3	33.12	31.85	36.34	36.57	84.63	57.59	53.6	44.13	56.21
ENSMUSG00000051727	Kctd14	0.650446	0.0304468	1	1.44	1.37	1.36	1.09	2.41	2.01	1.64	2.22	1.58
ENSMUSG00000006005	Tpr	-0.836126	0.030457	7.17	5.71	4.17	7.96	3.74	3.1	3.29	2.48	3.42	3.24
ENSMUSG00000021668	Polk	-0.915484	0.0305074	8.47	7.92	13.34	13.98	9.66	3.3	5.67	7.17	6.32	5.97
ENSMUSG00000024777	Ppp2r5b	0.474374	0.0305074	11.59	13.51	14.29	12.58	11.05	16.14	18.57	17.15	17.98	17.42
ENSMUSG00000039263	Npepl1	0.631288	0.0305656	14.18	17.52	21.84	14.35	20.3	29.11	23.86	28.58	23.14	30.68
ENSMUSG00000029470	P2rx4	-0.507477	0.0306517	36.87	37.32	36.31	41.48	40.6	22.75	24.95	29.67	31.91	26.97
ENSMUSG00000029596	Sdsl	1.58593	0.0309235	1.42	2.16	3.22	1.88	3.03	19.38	3.76	8.3	5.04	4.5
ENSMUSG00000020018	Snrpf	0.746047	0.0310637	19.75	19.67	15.18	22.8	18.9	51.14	30.81	27.81	26.93	28.58
ENSMUSG00000003644	Rps6ka1	1.15522	0.0311082	1	2.44	2.35	1.97	2.94	6.99	3.14	4.23	5.43	3.61
ENSMUSG00000015568	Lpl	-0.714942	0.0311082	192.47	220.47	211.64	178.05	166.45	135.34	105.77	84.51	168.29	109.72
ENSMUSG00000022797	Tfrc	1.52491	0.0311082	1.04	3.16	4.14	3	4.04	15.8	6.75	8.26	7.68	4.81
ENSMUSG00000049287	Iba57	0.812958	0.0311082	1.3	2	1.93	1.84	2.55	4.35	4.02	2.42	2.83	3.29
ENSMUSG00000050107	Haspin	0.996042	0.0311082	1.28	1	2.35	1.14	1.03	3.7	2.67	2.42	2.68	1.74
ENSMUSG00000029513	Prkab1	0.657031	0.0311529	15.48	12.4	16.43	13.51	14.04	32	18.05	24.44	21.25	19.44
ENSMUSG00000040463	Mybbp1a	0.878225	0.0311599	10.93	9.06	15.42	7.19	10.46	28.41	17.81	20.28	15.16	15.49
ENSMUSG00000059363	Fxn	1.05079	0.0311599	3.28	4.53	4.88	5.18	7	19.77	9.28	8.27	7.9	8.37
ENSMUSG00000031982	Arv1 ENSMUSG00000031982	0.95196	0.0311635	2.08	3	3.48	1.84	4.28	7.64	4.11	4.94	5.24	5.7
ENSMUSG00000055491	Pprc1	1.03165	0.0311635	2.68	2.52	5.36	4.32	3.17	11.76	7.61	5.97	4.83	6.86
ENSMUSG00000039509	Nup133	0.534297	0.031188	4.34	4.9	6.05	4.09	5.62	7.19	7.11	7.62	7.03	6.88
ENSMUSG00000022422	DSCC1	0.881825	0.0312088	1.42	1.18	1.44	1.78	1.44	4.41	2.35	2.85	2.68	1.66
ENSMUSG00000031671	Setd6	0.738478	0.0313437	5.94	12.12	8.56	10.23	10.7	15.86	15.73	14.03	13.57	18.36
ENSMUSG00000074182	Znhit6	0.622534	0.0313472	6.5	5.3	4.63	4.51	6.87	9.48	8.71	7.12	9.48	7.67
ENSMUSG00000024732	Ccdc86	0.688323	0.0315808	2.86	3.65	3.57	4.25	3.27	8.32	5.56	5.14	4.56	5.19
ENSMUSG00000028264	Spaca1	-0.74171	0.0315808	6.25	6.8	3.68	5.51	6.21	3.52	3.87	2.47	3.21	3.79
ENSMUSG00000078866	Zfp970	-0.623962	0.0315808	3.05	2.32	2.47	3.62	2.82	1.65	1.73	1.66	2.38	1.82
ENSMUSG00000034066	Farp2	0.706064	0.031943	1.83	2.13	2.61	2.4	3.22	3.34	4.88	3.47	4.71	3.41
ENSMUSG00000087107	AI662270	1.24787	0.031943	3.67	3.11	4.7	3.51	3.72	18.61	4.27	8.94	11.46	6.5
ENSMUSG00000019943	Atp2b1	-0.457431	0.0320972	8.62	9.37	8.92	10.02	8.36	5.81	6.43	7.13	6.97	6.66
ENSMUSG00000032279	Idh3a	0.740972	0.0320972	10.39	12.26	14.19	14.2	14	34.42	21.17	20	17.03	18.88
ENSMUSG00000047675	Rps8	0.74855	0.0320972	51.78	47.16	32.9	49.51	41.53	113.34	74.85	62.41	62.47	66.86
ENSMUSG00000001228	Uhrf1	1.57765	0.0321066	1.71	2.16	4.58	1.92	4.26	21.31	5.81	8.66	6.33	4.83
ENSMUSG00000001517	Foxm1	0.857594	0.0321066	1.19	1.27	1.38	2.11	2.01	3.78	1.87	3.07	2.69	2.96
ENSMUSG00000003541	Ier3	-0.662289	0.0321066	241.4	257.48	200.12	290.68	230.15	210.61	114.86	144.73	163.11	146.78
ENSMUSG00000008604	Ubqln4	0.621062	0.0321066	9.03	10.95	10.95	11.32	12.36	22.34	16.43	18.18	12.99	15.04
ENSMUSG00000019773	Fbxo5	1.38719	0.0321066	3	3.51	3	3.1	3.64	20.94	3.52	10.64	7.47	7.45
ENSMUSG00000022064	Pibf1	-0.890536	0.0321066	4	3.95	5.68	7.53	5.35	2.06	2.19	2.76	4.08	3.25
ENSMUSG00000023505	Cdca3	1.35757	0.0321066	2.62	3.64	3.43	2.71	4.85	22.71	6.06	8.25	8.47	4.94
ENSMUSG00000024258	Polr2d	0.491772	0.0321066	56.07	46.47	46.4	60.69	55.72	82.62	72.46	76.51	71.13	68.99
ENSMUSG00000026490	Cdc42bpa	-0.504686	0.0321066	2.72	3.41	3.69	2.83	2.68	2.14	2.15	2.27	2.14	2.02
ENSMUSG00000029335	Bmp3	1.01372	0.0321066	1.87	2.75	2.63	2.91	3	3.58	4.87	3.49	8.49	7.67
ENSMUSG00000030045	Mrpl19	0.592759	0.0321066	3.8	3.86	3.54	4.2	5.44	7.32	6.61	5.17	5.71	6.48
ENSMUSG00000031283	Chrdl1	-0.706417	0.0321066	152.39	211.08	248.4	178.16	218.82	141.92	89.38	131	150.18	107.9
ENSMUSG00000035064	Eef2k	1.00553	0.0321066	1.35	2.39	2.8	1.94	2.5	6.89	4.29	4.56	2.58	4.11
ENSMUSG00000035683	Melk	1.09244	0.0321066	1	1.42	1.61	1.95	1.51	6.76	2.38	2.74	2.64	2.55
ENSMUSG00000039197	Adk	0.959685	0.0321066	5.62	4.9	5.25	6.4	5.86	22.52	9.61	9.07	9.73	7.9
ENSMUSG00000041237	Pklr	1.51174	0.0321066	1.1	1	1.91	2.03	1.59	11.74	3.23	4.94	2.26	3.02
ENSMUSG00000047953	Gp5	1.98637	0.0321066	3.4	12.49	11.04	5.93	10.87	106.16	12.4	27.54	24.37	33.41
ENSMUSG00000049922	Slc35c1	0.631396	0.0321066	5.88	6.42	4.18	5.31	4.06	6.55	8.31	9.06	7.36	8.36
ENSMUSG00000056174	Col8a2	1.08531	0.0321066	1.59	1	1.46	1.9	1.86	6.57	3.4	2.7	2.6	2.25
ENSMUSG00000057409	Zfp53	-1.15178	0.0321066	12.37	10.05	7.28	7.85	7.35	2.71	5.7	2.32	7.1	3.79
ENSMUSG00000033222	Ttf2	0.651988	0.03215	1.39	1.42	1.59	1.26	1.27	2.74	1.82	2.74	2.16	1.63
ENSMUSG00000057788	Ddx49	0.646872	0.03215	6.42	5.81	6.58	5.6	6.83	14.76	8.76	8.56	8.42	9.48
ENSMUSG00000026027	Stradb	0.661212	0.0322371	3.39	4.24	3.16	3.48	3.15	7.61	5.3	6.18	4.41	4.48
ENSMUSG00000059743	Fdps	0.635492	0.0322739	2.9	3.52	3.74	3.5	3.99	5.78	4.41	4.34	6.22	7.01
ENSMUSG00000038489	Polr2l	0.512707	0.032422	10.62	10.35	7.71	9.79	10.37	15.03	12.56	14.83	12.59	14.43
ENSMUSG00000004266	Ptpn6	1.10351	0.0325681	1.71	3.01	2.19	1.74	2.7	9.87	4.42	4.37	4.27	2.98
ENSMUSG00000004897	Hdgf	0.96035	0.0325681	45.23	39.98	45.21	34.89	52.59	169.29	69.82	82.95	65.05	65.6
ENSMUSG00000019942	Cdk1	1.3193	0.0325681	1.39	2.08	2.71	2.17	2.91	14.36	3.66	4.46	4.59	4.45
ENSMUSG00000020897	Aurkb	1.42753	0.0325681	2.86	4.14	3.04	2.33	4.13	22.69	10.58	8.17	5.28	4.71
ENSMUSG00000022419	Deptor	-0.725037	0.0325681	28.08	32.74	29.06	33.46	20.86	11.58	18.98	16.97	19.91	20.35
ENSMUSG00000060284	Sp7	1.03444	0.0325681	10.86	16.46	26.44	13.56	26.17	25.48	30.18	47.78	39.17	42.02
ENSMUSG00000060301	2610008E11Rik	-0.786221	0.0326765	4.98	4.62	5.3	6.95	4.03	2.39	2.12	3.4	4.1	3.17
ENSMUSG00000003283	Hck	0.907372	0.0326776	1	1.1	1	1	1.75	1.79	2.19	1.46	3.47	2.25
ENSMUSG00000001755	Coasy	0.447673	0.0327449	10.69	10.76	11.63	10.88	10.74	15.44	16.92	14.91	14.6	12.97
ENSMUSG00000004631	Sgce	-0.459928	0.0327449	34.56	32.8	29.62	38.18	33.08	24.83	21.8	24.18	25.07	26.25
ENSMUSG00000025364	Pa2g4	0.666927	0.0327449	17.23	15.86	13.82	16.05	16.3	38.77	23.4	20.66	21.6	24.62
ENSMUSG00000023104	Rfc2	0.536136	0.032777	8.72	8.21	7.41	8.82	8.35	15.56	12.79	11.25	10.35	10.81
ENSMUSG00000034674	Tdg	0.580766	0.032777	5.42	5.4	6.7	4.61	6.83	9.1	9.21	9.1	6.8	8.91
ENSMUSG00000002017	Fam98a	0.79924	0.0327811	4.88	3.66	6.37	4.67	6.51	10.69	11.55	8.6	6.13	8.48
ENSMUSG00000067878	Map7d3	-0.832717	0.0329816	2.58	3.3	2.09	3.27	1.59	1.07	1.47	1.53	1.73	1.24
ENSMUSG00000068101	Cenpm	1.34554	0.0329816	2.19	2.89	2.86	2.15	4.76	17.8	4.9	7.04	7.3	4.38
ENSMUSG00000010095	Slc3a2	0.482341	0.0332229	38.83	49.91	43.97	39.65	43.19	66.01	60.73	58.3	51.88	64.04
ENSMUSG00000034007	Scaper	-0.925562	0.0332687	3	3.54	3.36	5.11	2.17	1.24	1.82	1.55	2.66	1.72
ENSMUSG00000060568	Fam78b	0.702343	0.0332687	1.63	2.59	3.12	1.93	2	3.94	3.92	3.07	3.12	3.92
ENSMUSG00000090946	Ccdc71l	-0.639848	0.0333034	14.89	15.92	17.5	15.94	16.13	6.97	12.46	11.34	12.36	9.54
ENSMUSG00000010936	Vac14	0.69349	0.0334627	6.69	3.21	4.47	4.42	4.85	7.8	8.09	7.51	7.81	6.15
ENSMUSG00000016262	Sertad4	0.710864	0.0334627	2.06	1.58	2.17	1.63	1.52	3.89	2.07	3.3	2.52	3.07
ENSMUSG00000022551	Cyc1	0.547779	0.0334627	82.51	65.78	76.52	74.59	79.86	148.06	104.25	100.71	97.8	108.63
ENSMUSG00000032218	Ccnb2	1.83191	0.0334627	4.16	8.53	11.89	3.78	17.21	75.56	20.11	27.5	23.58	15.93
ENSMUSG00000037216	Lipt1	0.590171	0.0334627	1.74	1.48	1.47	1.9	1.16	2.28	2.57	2.27	1.94	2.5
ENSMUSG00000090877	Hspa1b	1.94788	0.0334627	41.6	8.51	19.59	41.2	17.97	38.53	195.19	54.29	147.86	72.7
ENSMUSG00000037991	Rmi2	0.597649	0.0337145	1.24	1.3	1.11	1.5	1.07	2.5	1.65	1.89	1.58	1.85
ENSMUSG00000003429	Rps11	0.69067	0.0338336	152.78	137.1	100.88	132.53	124.04	315.31	197.3	183.19	185.67	179.82
ENSMUSG00000025630	Hprt	0.65225	0.0338543	55.63	47.4	57.11	67.51	67.96	128.4	93.29	72.72	82.19	92.53
ENSMUSG00000074227	Spint2	0.881515	0.033916	1.26	2.12	1.69	2.11	1.71	5.65	2.48	2.8	3.3	2.67
ENSMUSG00000029422	Rsrc2	-0.53515	0.034128	12.9	13.87	12.05	14.06	11.54	8.77	8.93	7.96	11.51	7.63
ENSMUSG00000030007	Cct7	0.610984	0.034128	24.71	25.42	24.67	27.34	27.02	56.86	42.89	34.26	33.4	34.09
ENSMUSG00000035198	Tubg1	0.555957	0.034128	11.93	10.13	14.55	12.31	14.39	19.38	22.07	17.33	18.44	15.65
ENSMUSG00000041638	Gcn1	0.638601	0.0344644	2.75	2.08	3.39	2	2.63	4.36	3.23	4.43	3.71	4.03
ENSMUSG00000045624	Esf1	-0.661192	0.0344644	4.82	3.45	3.43	4.77	3.16	2.92	1.88	2.55	2.76	2.25
ENSMUSG00000097766	5730420D15Rik	-0.745029	0.0345271	3.65	2.69	2.12	2.9	1.72	1.6	1.65	1.72	1.3	1.33
ENSMUSG00000025290	Rps24	0.595243	0.0345514	13.35	11.77	8.87	12.21	11.98	23.05	17.45	15.87	15.4	16.32
ENSMUSG00000001419	Mef2d	0.626342	0.0345697	7.69	6.37	8.13	9.07	10.34	14.3	10.55	14.64	10.64	13.93
ENSMUSG00000041552	Ptchd1	-0.882244	0.034663	26.35	18	24.25	19.84	15.21	6.21	12.23	13.22	13.97	11.63
ENSMUSG00000050310	Rictor ENSMUSG00000050310	-0.554877	0.034663	7.38	8.01	7.72	9.37	7.65	4.18	5.98	5.06	6.54	5.78
ENSMUSG00000042063	Zfp386	-0.713711	0.0346726	2.58	4.49	3.26	4.22	2.88	1.82	1.8	2.13	2.8	1.98
ENSMUSG00000042834	Nrep	0.611276	0.0346726	25.41	30.36	25.79	32.53	34.13	59.06	34.86	41.16	47.71	45.45
ENSMUSG00000002808	Epdr1	-0.479437	0.0347049	421.69	390.47	336.23	376.18	337.19	230.01	300.47	266.04	280.56	258.43
ENSMUSG00000018509	Cenpv	0.930019	0.0349085	4.2	7.37	6.31	6.09	5.15	20.84	8.55	10.01	9.55	9.03
ENSMUSG00000018965	Ywhah	0.978785	0.0349085	33.86	42.01	43.02	35.25	48.57	163.07	63.08	56.28	65.49	82.16
ENSMUSG00000022031	Elp3	0.469509	0.0349085	16.45	14.76	17.85	14.41	13.74	22.79	21.78	22.68	18.98	20.44
ENSMUSG00000026622	Nek2	1.06504	0.0349085	1	1.93	2.18	1.33	1.82	6.12	2.3	3.75	2.64	2.93
ENSMUSG00000031683	Lsm6	0.503023	0.0349085	9.99	8.65	7.63	10.41	9.02	13	12.84	10.91	13.59	14.3
ENSMUSG00000031849	Comp	1.37649	0.0349085	41.77	19.66	24.67	31.33	44.5	157.43	66.68	77.19	35.57	115.62
ENSMUSG00000035834	Polr3g	0.72188	0.0349085	1.22	1.67	1.75	1.09	1.08	2.84	1.91	2.15	1.75	2.51
ENSMUSG00000041481	Serpina3g	-0.778337	0.0349085	810.44	735.33	438.1	672.09	547.84	247.34	435.05	349.12	414.6	415.82
ENSMUSG00000065608	Mirlet7c-2	1.55148	0.0349085	1.84	4.99	1	2.21	1.5	2.59	7.22	6.61	8.58	6.21
ENSMUSG00000057143	Trim12c	-0.889201	0.0349847	2.82	2.9	3.22	4.56	2.41	1.32	1.43	2.74	1.99	1.29
ENSMUSG00000026019	Wdr12	0.698197	0.0350102	2.51	2.98	2.04	2.55	3.22	6.42	3.86	4.13	3.73	3.69
ENSMUSG00000027999	Pla2g12a	1.09382	0.0350102	6.02	8.95	7.36	7.74	8.75	38.41	13.34	16.07	12.1	11.94
ENSMUSG00000025154	Arhgap19	1.43418	0.0350728	1	1.57	2.19	2.52	1.21	11.27	3.04	4.95	3.03	2.94
ENSMUSG00000019802	Sec63	-0.488878	0.0350975	8.73	9.54	10.88	9.08	9.35	6.49	7.01	6.5	8.17	5.85
ENSMUSG00000030041	M1ap	0.624836	0.0350975	1.3	2.1	2.05	2.25	1.92	3.39	2.72	2.52	2.88	3.15
ENSMUSG00000000088	Cox5a	0.625273	0.0352203	30.18	26.43	19.04	20.98	25.08	47.65	36.8	34.67	30.27	37.92
ENSMUSG00000042462	Dctpp1	0.828629	0.0352981	14.44	10.93	9.35	15.22	10.71	31.22	24.72	14.88	22.72	16.29
ENSMUSG00000056394	Lig1	1.16534	0.0352981	4.34	3.78	5.83	6.34	5.09	25.7	7.81	10.04	12.33	7.05
ENSMUSG00000056569	Mpz	1.42747	0.0352981	1.55	1.49	1.04	1	1.65	7.2	4.72	2.26	1.45	5.01
ENSMUSG00000060938	Rpl26	0.669386	0.0352981	45.59	37.21	29.95	40.12	40.42	90.72	58.63	51.47	54.77	55.91
ENSMUSG00000020471	Pold2	1.19942	0.0357481	4.7	8.77	10.7	6.47	15.55	32.36	18.44	22.09	12.67	16.97
ENSMUSG00000020737	Jpt1	0.555179	0.0357481	26.9	26.36	21.75	25.76	25.41	49.04	33.49	30.18	35.85	38.91
ENSMUSG00000024556	Me2	0.562582	0.0357481	14.74	21.95	22.37	16.08	17.19	26.8	24.94	25	27.28	30.84
ENSMUSG00000035455	Fignl1	1.0119	0.0357481	2.27	1.72	2.99	2.68	2.68	9.74	3.85	5.13	4.5	3.23
ENSMUSG00000047180	Neurl3	0.774033	0.0357481	1	1	1.55	1	1.16	2.69	1.25	1.96	1.83	2.18
ENSMUSG00000053835	H2-T24	1.22324	0.0357481	3.71	2.41	2.21	1.05	2.96	9.46	3.96	4.23	5.18	5.19
ENSMUSG00000062627	Mysm1	-0.603218	0.0357481	3.04	3.19	3.96	3.07	3.55	2.34	2.82	1.61	2.09	2.33
ENSMUSG00000029326	Enoph1	0.557713	0.0359098	5.38	7.17	6.86	7.56	8.26	9.94	10.69	8.76	9.94	12.34
ENSMUSG00000037336	Mfsd2b	1.69148	0.0360403	1	3.21	4.83	1.85	4.77	19.67	6.47	8.87	5.49	7.76
ENSMUSG00000063406	Tmed5	-0.694551	0.0360752	11.39	14.07	9.54	14.32	8.47	6.14	6.58	6.47	9.58	6.67
ENSMUSG00000039883	Lrrc17	0.876795	0.0361577	2.64	3.03	2.84	2.15	4.1	7.47	3.2	5.11	5.21	6.57
ENSMUSG00000045625	Pigz	-1.13313	0.0363205	6.59	7.88	5.57	8.3	6.43	1.36	4.24	3.79	5.06	2.75
ENSMUSG00000034157	Cipc	0.832303	0.036439	2.35	3.96	5.15	2.78	4.55	4.9	7.12	6.66	7.73	6.04
ENSMUSG00000034041	Lyl1	1.00483	0.036744	1.11	1.54	1.56	1.32	1.11	5.11	1.91	1.65	2.58	3.06
ENSMUSG00000078652	Psme3	0.704341	0.0368157	33.98	33.01	43.19	36.77	44.76	93.69	67.14	56.77	45.94	55.82
ENSMUSG00000004880	Lbr	0.916811	0.0368709	12.46	15.15	19.72	19.9	20.08	61.17	27.87	28.57	30.61	23.93
ENSMUSG00000098318	Lockd	0.54743	0.0368954	1.09	1.28	1.2	1.52	1.13	2.29	1.82	1.61	1.82	1.57
ENSMUSG00000061477	Rps7	0.671729	0.0370045	37.74	38.39	29.27	39.23	41.43	90.36	56.5	48.02	54.27	53.14
ENSMUSG00000063229	Ldha	0.576829	0.0370045	187.99	181.34	154.06	178.75	205.4	257.75	322.16	234.34	217.26	336.73
ENSMUSG00000062980	Cped1	-0.786855	0.0370588	9.61	11.83	15.37	10.32	10.72	5.11	5.19	7.78	10.3	5.95
ENSMUSG00000022141	Nipbl	-0.600285	0.0372108	2.8	4.16	3.16	4.21	2.84	2.38	1.96	1.95	2.36	2.56
ENSMUSG00000028121	Bcar3	1.05267	0.0374017	2.1	1.19	2.41	2.75	3.65	6.83	4.45	3.37	3.97	5.71
ENSMUSG00000046798	Cldn12	-0.5133	0.0374017	12.49	10.68	12.13	11.64	11.27	7.07	10.65	7.88	8.33	7.25
ENSMUSG00000072501	Phf20l1	-0.702579	0.0374017	4.47	8.25	7.41	8.41	4.98	3.69	4.22	4.16	4.02	3.85
ENSMUSG00000073775	Kti12	0.544951	0.0374017	16.22	11.73	18.05	15.21	16.18	24.29	19.79	22.86	19.93	25.51
ENSMUSG00000006398	Cdc20	1.29392	0.0374274	4.95	8.74	10.68	7.9	9.6	45.84	15.88	24	17.53	10.14
ENSMUSG00000018189	Uchl5	0.658183	0.0374274	7.59	4.84	5.88	6.26	7.94	13.9	9.99	8.56	9.63	9.18
ENSMUSG00000021213	Akr1c13	-0.470698	0.0374274	52.35	43.77	38	41.51	39.5	28.58	30.08	32.01	33.67	30.15
ENSMUSG00000025747	Tyms	0.963048	0.0374274	5.13	5.62	3.81	5.47	4.38	18.67	9.83	8.46	7.98	5.98
ENSMUSG00000026429	Ube2t	0.759708	0.0374274	1.69	1.35	1.6	1.56	1.5	4.49	1.93	2.16	2.5	2.54
ENSMUSG00000027560	Dok5	1.01259	0.0374274	1	1	1.28	1	2.16	1.48	2.46	2.27	2.99	3.74
ENSMUSG00000034024	Cct2	0.604991	0.0374274	35.62	22.34	26.92	27.28	31.28	53.67	47.65	34.9	40.6	41.06
ENSMUSG00000036499	Eea1	-0.687046	0.0374274	2.94	2.57	2.43	4.64	2.46	2.05	1.65	1.61	2.01	1.77
ENSMUSG00000041608	Entpd3	1.1523	0.0374274	1.64	1.59	1.53	1	1.62	3.12	1.39	3.7	3.93	5.56
ENSMUSG00000054766	Set	0.588938	0.0374274	29.2	34.85	34.55	38.46	36.85	74.96	46.77	48.79	48.16	46.57
ENSMUSG00000030603	Psmc4	0.471772	0.0374363	57.29	49.42	54.54	56.93	62.69	92.99	80	69.55	74.46	73.38
ENSMUSG00000018362	Kpna2	1.10124	0.037547	5.31	9.82	8.01	7.77	10.02	39.12	15.39	13.41	13.53	13.53
ENSMUSG00000032816	Igdcc4	0.478969	0.037547	1.5	1.26	1.44	1.23	1.41	1.7	1.67	1.93	2.05	2.21
ENSMUSG00000000078	Klf6	-0.459468	0.0378308	216.59	245.61	252.1	269.03	236.27	168.36	199.1	159.76	197.11	164.29
ENSMUSG00000002342	Tmem161a	0.622138	0.0378308	4.87	6.33	8.48	7.74	7.68	13.11	10.62	10.03	9.67	9.94
ENSMUSG00000024298	Zfp871	-0.555432	0.0378308	11.02	9.49	9.09	9.91	10.71	8.03	5.92	7.91	7.47	5.24
ENSMUSG00000024974	Smc3	-0.838542	0.0378308	6.08	5.76	5.68	8.44	8.2	2.95	3.81	5	5.38	2.49
ENSMUSG00000029478	Ncor2	0.514167	0.0378308	3.08	3.05	3.64	3.84	4.12	5.97	4.33	5.15	5.03	4.8
ENSMUSG00000038210	Hoxa11	0.699669	0.0378308	2.73	4.1	2.91	3.32	4.14	6.43	6.48	3.84	6.44	4.91
ENSMUSG00000044006	Cilp2	1.25677	0.0378308	1.04	1.58	2.2	1.03	2.75	4.3	5.14	4.84	1.78	4.19
ENSMUSG00000046756	Mrps7	0.505044	0.0378308	21.16	22.58	20.19	26.18	22.99	37.59	33.05	25.93	30.48	34.04
ENSMUSG00000051256	Jagn1	0.529132	0.0378308	11.64	9.69	9.05	9.15	12.25	15.05	16.95	12.48	13.73	16.38
ENSMUSG00000064289	Tank	-0.537073	0.0378308	11.71	8.49	9.42	10.94	9.95	6.32	7.88	6.45	8.32	5.93
ENSMUSG00000019478	Rab4a	1.48342	0.0379488	2.04	1.52	4.94	2.47	4.49	16.75	8.94	7.25	7.17	3.73
ENSMUSG00000021670	Hmgcr	0.562671	0.0379488	4.42	6.6	6.55	4.89	5.57	7.19	7.67	7.7	9.04	9.53
ENSMUSG00000023905	Tnfrsf12a	0.708102	0.0379488	8.05	7.07	8.19	8.89	9.2	10.87	17.65	12.35	9.89	18.93
ENSMUSG00000024359	Hspa9	0.63185	0.0379488	33.95	33.45	39.91	46.32	40.28	86.55	60.26	48.78	52.63	56.42
ENSMUSG00000029022	Miip	0.710997	0.0379488	3.59	4.78	5.81	6.18	4.35	10.36	7.39	8.71	5.74	8.23
ENSMUSG00000035914	Cd276	0.650335	0.0379488	6.44	6.19	9.09	6.01	7.42	7.77	12.51	10.44	11.31	13.41
ENSMUSG00000045160	Bola3	0.543244	0.0379488	12.22	10	9.4	13.05	13.29	19.79	15.91	15.43	14.79	18.22
ENSMUSG00000066861	Oas1g	-0.727688	0.0379488	3.59	3.08	1.99	3.17	2.24	1.39	1.39	1.82	1.6	2.23
ENSMUSG00000067274	Rplp0	0.661504	0.0379488	190.17	177.65	136.97	158.15	164.22	402.64	251.34	226.44	236.81	219.26
ENSMUSG00000028399	Ptprd	-0.734325	0.038103	12.19	12.84	14.96	14.55	10.12	6.21	5.69	7.18	11.04	9.66
ENSMUSG00000030607	Acan	1.17107	0.038103	1.8	1.86	1.82	1.59	1.76	7.2	1.95	3.05	3.27	7.05
ENSMUSG00000008318	Relt	0.848523	0.0382137	1.31	1.31	1.39	1	2.1	3.67	2.19	2.97	2.27	1.75
ENSMUSG00000001415	Smg5	0.572946	0.0382317	4.51	5.24	6.16	4.9	4.72	9.31	6.19	6.31	7.69	8.77
ENSMUSG00000029625	Cpsf4	0.535613	0.0382317	4.97	5.12	6.47	5.66	4.32	8.06	6.19	8.62	7.77	7.71
ENSMUSG00000060708	Bloc1s4	0.460164	0.0383401	15.99	21.54	18.89	20.86	20.84	26.21	25.55	26.04	29.6	27
ENSMUSG00000027868	Tbx15	-0.474246	0.0383716	21.46	22.08	21.08	23.67	19.96	12.55	16.08	18.12	15.58	16.01
ENSMUSG00000018583	G3bp1	0.560045	0.0383901	15.87	18.64	27.45	19.61	20.27	33.85	28.38	29.08	28.63	28.11
ENSMUSG00000033762	Recql4	0.978005	0.0383901	1	2.34	1.3	1.79	1.21	4.64	2.04	3.37	2.51	2.44
ENSMUSG00000033943	Mga	-0.572693	0.0383901	3.17	3.33	3.05	3.09	2.45	1.68	2.12	1.72	2.68	2.04
ENSMUSG00000037236	Matr3	-0.655739	0.0383901	10.56	12.32	15.19	12.28	11.99	7.3	8.13	5.61	11.09	8.12
ENSMUSG00000049555	Tmie	0.791222	0.0383901	2.87	1.96	1.96	2.58	1.65	3.93	2.66	3.14	3.97	5.59
ENSMUSG00000053801	Grwd1	0.826281	0.0383901	6.32	7.66	10.12	11.08	6.66	22.77	15	11.57	11.05	14.51
ENSMUSG00000029307	Dmp1	1.32549	0.0385822	12.78	14.36	25.39	17.44	25.83	95.2	26.64	27.93	39.63	73.93
ENSMUSG00000039275	Foxk2	0.48462	0.038597	4.36	4.7	5.28	4.48	5.47	8.06	6.36	6.87	5.81	6.95
ENSMUSG00000054717	Hmgb2	1.1149	0.0387404	25.32	30.09	32.56	34.06	45.48	168.15	52.61	66.39	65.64	47.5
ENSMUSG00000030431	Tmem238	0.982634	0.0387485	1.97	1.6	1.82	3.36	2.62	8.2	3.84	3.45	3.45	4.06
ENSMUSG00000013236	Ptprs	0.502736	0.0389249	5.33	6.55	7.33	6.1	6.91	8.14	8.77	11.17	8.67	8.91
ENSMUSG00000021243	Fcf1	0.582192	0.0391476	31.3	29.25	21.22	32.96	29.57	50.55	42.11	34.03	47.81	41.12
ENSMUSG00000028495	Rps6	0.624876	0.0391476	55.13	48.85	35.03	47.58	51.13	100.7	71.54	61.78	64.59	69.62
ENSMUSG00000033207	Mamdc2	0.943057	0.0391476	1	1	1.12	1.95	1.77	1.87	2.76	1.85	3.91	2.72
ENSMUSG00000020473	Aebp1	0.591522	0.0392726	32.69	20.62	21.12	18.99	25.84	34.56	40.53	36.66	32.23	32.79
ENSMUSG00000035772	Mrps2	0.648096	0.0392726	4.48	7.68	6.71	5.71	4.94	9.65	8.73	10.31	6.92	10.24
ENSMUSG00000038695	Josd2	0.533417	0.0392726	16.2	12.72	16.33	13.66	13.61	25.84	23.88	18.88	18.2	18.74
ENSMUSG00000061315	Naca	0.581947	0.0392726	17.43	16.15	13.47	16.25	17.79	32.8	25.76	19.08	21.66	23.59
ENSMUSG00000070319	Eif3g	0.574756	0.0392726	52.05	43.92	47.19	52.75	55.31	102.99	79.97	60.76	66.01	69.84
ENSMUSG00000020929	Eftud2	0.612348	0.0393169	9.33	7.75	11.54	6.29	7.86	15.28	11.9	13.24	12.25	11.68
ENSMUSG00000030978	Rrm1	1.1955	0.0393169	4.5	5.79	6.21	6.1	9.05	32.89	13.97	13.88	11.83	7.46
ENSMUSG00000036371	Serbp1	0.556285	0.0393169	8.09	8.03	8.12	7.96	8.29	17.29	11.21	11.16	11.02	10.04
ENSMUSG00000038943	Prc1	1.01153	0.0393169	1.35	1.41	2.45	2.3	1.55	6.94	2.55	3.66	2.74	3.12
ENSMUSG00000056737	Capg	0.782802	0.0393169	7.42	6.37	4.37	9.88	6.83	15.18	12.1	9.77	9.19	12.74
ENSMUSG00000019297	Nop9	0.610046	0.0393354	8.96	7.93	9.1	8.93	11.35	19.47	11.88	15.06	11.4	13.67
ENSMUSG00000057113	Npm1	0.724809	0.0396582	30.43	33.31	26.48	30.41	38.95	87.27	49.07	46.25	47.01	42.1
ENSMUSG00000074890	Lcmt2	0.667745	0.0396888	5.1	4.01	6.91	4.4	5.91	7.8	7.22	11.41	7.38	7.84
ENSMUSG00000015950	Ncf1	1.08784	0.0397319	1.12	3.05	2.8	1.06	2.01	3.46	2.93	4.3	4.27	4.75
ENSMUSG00000071415	Rpl23	0.713002	0.0397319	29.22	26.9	17.39	27.19	25.37	61.17	41.6	33.14	36.85	35.91
ENSMUSG00000001348	Acp5	1.12642	0.0397712	3.21	3.85	3.38	2.67	7.07	16.51	7.69	5.52	8.23	6.78
ENSMUSG00000018417	Myo1b	-0.53457	0.0397712	18.1	13.79	17.43	17.16	18.13	9.23	11.61	11.92	14.64	11.35
ENSMUSG00000052676	Zmat1	-0.675045	0.0397712	2.41	2.49	1.85	2.59	1.55	1.19	1.03	1.45	1.69	1.43
ENSMUSG00000054737	Zfp182	-0.719545	0.0397712	2.97	3.87	2.18	1.76	2.32	1.42	1.52	1.48	1.85	1.43
ENSMUSG00000057766	Ankrd29	-0.778077	0.0397712	6.61	12.84	12.68	15.17	13.5	5.75	8.27	6.4	6.52	7.49
ENSMUSG00000058806	Col13a1	1.07403	0.0397712	1.34	2.01	2.59	1.7	1.88	7.15	2.75	2.84	2.78	5.94
ENSMUSG00000062995	Ica1	0.719068	0.0397712	1.16	1.82	1.69	2.07	1.92	2.91	2.41	3.73	3.15	2.08
ENSMUSG00000088252	Snord13	-0.681089	0.0397712	20.84	28.06	22.02	20.38	16.09	18.42	11.48	10.23	13.31	13.84
ENSMUSG00000096910	Zfp955b	-1.11113	0.0397712	8.75	4.37	4.64	6.1	2.22	1.68	2.75	2.04	2.71	2
ENSMUSG00000016487	Ppfibp1	-0.509319	0.0397834	16.14	13.56	20.6	16.26	16.5	10.53	10.23	11.95	12.4	12.97
ENSMUSG00000020340	Cyfip2	1.08373	0.0397834	1.11	2.46	3.08	2.61	3.62	6.69	3.94	5.49	3.67	6.4
ENSMUSG00000035443	Thyn1	0.706172	0.0397834	7.61	4.54	4.38	6.49	6.9	11.28	10.95	7.25	8.55	10.23
ENSMUSG00000085156	Snhg15	0.800238	0.0397834	3.13	4.66	5.52	5.11	4.43	9.81	10.73	5.04	6.92	7.95
ENSMUSG00000020689	Itgb3	1.32347	0.0399625	4.5	9.35	10.73	4.04	8.02	32.02	9.49	16.79	11.68	24.1
ENSMUSG00000023224	Serping1	-0.423353	0.0399625	3513.16	3611.46	3096.97	3520.7	3340.59	2211.53	2732.94	2534.66	2568.38	2708.06
ENSMUSG00000032905	Atg12	0.785584	0.0399625	9.14	7.56	14.91	13.57	14.51	22.7	16.86	16.06	25.37	19.8
ENSMUSG00000046223	Plaur	0.837268	0.0399625	2.2	1.72	2.84	1.37	2.34	5.11	3.93	2.51	3.08	4.04
ENSMUSG00000052214	Opa3	0.450989	0.0399625	4.83	4.4	5.35	4.72	4.97	7.44	6.99	5.52	6.75	6.57
ENSMUSG00000054612	Mgmt	-0.396098	0.0399625	22.61	23.74	23.68	24	23.91	17.39	16.4	18.94	19.18	17.84
ENSMUSG00000072115	Ang	-0.656195	0.0399625	14.4	14.31	9.44	12.35	9.82	6.06	9.17	6.65	9.45	6.95
ENSMUSG00000049916	2610318N02Rik	1.03727	0.040377	1	1.46	1.88	1.49	2.24	6	2.5	3.91	2.36	2.41
ENSMUSG00000008976	Gabpa	-0.488653	0.0404911	8.54	11.54	10.38	9.47	10.67	8.11	6.43	6.44	8.19	6.91
ENSMUSG00000020392	Cdkn2aipnl	0.580697	0.0404911	15.47	21.9	21.17	21.56	26.02	38.36	33.78	30.11	26.97	28.61
ENSMUSG00000024101	Washc1	0.505747	0.0404911	3.37	3.12	3.96	3.37	3.77	6.49	4.44	4.66	4.91	4.63
ENSMUSG00000024829	Mrpl21	0.619335	0.0404911	14.63	11.87	8.59	10.59	12.87	22.67	17.74	15.08	18.61	15.41
ENSMUSG00000033544	Angptl1	-1.05382	0.0404911	20.64	29.31	39.62	36	24.97	25.23	8.71	20.03	10.73	11.83
ENSMUSG00000037369	Kdm6a	-0.636429	0.0404911	4.19	5.39	4.47	3.6	4.04	2.88	2.14	3.8	2.99	2.31
ENSMUSG00000049493	Pls1	1.47531	0.0404911	1.18	3.42	2.98	1.1	2.12	11.3	2.77	7.4	4	5.03
ENSMUSG00000049303	Syt12	0.894801	0.0405124	1.05	1.25	1.9	1	1.83	3.59	2.01	1.97	2.08	3.43
ENSMUSG00000040084	Bub1b	1.23398	0.0405979	1.92	2.23	2.54	1.43	2.35	11.65	2.63	3.31	5.91	4.39
ENSMUSG00000023030	Slc11a2	0.656548	0.0407025	6.96	4.44	6.96	5.27	4.35	9.39	10.38	9.25	6.78	7.85
ENSMUSG00000063450	Syne2	-0.633567	0.0407025	2.82	3.34	3.5	3.9	3.49	1.82	1.67	2.34	3.12	2.25
ENSMUSG00000070699	Sars2	0.757832	0.040732	4.48	2.99	4.78	3.1	4.1	10.26	6.53	5.14	5.4	6.05
ENSMUSG00000037621	Atoh8	1.03533	0.0409045	3.33	6.35	6.7	10.37	11.39	13.76	11.64	17.65	14.34	14.93
ENSMUSG00000021361	Tmem14c	0.75369	0.0411027	89.64	82.25	68.22	100.6	96.11	247.05	141.75	123.38	139.44	110
ENSMUSG00000053310	Nrgn	1.42509	0.0411687	12.5	24.51	14.29	10.83	18.44	118.17	21.41	28.74	35.99	46.65
ENSMUSG00000032946	Rasgrp2	0.71437	0.0412825	5.82	6.58	6.66	6.44	7.22	17.7	7.62	9.91	9.37	11.26
ENSMUSG00000021536	Adcy2	-0.549153	0.0416777	116.22	120.74	104.58	110.42	101.37	56.28	67.8	82.62	94.79	81.95
ENSMUSG00000049878	Rlf	-0.668896	0.0416777	3.09	4.5	4.35	4.77	2.81	2.75	2.16	2.02	3.01	2.21
ENSMUSG00000004393	Ddx56	0.487113	0.0417615	19.04	21.51	21.59	20.96	20.68	37.63	30.48	26.49	27.08	25.2
ENSMUSG00000037254	Itih2	0.743618	0.0417615	1.66	1.1	1.01	1.75	1.8	2.31	2.36	2.45	1.8	3.18
ENSMUSG00000039208	Metrnl	0.616017	0.0418653	31.72	25.98	35.09	43.51	41.78	45.41	54.5	47.05	57.22	66.72
ENSMUSG00000032698	Lmo2	1.1991	0.0419037	8.4	5.75	10.5	11.18	11.47	48.38	13.77	21.97	22.41	12.65
ENSMUSG00000035992	Fnip1	-0.660113	0.0419037	3.95	3.62	3.07	5.59	3.54	2.12	2.09	2.76	3.19	2.26
ENSMUSG00000031538	Plat	0.738592	0.0419137	1.71	2.63	2.43	2.22	1.62	4.94	3.47	2.86	2.56	4.05
ENSMUSG00000059409	Ppp2r5d	0.646933	0.0419137	13.83	9.99	15.79	11.1	14.44	23.61	16.23	15.87	24.12	22.44
ENSMUSG00000021957	Tkt	0.588004	0.0419164	10.52	14.48	14.51	12.68	16.21	26.74	18.61	20.04	21.15	16.53
ENSMUSG00000032216	Nedd4	-0.415651	0.0419164	78.75	65.83	74.3	71.02	73.68	51.1	53.59	59.67	58.22	50.17
ENSMUSG00000064061	Dzip3	-0.781164	0.0419164	4.15	3	2.04	2.37	2.08	1.52	1.42	1.2	2.15	1.5
ENSMUSG00000030036	Mogs	0.543942	0.0419975	31.21	27.88	30.57	29.45	32.05	54.39	53.48	44.47	36.19	35.33
ENSMUSG00000030677	Kif22	1.32992	0.0419975	2.67	1.51	2.66	1.54	3.95	14.85	4.56	3.69	5.07	5.17
ENSMUSG00000069045	Ddx3y	-1.66785	0.0419975	11.65	12.08	17.07	15.53	13.13	1	5.21	5.84	9.24	5.38
ENSMUSG00000042133	Ppig	-0.485911	0.0422405	3.56	4.23	4.25	4.6	3.18	2.7	3.16	2.77	2.85	2.58
ENSMUSG00000028729	Ebna1bp2	0.490715	0.0422739	20.31	17.09	17.93	18.89	21.17	32.66	27.46	25.22	21.72	27.75
ENSMUSG00000033883	Zfp267	-0.816492	0.0422783	4.87	3.99	2.96	3.98	2.75	1.53	3.36	1.64	2.15	2.05
ENSMUSG00000000184	Ccnd2	0.439895	0.0424167	10.92	9.11	9.94	9.84	10.78	12.9	15.69	11.88	14.16	14.15
ENSMUSG00000020876	Snx11	0.807448	0.0424167	3.33	3.06	6.87	4.12	6	7.84	8.85	8.22	6.09	8.18
ENSMUSG00000026987	Baz2b	-0.586468	0.0424167	3.55	4.34	3.93	4.83	3.06	2.1	2.24	2.85	3.09	2.83
ENSMUSG00000034449	Dhrs11	0.87828	0.0424167	9.14	9.27	9.01	7.65	8.39	31.35	10.24	16.73	14.45	13.25
ENSMUSG00000035027	Map2k2	0.436809	0.0424167	12.81	12.71	15.29	13	15.59	21.27	18.69	17.96	17.98	17.86
ENSMUSG00000036353	P2ry12	1.40986	0.0424167	1.47	2.15	2.88	3.87	1.54	16.41	5.82	4.96	4.19	3.62
ENSMUSG00000052560	Cpne8	-0.49745	0.0424167	9.37	8.18	11.75	8.23	10.38	6.56	6.5	7.86	6.26	6.54
ENSMUSG00000060288	Ppih	0.599771	0.0424167	8.6	7.94	7.3	7.45	7.88	17.07	10.02	10.01	9.98	13.69
ENSMUSG00000062743	Zfp677	-0.972738	0.0424167	1.73	2.99	3.09	3.72	1.36	1	1.09	1.18	1.77	1.22
ENSMUSG00000037474	Dtl	0.924827	0.0425678	1.61	1.29	1.96	1.58	2.21	6.11	2.57	3.16	3.38	2.09
ENSMUSG00000043943	Naalad2	-0.715485	0.0425678	7.6	11.61	11.17	11.98	11.99	4.95	7.42	5.24	9.48	6.5
ENSMUSG00000078317	F8a	0.55566	0.0425678	5.01	6.14	5.58	5.74	4.21	7.15	7.91	10.11	7.74	6.43
ENSMUSG00000085037	4933421O10Rik	-0.534332	0.0425678	3.1	4.52	4.42	4.49	3.5	2.67	2.68	3.02	3.06	2.31
ENSMUSG00000002477	Snrpd1	0.724366	0.0427037	41.77	35.08	30.49	46.54	32.87	93.15	66.02	43.36	52.24	60.4
ENSMUSG00000011118	Panx3	1.09742	0.0427037	1.27	3.35	1.28	1.6	3.16	3.46	4.48	3.83	6.44	3.23
ENSMUSG00000029657	Hsph1	0.761863	0.0427037	6.35	4.05	4.83	6.45	3.85	8.87	11.4	5.91	10.05	7.2
ENSMUSG00000020264	Slc36a2	0.710371	0.0427188	12.69	18.96	18.91	20.94	22.58	26.86	21.79	29.97	39.32	36.58
ENSMUSG00000023353	Agap3	0.525563	0.0427188	7.67	9.74	11.69	8.2	10.15	13.16	12.97	15.38	11.65	14.69
ENSMUSG00000007029	Vars	0.953235	0.0429955	7.64	11.24	17.98	11.1	17.26	39.59	19.86	24.58	17.42	23.91
ENSMUSG00000032518	Rpsa	0.703365	0.0429955	57.97	38.5	32.66	37.87	38.61	100.42	63.22	57.44	57.89	57.79
ENSMUSG00000033128	Gga1	0.436948	0.0429955	11.92	14.49	15.82	14.23	14.6	21.84	18.61	18.75	18.14	18.67
ENSMUSG00000034164	Emid1	0.69487	0.0429955	1.86	1.77	3.1	3.09	3.07	3.66	4.16	3.73	4.96	3.82
ENSMUSG00000037313	Tacc3	0.991402	0.0429955	4.59	6	4.56	4.94	5.77	21.35	6.26	9.98	11.45	7.28
ENSMUSG00000042851	Zc3h6	-0.538303	0.0429955	2.39	3.02	2.04	2.65	2.25	2.06	1.75	1.36	1.65	1.68
ENSMUSG00000090137	Uba52	0.620483	0.0429955	13.21	11.3	9.48	12.57	13.41	27.3	16.56	15.77	17.64	16.29
ENSMUSG00000004100	Ppan	0.76286	0.0430017	5.39	6.81	10.17	6.46	9.81	16.38	12.72	15.14	9.15	11.53
ENSMUSG00000025762	Larp1b	0.47491	0.0430017	1.96	2.31	2.28	2.05	2.21	3.41	2.84	3.06	2.4	3.41
ENSMUSG00000025887	Casp12	-0.549284	0.0430017	19.72	18.44	13.18	15.02	15.9	9.78	11.54	9.44	13.66	11.72
ENSMUSG00000051650	B3gnt2	-0.410962	0.0430017	5.57	6.61	5.64	5.61	6	4.54	4.32	4.69	3.95	4.63
ENSMUSG00000054676	1600014C10Rik	-0.561956	0.0430017	23.15	19.98	17.72	22.48	13.69	14.24	13.45	11.34	12.78	12.96
ENSMUSG00000068882	Ssb	-0.567438	0.0430017	31	40.62	30.54	47.01	43.6	25.74	26.57	22.23	30.65	23.67
ENSMUSG00000003469	Phyhip	0.926184	0.0431989	1	1.02	1.19	1.28	1.47	4.44	1.55	1.79	2.61	1.76
ENSMUSG00000018899	Irf1	-0.484328	0.0431989	134.86	164.73	160.93	166.86	164.18	128.19	89.45	123.57	120.64	106.94
ENSMUSG00000028066	Pmf1	0.89215	0.0431989	3.13	3.25	3.48	4.49	4.87	13.46	5.53	7.59	5.34	5.65
ENSMUSG00000037805	Rpl10a	0.565431	0.0431989	21.94	19.67	15.91	22.82	21.69	35.61	29.79	24.94	25.12	36.29
ENSMUSG00000015806	Qdpr	0.408598	0.0432376	22.64	28.19	28.15	25.28	25.79	36.37	35.04	34.01	34.11	32.65
ENSMUSG00000036948	Map11	0.537548	0.0432455	2.68	3.15	3.28	2.12	3.08	4.39	4.51	4.37	3.96	3.4
ENSMUSG00000069833	Ahnak	-0.502729	0.0432455	13.81	11.72	11.84	14.27	11.98	7.15	8.6	8.54	10.7	10.21
ENSMUSG00000020460	Rps27a	0.705313	0.0433248	36.91	31.93	23.15	32.86	30.35	81.29	47.78	43.12	42.12	44.45
ENSMUSG00000033220	Rac2	1.27523	0.0433446	1.48	2.16	4.54	1.7	3.52	11.44	4.35	4.46	7.87	4.13
ENSMUSG00000022817	Itgb5	0.422002	0.0434569	96.09	92.95	101.93	86.79	98.6	132.19	126.21	137.09	108.21	135.89
ENSMUSG00000005667	Mthfd2	1.02042	0.0434825	3.1	1.47	4.75	4.62	4.03	7.81	8.37	5.63	6.3	5.97
ENSMUSG00000012848	Rps5	0.669785	0.0434825	58.25	42.14	37.64	56.25	51.24	118.04	70.39	69.07	68.6	68.92
ENSMUSG00000015126	Tsr3	0.544054	0.0434825	17.81	16.03	19.76	23.03	15.44	31.09	22.07	26.85	30.06	23.87
ENSMUSG00000024402	Lta	-0.633619	0.0434825	1.83	3.07	1.72	1.54	1.79	1.36	1.33	1.23	1.2	1.11
ENSMUSG00000032380	Dapk2	0.688269	0.0434825	34.54	22.62	23.93	30.84	26.82	53.4	43.01	40.8	30.17	59.42
ENSMUSG00000032400	Zwilch	0.983772	0.0434825	1	1.25	1.28	1.08	1.5	5.39	1.74	1.78	2.06	2.28
ENSMUSG00000032560	Dnajc13	-0.45545	0.0434825	2.96	2.87	2.78	2.99	3.68	2.05	1.94	2.41	2.35	2.38
ENSMUSG00000034265	Zdhhc14	1.14279	0.0434825	1	1.16	1.47	1.72	1.5	6.57	3.41	1.65	3.22	1.94
ENSMUSG00000036975	Tmem177	0.707619	0.0434825	1.21	1.45	2.09	2.05	1.98	2.78	3.38	1.94	3.04	3.12
ENSMUSG00000039377	Hlx	0.488863	0.0434825	14.41	14.83	11.68	11.01	11.19	17.81	15.7	20.31	16.14	18.26
ENSMUSG00000040569	Slc26a7	-1.15993	0.0434825	33.07	56.14	71.52	45.33	42.9	12.3	17.04	36.04	38.94	15.76
ENSMUSG00000046516	COX17	0.548945	0.0434825	5.07	4.81	3.97	4.38	4.63	9.4	6.28	5.58	6.56	6.09
ENSMUSG00000058070	Eml1	0.681666	0.0434825	3.26	3.74	5.91	4.03	3.83	4.77	6.34	6.69	6.64	8.79
ENSMUSG00000062006	Rpl34	0.560623	0.0434825	21.87	18.55	17.18	24.4	18.79	39.47	29.65	24.04	27.66	28.66
ENSMUSG00000078440	Dohh	0.439223	0.0434825	8.25	7.69	9.52	8.23	7.15	12.52	11.14	10.94	10.06	10.61
ENSMUSG00000079555	Haus3	-0.663149	0.0434825	5.71	7.81	8.16	5.18	6.2	4.98	4.53	4.51	4.12	2.8
ENSMUSG00000086290	Snhg12	0.476661	0.0434825	3.12	3.1	2.85	2.95	2.73	5.12	4.1	3.95	3.31	4.22
ENSMUSG00000092837	Rpph1	0.866946	0.0434825	2.24	2.02	1.14	2.26	1.45	3.84	4.13	2	3.76	2.86
ENSMUSG00000029363	Rfc5	0.765104	0.0436896	7.23	6.4	7.65	6.46	9.25	20.83	11.45	13.45	11.05	8.46
ENSMUSG00000030980	Knop1	0.48041	0.0437816	4.03	4.13	3.12	3.82	4.27	5.84	5.02	4.62	6.19	5.34
ENSMUSG00000023345	Poc1a	0.773014	0.0439377	2.18	1.8	1.27	1.72	2.23	4.48	3.6	2.04	2.86	2.96
ENSMUSG00000038398	Upf3a	0.491781	0.0440352	4.89	4.89	7.15	5.48	5.82	8.66	8.59	7.34	7.14	7.69
ENSMUSG00000036352	Ubac1	0.827718	0.0440471	21.34	13.44	17.51	15.09	25.5	55.55	30.13	28	27.08	26.82
ENSMUSG00000074749	Kiz	-0.645886	0.0440471	11.59	9.22	11.56	9.92	12.15	5.64	5.29	9.92	8.29	6.47
ENSMUSG00000022025	Cnmd	2.12064	0.0441371	2.57	8.78	1.57	1.47	4.33	27.42	6.3	16.27	4.41	28.3
ENSMUSG00000023015	Racgap1	0.934529	0.0443636	1.85	1.61	1.39	2.09	2.37	6.63	2.86	4.25	2.75	2.36
ENSMUSG00000036403	Cep135	-0.432493	0.0443636	2.24	1.87	1.69	2.08	2.01	1.33	1.48	1.42	1.62	1.46
ENSMUSG00000042729	Wdr74	0.504568	0.0443636	4.43	3.31	4.33	4.74	4.32	6.34	6.94	5.25	6.33	5.11
ENSMUSG00000028015	Ctso	-0.471524	0.0444306	28.95	31.38	23.14	23.61	28.57	18.17	19.03	19.87	22.61	17.81
ENSMUSG00000038034	Igsf8	0.516898	0.0444559	8.44	10.87	10.32	10.49	10.94	11.59	18.3	15.87	13.81	14.02
ENSMUSG00000041685	Fcho2	-0.515763	0.0444559	2.99	3.1	3.11	4.17	3.06	2.4	2.43	1.8	2.63	2.23
ENSMUSG00000028702	Rad54l	0.849674	0.0444624	1.52	1.37	2.03	1.99	2.12	5.28	2.48	4.3	2.37	2.54
ENSMUSG00000034610	Tut4	-0.674922	0.0444624	2.81	2.06	3.46	3.38	3.03	1.48	1.63	1.69	2.68	1.81
ENSMUSG00000039621	Prex1	0.841938	0.0444927	1.61	1.54	1.45	1.26	1.67	4.38	2.38	2.79	1.49	3.23
ENSMUSG00000025862	Stag2	-0.630894	0.0445285	5.38	5.39	5.88	4.45	4.11	3.01	2.65	2.8	4.84	3.24
ENSMUSG00000029270	Dipk1a ENSMUSG00000029270	-0.459759	0.0445285	100.13	92.04	91.85	99.81	97.61	53.69	72.44	75.33	75.42	75.85
ENSMUSG00000018427	Ypel2	0.583225	0.0445639	2.65	2.15	2.24	2.38	2.96	5.26	3.55	3.21	3.06	3.7
ENSMUSG00000022831	Hcls1	0.505163	0.0445639	1.33	1.47	1.7	1.46	1.32	2.47	1.76	1.8	2.43	1.94
ENSMUSG00000024764	Naa40	0.768324	0.0445639	5.3	8.02	8.69	7.51	4.82	16.93	10.33	12.31	10.6	8.4
ENSMUSG00000029469	Ift81	-0.645668	0.0445639	4.33	5.88	3.42	4.02	2.81	2.54	2.42	2.96	2.53	2.28
ENSMUSG00000031672	Got2	0.422296	0.0445639	19.14	18.55	16.68	18.93	16.47	26.32	23	26.52	23.51	21.14
ENSMUSG00000033491	Prss35	0.945241	0.0445639	1	1.64	1.74	1.4	2.08	3.63	1.99	1.93	4.64	3.4
ENSMUSG00000064984	Snord73a	1.18587	0.0445639	5.67	4.98	1.67	6.08	4.5	7.66	10.35	11.19	6.29	14.09
ENSMUSG00000105504	Gbp5	-0.69581	0.0445639	3.79	4.07	2.54	2.34	2.73	1.45	1.9	2.07	2.46	1.6
ENSMUSG00000034480	Diaph2	-0.744054	0.0445765	2.85	2.41	1.79	3.61	2.55	1.36	1.18	1.83	2.15	1.36
ENSMUSG00000024477	Pggt1b	-0.703731	0.0446052	7.86	5.45	5.88	6.91	7.03	2.95	4.14	4.9	5.83	3.06
ENSMUSG00000029765	Plxna4	0.585083	0.0447977	1.25	1.31	1.08	1.01	1.46	2.6	1.7	1.6	1.61	1.74
ENSMUSG00000037243	Zfp692	1.05352	0.0447977	1.83	4.61	6.96	5.28	5.82	10.87	10.49	8.31	9.25	7.93
ENSMUSG00000029623	Pdap1	0.538507	0.0449155	7.56	7.87	7.1	7.08	7.84	13.34	11.41	7.57	11.56	11.38
ENSMUSG00000029925	Tbxas1	0.74101	0.0449314	1.51	1.56	1.58	1.34	1.72	4.25	1.71	2.12	2.53	2.87
ENSMUSG00000068039	Tcp1	0.559659	0.0450354	27.48	26.39	24.29	30	32.1	57.67	40.46	33.48	41.6	36.31
ENSMUSG00000021967	Mrpl57	0.600778	0.0451842	10.78	7.17	6.67	9.63	7.39	16.13	12.22	11.7	10.35	12.33
ENSMUSG00000038702	Dsel	-0.657993	0.0452476	5.29	4.42	5.99	4.13	4.67	2.48	3.76	3.76	2.17	3.63
ENSMUSG00000022391	Rangap1	0.908961	0.04527	9.91	8.42	10.42	5.59	10.18	30.06	14.99	17.22	11.25	13.23
ENSMUSG00000037406	Htra4	1.14919	0.04527	6.73	3.61	3.05	2.99	3.41	13.93	7.73	10.85	3.76	9.23
ENSMUSG00000042742	Bmt2	-0.497108	0.04527	5.96	5.18	6.71	6.53	6.39	4.92	3.47	3.91	4.69	4.93
ENSMUSG00000042770	Hebp1	0.567569	0.04527	2.76	3.74	3.49	3.17	3.56	6.97	4.64	4.36	4.09	5.04
ENSMUSG00000016496	Cd274	0.629232	0.0452811	3.16	3.23	4.78	3.32	3.21	7.71	4.49	4.74	5.82	4.82
ENSMUSG00000029461	Fam168a	-0.539003	0.0453037	3.97	5.02	3.99	4.71	5.85	4.02	2.67	3.06	3.16	3.26
ENSMUSG00000061032	Rrp1	0.420688	0.0453037	37.61	38.86	44.06	40.25	42.01	63.85	50.55	54.52	54.4	48.88
ENSMUSG00000015340	Cybb	-0.888707	0.0453044	12.48	12.01	16.32	23.92	14.12	5	7.44	10.51	7.87	12.34
ENSMUSG00000034023	Fancd2	0.467069	0.0453044	1.43	1.46	1.39	1.04	1.41	2.12	1.82	1.84	1.69	1.79
ENSMUSG00000058571	Gpc6	-0.488684	0.0453044	19.34	17.23	21.7	18.74	20.04	12.02	11.38	14.97	16.78	14.53
ENSMUSG00000020248	Nfyb	0.448313	0.045482	6.86	8.38	7.78	8.6	6.94	12.26	10.51	9.96	9.21	10.68
ENSMUSG00000021675	F2rl2	1.68499	0.045482	4.06	7.08	3.73	1	5.47	23.34	5.87	10.01	11.92	12.33
ENSMUSG00000035437	Rabgap1	-0.511262	0.045482	6.87	7.35	7.95	5.54	7.6	4.09	5.64	5.69	4.58	4.78
ENSMUSG00000036918	Ttc7a	0.773779	0.045482	3.97	1.78	3.46	2.81	3.6	5.27	4.93	5.81	3.77	6.35
ENSMUSG00000073063	Hbq1b	1.36683	0.045482	1.27	1.75	1.38	2.43	1.92	13.98	3	2.76	3.1	4.55
ENSMUSG00000031610	Scrg1	1.63843	0.0455413	2.13	5.48	1.91	2.23	5.01	17.6	4.44	8.08	5.23	22.06
ENSMUSG00000061286	Exosc5	0.564193	0.0455413	4.65	6.26	4.56	5.75	5.19	10.87	7.11	6.61	7.75	7.07
ENSMUSG00000071078	Nr2c2ap	0.47574	0.0455413	6.19	6.89	5.11	6.31	7.14	8.24	10.44	8.44	9.04	7.78
ENSMUSG00000028811	Yars1	0.489992	0.0455576	11.13	11.8	10.68	8.48	12.8	16.57	14.51	16.97	13.3	15.33
ENSMUSG00000022760	Thap7	0.484844	0.0457785	17.23	11.97	13.74	14.2	15.14	17	19.19	23.01	19.64	22.18
ENSMUSG00000022407	Adsl	0.562769	0.0459566	8.76	9.92	10.07	8.62	11.73	20.45	13.99	13.06	12.04	13.83
ENSMUSG00000022234	Cct5	0.60559	0.0459894	83.08	60.85	72.82	57.76	77.74	154.51	102.55	87.13	97.35	100.32
ENSMUSG00000041828	Abca8a	-0.6812	0.0459894	14.25	12.24	19.96	12.26	12.71	6.4	7.32	11.59	10.29	9.16
ENSMUSG00000048039	Isg20l2	0.556883	0.0460063	6.98	9.38	6.92	8.8	8.25	15.87	11.66	12.26	10.33	9.67
ENSMUSG00000034028	Cd226	1.35385	0.0460578	4.67	3.76	3.53	2.12	4.29	27.6	6.3	6.68	5.65	9.37
ENSMUSG00000027331	Knstrn	0.794864	0.0460686	1.32	1.38	1.59	1.37	1.63	4.94	2.04	2.29	2.17	2.03
ENSMUSG00000008450	Nutf2	0.527273	0.0461316	19	15.74	12.46	14.93	18.11	28.26	20.76	20.08	23.11	23.01
ENSMUSG00000060639	H4c9	1.08752	0.046178	2.15	1.22	2.13	2.66	3.49	8.4	3.81	6.21	3.48	3.25
ENSMUSG00000000861	Bcl11a	0.766515	0.0462509	1.09	1.12	1.57	1.27	1.39	3.79	1.76	2.01	2.29	1.57
ENSMUSG00000031239	Itm2a	-0.447728	0.0462509	223.79	196.26	195.73	212.56	216.41	125.83	148.76	151.43	183.73	160.89
ENSMUSG00000049553	Polr1a	0.730898	0.046258	1.7	2.57	1.77	1.12	1.92	3.12	3.84	2.45	2.46	2.9
ENSMUSG00000052293	Taf9	0.607867	0.0463147	7.48	6.8	8.48	11.48	9.73	16.85	14.39	11.34	13.06	11.03
ENSMUSG00000056671	Prelid2	1.06359	0.0463147	4.12	2.35	2.45	6.41	3.69	13.65	6.58	6.89	7.19	5.03
ENSMUSG00000059796	Eif4a1	0.433884	0.0463799	76.53	91.07	74.44	86.36	88.78	116.77	118.89	93.97	113.47	120.88
ENSMUSG00000040532	Abhd11	0.407761	0.04641	18.41	16.55	18.05	19.27	18.41	26.53	25.62	20.98	22.77	24.69
ENSMUSG00000000600	Krit1	-0.481852	0.0464764	4.32	3.48	4.01	3.59	4.03	2.35	2.65	2.71	3.59	2.71
ENSMUSG00000025931	Paqr8	-0.634799	0.0465118	7.81	10.54	12.71	8.91	9.78	4.68	6.56	7.56	8.03	5.42
ENSMUSG00000035505	Cox18	0.684076	0.0465118	3.94	3.54	6.51	5.44	4.47	8.72	9.8	5.76	6.96	6.9
ENSMUSG00000037902	Sirpa	0.648324	0.0465118	2.22	4.1	3.69	3.76	2.57	5.33	5.68	4.01	4.91	5.15
ENSMUSG00000001416	Cct3	0.490181	0.0468468	21.27	21.57	23.96	28.2	26.14	40.27	38.72	30.12	30.91	30.52
ENSMUSG00000006998	Psmd2	0.424587	0.0469762	56.44	62.13	57.21	47.53	59.2	74.82	81.63	82.41	69.39	70.4
ENSMUSG00000008575	Nfib	-0.526204	0.0469762	12.48	10.15	10.37	12.78	10.76	5.69	7.87	8.14	8.82	9.07
ENSMUSG00000011254	Thg1l	0.631075	0.0469762	3.3	4.23	2.8	3.69	3.29	7.62	6.08	4.17	4.54	4.82
ENSMUSG00000028069	Gpatch4	0.736929	0.0469762	5.62	2.44	3.33	2.88	3.47	7.31	5.73	4.81	4.83	6.03
ENSMUSG00000046138	9930021J03Rik	-0.594908	0.0469762	2.8	3.85	3.53	4.24	3.03	2.48	2	1.92	3.14	2.08
ENSMUSG00000052833	Sae1	0.471419	0.0472823	50.09	40.71	44.88	48.49	51.08	80.02	70.84	61.97	59.11	55.93
ENSMUSG00000002948	Map2k7	0.473529	0.0473211	7.93	6.44	7.42	5.41	6.24	8.36	8.56	10.29	9.82	9.13
ENSMUSG00000022665	Ccdc80	0.713339	0.0474931	17.71	19.92	19.15	22.18	23.54	47.98	22.48	34.06	26.07	43.64
ENSMUSG00000058900	Rsl1	-0.796692	0.0475855	3.88	3.09	2	5.22	3.88	1.63	2.1	2.55	2.01	1.75
ENSMUSG00000078810	Gp6	1.11519	0.0476822	2.72	2.14	2.18	1.54	1.48	10.84	3.16	3.67	3.1	3.54
ENSMUSG00000013663	Pten	-0.729063	0.0476927	18.23	23.76	25.57	27.99	21.14	8.55	12.87	16.9	19.33	14.57
ENSMUSG00000023243	Kcnk5	0.892253	0.0476927	1	1	1.6	1	1.68	3.81	2.13	2.58	1.4	2.02
ENSMUSG00000024683	Mrpl16	0.574855	0.0476927	19.21	18.37	14.84	17.88	20.88	31.76	32.78	20.1	30.02	22.82
ENSMUSG00000020232	Hmg20b	0.518124	0.0478209	7.12	8.8	8.1	5.48	8.02	10.95	12.5	10.13	9.69	10
ENSMUSG00000024782	Ak3	-0.577095	0.0478209	153.42	187.4	204.51	193.43	176.37	93	104.68	135.69	167.78	122.48
ENSMUSG00000029599	Ddx54	0.590693	0.0478209	3.72	4.74	5.49	3.5	6.35	6.91	7.8	6.73	6.39	7.19
ENSMUSG00000028159	Dapp1	1.06644	0.0479002	8	5.94	6.41	4.62	8.56	33.01	9.39	11.16	10.96	12.8
ENSMUSG00000006574	Slc4a1	1.17586	0.047904	1.91	3	2.79	2.26	1.74	12.24	4.35	5.95	4.71	2.48
ENSMUSG00000028953	Abcf2	0.540574	0.047904	25.73	23.8	28.23	22.36	32.91	48.08	41.14	32.23	32.44	40.05
ENSMUSG00000005583	Mef2c	0.587463	0.0479137	2.58	2.43	2.89	3	2.8	4.27	3.04	3.69	5.98	4.07
ENSMUSG00000026966	Ssna1	0.491232	0.0479137	45.59	42.45	37.16	45.63	44.16	81.2	59.52	54.9	54.8	54.69
ENSMUSG00000027827	Kcnab1	-0.7669	0.0479137	6.56	4.28	7.79	4.44	4.8	3.34	2.34	4.39	3.84	2.48
ENSMUSG00000022503	Nubp1	0.571565	0.0479748	6.15	5.15	5.27	4.45	6.1	11.13	7.24	8.18	6.26	7.96
ENSMUSG00000041453	Rpl21	0.568235	0.0479748	20.93	17.97	14.93	17.55	19.49	38.38	25.73	21.67	25.8	24.93
ENSMUSG00000001134	Uxt	0.517411	0.048066	6.52	6.85	5.11	5.15	5.58	10.64	7.79	7.08	8.93	7.52
ENSMUSG00000024570	Rbfa	0.700438	0.048066	18.4	27.81	18.86	23.96	26.62	59.93	30.39	30.89	35.08	35.34
ENSMUSG00000031917	Nip7	0.590154	0.048066	7.91	11	9.08	12.3	10.77	21.41	14.76	13.64	12.92	14.53
ENSMUSG00000039361	Picalm	-0.413561	0.048066	8.57	8.15	8.42	8.81	6.82	6.57	6.41	5.55	5.99	6.02
ENSMUSG00000047712	Ust	0.630388	0.048066	2.75	3.05	4.25	2.88	4	4.1	5.25	6.62	6.07	4.22
ENSMUSG00000066595	Flvcr1	0.552917	0.048066	2.09	1.82	2.53	3.36	2.3	3.76	3.46	3.6	3.3	3.27
ENSMUSG00000008226	Scrn3	0.570152	0.0481067	4.12	3.21	4.67	3.56	4.36	7.59	6.91	5.19	5.26	4.83
ENSMUSG00000024169	Ift140	0.76434	0.0481067	2.91	3.34	4.16	2.65	4.08	9.17	6.09	5.81	5.04	3.78
ENSMUSG00000024858	Grk2	0.468404	0.0481067	7.35	6.33	6.42	8.83	6.92	10.71	10.14	8.15	10.24	10.21
ENSMUSG00000049892	Rasd1	0.906847	0.0481067	4.32	2.34	5.24	5.43	2.8	9.65	7.99	5.86	4.97	8.31
ENSMUSG00000028023	Pitx2	0.689516	0.0481205	2.04	1.48	1.93	1.51	2.53	2.47	2.41	3.65	4.14	2.7
ENSMUSG00000036676	Tmtc3	-0.796289	0.0482574	4.2	4.31	6.28	4.95	5.58	2.46	2.49	2.26	5.46	2.63
ENSMUSG00000063856	Gpx1	0.777162	0.0482574	228.26	228.82	172.58	239.19	210.46	692.79	329.09	290.32	354	286.27
ENSMUSG00000071722	Spin4	-0.446777	0.0482574	5.78	5.88	5.82	6.4	6.83	4.04	4.4	5	3.88	5.33
ENSMUSG00000016257	Prelid3b	0.567584	0.0483483	34.55	39.12	27.37	26.51	27.69	59.86	49.55	40.47	42.1	38.42
ENSMUSG00000033857	Engase	0.826877	0.048458	2.06	2.43	2.17	1.68	1.94	6.24	2.12	3.33	4.29	3.29
ENSMUSG00000042793	Lgr6	0.534631	0.0484958	1.07	1.09	1.31	1.69	1.14	1.84	1.46	2	1.82	1.92
ENSMUSG00000049409	Prokr1	1.24421	0.0489149	2.47	1	2.04	1.75	1.33	10.02	3.44	3.41	2.17	3.43
ENSMUSG00000034203	Chchd4	0.639694	0.0489442	4.48	4.2	3.3	2.46	3.59	7.22	5.03	4.37	5.45	5.82
ENSMUSG00000001249	Hpn	1.32492	0.0490353	1.37	1.5	2.9	1.56	1.57	13.24	3.37	3.81	3.43	2.47
ENSMUSG00000001855	Nup214	0.618164	0.0490353	3.39	2.36	4.02	2.69	2.85	6.16	3.71	4.31	5.09	4.19
ENSMUSG00000015176	Nolc1	0.738519	0.0490353	7.66	10.74	11.93	8.14	13.78	26.37	18.15	14.45	14.02	14.68
ENSMUSG00000021592	Arsk	-0.56058	0.0490353	6.92	5.83	6.03	6.14	6.33	4.4	4.93	5.65	3.3	3.35
ENSMUSG00000040331	Nsmce4a	0.50545	0.0490353	15.25	17.03	16.34	19.09	18.56	32.81	24.82	20.92	24.17	21.05
ENSMUSG00000020490	Btnl10	0.958066	0.0490376	1	1.98	1.38	1	2.33	4.8	2.74	2.56	2.54	2.06
ENSMUSG00000027770	Dhx36	-0.429942	0.0491287	6.13	6.29	6.39	5.73	5.8	4	5.46	3.97	4.74	4.49
ENSMUSG00000058704	Memo1	0.665909	0.0491287	31.94	33.91	18.52	22.2	20.2	51.24	37.93	33.42	36.35	38.3
ENSMUSG00000090862	Rps13	0.583689	0.0491287	18.83	18.2	13.51	16.96	19.13	37.08	26.19	20.87	22.76	24.62
ENSMUSG00000028207	Asph	-0.407785	0.0491388	24.79	23.06	24.2	21.82	24.7	15.23	18.24	20.38	18.24	17.57
ENSMUSG00000027367	Stard7	0.51791	0.0491657	10.58	10.7	13.92	9.31	14.43	19.8	16.02	15.96	15.32	16.43
ENSMUSG00000021413	Prpf4b	-0.665025	0.0491907	5.36	4.9	5.4	9.16	5.33	3.22	3.34	3.09	4.5	4.62
ENSMUSG00000027573	Gid8	0.688784	0.0491907	7.76	8.56	6.14	8.38	8.78	21.36	11.1	12.32	10.09	11.08
ENSMUSG00000028717	Tal1	1.04647	0.0493531	1.15	1.54	2.1	1.45	1.97	7.88	2.27	3.18	2.61	2.69
ENSMUSG00000109324	Prmt1	0.532822	0.0493531	17.26	19.98	22.1	23.56	22.3	40.43	31.42	24.47	26.84	30.42
ENSMUSG00000025732	Mcrip2	0.786266	0.0495307	7.27	9.03	14.95	12.29	10.97	27.76	14.19	17.53	20.66	14.15
ENSMUSG00000030672	Mylpf	1.1572	0.0495307	1.45	1.56	1.64	2.73	3.78	10.05	3.74	4.46	4.2	3
ENSMUSG00000096740	Lbhd1	0.616403	0.0495307	2.41	1.91	2.7	3.68	3.07	4.5	4.41	4.6	3.24	4.02
ENSMUSG00000062115	Rai1	0.662841	0.0496497	1.48	1.37	2.33	1.56	1.78	3.13	2.53	2.16	2.09	3.65
ENSMUSG00000015749	Anp32e	0.661639	0.0498246	21.15	20.13	27.5	21.97	28.94	59.76	31.72	36.52	35.13	30.32
ENSMUSG00000028582	Cc2d1b	0.549859	0.0498442	4.33	4.11	5.95	3.74	4	6.33	6.78	7.24	7.01	4.89
ENSMUSG00000031616	Ednra	-0.550963	0.0500027	64.57	49.53	50.99	45.51	48.02	40.79	32.76	41.41	37.36	25.54
ENSMUSG00000025792	Slc25a10	0.444969	0.0500052	7.34	8.61	10.23	8.93	9.22	12.14	10.55	13.9	11.58	12.07
ENSMUSG00000020444	Guk1	0.527419	0.050093	18.21	18.43	16.24	15.56	18.31	35.96	22.44	21.98	24.61	22.13
ENSMUSG00000039356	Exosc2	0.660304	0.0504718	7.92	6.9	7.59	4.61	7.14	13.65	10.72	10.29	7.37	12.13
ENSMUSG00000091931	Gon7	0.614246	0.0505665	4.25	5.32	4.5	5.79	6.84	10.55	8.08	6.76	9.27	6.34
ENSMUSG00000036376	Abt1	0.522637	0.0506074	5.44	4.07	4.57	5.73	5.31	8.56	7.41	5.94	8.25	6.06
ENSMUSG00000002068	Ccne1	1.49867	0.0507294	3.95	4.52	9.83	3.98	5.57	52.16	10.68	14.74	10.08	8.47
ENSMUSG00000014763	Fam120b	-0.540753	0.0507294	14.45	16.32	12.58	10.67	9.5	7.73	9.77	8.53	8.54	8.39
ENSMUSG00000025531	Chm	-0.659822	0.0507294	2.61	4.08	3.45	3.66	3.2	1.51	1.82	2.12	3.05	2.46
ENSMUSG00000027230	Creb3l1	0.610856	0.0507294	46.35	38.41	37.93	41.48	40.19	40.12	74.5	67.93	57.83	79.64
ENSMUSG00000039745	Htatip2	-0.409086	0.0507294	34.85	41.46	35.04	38.47	36.41	26.33	24.81	30.74	31.2	27.42
ENSMUSG00000020325	Fstl3	0.499662	0.0507544	1.54	2.46	2.06	1.8	1.88	3.1	2.39	2.64	2.98	2.56
ENSMUSG00000019820	Utrn	-0.41905	0.0508241	4.81	4.7	4.73	4.34	4.64	2.99	3.65	3.17	4.15	3.51
ENSMUSG00000029111	Nelfa	0.514498	0.0508241	8.61	12	10.98	7.38	9.22	14.63	12.89	12.58	12.56	15.41
ENSMUSG00000036103	Colec12	-0.437671	0.0508241	148.95	167.64	180.4	150.62	159.8	113.5	111.13	117.4	148.88	107.9
ENSMUSG00000005566	Trim28	0.48129	0.0508573	19.88	20.64	18.48	22.1	22.41	37.44	29.22	29.94	24.6	24.71
ENSMUSG00000024644	Cndp2	0.413534	0.0508573	19.48	17.4	17.68	23.64	18.28	25.17	26.92	25.23	25.24	25.16
ENSMUSG00000034560	Washc4	-0.872482	0.0508573	9.33	11.26	8.46	13.15	7.79	2.87	7.26	6.32	7.42	4.53
ENSMUSG00000079492	Gm11127	-0.49986	0.0508573	2.06	2.45	2.8	2.29	2.34	1.37	1.47	1.95	1.68	2.03
ENSMUSG00000032939	Nup93	0.534395	0.0508775	7.6	10.29	12.03	9.02	11.67	14.96	13.08	16.62	12.19	15.92
ENSMUSG00000033004	Mycbp2	-0.67722	0.0508775	8.51	7.94	6.2	7.23	7.9	3.06	5.04	4.37	7.21	4.71
ENSMUSG00000040345	Arhgap9	0.618817	0.0508775	1.32	1	1.4	1	1.6	2.61	1.6	2.01	1.88	1.6
ENSMUSG00000006057	Atp5mc1	0.597073	0.050975	24.32	19.19	13.57	17.42	18.56	37.09	29.2	23.88	24.9	25.18
ENSMUSG00000023044	Csad	0.552176	0.0510003	23.32	18.73	15.84	14.12	20.4	23.88	25.51	32.94	23.48	28.67
ENSMUSG00000079641	Rpl39	0.620648	0.0510201	21.36	15.72	11.54	18.07	16.32	34.08	24.79	20.78	24.49	22.84
ENSMUSG00000014859	E2f4	0.770828	0.0510295	31.34	28.04	36.2	27.98	35.91	102.89	47.61	52.47	41.92	42.9
ENSMUSG00000003824	Syce2	0.947883	0.0511488	6.12	3.78	4.42	3.72	6.99	18.41	8.43	9.51	7.85	6.13
ENSMUSG00000011257	Pabpc4	0.549721	0.0513493	3.6	3.93	4.45	3.73	5.22	8.17	5.28	5.1	5.77	6.49
ENSMUSG00000047260	Emc6	0.420865	0.0513493	30.02	31.6	27.01	30.05	28.86	48.04	38.5	35.32	40.72	35.92
ENSMUSG00000011831	Evi5	-0.439309	0.0513795	8.13	7.02	7.09	7.47	7.01	4.7	5.77	4.6	6.27	5.91
ENSMUSG00000014498	Ankrd52	0.49366	0.0513795	1.7	1.02	1.31	1.54	1.28	1.87	1.9	1.89	1.8	2.05
ENSMUSG00000025574	Tk1	0.944656	0.0513795	4.37	4.08	5.03	3.94	5.47	19.47	6.35	9.7	6.58	6.47
ENSMUSG00000054728	Phactr1	-0.569838	0.0513795	14.73	16.23	18.19	13.36	16.39	7.3	10.94	12.54	13	10.15
ENSMUSG00000061479	Snrpa	0.500012	0.0513795	24.73	19.12	20.76	19.42	23.62	38.21	32.05	24.11	27.91	30.91
ENSMUSG00000070284	Gmppb	0.497041	0.0513795	8.24	9.16	10.06	9.87	11.19	14.55	17.56	13.35	11.95	11.52
ENSMUSG00000002957	Ap2a2	0.701326	0.0514545	12.06	8.95	20.21	14.34	15.39	28.35	21.68	24.7	18.92	19.05
ENSMUSG00000028049	Scamp3	0.400914	0.0514545	47.82	47.24	41.25	39.76	47.51	55.5	64.13	53.8	62.84	58.7
ENSMUSG00000029535	Triap1	0.4473	0.0514545	19.12	16.27	18.12	21.16	20.41	31.33	24.71	22.17	26.11	25.6
ENSMUSG00000032750	Gab3	-0.692197	0.0514545	3.16	4.62	4.34	5.01	3.31	2.12	1.95	3.92	2.56	2.3
ENSMUSG00000039041	Adrm1	0.450989	0.0514545	15.8	21.12	20.21	22.04	23.09	30.86	28.96	26.29	27.14	25.69
ENSMUSG00000060216	Arrb2	0.725818	0.0514545	9.1	8.55	11.74	8.89	9.51	22.68	9.06	15.28	18.59	16.37
ENSMUSG00000026701	Prdx6	0.574556	0.0514946	37.55	41.29	35.13	38.11	41.33	89.59	48.21	53.46	49.78	54.67
ENSMUSG00000027323	Rad51	0.797944	0.0514946	1.55	1.71	1.67	1.59	2.52	5.76	2.84	2.9	2.56	2.32
ENSMUSG00000036411	Kiaa0895	0.490307	0.0514946	1.72	1.51	1.49	1.47	1.4	2.9	2.17	1.96	1.93	1.83
ENSMUSG00000047379	B4gat1	-0.413879	0.0514946	80.96	84.71	81.23	86.62	69.49	59.82	64.21	62.12	65.5	51.12
ENSMUSG00000039542	Ncam1	0.532333	0.0514982	4.29	3.97	4.96	4.3	4.53	6.51	4.45	6.38	7.89	7.14
ENSMUSG00000020402	Vdac1	0.406175	0.0515128	41.25	40.96	47.48	48.07	51.19	66.27	64.14	55.58	58.32	58.55
ENSMUSG00000024843	Chka	0.394957	0.0515186	3.94	3.21	3.62	3.5	3.71	4.71	4.23	4.82	5.29	4.6
ENSMUSG00000027364	Usp50	0.373679	0.0515186	1.69	1.56	1.68	1.5	1.49	2.19	2.09	1.93	1.93	2.12
ENSMUSG00000000881	Dlg3	-0.680821	0.0515269	7.57	8	6.57	9.46	6.89	6.08	3.25	6.29	3.65	5.4
ENSMUSG00000024218	Taf11	0.36092	0.0515269	11.53	11.59	11.5	12.16	11.67	16.25	14.39	15.34	15.17	14
ENSMUSG00000029587	Znf12	0.690301	0.0515269	2.25	3.67	4.61	2.81	2.52	4.42	4.46	6.72	4.47	4.98
ENSMUSG00000037563	Rps16	0.691874	0.0515269	47.88	37.39	26.15	38.66	39.2	95.9	53.6	50.57	55.41	54.18
ENSMUSG00000079084	Ccdc82	-0.562239	0.0515269	5.22	5.61	5.97	4.31	4.1	3.71	2.57	4.03	3.87	2.96
ENSMUSG00000034601	Talpid3	-0.509382	0.0515279	4.22	4.64	4.84	4.77	3.73	2.87	3.09	2.57	4.22	3
ENSMUSG00000059070	Rpl18	0.548533	0.0516309	30	29.12	20.58	27.22	24.83	53.14	37.48	32.52	36.01	34.87
ENSMUSG00000028796	Phc2	0.385792	0.0517172	16.23	16.58	18.78	16.13	17.25	21.23	21.8	24.65	20.16	23.28
ENSMUSG00000033488	Cryzl2	0.82419	0.0517172	1.97	1.09	1.45	2.36	1.75	4.3	2	2.62	3.79	2.62
ENSMUSG00000000131	Xpo6	0.439258	0.0518886	3.73	4.13	4.25	3.22	4.21	6.02	4.7	4.77	5.45	5.53
ENSMUSG00000005378	Bud23	0.454416	0.0518886	13.22	11.98	9.64	11.29	10.79	16.23	15.25	12.73	16	17.82
ENSMUSG00000009927	Rps25	0.652748	0.0518886	25.75	24.15	15.03	23.3	20.46	50.21	32.08	28.46	33.14	28.17
ENSMUSG00000020952	Scfd1	-0.506016	0.0518886	6.83	6.28	7.15	9.19	7.33	5.22	4.98	4.55	6.69	4.52
ENSMUSG00000026245	Farsb	0.517839	0.0518886	23.55	22.69	20.54	27.46	28.08	41.25	43.3	31.16	30.1	30.4
ENSMUSG00000027506	Tpd52	0.43281	0.0518886	1.5	1.27	1.4	1.6	1.58	1.93	1.65	2	2.27	2.09
ENSMUSG00000037979	Ccdc92	1.54824	0.0518886	2	1.73	2.22	1.49	2.39	21.35	2.8	2.64	6.03	6.15
ENSMUSG00000038975	Rabggtb	0.680537	0.0518886	7.15	7.15	7.38	9.13	13.51	18.04	13.83	10.38	13.44	14.14
ENSMUSG00000040181	Fmo1	-0.466639	0.0518886	35.89	36.56	33.97	41.5	33.16	23.75	27.39	24.91	33.61	22.35
ENSMUSG00000043664	Tmem221	0.545034	0.0518886	1.25	1.51	1.26	1	1.21	1.6	2.27	2.16	1.47	1.65
ENSMUSG00000044934	Zfp367	0.87893	0.0518886	2.43	3.13	2.07	1.18	1.98	5.78	3.29	3.78	4.14	2.6
ENSMUSG00000046916	Myct1	1.35284	0.0518886	1.68	2.6	2.87	1.55	3.16	16.37	4.56	3.45	3.26	7.95
ENSMUSG00000056492	Adgrf5	-0.473802	0.0518886	20.79	25.46	30.53	21.58	21.43	15.26	18.7	15.8	18.72	17.14
ENSMUSG00000075289	Carns1	0.655129	0.0518886	1	1.6	1.4	1.06	1.64	1.68	2.73	2.44	1.66	2.03
ENSMUSG00000094441	Zfp955a	-0.790598	0.0518886	1.82	2.42	3.98	1.98	2.22	1.37	1.08	1.36	1.15	2.15
ENSMUSG00000014668	Chfr	0.597787	0.052024	6.46	4.31	6.6	5.75	8.03	10.68	8.16	10.71	9.7	7.44
ENSMUSG00000026860	Sh3glb2	0.404043	0.052024	8.9	9.48	9.69	8.86	9.39	11.74	13.2	14.36	11.62	10.67
ENSMUSG00000050578	Mmp13	0.654513	0.052024	702.17	400.05	547.92	386.41	415.29	859.64	682.57	574.95	756.13	935.67
ENSMUSG00000014353	Tmem87b	-0.55356	0.0520558	10.19	11.48	9.02	9	9.66	4.87	6.35	8.81	7.86	6.29
ENSMUSG00000037337	Map4k1	0.901247	0.0520558	2.22	1.65	1.99	1.51	1.48	5.79	1.74	2.7	3.61	3.77
ENSMUSG00000063457	Rps15	0.620974	0.0520558	92.25	93.62	68.45	71.56	80.11	195.78	107.35	103.06	114.16	117.91
ENSMUSG00000027671	Actl6a	0.65203	0.0521554	14.88	11.13	12.44	14.78	17.08	34.35	22.13	16.78	19.86	19.67
ENSMUSG00000042254	Cilp	1.20099	0.0521554	38.57	10.34	23.69	22.65	38.58	56.26	54.87	70.88	29.86	81.15
ENSMUSG00000043924	Ncmap	0.87925	0.0521708	1.57	1.22	1.1	1	1.34	3.24	1.8	2.13	1.29	3.71
ENSMUSG00000020022	Ndufa12	0.570254	0.0523028	28.48	30.09	21.18	27.37	28.09	53.88	44.55	29.58	38.91	36.45
ENSMUSG00000035024	Ncapd3	0.733067	0.0523619	2.64	1.7	3.03	3.36	3.53	6.02	4.23	5.31	4.6	3.29
ENSMUSG00000022538	Lsg1	0.54223	0.0525544	5.2	4.75	7.55	4.93	5.01	9.84	8.28	7.62	6.53	7.44
ENSMUSG00000044646	Zbtb7c	0.768718	0.0525544	2.16	1.77	1.24	1.39	1.27	3.68	1.88	2.53	1.95	3.52
ENSMUSG00000066829	Zfp810	-0.578448	0.0525544	3.37	4.14	2.77	4.98	3.78	3.03	2.41	2.84	2.25	2.1
ENSMUSG00000034189	Hsdl1	1.06918	0.0525698	5.97	3.14	7.36	3.69	9.91	17.47	7.36	14.37	11.39	9.75
ENSMUSG00000071711	Mpst	0.521415	0.0527348	1.63	1.43	1.36	1.46	1.22	1.87	1.54	1.99	2.3	2.61
ENSMUSG00000038473	Nos1ap	-0.566742	0.0527913	6.35	4	3.68	5.38	6.03	3.57	2.98	3.32	3.74	3.22
ENSMUSG00000024833	Pola2	0.837722	0.0530102	4.65	7.41	9.1	5.67	8.37	22.28	11.15	11.19	9.82	9.94
ENSMUSG00000075232	Amd1	0.780916	0.0530163	3.26	5.07	5.13	6.54	5.79	14.95	7.43	7.65	7.87	7.19
ENSMUSG00000070427	Il18bp	-0.63209	0.05302	17.72	13.75	8.74	12	13.79	6.54	9.18	9.92	7.52	8.8
ENSMUSG00000036781	Rps27l	0.559489	0.0530284	123.14	123.72	81.43	123.36	103.8	219.2	156.31	135.72	152.05	156.19
ENSMUSG00000000838	Fmr1	-0.524289	0.0530621	5.73	6.31	7.99	6.52	6.62	5.09	4.05	6.11	4.29	3.75
ENSMUSG00000016554	Eif3d	0.488756	0.0530621	31	34.3	30.73	33.53	38.6	58.74	53.39	47.2	40.84	38.06
ENSMUSG00000036054	Sugp2	0.54317	0.0530621	2.29	2.06	1.58	2.21	2.02	3.94	3.05	2.6	2.34	2.99
ENSMUSG00000028330	Ncbp1	0.500356	0.0534185	11.14	10.7	14.03	12	12.76	21.88	19.7	15.31	14.89	14.76
ENSMUSG00000051786	Tubgcp6	0.533157	0.0534185	2.03	1.73	2.43	2.08	1.92	3.08	2.45	2.74	2.57	4.07
ENSMUSG00000031960	Aars	0.566631	0.0534773	8.04	9.37	12.24	8.1	11.86	17.05	11.56	14.82	12.91	16.74
ENSMUSG00000045302	Preb	0.376702	0.0535035	12.62	12.23	12.53	14.23	14.66	18.01	16.57	16.55	16.67	18.08
ENSMUSG00000025969	Nrp2	0.456183	0.0536763	13.61	12.24	17.23	13.18	14.5	17.11	16.93	20.89	19.88	22.16
ENSMUSG00000066643	Wdr35	-0.58627	0.0537009	5.04	5.12	8.15	5.95	7.66	3.46	3.66	4.39	4.33	5.22
ENSMUSG00000027002	Nckap1	-0.464434	0.0537925	30.33	38	35.91	26.75	25.87	20.88	24.1	23.93	22.34	21.29
ENSMUSG00000041058	Wwp1	-0.48691	0.0537925	3.79	3.62	2.62	4.41	3.5	2.3	2.79	2.49	2.48	2.59
ENSMUSG00000046818	Ddit4l	-0.489448	0.0538135	57.21	56.67	44.82	42.57	56.46	41.13	41.33	38.79	30.91	31.42
ENSMUSG00000021326	Trim27	0.439503	0.0540025	7.59	8.35	9.67	9.13	9.72	14.3	12.45	12.2	11.14	10.31
ENSMUSG00000033307	Mif	0.555026	0.0540025	63.84	52.15	46.97	59.89	60.87	117.76	68.5	68.63	83.32	84.6
ENSMUSG00000097052	Snora43	1.50405	0.0541273	1	1	3.15	1	1	5.75	4.58	2.26	6.99	1.39
ENSMUSG00000000320	Alox12	1.29095	0.0542039	5.11	15.32	10	6.84	9.08	55.12	12.64	19.34	13.4	23.62
ENSMUSG00000026628	Atf3	-0.551989	0.0542039	84.15	107.1	63.65	94.16	69.55	69.3	57.58	55.72	51.42	48.51
ENSMUSG00000036782	Klhl13	-0.560692	0.0542039	40.3	35.03	36.48	30.85	33.37	19.87	29.07	17.27	29.68	25.65
ENSMUSG00000030067	Foxp1	-0.474633	0.0544615	10.49	11.21	9.03	10.4	8.03	6.74	5.81	7.63	8.4	6.82
ENSMUSG00000040410	Fbxl4	-0.550266	0.0545159	9.17	8.97	6.74	9.14	10.3	5.91	4.3	6.49	6.61	7.11
ENSMUSG00000030512	Snrpa1	0.518684	0.0545805	20.58	20.86	17.1	20.17	18.41	39.54	27.55	22.38	25.62	26.34
ENSMUSG00000030878	Cdr2	0.683594	0.0545805	1.79	4.23	3.16	2.51	2.36	4.62	3.81	4.08	4.08	5.17
ENSMUSG00000030983	Bccip	0.533466	0.0545805	38.79	31.65	33.11	48.72	34.09	67.65	58.91	45.81	49.94	47.04
SNORD88C	NA	0.732592	0.0545805	1.44	1	1.51	1	1	2.68	1.5	1.59	2.78	1.55
ENSMUSG00000021660	Btf3	0.495528	0.0546286	64.33	55.07	48.95	58.65	58.89	109.03	77.95	66.15	79.49	74.65
ENSMUSG00000021965	Ska3	1.27761	0.0546286	1.04	1.66	1.19	1.55	1.09	9.35	2.02	3.52	2.75	1.59
ENSMUSG00000070348	Ccnd1	0.671581	0.0547535	2.16	2.24	1.78	1.78	1.6	1.82	3.54	3.02	3.16	4.09
ENSMUSG00000025889	Snca	1.15575	0.0548142	1.82	5.31	3.24	4.37	2.48	16.06	5.34	7.69	5.31	5.32
ENSMUSG00000024966	Stip1	0.584263	0.0548269	47.67	37.79	38.1	43.95	46.96	91.41	73.98	50.61	50.62	61.94
ENSMUSG00000028864	Hgf	-0.51043	0.0548269	2.7	2.83	2.83	2.59	2.33	2.18	1.31	2.11	2.04	1.81
ENSMUSG00000091556	Gm14569	-0.626821	0.0549986	1.85	3.02	1.74	2.77	2.04	1.09	1.6	1.31	1.64	1.67
ENSMUSG00000023993	Treml1	1.56172	0.0550184	3.38	11.96	7.24	2.97	3.82	31.18	5.41	12.56	15.7	22.38
ENSMUSG00000019518	Ap4m1	0.499459	0.0550482	3.46	3.35	4.25	4.02	2.57	5.21	5.14	5.36	4.55	4.4
ENSMUSG00000041841	Rpl37	0.552776	0.0550482	53.17	49.26	36.25	52.07	47.29	96.69	69.53	58.68	58.72	68.55
ENSMUSG00000087679	Tmem250-ps	0.441518	0.0550482	10.86	9.61	8.39	7.12	9.45	12.61	11.59	11.91	13.05	11.98
ENSMUSG00000006333	Rps9	0.570136	0.0550654	54.13	51.44	37.12	52.05	45.58	103.44	68.18	61.54	67.97	59.96
ENSMUSG00000004319	Clcn3	0.556525	0.0551899	1.26	1.92	1.67	1.5	1.39	2.96	1.82	2.6	2.09	1.98
ENSMUSG00000005069	Pex5	0.496604	0.0551899	9.35	10.36	12.85	8.07	9.38	14.75	11.28	15.6	13.75	14.76
ENSMUSG00000020307	Cdc34	0.491736	0.0551899	19.93	24.72	17.48	24.74	24.23	39.44	28.51	30.44	29.02	28.57
ENSMUSG00000021048	Mthfd1	1.06005	0.0551899	7.63	7.23	10.2	10.61	10.78	44.33	17.68	23.26	12.88	10.8
ENSMUSG00000021116	Eif2s1	0.559815	0.0551899	15.02	16.3	15.55	17.5	19.68	36.11	26.93	20.59	21.88	20.83
ENSMUSG00000022708	Zbtb20	-0.577781	0.0551899	6.22	5.85	5.16	7	4.79	2.92	3.23	4.13	5.22	4.18
ENSMUSG00000024442	Dele1	0.568133	0.0551899	2.19	3.09	3.24	2.63	3.57	5.6	3.7	4.64	3.51	4.37
ENSMUSG00000026688	Mgst3	0.772724	0.0551899	21.62	17.14	14.37	15.8	19.99	55.85	27.13	23.6	30.98	22.1
ENSMUSG00000028005	Gucy1b1	0.645278	0.0551899	3.81	4.4	4.58	3.33	3.29	8.08	5.87	4.03	7.67	5.37
ENSMUSG00000032294	Pkm	0.375228	0.0551899	34.71	35.58	36.25	36.35	43.5	45.88	46.81	49.39	48.85	50.15
ENSMUSG00000034681	Rnps1	0.433773	0.0551899	38.07	40.1	31.53	33.18	36.24	59.33	47.7	46.68	47.03	41.89
ENSMUSG00000037490	Slc2a12	-0.626602	0.0551899	4.18	3.26	3.63	6.72	3.72	2.61	2.47	3.35	2.52	2.59
ENSMUSG00000040225	Prrc2c	-0.432586	0.0551899	2.97	3.24	2.46	3.37	2.81	1.99	2.14	2.02	2.53	2.3
ENSMUSG00000040785	Ttc3	-0.507607	0.0551899	6.64	4.73	6.27	6.74	5.28	3.47	4.38	4.16	5.2	3.67
ENSMUSG00000048874	Phf3	-0.515566	0.0551899	2.78	3.42	2.72	2.36	2.27	1.77	1.59	1.92	2.44	1.76
ENSMUSG00000053117	E330013P04Rik	-0.518227	0.0551899	1.78	2.49	1.94	1.63	1.68	1.25	1.61	1.05	1.38	1.34
ENSMUSG00000067713	Prkag1	0.449056	0.0551899	31.64	33.32	32.95	29.72	33.66	57.3	38.88	45.79	37.71	42.83
ENSMUSG00000073489	Ifi204	-0.609743	0.0552378	20.12	19.7	14.85	20.39	11.76	8.95	11.28	11.64	14.23	10.2
ENSMUSG00000032026	Rexo2	0.526405	0.0552705	31.26	32.98	24.98	35.82	28.7	55.44	50.17	34.17	38.98	44.3
ENSMUSG00000017478	Zc3h18	0.51062	0.0553433	2.72	3.9	3.46	3.29	3.5	6.29	3.86	4.64	4.36	5.05
ENSMUSG00000017404	Rpl19	0.566832	0.0554036	112.03	102.85	74.84	108.61	96.99	203.82	148.39	113.63	140.55	134.11
ENSMUSG00000034932	Mrpl54	0.504396	0.0554186	30.86	32.62	26.39	37.29	34.84	53.2	52.87	34.73	42.75	47.47
ENSMUSG00000020476	Dbnl	0.547678	0.055448	21.84	20.24	33.57	27.97	31.34	47.04	40.11	34.25	37.22	36.09
ENSMUSG00000020905	Usp43	-0.563225	0.055448	2.11	2.36	2.31	3.26	3.26	1.55	1.9	2.25	1.77	1.48
ENSMUSG00000016918	Sulf1	-0.83428	0.0555238	27.57	27.68	33.1	24.09	24.92	7.95	19.5	24.94	15.97	13.63
ENSMUSG00000026748	Plxdc2	-0.525661	0.0555238	66.7	74.94	97.93	76.68	77.62	42.06	51.34	61.41	69.43	51.18
ENSMUSG00000027510	Rbm38	1.18619	0.0555238	1.97	3.17	2.62	3.51	3.04	18.59	4.78	3.82	4.74	6.62
ENSMUSG00000038708	Golga4	-0.48314	0.0555317	3.44	2.73	3.68	3.34	3.15	2.12	1.89	2.4	2.99	2.37
ENSMUSG00000053716	Dusp7	0.616241	0.0555317	6.78	10.1	11.54	7.04	11.71	12.53	15.08	17.63	12.83	12.9
ENSMUSG00000029371	Cxcl5	1.33388	0.055593	3.58	6.84	6.43	7.18	11.62	43.64	10.95	8.58	15.77	20.68
ENSMUSG00000028434	Epb41l4b	-0.413132	0.0558286	13.69	14.97	18.18	15.15	14.37	12.82	10.14	11.22	10.88	12.21
ENSMUSG00000019832	Rab32	-0.448286	0.0558845	43.05	34.53	33.87	39.28	41.74	23.63	30.99	25.64	33.17	28.03
ENSMUSG00000020415	Pttg1	1.0869	0.0558845	4.63	4.41	3.28	4.34	4.85	24.29	8.95	7.24	7.58	5.11
ENSMUSG00000022912	Pros1	-0.386164	0.0558845	181.1	175.62	185.81	171.84	172.65	115.34	146.12	152.03	129.78	138.29
ENSMUSG00000046753	Ccdc66	-0.581348	0.0558845	2.89	1.78	1.47	2.2	2.13	1.56	1.24	1.17	1.46	1.43
ENSMUSG00000027342	Pcna	0.755636	0.0560842	23.66	26.78	24.45	25.09	29.67	83.13	43.06	34.28	42.29	30.49
ENSMUSG00000015837	Sqstm1	-0.399145	0.056189	140.96	147.61	153.29	141.72	147.91	91.94	111.87	130.31	112.35	111.33
ENSMUSG00000032261	Sh3bgrl2	0.977821	0.056189	1.24	2.3	1.8	1.2	2.1	6.83	2.45	2.84	2.21	3.65
ENSMUSG00000020130	Tbc1d15	-0.49161	0.0562263	15.87	22.93	19.48	16.78	17.56	15.24	12.53	15.46	10.94	11.77
ENSMUSG00000060636	Rpl35a	0.561222	0.0562263	8.62	8.72	6.73	10.57	8.61	17.91	12.17	10.04	12.11	12.15
ENSMUSG00000024742	Fen1	0.852518	0.0562607	2.9	2.61	3.22	2.33	3.2	11.01	4.19	4.76	4.4	3.61
ENSMUSG00000039672	Kcne2	-0.771837	0.0562607	1.76	3.7	2.42	2.21	2.05	1	1	1.91	1.59	1.62
ENSMUSG00000026388	3110009E18Rik	0.509495	0.056422	1.96	2.56	1.79	1.83	1.74	3.2	3.38	2.3	2.48	2.71
ENSMUSG00000024790	Sac3d1	0.59328	0.0564916	17.4	11.32	14.66	15.21	12.53	28.39	23.78	15.63	18.06	22.57
ENSMUSG00000005470	Asf1b	1.07065	0.0565475	3.24	3.96	3.24	4.2	5.25	19.98	6.42	10.08	6.05	4.79
ENSMUSG00000025156	Gps1	0.395589	0.0565475	35.36	33.94	39.52	31.2	41.98	46.45	50.45	46.31	46.01	49.01
ENSMUSG00000043614	Vps37d	-0.646665	0.0565475	9.79	7.77	10	11.67	10.52	7.58	4.32	6.94	8.67	5.04
ENSMUSG00000072621	Slfn10-ps	-1.06273	0.0565475	4.85	5.38	3.72	3.89	2.3	1.11	1.14	2.41	3.51	2.04
ENSMUSG00000000782	Tcf7	1.04498	0.0566388	2.21	8.16	4.26	2.25	4.68	7.75	6.97	11.11	6.84	7.37
ENSMUSG00000016253	Nelfcd	0.543571	0.0566388	13.94	13.28	16.17	14.88	18.62	29.36	25.08	23.01	18.54	17.37
ENSMUSG00000018909	Arrb1	0.611526	0.0566388	2.47	2.33	2.54	2.33	2.81	5.65	3.02	3.19	3.05	4.8
ENSMUSG00000026820	Ptges2	0.517524	0.0566388	4.73	5.79	5.48	5.01	6.11	10.1	9.1	6.2	6.54	7.41
ENSMUSG00000027454	Gins1	0.909328	0.0566388	4.98	3	2.05	4.04	3.98	10.99	5.76	5.4	7.83	4.3
ENSMUSG00000030499	Kctd15	0.662132	0.0566388	2.72	3.73	2.81	2.15	1.59	4	3.41	3.69	4.26	4.51
ENSMUSG00000031826	Usp10	0.877637	0.0566388	2.34	3.87	5.26	2.75	5.88	10.2	6.61	7.53	4.88	6.51
ENSMUSG00000047193	Dync2h1	-0.453359	0.0566388	2.03	2.14	1.66	1.78	1.51	1.21	1.15	1.34	1.5	1.44
ENSMUSG00000048758	Rpl29 ENSMUSG00000048758	0.603292	0.0566388	49.27	44.84	31.82	48.71	48.89	100.86	62.52	57.63	62.82	59.34
ENSMUSG00000052533	Nup188	0.783355	0.0566388	1.87	2.14	3.69	2.67	4.44	6.83	4.33	5.02	4.02	4.43
ENSMUSG00000053916	Nanp	0.536213	0.0566388	1.37	1.07	1.46	1.54	1.32	2.66	1.98	1.79	1.51	1.96
ENSMUSG00000055737	Ghr	-0.586629	0.0566388	60.84	74.56	79.36	73.93	65.69	32.92	47.97	59.91	60.73	39.84
ENSMUSG00000057388	Mrpl18 ENSMUSG00000057388	0.619664	0.0566388	46.15	32.94	36.22	53.02	49.44	98.35	64.07	56.14	61.55	56.77
ENSMUSG00000059713	Rcan3	0.700943	0.0566388	3.12	1.67	1.99	2.96	3.34	5.14	3.77	3.74	4.94	3.25
ENSMUSG00000062861	Zfp28	-0.598436	0.0566388	4.88	3.08	4.34	3.29	3.22	2.86	2.12	2.97	1.82	2.65
ENSMUSG00000070730	Rmdn3	0.592836	0.0566388	6.42	9.1	11.06	9.06	9.86	17.93	12.21	13.44	14.82	10.33
ENSMUSG00000087413	Gm11266	-0.86345	0.0566388	2.78	4.83	2.29	3.99	4.22	2.62	1.11	1.71	2.04	2.56
ENSMUSG00000025785	Exosc7	0.494234	0.0567024	6.05	5.53	5.27	5.34	6.43	11.46	7.49	7.22	7.41	7.31
ENSMUSG00000070737	Tmem35b	-0.520686	0.0571216	27.78	21.89	18.12	21.32	17.88	12.88	14.18	19.31	14.15	13.85
ENSMUSG00000001946	Esam	1.07187	0.057379	3.73	7.83	5.96	5.4	6.21	29.66	9.48	10	7.21	11.82
ENSMUSG00000025573	6030468B19Rik	1.11523	0.0575983	1	1.05	1.55	1.38	1.75	7.62	1.76	2.99	2.27	2.06
ENSMUSG00000032399	Rpl4	0.549136	0.057602	155.91	146.69	115.82	138.25	147.55	309.48	185.75	195.48	183.01	176.22
ENSMUSG00000060227	Golm2	-0.471141	0.0576242	7.05	7.81	6.48	5.81	5.68	3.84	4.5	5.78	4.71	4.89
ENSMUSG00000026281	Dtymk	0.529555	0.0577307	27.22	25.54	21.84	24.04	22.92	51.44	35.05	30	33.54	28.9
ENSMUSG00000008683	Rps15a	0.592363	0.0577776	6.53	5.82	4.32	6.64	6.14	13.28	8	7.73	8.29	7.66
ENSMUSG00000087651	1500009L16Rik	-0.418218	0.0578907	75.59	88.87	68.26	89.57	73.02	56.8	61.26	52.82	67.25	56.95
ENSMUSG00000063975	Slco1a5	-0.88502	0.0579201	16.34	30.67	28.09	21.1	23.46	6.15	14.19	16.36	17.49	12.99
ENSMUSG00000043445	Pgp	0.655031	0.0579235	30.36	53.65	44.46	48.66	48.83	104.81	64.21	66.77	52.65	70.41
ENSMUSG00000030612	Mrpl46	0.595688	0.0581114	14.32	15.38	9.18	12.88	14.17	25.32	15.8	15.77	22.63	20.37
ENSMUSG00000031010	Usp9x	-0.574835	0.0581114	1.76	2.79	2.69	2.54	2.48	1.68	1.23	1.9	2.05	1.41
ENSMUSG00000057278	Snrpg	0.602561	0.0581114	20.36	16.31	14.46	19.52	18.51	42.82	25.25	24.4	23.91	22.2
ENSMUSG00000034845	Plvap	0.640114	0.05831	2.36	2.53	2.28	2.56	2.22	4.19	5.98	3.23	3.46	2.54
ENSMUSG00000021714	Cenpk	0.614258	0.0583115	1.28	1.59	1.52	1.67	1.47	3.79	1.99	1.92	2.32	1.9
ENSMUSG00000030214	Plbd1	-0.530034	0.0583368	15.04	15.41	12.8	16.2	11.1	12.62	10.52	9.87	8.23	7.88
ENSMUSG00000079435	Rpl36a	0.591953	0.0584624	21.83	14.18	12.5	16.27	16.4	32.98	24.77	20.42	19.59	24.58
ENSMUSG00000028212	Ccne2	0.922277	0.058481	3.85	3.03	3.31	3.44	5.23	14.19	5.77	7.96	6.53	3.99
ENSMUSG00000068855	H2ac20	0.909212	0.0585685	1.31	1.1	2.14	1	2.28	4.39	2.66	2.03	3.38	2.05
ENSMUSG00000028416	Bag1	0.473994	0.0585952	99.47	91.08	82.84	80.6	96.53	169.69	118.85	111.7	124.4	107.71
ENSMUSG00000026986	Hnmt	-0.521292	0.0586149	45.5	54.67	44.97	57.7	56.14	29.04	33.82	40.78	48.17	30.84
ENSMUSG00000056755	Grm7	-0.807548	0.0586149	2.91	3.94	4.16	1.86	3.21	1.1	2.31	2.27	1.8	1.67
ENSMUSG00000004069	Dnaja3	0.422531	0.058622	15.89	14.5	18.1	19.05	17.4	25.82	23.43	21.61	19.11	23.93
ENSMUSG00000039202	Abhd2	0.434696	0.058622	1.43	1.1	1.5	1.48	1.18	1.95	1.95	1.64	1.62	1.84
ENSMUSG00000051391	Ywhag	0.410484	0.058622	16.53	16.39	18.02	13.09	18.78	22.83	22.58	21.97	20.55	21.39
ENSMUSG00000017210	Med24	0.552472	0.0586264	6.06	4.31	8.23	4.81	5.92	9.42	7.97	7.43	8.47	8.79
ENSMUSG00000005299	Letm1	0.526672	0.0590655	4.47	5.92	7.69	5.08	6.15	7.62	9.86	9.31	7.8	7.23
ENSMUSG00000021175	Cdca7l	1.0975	0.0590655	1.43	1.61	2.27	1.37	2.18	8.83	2.21	4.11	2.14	4.08
ENSMUSG00000032783	Troap	0.759437	0.0590655	1	1.14	1	2.12	1	2.89	2.16	1.92	1.92	1.46
ENSMUSG00000067995	Gtf2f2	0.8569	0.0590655	3.03	7.6	7.49	8.42	7.26	15.85	11.9	8.81	12.04	10.27
ENSMUSG00000020739	Nup85	0.759952	0.0591487	15.39	9.84	18.36	17.38	20.85	41.95	26.15	26.03	18.55	26.49
ENSMUSG00000042215	Bag2	1.1823	0.0592711	4.13	2.98	4.56	2.17	5.77	21.62	5.32	6.54	9.04	6.22
ENSMUSG00000026258	Snorc	1.56678	0.0593603	1.99	3.4	1.95	1.16	3.44	16.4	2.76	4.32	4.32	14.22
ENSMUSG00000025907	Rb1cc1	-0.666619	0.0596097	2.99	2.91	3.16	2.71	2.36	1.32	1.81	1.52	3.08	1.56
ENSMUSG00000028902	Sf3a3	0.485209	0.0596097	17.43	23.43	21.67	21.7	23.74	39.79	31.06	25.75	29.24	26.33
ENSMUSG00000032172	Olfm2	0.789171	0.0596097	2.68	4.53	2.11	3.85	2.91	9.1	4.61	5.36	4.45	4.42
ENSMUSG00000030697	Ppp4c	0.420511	0.0597353	25.37	23.06	27.78	33.79	26.49	38.41	39.07	34.67	36.3	33.08
ENSMUSG00000018648	Dusp14	1.04166	0.0598083	1.57	1.92	2.01	2.81	1.29	7.88	2.17	3.66	2.6	4.99
ENSMUSG00000031386	Hcfc1	0.554416	0.0598083	5.12	3.54	4.88	3.82	6.09	8.09	6.56	5.91	5.82	7.7
ENSMUSG00000021285	Ppp1r13b	1.1426	0.0598396	2.94	4.78	3.71	3.06	2.18	16.08	6.76	5.11	3.45	9.52
ENSMUSG00000028851	Nudc	0.463516	0.0598396	58.49	57.71	51.66	56.03	59.2	108.37	76.48	73.06	69.28	68.73
ENSMUSG00000034021	Pds5b	-0.502141	0.0598396	5.04	4.2	4.42	3.42	5.01	3.68	2.73	3.5	3.2	2.5
ENSMUSG00000041193	Pla2g5	1.01362	0.0598396	1.61	2.82	1.44	1.58	1.87	4.24	3.87	4.79	1.51	5.46
ENSMUSG00000049957	Ccdc137	0.706657	0.0598396	4.89	3.69	8.76	7.15	7.44	11.4	9.48	10.25	8.16	10.77
ENSMUSG00000064373	Selenop	-0.661693	0.0598396	780.59	865.67	875.84	951.01	795.3	311.85	498.93	720.39	674.57	597.57
ENSMUSG00000003360	Ddx23	0.481568	0.0599134	1.48	1.5	1.39	1.37	1.52	2.45	1.72	2.07	2.49	1.57
ENSMUSG00000002660	Clpp	0.411443	0.059925	34.96	39.25	42.88	47.61	43.12	64.32	50.71	51.49	54.13	55.3
ENSMUSG00000054072	Iigp1	-0.627778	0.05998	72.25	77.38	48.59	70.02	48.66	46.97	39.71	31.49	54	33.13
ENSMUSG00000038086	Hspb2	0.858773	0.0601645	1	2.88	1.87	2.04	2.14	5.16	2.53	2.79	3.45	3.67
ENSMUSG00000090290	Tarbp1	0.517801	0.0604694	2.26	1.39	2.09	1.91	1.73	2.88	2.47	3.28	2.52	2.22
ENSMUSG00000073838	Tufm	0.475677	0.060535	19.41	22.5	15.1	18.18	17.58	31.66	27.36	22.4	25.51	22.14
ENSMUSG00000022637	Cblb	-0.510369	0.0606031	16.31	9.79	15.69	12.06	11.86	8.46	10.38	9.58	8	9.08
ENSMUSG00000020263	Appl2	-0.439201	0.0606704	17.49	13.8	17.51	14.31	16.83	11.04	10.09	14.47	12.11	11.38
ENSMUSG00000038370	Pcp4l1	0.856702	0.0606704	3.24	4.23	3.37	3.41	3.5	13.47	7.25	5.6	4.15	4.73
ENSMUSG00000098661	Mir7052	1.08297	0.0606704	1.61	2.67	1	1	1.73	1.77	3.1	2.64	3.46	6.33
ENSMUSG00000021040	Slirp	0.392154	0.0608015	5.45	4.98	4.51	5.67	4.51	7.09	7.19	6.08	6.28	6.26
ENSMUSG00000022360	Atad2	0.928244	0.0608015	1.26	2.94	2.73	2.19	2.01	6.07	3.87	3.63	5.79	2.25
ENSMUSG00000008035	Mid1ip1	0.504018	0.0608577	17.09	21.09	21.5	16.5	26.94	33.53	25.14	26.03	31.02	29.03
ENSMUSG00000013155	Enkd1	0.555001	0.0608577	1.85	2.64	3.53	2.16	2.33	4.27	3.51	3.3	3.8	3.16
ENSMUSG00000032485	Scap	0.48729	0.0608577	6.21	5	7.61	6.14	5.53	9.49	7.76	9.22	6.74	9.49
ENSMUSG00000051220	Ercc6l	0.589116	0.0608577	1.27	1	1.15	1	1.53	1.71	1.26	2.44	1.77	1.85
ENSMUSG00000064246	Chil1	1.47706	0.0608577	6.11	2.2	1.6	1	1.51	11.71	7.33	2.9	4.1	5.32
ENSMUSG00000019433	Gipc1	0.425635	0.060928	20.8	17.78	21.91	16.79	16.62	28.12	25.96	21.75	26.8	23.23
ENSMUSG00000027111	Itga6	1.17626	0.060928	3.75	4.74	4.7	2.95	8.18	27.21	6.32	8.7	7.81	10.17
ENSMUSG00000031781	Ciapin1	0.449992	0.060928	5.07	5.64	5.97	5.98	6.3	10.08	7.69	7.16	6.5	8.48
ENSMUSG00000018654	Ikzf1	1.06662	0.0609761	1.62	1.68	2.7	1.58	2.42	10.96	3.49	3.36	2.78	3.17
ENSMUSG00000020917	Acly	0.618349	0.0609761	10.22	11.91	17	10.35	13.97	25.86	14.2	21.21	16.35	20.03
ENSMUSG00000022322	Shcbp1	0.521356	0.0612242	1.57	1.18	1.8	1.2	1.23	2.5	1.92	1.69	1.76	2.1
ENSMUSG00000026816	Gtf3c5	0.482283	0.0612242	6.31	8.45	7.87	6.95	10.71	11.43	12.02	11.29	9.91	10.81
ENSMUSG00000060152	Pop5	0.497722	0.0612753	6.43	7.95	7.19	10.18	8.23	12.72	12.73	8.83	10.86	11.13
ENSMUSG00000001510	Dlx3	1.12429	0.0614214	3.71	1	1.94	1.57	3.99	3.26	6.33	4.64	3.87	5.99
ENSMUSG00000019863	Qrsl1	0.664351	0.0614214	4.53	2.17	3.26	2.2	2.4	4.69	5.3	4.74	3.86	3.72
ENSMUSG00000031129	Slc9a9	-0.509037	0.0614214	11.28	9.43	9.91	7.64	7.67	4.98	7.11	7.51	5.87	6.78
ENSMUSG00000032621	Srek1	-0.575909	0.0614214	10.04	8.09	7.84	11.2	9.07	4.77	6.49	6.91	8.49	4.84
ENSMUSG00000034706	Dnai2	-0.490261	0.0614214	1.86	1.66	1.95	1.73	1.46	1.17	1.02	1.28	1.09	1.67
ENSMUSG00000061613	U2af1	0.49914	0.0614214	51.23	74.52	52.67	68.87	57.25	111.75	84.34	75	78.55	80.53
ENSMUSG00000022437	Samm50	0.497133	0.0614475	50.21	44.19	54.22	54.31	55.63	104.51	70.7	66.93	62.38	65.99
ENSMUSG00000026208	Des	-0.621785	0.0614475	17.17	14.65	10.44	14.05	12.97	5.99	11.48	11.08	8.08	9.01
ENSMUSG00000033272	Slc35a4	0.383259	0.0614475	33.5	38.44	35.92	34.14	38.46	54.92	41.21	48.5	45.9	45.5
ENSMUSG00000074129	Rpl13a	0.531918	0.0614475	16.97	12.8	13.34	18.35	13.73	30.15	21.26	17.92	20.15	19.93
ENSMUSG00000035649	Zcchc7	-0.600733	0.0614888	4.72	3.45	4.8	4.61	3.3	2.28	2.31	2.37	4.04	2.94
ENSMUSG00000037260	Hgsnat	-0.381849	0.0615925	61.94	64.91	54.34	65.6	70.76	45.36	53.09	46.59	52.02	46.26
ENSMUSG00000019947	Arid5b	-0.449072	0.0617244	8.96	8.62	6.18	7.02	6.52	5.48	5.5	4.7	5.43	5.99
ENSMUSG00000014226	Cacybp	0.522596	0.0618532	28.61	23.49	25.62	29.55	31.68	54.99	41.27	41.13	33.42	31.61
ENSMUSG00000024516	Sec11c	0.543126	0.0619886	21.16	19.22	18.22	18.66	18.16	41.9	27.59	20.62	26.3	26.31
ENSMUSG00000006010	Odr4	-0.593438	0.0620022	11.17	11.98	9.58	14.58	9.69	6.52	6.03	7.25	11.38	7.14
ENSMUSG00000089862	Umad1	-0.554191	0.0620417	27.91	31.35	35.61	38.27	38.08	16.32	21.99	27.22	30.24	22.52
ENSMUSG00000060961	Slc4a4	-0.459771	0.0621072	2.34	1.84	1.93	1.47	2.2	1.26	1.49	1.55	1.38	1.36
ENSMUSG00000029614	Rpl6	0.610114	0.0621407	42.1	38.91	26.79	38.32	39.09	88.32	52.51	47.59	49.1	50.26
ENSMUSG00000056919	Cep162	-0.429361	0.0621407	1.7	1.42	1.88	1.63	1.76	1.06	1.15	1.29	1.52	1.23
ENSMUSG00000021707	Dhfr	0.833162	0.0621432	1.82	1.64	2.87	2.17	2.36	7.57	3.06	2.9	4.07	2.88
ENSMUSG00000027889	Ampd2	0.599919	0.0621432	3.83	6.14	6.13	6.24	8.36	9.06	8.92	10.21	7.4	9.85
ENSMUSG00000034394	Lif	0.890586	0.0627059	1	1.14	1.72	2.11	2.97	3.6	2.07	3.65	2.91	3.4
ENSMUSG00000040009	Gnaz	1.09776	0.062713	1.18	3.94	2.59	1.48	2.53	8.63	3.74	2.79	4.4	5.11
ENSMUSG00000040548	Tex2	0.473427	0.0627371	3.63	5.24	4.47	4.95	4.45	6.61	6.95	5.35	7.46	5.27
ENSMUSG00000068735	Trp53i11	-0.46361	0.0627371	4.95	4.81	4.81	5.46	3.87	3.51	3.59	3.99	2.63	3.67
ENSMUSG00000044749	Abca6	-0.67974	0.0627849	2.99	2.88	2.32	2.35	1.34	1.7	1.61	1.22	1.54	1.16
ENSMUSG00000030319	Cand2	-0.452424	0.0629293	2.22	1.87	2.75	1.96	2.04	1.44	1.33	1.68	1.75	1.69
ENSMUSG00000005683	Cs	0.495298	0.0630109	20.51	19.59	22.41	22.3	29.26	40.05	26.68	34.75	32.01	27.51
ENSMUSG00000028464	Tpm2	0.522979	0.0630109	24.99	18.7	15.79	18.68	17.81	28.9	34.14	21.62	23.57	29.91
ENSMUSG00000026311	Asb1	0.769225	0.0630578	2.16	2.49	4.12	2.44	3.55	7.12	5.81	4.73	2.97	4.75
ENSMUSG00000035311	Gnptab	-0.367402	0.0630578	12.33	12.62	9.91	11.17	11.86	9.23	9.14	8.67	9.34	8.37
ENSMUSG00000068328	Aup1	0.385756	0.0631203	38.44	44.74	44.44	37.72	44.46	62.58	55.85	49.71	49.88	56.31
ENSMUSG00000001783	Rtcb	0.375315	0.0631398	48.93	44.86	47.27	47.81	49.03	66.91	70.03	52.62	61.28	59.11
ENSMUSG00000026201	Stk16	0.434242	0.0631829	9.8	10.58	13.26	12.28	12.06	18.35	16.55	13.94	13.38	16.19
ENSMUSG00000027774	Gfm1	0.462189	0.0631829	7.81	8.75	9.1	7.83	7.2	14.07	12.75	10.86	9.36	9.54
ENSMUSG00000027966	Col11a1	0.87883	0.0631829	1.41	2.02	1.9	2.07	2.32	5.38	1.66	3.32	3.8	4.85
ENSMUSG00000028669	Pithd1	0.518674	0.0631829	17.87	18.83	19.06	18.09	17.72	39.98	21.41	26.08	24.05	23.11
ENSMUSG00000029033	Acap3	0.467402	0.0631829	6	5.18	7.75	5.76	7.6	9.05	10.15	8.94	7.57	8.57
ENSMUSG00000029156	Sgcb	-0.473178	0.0631829	26.38	28.53	23.29	29.04	26.82	15.32	20.83	23.43	22.07	16.05
ENSMUSG00000029759	Pon3	-0.467553	0.0631829	34.43	32.34	27.67	36.48	27.54	17.62	25.22	23.95	26.66	21.58
ENSMUSG00000036779	Tent4b	0.63221	0.0631829	4.57	6.19	7.71	5.86	8.7	13.78	9.49	7.79	10.97	8.9
ENSMUSG00000038593	Tctn1	-0.452882	0.0631829	5.47	5.39	6.28	7.03	5.64	3.77	3.83	5.02	5.27	4
ENSMUSG00000052146	Rps10	0.677771	0.0631829	22.14	17.57	13.41	21.63	20.98	50.3	27.71	23.27	26.75	28.58
ENSMUSG00000110622	Iqcn	-0.692565	0.0631829	7.21	6.48	12.55	5.89	6.36	4.95	5.75	5.06	4.23	3.27
ENSMUSG00000059834	Sclt1	-0.509889	0.0632568	2.76	2.52	2.19	2.39	2.53	1.39	1.43	1.94	2.4	1.7
ENSMUSG00000023944	Hsp90ab1	0.488471	0.0633862	209.1	136.67	164.02	159.4	152.45	221.1	281.14	180.92	224.45	245.27
ENSMUSG00000007833	Aldh16a1	0.532179	0.0635475	5.41	4.07	5.19	3.22	5.47	6.98	5.46	7.52	6.74	6.59
ENSMUSG00000015316	Slamf1	0.881674	0.0635475	1.43	1.15	2.04	1.24	1.63	5.29	1.9	3.08	1.71	2.72
ENSMUSG00000022471	Xrcc6	0.698364	0.0635475	3.49	6.47	6.42	6.29	8.08	13.29	9.19	9.46	7.32	9.8
ENSMUSG00000022686	B3gnt5	-0.761245	0.0635475	4.55	4.92	5.2	2.77	4.6	2.67	3.19	1.68	3.8	1.95
ENSMUSG00000022788	Fgd4	-0.370746	0.0635475	1.8	1.6	1.6	1.8	1.65	1.21	1.3	1.36	1.5	1.18
ENSMUSG00000027883	Gpsm2	0.922067	0.0635475	1.98	3.62	4.19	3.87	5.83	10.55	6.91	8.76	4.16	6.23
ENSMUSG00000036898	Zfp157	-0.552767	0.0635475	1.78	2.68	2.32	2.84	2.34	1.21	1.56	1.49	2.07	1.86
ENSMUSG00000059474	Mbtd1	-0.484355	0.0635475	2.75	2.28	2.11	3.18	2.26	1.93	1.51	1.54	2.07	1.91
ENSMUSG00000028677	Rnf220	0.370274	0.0636928	8.66	7.45	7.85	8.25	8.64	12.15	9.73	10.54	9.68	10.8
ENSMUSG00000023004	Tuba1b	0.467241	0.063902	184.99	150.14	141.76	146.84	180.82	277.78	245.06	186.96	192	216.04
ENSMUSG00000032352	Lrrc1	0.493999	0.064122	1.66	2.62	2.09	1.79	2.57	3.41	3.03	2.82	3.07	2.59
ENSMUSG00000024841	Eif1ad	0.506533	0.064278	11.62	10.54	13.78	15.88	11.67	23.46	15.59	16.72	19.28	15.35
ENSMUSG00000062867	Impdh2	0.533001	0.064278	19.27	25.07	20.67	17.37	20.98	43.18	30.16	25.9	28.02	24.42
ENSMUSG00000026260	Ndufa10	0.475621	0.0642885	27.67	26.42	18.34	21.1	23.1	39.95	32.86	30.21	27.83	30.78
ENSMUSG00000038412	Higd1a	0.494185	0.0642885	15.13	11.74	10.27	13.46	11.18	21.06	17.78	14.56	14.33	19.48
ENSMUSG00000091119	Ccdc152	-0.876953	0.0642964	7.31	10.43	8.42	7.78	6.9	2.01	3.96	5.41	6.11	6.27
ENSMUSG00000002372	Ranbp3	0.490438	0.0644367	20.09	20.21	26.9	15.81	21.23	29.79	24.14	34.06	30.09	27.22
ENSMUSG00000033965	Slc16a2	-0.452998	0.0644367	40.77	48.59	54.53	44.32	49.13	30.32	38.83	43.03	32.69	29.55
ENSMUSG00000041920	Slc16a6	0.882826	0.0644367	1.08	1.71	1.66	1.44	1.6	5.69	2.29	3.16	2.19	1.67
ENSMUSG00000057098	Ebf1	-0.402146	0.0644367	28.92	33.92	31.17	35.96	28.7	19.64	24.71	24.59	26.06	25.18
ENSMUSG00000060924	Csmd1	-0.504231	0.0644367	7.73	6.37	6.51	9.34	5.74	3.84	5.34	5.14	5.4	5.26
ENSMUSG00000095432	Zfp748	-0.661783	0.0644722	2.51	3.59	2.18	3.49	1.79	1.53	2.12	1.67	1.27	1.8
ENSMUSG00000027597	Ahcy	0.54492	0.0645598	3.91	3.99	3.22	3.3	4.73	7.58	5.19	6.21	4.98	4.26
ENSMUSG00000044501	Zfp758	-0.637553	0.0645598	2.43	2.37	2.41	2.41	1.59	1.41	1.09	1.29	2.3	1.28
ENSMUSG00000025651	Uqcrc1	0.401089	0.0646717	38.96	39.89	42.17	37.07	41.02	66.47	52.65	45.96	48.99	50.78
ENSMUSG00000030016	Zfp638	-0.587668	0.0646717	2.68	2	2.88	3.27	2.06	1.46	1.78	1.45	2.4	1.5
ENSMUSG00000058558	Rpl5	0.5695	0.0646717	22.74	18.37	14.93	20.51	18.13	42.15	27.59	22.38	25.38	25.27
ENSMUSG00000021079	Timm9	0.495736	0.0647291	3.14	3.6	3.35	4.59	3.79	6.12	5.54	4.26	4.23	6.01
ENSMUSG00000091764	Zfp964	0.448808	0.0647753	1	1	1.55	1.14	1.06	1.58	1.53	1.39	1.63	1.62
ENSMUSG00000062328	Rpl17	0.65421	0.0648799	61.31	63.44	44.78	74.85	68.25	162.51	91.44	79.08	85.86	85.13
ENSMUSG00000028322	Exosc3	0.456612	0.0649639	24.43	30.44	30.48	37.75	25.64	46.79	39.39	35.95	37.68	42.77
ENSMUSG00000035623	Rsf1	-0.433019	0.0649639	1.97	2.54	2.57	2.11	1.88	1.69	1.51	1.46	1.92	1.59
ENSMUSG00000007670	Khsrp	0.567047	0.0650573	14.29	17.78	22.3	18.49	17.22	38.17	27.77	26.86	21.19	21.34
ENSMUSG00000024986	Hhex	0.935008	0.0650573	1.7	1.96	2.21	2.17	2.26	7.92	4.86	1.86	3.79	3.4
ENSMUSG00000026504	Sdccag8	-0.484295	0.0651803	6.51	7.49	4.75	6.02	5.01	3.86	4.77	4.77	3.63	4.09
ENSMUSG00000020717	Pecam1	1.01909	0.0651956	1.71	3.15	2.33	2.47	2.02	10.6	4.53	2.89	2.75	5.61
ENSMUSG00000022749	Tbc1d23	-0.380899	0.0651956	12.95	13.45	11.45	11.2	12.3	9.65	8.96	8.34	10.99	9.26
ENSMUSG00000038025	Phf2	0.530905	0.0651956	5.25	3.29	4.26	3.82	5.15	6.07	5.86	5.95	8.25	5.22
ENSMUSG00000038762	Abcf1	0.53352	0.0651956	11.67	11.68	14.57	10.6	9.5	22.8	15.94	15.42	12.81	17.7
ENSMUSG00000044442	N6amt1	0.396045	0.0651956	2.88	3.21	2.97	3.39	3.09	3.69	4.15	3.89	3.75	5.08
ENSMUSG00000028088	Fmo5	-0.428363	0.0652102	7.31	7.19	7.4	5.45	7.83	5.52	4.67	4.97	6.04	4.86
ENSMUSG00000033294	Noc4l	0.699974	0.0653848	7.95	8.65	9.21	11.07	9.59	26.89	11.15	16.77	11.4	13.27
ENSMUSG00000060373	Hnrnpc	0.433938	0.0656546	80.35	61.09	69.34	64.18	72.06	117.51	96.22	79.92	84.52	92.73
ENSMUSG00000097075	Cdiptos	-0.445756	0.0658487	2.15	1.58	1.9	2.62	2.12	1.64	1.47	1.45	1.43	1.53
ENSMUSG00000019715	Gle1	0.42794	0.065998	9.3	9.02	8.65	7.74	8.66	13.65	8.91	11.43	12.7	12.14
ENSMUSG00000041870	Ankrd13a	0.889583	0.065998	12.88	17.39	25.43	13.17	17.91	64.35	23.91	33.51	25.12	22.64
ENSMUSG00000003970	Rpl8	0.574591	0.0660104	131.49	113.28	91.72	120.77	124.74	267.91	140.44	143.13	168.21	166.44
ENSMUSG00000036752	Tubb4b	0.645463	0.0661488	59.83	64.59	75.01	65.14	87.09	189.79	103.31	94.15	89.35	93.37
ENSMUSG00000026365	Cfh	-0.664952	0.066473	77.43	94.6	116.43	102.94	95.13	42.64	50.86	70	100.03	54.89
ENSMUSG00000109511	Nup62	0.623296	0.0665079	16.03	15.15	16.49	13.33	18.11	40.86	23.57	23.21	17.76	21.12
ENSMUSG00000049436	Upk1b	-0.718777	0.0666345	37.38	31.9	23.68	26.36	29.82	9.96	18.2	24.39	23.61	17.61
ENSMUSG00000023022	Lima1	-0.37241	0.0668926	19.61	16.73	17.57	17.93	16.66	12.19	12.8	13.18	15.51	14.85
ENSMUSG00000037725	Ckap2	1.04083	0.0669329	1.43	1.76	2.18	1	1.27	6.93	1.99	1.99	3.9	2.4
ENSMUSG00000059412	Fxyd2	0.585528	0.0670438	1.18	1.51	1.22	1.14	1.49	2.56	1.41	1.89	1.59	2.59
ENSMUSG00000040888	Gfer	0.541664	0.0671126	6.1	8.14	10.29	10.12	8.61	14.55	10.88	9.98	12.52	14.71
ENSMUSG00000034259	Exosc4	0.401715	0.0671229	19.44	23.1	19.85	23.03	16.57	28.55	29	25.42	25.11	25.9
ENSMUSG00000050608	Micos10	0.504478	0.0671229	28.04	25.44	18.45	25.77	22.9	46.4	32.07	33.44	30.88	29.04
ENSMUSG00000052407	Ccdc171	-0.517947	0.0671371	2.05	1.67	2.25	2.07	2.79	1.19	1.81	1.32	1.71	1.52
ENSMUSG00000026536	Mnda	-0.717318	0.0672195	27.74	24.53	20.44	35.77	24.18	8.78	19.09	17.16	20.86	16.69
ENSMUSG00000003808	Farsa	0.650883	0.067248	6.02	10.29	10.85	12.2	12.23	22.2	14.82	13.89	13.85	15.12
ENSMUSG00000025402	Nab2	0.915561	0.067248	3.5	10.09	11.92	11.91	9.17	13.62	14.61	20.23	16.45	16.58
ENSMUSG00000032179	Bmp5	-0.449628	0.067248	26.79	23.24	26.61	19.14	24.3	14.14	18.56	18.1	20.77	16.44
ENSMUSG00000039997	Ifi203	-0.716102	0.067248	2.82	3.66	2.29	3.75	1.62	1.24	1.6	1.64	1.74	2.12
ENSMUSG00000024078	Ttc27	0.75939	0.0674115	4.53	2.73	6.46	5.23	4.9	11.85	6.44	5.61	7.72	8.61
ENSMUSG00000037972	Snn	0.553804	0.0674785	3.78	2.62	4.19	2.43	2.82	5.51	3.99	3.98	5.2	4.26
ENSMUSG00000029703	Lrwd1	0.551175	0.067483	4	3.24	2.67	4	3.7	6.79	3.96	6.06	4.46	4.76
ENSMUSG00000037780	Mbl1	-0.720898	0.0675337	12.04	12.76	12.2	18.82	10.69	4.72	6.84	10.64	10.58	8.53
ENSMUSG00000047832	Cdca4	0.546407	0.0675337	7.95	8.26	7.55	11.03	10.07	18.96	12.57	10.94	10.98	12.78
ENSMUSG00000058258	Idi1	0.443284	0.0675337	1.58	1.82	1.79	1.76	2.42	2.61	2.52	2.29	2.27	2.98
ENSMUSG00000058290	Espl1	0.800652	0.0675337	1	1.57	1.31	1.63	1	3.53	1.49	3.12	1.56	2.1
ENSMUSG00000020218	Wif1	0.614276	0.0675475	105.08	155.18	84.07	151.37	147.92	149.13	168.29	209.07	229.18	214.56
ENSMUSG00000037373	Ctbp1	0.435337	0.0675475	46.52	49.88	61.02	51.99	51.38	89.7	61.88	75.5	65.1	62.68
ENSMUSG00000042055	Wdr11	-0.460919	0.0675475	6.67	5.68	6.19	5.6	4.3	3.58	3.76	3.92	4.89	4.43
ENSMUSG00000030315	Vgll4	0.454928	0.0677065	8.62	11.3	10.92	9.82	9.5	17.34	11.63	15.53	12.66	12.11
ENSMUSG00000022867	Usp25	-0.420046	0.0677373	21.96	24.63	26.76	24.5	22.64	19.92	13.95	18.93	20.48	17.38
ENSMUSG00000028081	Rps3a1	0.585099	0.0678088	159.26	156.46	107.98	143.92	150.14	331.6	216.64	181.08	199.55	170.16
ENSMUSG00000061787	Rps17	0.592172	0.0678792	38.99	33.5	23.59	37.88	34.93	74.33	47.53	39	50.17	45.92
ENSMUSG00000037876	Jmjd1c	-0.463461	0.0678953	3.76	3.87	2.85	3.71	3.36	2.35	2.4	2.17	3.39	2.5
ENSMUSG00000034248	Gm16867	0.706874	0.067932	4.27	2.11	2.79	3.14	2.38	6.85	4.39	3.31	5.55	3.94
ENSMUSG00000036257	Pnpla8	-0.409574	0.0679818	8.04	6.47	8.24	8.87	7.65	5.33	5.41	5.82	7.08	5.92
ENSMUSG00000005148	Klf5	0.73581	0.068188	2.66	1.75	2.46	2.84	2.69	7.31	4.59	2.95	3.56	3.18
ENSMUSG00000049580	Tsku	-0.492897	0.0681892	2.96	4	3.06	3.36	2.75	2.11	1.88	2.96	2.57	2.01
ENSMUSG00000002257	Def6	0.963417	0.0682367	2.29	4.15	4.68	1.48	5.03	7.42	4.55	6.91	5.58	7.17
ENSMUSG00000045962	Wnk1	-0.406083	0.0682367	2.71	2.71	2.34	2.95	2.83	2.14	1.99	1.65	2.1	2.38
ENSMUSG00000004535	Tax1bp1	-0.520582	0.0683885	13.27	14.38	17.64	18.28	14.82	8.7	10.34	11.57	15.31	9.42
ENSMUSG00000017737	Mmp9	1.20019	0.0683885	3.03	3	6.46	3.64	5.58	11.31	6.79	7.22	5.26	26.19
ENSMUSG00000020131	Pcsk4	0.652431	0.0683885	1	1.35	1.31	1.6	1.27	3.3	1.68	2.37	1.6	1.64
ENSMUSG00000025027	Xpnpep1	0.517946	0.0683885	13.71	12.64	13.91	11.61	12.53	26.81	16.96	20.5	14.48	15.64
ENSMUSG00000026896	Ifih1	-0.469532	0.0683885	3.9	3.68	4.45	5.24	3.8	2.37	3.45	2.89	3.56	2.97
ENSMUSG00000029507	Pus1	0.727932	0.0683885	5.08	5.89	7.39	8.4	3.94	15.08	10.56	9.05	7.04	8.99
ENSMUSG00000031691	Tnpo2	0.545162	0.0683885	2.94	2.78	4.6	3.05	4.7	5.26	5.24	4.72	4.56	6.01
ENSMUSG00000035139	Secisbp2	0.505061	0.0683885	2.95	3.25	5.06	2.99	2.83	4.71	5.04	5.05	4.43	4.45
ENSMUSG00000052926	Rnaseh2a	0.497422	0.0683885	8.06	9.07	6.89	6.12	8.09	13.89	12.18	9.19	9.68	9.29
ENSMUSG00000041417	Pik3r1	-0.457645	0.068409	25.33	34.03	27.58	30.73	28.61	15.75	21.8	25.15	22.71	21.82
ENSMUSG00000025508	Rplp2	0.583403	0.0687888	35.31	29.74	22.17	31.32	26.2	63.5	47.17	33.68	38.07	37.57
ENSMUSG00000001663	Gstt1	-0.452456	0.0691071	65.84	76.03	57.09	84.24	72.42	63.39	45	49.95	55.41	46.03
ENSMUSG00000027620	Rbm39	-0.389531	0.0693586	57.32	51.79	58	63.48	52.08	45.63	37.77	40.83	51.21	40.95
ENSMUSG00000045411	2410002F23Rik	0.441948	0.0696265	9.29	9.67	12.58	9.97	10.47	15.36	12.26	16.37	11.51	15.38
ENSMUSG00000044167	Foxo1	-0.443105	0.0699403	9.71	12.89	10.33	8.78	9.83	7.25	6.46	9.2	6.97	8
ENSMUSG00000040269	Mrps28	0.495125	0.0699529	68.49	62.6	40.03	63.21	56.75	93.33	86.22	68.54	81.16	76.5
ENSMUSG00000048752	Prss50	1.50717	0.0701691	1	3.19	2.35	2.34	3.81	25.88	5.46	4.59	4.71	4.06
ENSMUSG00000024654	Asrgl1	0.510697	0.0701715	5.42	5.9	5.06	4.82	5.38	11.09	7.52	7.03	5.67	7.41
ENSMUSG00000041168	Lonp1	0.517291	0.0701715	11.39	13.77	17.12	14.33	17.76	27.3	20.22	16.47	19.74	22.87
ENSMUSG00000089661	Mia	0.909558	0.0701715	2.12	2.96	3.2	2.68	3.68	9.55	3.97	5.56	2.81	7.82
ENSMUSG00000027306	Nusap1	0.991661	0.0702992	1.4	1.87	2.07	2.01	3.57	9.07	2.81	3.47	4.73	2.89
ENSMUSG00000017428	Psmd11	0.357682	0.0703225	25.01	21.76	22.27	27.03	24.65	34.36	30.61	28.86	30.19	30.44
ENSMUSG00000019179	Mdh2	0.399564	0.0705123	71.36	76.89	69.6	76.17	77.47	123.66	103.58	88.22	85.36	93.31
ENSMUSG00000073705	Cenps	1.01954	0.0705123	3.62	2.87	2.72	1.18	2.82	9.62	5.76	3.74	4.98	3.12
ENSMUSG00000029238	Clock	-0.52265	0.0706294	3.91	2.4	3.31	3.6	3.96	1.96	2.18	2.35	3.08	2.34
ENSMUSG00000001962	Fam50a	0.480819	0.0706325	13.94	15.38	14.36	12.1	16.3	28.16	18.81	16.47	19.01	19.38
ENSMUSG00000012443	Kif11	0.872387	0.0707128	1.07	1.19	1.74	1.05	1.33	4.95	2.29	2.23	1.76	1.43
ENSMUSG00000022548	Apod	-0.836683	0.0707649	102.57	128.46	81.76	129.25	65.62	31.48	66.98	87.62	45.17	60.26
ENSMUSG00000024613	Tcof1	0.509854	0.0707649	6.38	6.38	6.22	4.11	6.49	10.64	8.5	8.44	6.97	7.43
ENSMUSG00000026238	Ptma	0.43211	0.0707649	263.53	257.46	245.94	265.11	294.46	484.32	351.53	308.92	324.65	341.08
ENSMUSG00000033809	Alg3	0.468776	0.0709684	29.19	22.64	18.55	20.48	27.87	29.15	36.41	29.07	32.68	35.23
ENSMUSG00000031592	Pcm1	-0.540733	0.0710027	2.89	1.97	2.2	3.12	2.1	1.36	1.41	1.61	2.03	2.01
ENSMUSG00000034120	Srsf2	0.509406	0.0710027	78.33	87.61	88.85	88.67	92.07	187.96	118.38	116.95	96.96	115.3
ENSMUSG00000023169	Slc38a1	0.840923	0.0710074	1.14	1.11	1.68	1.6	1.84	4.55	1.67	2.98	3.07	1.66
ENSMUSG00000015363	Trabd	0.496959	0.0710229	5.7	5.79	6.29	3.94	6.17	7.46	8.16	8.91	6.07	8.58
ENSMUSG00000034243	Golgb1	-0.434172	0.0710229	3.82	4.67	3.61	3.69	2.91	2.8	2.42	2.65	3.11	2.75
ENSMUSG00000038070	Cntln	-0.421547	0.0710229	2.61	2.06	1.99	2.16	1.66	1.58	1.39	1.63	1.68	1.48
ENSMUSG00000041975	Mettl8	0.605522	0.0710229	2.75	3.54	2.73	2.98	2.03	6.31	3.49	4.69	3.44	3.69
ENSMUSG00000090553	Snrpe	0.574477	0.0710229	28.79	21.28	23.31	29.5	25.33	59.31	36.69	29.37	31.94	38.28
ENSMUSG00000024424	Ttc39c	0.443411	0.0710709	1.66	1.85	1.78	1.61	2.1	2.15	2.63	2.04	3.13	2.38
ENSMUSG00000044894	Uqcrq	0.4401	0.0710709	33.13	30.36	24.53	35.4	27.44	49.47	42.31	34.63	39.15	38.82
ENSMUSG00000021136	Smoc1	-0.421684	0.0713239	81.57	76.45	87.96	66.21	90.16	72.24	51.56	55.05	63.51	58.31
ENSMUSG00000022332	Khdrbs3	0.513882	0.0713239	6.85	7.22	5.71	9.18	5.56	11.88	8.49	9.79	8.06	10.75
ENSMUSG00000039230	Tbcd	0.608763	0.0713239	5.41	3.67	4.84	4.24	3.98	10.55	4.96	7.38	6.14	5.64
ENSMUSG00000060441	Trim5	-0.677767	0.0713239	3.73	3.49	2.42	2.76	2.64	1.59	1.21	2.88	1.75	2.26
ENSMUSG00000040952	Rps19	0.541721	0.0713894	30.89	23.29	18.42	25.17	25.76	51	34.94	30.67	32.95	31.19
ENSMUSG00000059552	Trp53	0.388354	0.0714008	27.55	26.55	24.55	25.7	28.39	43.66	35	33.3	31.95	30.96
ENSMUSG00000060703	Cd302	-0.438347	0.0715889	703.88	651.55	486.06	723.85	591.32	383.16	510.1	485.12	486.59	452.67
ENSMUSG00000005625	Psmd4	0.421688	0.0719774	39.08	34.68	36.91	35.39	41.1	66.43	49.53	47.14	47.32	42.75
ENSMUSG00000022674	Ube2v2	-0.606987	0.0719774	4.38	4.14	6.47	7.41	7.77	3.18	4.62	3.47	3.84	4.21
ENSMUSG00000020453	Patz1	0.426806	0.0720676	5.27	4.78	6.96	5.67	5.12	6.92	6.56	8.59	6.97	8.22
ENSMUSG00000004383	Large1	-0.483082	0.072153	2.77	2.93	1.78	3.03	2.68	1.79	1.63	1.9	2.11	1.88
ENSMUSG00000018974	Sart3	0.626525	0.0722271	4.82	4.18	6.06	5.16	7.41	11.83	5.79	8.78	9.25	7.36
ENSMUSG00000044534	Ackr2	0.524135	0.0722271	1.01	1.12	1.32	1.68	1.03	2.22	1.74	1.41	1.63	1.79
ENSMUSG00000029910	Mad2l1	0.581694	0.0722416	3.65	3.23	3.71	3.59	4.16	9.01	5.77	4.84	4.39	4.44
ENSMUSG00000032513	Gorasp1	0.541446	0.0722416	5.39	4.73	8.66	6.76	7.53	8.91	11.12	9.31	10.28	7.74
ENSMUSG00000020440	Arf5	0.387988	0.0722796	92.88	94.41	82.06	107.37	96.03	150.17	122.24	112.94	116.63	117.73
ENSMUSG00000024947	Men1	0.474215	0.0722796	11.19	13.55	19.39	14.42	17.63	18.58	20.43	21.23	21.75	22.06
ENSMUSG00000046179	E2f8	0.925788	0.0722796	1.38	2.09	1.89	1.73	2.35	7.38	2.51	4.75	3.04	2.05
HIST1H2AN	NA	0.762208	0.0723672	1	1.28	2.04	1	1.24	2.54	1.35	1.81	3.24	2.26
ENSMUSG00000029348	Asphd2	0.751699	0.0724273	1.56	2.61	1.32	1.09	1.37	1.73	3.34	3.11	2.07	2.92
ENSMUSG00000026473	Glul	-0.405398	0.0725023	67.55	68.76	60.82	62.18	66.7	64.04	45.81	45.55	42.88	50.17
ENSMUSG00000032204	Aqp9	1.02322	0.0725023	1	2.11	1.46	1.88	1.47	7.65	2.51	2.11	3.59	2.03
ENSMUSG00000036503	Rnf13	-0.415863	0.0725023	8.94	11.97	8.73	9.99	10.44	6.84	7.58	6.42	8.79	7.88
ENSMUSG00000041684	Bivm	-0.557061	0.072604	5.6	7.05	4.37	6.72	6.23	4.35	2.72	4.52	4.09	4.79
ENSMUSG00000024158	Hagh	0.5072	0.0727484	20.09	23.27	17.21	20.01	23.98	41.84	30.19	24.14	29.49	24.9
ENSMUSG00000028896	Rcc1	0.938773	0.0727484	3.14	5.09	7.32	4.79	6.8	19.62	6.31	10.8	6.83	10.8
ENSMUSG00000030188	Magohb	0.472456	0.0727484	7.69	8.43	6.24	6.93	8.05	13.96	9.35	10.64	8.33	10.03
ENSMUSG00000046668	Cxxc5	0.409622	0.0727484	9.58	11.01	10.1	13.63	10.67	15.64	12.66	16.49	14.44	13.59
ENSMUSG00000057335	Cep170	-0.364305	0.0727484	2.49	2.31	2.37	2.92	2.26	1.97	1.71	1.97	2.04	1.88
ENSMUSG00000066705	Fxyd6	0.919736	0.0727484	2.56	3.11	1.99	2.75	1.6	6.97	6.21	3.53	2.13	5.19
ENSMUSG00000071796	6820431F20Rik	-0.437068	0.0727484	1.63	2.5	2.46	2.21	1.91	1.42	1.64	1.58	1.72	1.47
ENSMUSG00000020432	Tcn2	-0.442286	0.0727598	158.77	176.86	142.5	182.12	147.9	88.22	120.21	134.33	123.46	132.32
ENSMUSG00000029309	Sparcl1	0.599877	0.0727598	8.71	11.67	10.21	11.12	8.24	24.73	14.42	11.8	12.78	14.14
ENSMUSG00000000266	Mid2	-0.420626	0.0730157	3.72	3.85	3.6	2.89	3.05	2.3	2.7	3.08	2.48	2.23
ENSMUSG00000017778	Cox7c	0.484687	0.0730157	60.85	46.66	35.07	49.98	47.76	81.65	66.31	59.22	58.55	67.92
ENSMUSG00000021037	Ahsa1	0.422338	0.0730157	30.51	21.42	20.21	22.82	23.6	35.31	34.17	28.95	28.8	30.56
ENSMUSG00000024747	Aldh1a7	1.33846	0.0730157	1.69	1	1.71	2.03	2.7	16.54	2.89	2.99	3.77	3.04
ENSMUSG00000030609	Aen	0.478843	0.0730157	2.77	3	3.86	3.34	3.99	4.97	5.24	4.21	3.66	5.6
ENSMUSG00000031654	Cbln1	-0.492086	0.0730157	49.08	41.01	28.94	40.11	36.89	24.08	25.59	35.43	25.7	27.91
ENSMUSG00000035049	Rrp12	0.933533	0.0730157	1.63	1.16	2.09	1.04	3.14	3.9	3.91	2.8	1.86	4.13
ENSMUSG00000041360	Pum3	0.498696	0.0730157	7.43	7.72	10.75	11.05	13.12	13.56	14.19	14.31	12.83	14.25
ENSMUSG00000056383	AI987944	-0.904226	0.0730157	4.09	2.51	2.78	4.26	4.07	1.09	3.16	1.55	2.99	1.35
ENSMUSG00000069910	Spdl1	0.695057	0.0730157	1	1.58	1.42	1.57	2.24	3.4	1.67	2.28	2.29	2.96
ENSMUSG00000110101	Gm6249	-0.488501	0.0730157	53.2	49.89	71.29	52.1	55.03	29.27	36.83	42.81	46.98	46.03
ENSMUSG00000051695	Pcbp1	0.408287	0.0733258	139.13	132.65	140.52	160.59	150.78	245.71	201.49	175.63	168.63	176.3
ENSMUSG00000020541	Tom1l1	0.520728	0.0734073	2.17	2.83	2.2	2.43	2.17	4.61	2.82	3.35	3.93	2.53
ENSMUSG00000025794	Rpl14	0.574935	0.0735282	89.51	76.37	51.43	79.92	71.14	161.96	102	96.52	99.43	92.47
ENSMUSG00000025153	Fasn	0.507368	0.0737139	2.87	2.97	3.3	2.7	2.41	4.11	2.8	3.97	4.42	5.26
ENSMUSG00000061458	Nol10	0.75468	0.0738873	3.13	7.49	5.22	4.66	4.07	11.23	7.42	8.2	5	9.29
ENSMUSG00000032207	Lipc	1.0118	0.0739064	2.44	1.86	1.19	2.55	1.4	4.91	2.94	1.64	4.48	6.06
ENSMUSG00000002105	Slc39a13	0.38448	0.0739611	15.16	15.62	18.67	15.14	18.47	18.11	23.56	22.81	21.66	22.23
ENSMUSG00000049606	Zfp644	-0.369987	0.0739611	3.03	3.17	2.94	3.28	2.63	2.02	2.18	2.56	2.54	2.36
ENSMUSG00000002763	Pex6	0.52458	0.0740632	6.33	7.2	9.66	7.01	7.8	13.25	11.46	11.72	7.4	11.26
ENSMUSG00000037331	Larp1	0.491747	0.0740632	7.65	6.84	9.03	6.36	10.6	13.69	9.83	10.56	11.86	10.39
ENSMUSG00000039656	Rxrb	0.439219	0.0740632	9.1	12.81	10.82	8.74	10.63	15.71	11.75	16.18	13.61	13.21
ENSMUSG00000044791	Setd2	-0.495734	0.0740632	2.75	2.73	2.99	2.58	1.67	1.61	1.59	1.97	1.87	1.84
ENSMUSG00000038845	Phb	0.412957	0.074184	30.15	23.79	22.87	24.01	29.01	38.61	36.48	29.68	30.42	37.59
ENSMUSG00000036611	Eepd1	-0.516111	0.0742698	59.24	58.61	52.97	61.19	59.09	43.77	35.11	59.35	41.22	29.57
ENSMUSG00000021697	Depdc1b	0.830925	0.0745612	1	1.48	1.26	1	1.98	4.63	1.71	1.8	2.06	2.24
ENSMUSG00000025613	Cct8	0.493235	0.0746698	69.44	62.77	68.86	65.85	78.92	137.95	98.78	73.65	100.47	85.48
ENSMUSG00000034729	Mrps10	0.500202	0.0746698	6.11	3.76	5.32	4.47	6.06	8.83	6.44	6.4	6.56	7.85
ENSMUSG00000005981	Trap1	0.437717	0.0748181	21.96	18.19	24.21	21.54	26.69	34.53	34.23	31.38	27.17	25.15
ENSMUSG00000028651	Ppie ENSMUSG00000028651	0.445376	0.074867	12.7	9.91	14.49	10.68	14.47	20.05	17.07	15.27	15.08	16.74
ENSMUSG00000044629	Cnrip1	-0.4075	0.074867	16.29	14.08	12.32	17.15	14.33	9.6	12.37	10.94	12.52	10.4
ENSMUSG00000087006	Gm13889	0.742519	0.074867	15.45	12.82	9.31	16.64	10.67	33.75	26.36	13.98	15.97	21.61
ENSMUSG00000097804	Gm16685	-0.579868	0.0752185	26.47	18.44	15.05	23.24	12.17	12.41	11.93	12.79	11.86	12.4
ENSMUSG00000004929	Thop1	0.621739	0.0752915	4	4.03	6.16	3.38	5.78	8.06	7.66	8.25	4.68	7.02
ENSMUSG00000028639	Ybx1	0.469433	0.0752915	126.39	120.14	95.27	113.32	116.72	224.89	137.69	144.51	153.61	141.64
ENSMUSG00000061983	Rps12	0.549394	0.0752915	14.54	13.42	9.54	14.07	12.61	27.88	16.75	14.91	18.72	17.01
ENSMUSG00000020922	Lsm12	0.680316	0.0753343	10.22	12.04	11.09	14.98	10.48	33.47	17.57	14.22	13.68	19.79
ENSMUSG00000022206	Npr3	-0.643416	0.0753343	2.87	3.23	2.1	1.69	2.65	1	1.76	1.6	1.86	1.79
ENSMUSG00000025870	Arl10	0.464521	0.0753343	4.95	5.57	4.37	3.93	5.43	7.37	8.15	5.26	6.74	6.04
ENSMUSG00000030083	Abtb1	0.671669	0.0753343	7.74	7.09	10.59	7.69	9.7	24.86	11.04	11.22	12.35	11.69
ENSMUSG00000034889	Cactin	0.52856	0.0753343	16.37	12.93	18.51	12.09	18.31	31.24	21.94	20.09	20.07	19.6
ENSMUSG00000036292	Gramd1c	0.701301	0.0753343	2.2	1.23	2.35	1.37	1.43	4.17	1.91	2.65	2.59	2.59
ENSMUSG00000042348	Arl15	-0.406916	0.0753343	10.98	14.01	12.92	14.47	12.51	8.27	10.47	9.07	11.77	9.5
ENSMUSG00000049517	Rps23	0.580425	0.0753343	64.39	51.33	42.09	58.72	57.48	130.71	79.24	69.16	68.8	71.22
ENSMUSG00000068329	Htra2	0.424923	0.0753343	24.14	22.17	21.14	26.96	20.02	39.2	29.85	30.59	28.17	26.41
ENSMUSG00000021381	Barx1	0.883727	0.0754415	1.23	1	2.14	2.36	1.65	4.85	2.56	3.59	1.69	2.91
ENSMUSG00000039531	Zup1	-0.514184	0.0755454	2.86	2.25	2.39	1.95	3.08	1.58	1.29	1.86	2.02	2.03
ENSMUSG00000027206	Cops2	-0.853195	0.0756248	9.52	12.36	10.28	15.34	6.92	6.29	3	5.93	9.62	6.2
ENSMUSG00000031066	Usp11	-0.549947	0.0758158	14.16	17.48	19.38	16.45	13.03	13.79	8.79	9.45	14.73	9.06
ENSMUSG00000020211	Sf3a2	0.506217	0.0759006	17.45	15.5	17.36	19.35	20.04	36.79	27.34	19.39	23.37	23.09
ENSMUSG00000026051	Ecrg4	0.738094	0.0759006	45.16	27.82	51.39	60.49	53.72	116.74	75.78	53.9	61.14	92.91
ENSMUSG00000046727	Cystm1	0.539792	0.0759006	2.47	1.61	1.99	1.45	1.6	3.23	2.79	2.15	2.1	2.93
ENSMUSG00000000561	Wdr77	0.456845	0.0760416	6.4	6.85	6.43	7.05	7.6	12.86	9.81	7.46	8.16	9.58
ENSMUSG00000004788	Eif2b2	0.452466	0.0760416	14.7	14.58	18.08	21.56	19.97	22.38	24.86	28.92	20.78	23.94
ENSMUSG00000023947	Nfkbie ENSMUSG00000023947	-0.45866	0.0760416	60.99	43.66	47.43	48.1	55.74	32.05	37.63	42.58	44.99	29.9
ENSMUSG00000027397	Slc20a1	0.710492	0.0760416	4.04	4.32	8.14	3.54	3.97	11.59	6.1	7	6.91	6.85
ENSMUSG00000032212	Sltm	-0.538444	0.0760416	3.02	4.34	3.78	4.9	3.38	2.23	2.24	2.62	3.76	2.58
ENSMUSG00000061119	Prcp	0.466794	0.0760416	4.32	4.37	5.16	4.52	6.57	8.54	6.82	6.31	6.89	5.76
ENSMUSG00000029020	Mfn2	0.560049	0.0760832	8.64	8.36	12.69	5.74	10	13.27	12.1	14.6	11.58	13.5
ENSMUSG00000067288	Rps28	0.580694	0.0760832	16.83	15.01	10.33	15.67	14.68	33.68	19.96	18.52	18.02	20.02
ENSMUSG00000016664	Pacsin2	0.48053	0.0761092	18.32	16.2	22.15	17.58	23.88	36.19	28.22	25.23	24.39	23.22
ENSMUSG00000000568	Hnrnpd	0.502037	0.0762354	14.6	16.04	17.12	19.56	15.42	34.99	21.24	21.58	22.21	19.34
ENSMUSG00000028234	Rps20	0.510031	0.0762354	14.12	12.85	9.22	12.01	11.23	24.1	14.43	14.62	15.62	16.64
ENSMUSG00000028433	Ubap2	0.655897	0.0762354	6.01	7.91	9.03	6.95	6.03	14.82	13.89	13.41	6.79	9.32
ENSMUSG00000039096	Rsad1	0.519257	0.0762354	1.21	2.07	1.91	2.35	1.73	2.57	2.89	2.87	2.28	2.42
ENSMUSG00000068921	Dap3	0.447064	0.0762478	13.19	9.5	9.74	10.65	10.18	18.86	13.7	14.66	11.98	13.73
ENSMUSG00000002221	Paxip1	0.471411	0.0764317	2.99	3.94	3.96	3.61	3.52	6.85	4.5	4.85	3.96	5.13
ENSMUSG00000037270	Kiaa1109	-0.468508	0.0765546	1.88	2.5	2.95	2.45	1.92	1.66	1.4	1.59	2	1.74
ENSMUSG00000009647	Mcu	0.34815	0.0767849	5.19	6.16	5.71	5.22	4.81	7.22	7.22	6.35	6.98	6.63
ENSMUSG00000036160	Surf6	0.592693	0.0767849	4.06	3.62	4.62	3.08	6.27	6.78	6.31	8.11	4.77	6.18
ENSMUSG00000031976	Urb2	0.610603	0.0768381	1.99	2.72	2.1	1.33	2.38	3.69	3.7	2.21	2.99	3.31
ENSMUSG00000031984	2810004N23Rik	0.487184	0.0769208	4.76	5.98	4.13	5.59	6.26	9.79	7.38	6.2	6.53	7.61
ENSMUSG00000038150	Ormdl3	0.53106	0.0769208	40.75	35.67	38.64	42.66	38.73	88.65	50.85	42.62	51.89	58.64
ENSMUSG00000032480	Dhx30	0.475986	0.0769259	5.51	5.11	7.86	5.34	6.67	9.77	8.03	9.27	6.56	8.6
ENSMUSG00000041278	Ttc1	0.445655	0.0769259	16.29	22.92	15.77	18.77	20.45	32.3	22.19	24.98	23.5	25.17
ENSMUSG00000014243	Zswim7	0.421759	0.0769541	6.85	9.58	6.35	7.61	8.15	9.66	10.68	11.63	10.51	8.84
ENSMUSG00000037572	Wdhd1	0.759002	0.0769541	2.2	1.9	2.29	3.26	2.71	7.7	3.68	4.71	2.81	3.13
ENSMUSG00000046532	Ar	-0.458068	0.0769541	10.05	10.01	9.17	11.27	6.83	6.21	6.2	6.31	7.68	7.78
ENSMUSG00000059119	Nap1l4	0.430383	0.0771522	32.52	45.47	46.94	38.37	52.64	58.38	63.25	55.26	56.86	53.7
ENSMUSG00000044813	Shb	0.574086	0.0772998	1.52	1.66	2.71	2.24	2.56	4.08	2.56	2.98	2.75	3.35
ENSMUSG00000049680	Urgcp	0.462875	0.0774007	4.69	6.94	7.89	5.47	6.82	9.42	7.91	9.58	7.9	8.45
ENSMUSG00000058546	Rpl23a	0.540193	0.0774007	35.1	28.86	22.02	31.25	30.64	60.7	45.89	32.54	38.74	39.55
ENSMUSG00000026259	Ngef	0.727699	0.0775379	1.62	1	1.15	1.01	1.58	3.24	2.05	1.57	1.35	2.63
ENSMUSG00000032113	Chek1	0.702541	0.0775379	1.1	1.68	1.61	1.73	1.77	3.85	2.15	3.53	2.17	1.64
ENSMUSG00000038527	C1rl	-0.45794	0.0775379	10.1	10.35	8.07	9.38	8.25	7.9	6.34	8.47	5.6	5.62
ENSMUSG00000022098	Bmp1	0.396132	0.077582	79.08	87.32	81.32	80.86	87.81	85.32	116.32	131.89	106.72	112.65
ENSMUSG00000043822	Adamtsl5	-0.403085	0.0779133	7.24	8.89	6.08	6.76	8.67	5.51	5.72	6.22	5.3	5.46
ENSMUSG00000030956	Fam53b	0.549454	0.0780506	3.49	5.47	6.28	5.82	5.61	9.93	7.3	8.54	6.96	6.1
ENSMUSG00000041120	Nbl1	0.824713	0.0780506	12.96	12.26	12.74	18.33	10.96	42.2	31.97	13.69	16.6	23.12
ENSMUSG00000071252	2210408I21Rik	-0.602692	0.0780506	2.25	1.62	3.85	2	2.08	1.63	1.29	1.59	1.59	1.36
ENSMUSG00000047330	Kcne4	0.876067	0.0780554	50.16	113.94	65.35	66.36	66.04	213.13	89.08	141.8	73.87	171.41
ENSMUSG00000033059	Pygb	0.674055	0.0782745	5.53	5.6	12.17	6.69	10.05	12.88	13.93	9.13	12.9	12.4
ENSMUSG00000043017	Ptgir	0.82417	0.0782745	2.21	2.67	2.56	3.28	4.59	9.24	4.02	7.16	3.71	4.01
ENSMUSG00000053332	Gas5	0.43903	0.0782745	36.83	28.58	27.15	30.65	32.28	51.35	49.07	34.51	38.99	38.19
ENSMUSG00000003500	Impdh1	0.409132	0.0783725	9.88	9.31	11.69	9.78	10.01	10.21	13.59	14.42	15.34	14.16
ENSMUSG00000025255	Zfhx4	-0.568579	0.0785323	3.49	4.43	2.85	4.68	2.9	1.99	2.78	2.14	3.29	2.14
ENSMUSG00000025733	Rhot2	0.425664	0.0785709	3.9	2.83	3.76	2.88	3.24	4.35	4.34	5.49	3.88	4.21
ENSMUSG00000037286	Stag1	-0.443796	0.0786529	5.51	5.63	7.99	4.59	6.39	4.19	4.27	4.11	4.74	4.48
ENSMUSG00000031858	Mau2	0.393618	0.0786537	8.22	6.99	7.17	6.25	6.22	9.56	8.41	10.77	7.9	9.16
ENSMUSG00000038740	Mvb12b	0.428158	0.078654	1.14	1.53	1.7	1.75	1.69	2.27	1.95	1.83	2.19	2.18
ENSMUSG00000074570	Cass4	0.90203	0.0786678	1	1	1.61	1.06	1.29	5.02	1.32	1.56	2.3	2.11
ENSMUSG00000065564	Mirlet7b	1.35908	0.0787604	1.47	3.55	1	6.42	1	6.92	6.34	4.14	5.24	3.91
ENSMUSG00000025728	Pigq	0.692521	0.0787608	5.33	7.77	10.72	5.38	5.96	16.23	9.98	13.04	8.68	8.56
ENSMUSG00000027272	Ubr1	-0.361133	0.0787608	10.66	12.16	10.84	10.55	9.76	8.66	8.14	8.93	9.26	7.1
ENSMUSG00000030079	Ruvbl1	0.565073	0.0787608	28.7	20.9	20.81	19.74	27.54	51.34	37.77	27.81	27.52	32.41
ENSMUSG00000038167	Plekhg6	-0.441485	0.0787608	2.26	2.99	2.46	2.5	1.95	2.13	1.55	1.52	1.89	1.85
ENSMUSG00000027677	Ttc14	-0.553136	0.0788307	6.21	4.7	4.97	5.39	4.19	2.44	3.63	2.94	4.92	3.76
ENSMUSG00000029669	Tspan12	-0.401462	0.0788307	29.99	37.77	30.79	33.31	28.45	22.11	25.43	22.43	29.93	21.78
ENSMUSG00000063410	Stk24	0.435008	0.0790089	2.99	3.63	3.43	2.85	2.53	5.21	3.58	3.95	3.8	4.33
ENSMUSG00000001062	Vps9d1	0.425931	0.0792181	3.16	4.14	4.82	4.3	3.24	5.07	5.5	5.19	4.71	5.64
ENSMUSG00000035840	Lysmd3	-0.734763	0.0792181	11.97	9.55	13.53	11.38	6.52	5.42	4.31	7.85	9.71	5.05
ENSMUSG00000036916	Znf280c	-0.507794	0.0792181	2.97	3.56	3.6	2.99	2.57	2.11	1.77	3.15	1.86	2.3
ENSMUSG00000030077	Chl1	-0.656238	0.079356	4.93	5.43	3.7	3.91	4.98	1.65	2.88	3.43	4.14	2.94
ENSMUSG00000003873	Bax	0.334812	0.0793697	55.23	60.35	48.13	55.18	53.08	71.97	64.73	66.86	66.08	72.85
ENSMUSG00000024778	Fas	-0.5919	0.0793697	19.31	18.85	11.77	17.46	15.02	14.83	7.1	10.95	11.42	10.97
ENSMUSG00000039109	F13a1	0.869333	0.0793697	1.7	1.76	1.66	2.16	1.95	5.71	2.55	5.76	1.75	2.9
ENSMUSG00000028331	Trmo	0.402753	0.0794574	2.55	2.62	2.44	3.28	3.37	4.1	3.22	3.79	3.71	3.92
ENSMUSG00000041057	Wdr43	0.661674	0.0794574	14.48	8.08	14.31	12.02	10.87	31.71	15.97	16.69	16.78	15.28
ENSMUSG00000020409	Slu7	-0.329499	0.0795383	14.23	16.37	14.63	13.16	15.7	12.21	11.53	11.89	11.83	11.35
ENSMUSG00000089832	Shkbp1	0.633947	0.0795383	2.95	5.5	6.16	3.49	5.76	8.11	7.11	7.14	5.51	7.97
ENSMUSG00000025656	Arhgef9	-0.398923	0.0795856	3.17	2.48	3.23	2.53	3.38	2.18	2.33	2.35	2.39	1.91
ENSMUSG00000021384	Susd3	0.67271	0.0798228	1.99	1	1.37	1.02	1	2.86	1.56	1.66	2.26	1.71
ENSMUSG00000031555	Adam9	-0.513117	0.0798756	45.72	31.32	34.65	33.59	38.04	19.77	30.14	34.66	23.4	22.16
ENSMUSG00000060036	Rpl3	0.514414	0.0803211	66.27	58.98	47.35	57.29	59.3	126.9	72.25	72.59	78.98	71.13
ENSMUSG00000059554	Ccdc28a	-0.585526	0.0804465	7.55	7.28	5.07	6.23	3.84	3.34	3.77	4.87	4.41	3.24
ENSMUSG00000027185	Nat10	0.513416	0.0804622	2.97	3.38	3.84	3.1	2.8	6.83	4.25	4.75	3.65	3.94
ENSMUSG00000020289	Nprl3	0.556552	0.0806086	3.53	3.76	4.31	3.58	4.35	9.5	5.1	5.15	4.5	5.46
ENSMUSG00000024140	Epas1	-0.379196	0.0806086	87.7	81.71	76.04	76.4	73.92	55.54	69.24	69.82	50.96	60.43
ENSMUSG00000033047	Eif3l	0.476277	0.0807574	43.9	54.59	51.35	43.58	55.04	88.49	75.87	54.88	76.13	54.83
ENSMUSG00000003559	As3mt	-0.390688	0.0807707	68.02	46.97	56.14	58.55	56.62	36.37	44.76	44.17	45.71	46.71
ENSMUSG00000026784	Pdss1	0.475076	0.0807707	2.79	2.38	2.25	2.15	2.05	4.6	2.92	2.63	3.11	3.11
ENSMUSG00000029538	Srsf9	0.345669	0.0807707	74.25	77.23	67.26	83.1	75.4	107.16	100.75	85.86	91.42	94.49
ENSMUSG00000057286	St6galnac2	-0.64445	0.0807707	9.87	16.19	11.74	16.06	10.58	5.02	8.05	10.83	9.78	7.98
ENSMUSG00000073702	Rpl31	0.560144	0.0807707	27.21	27.61	18.26	30.59	21.72	54.46	31.67	31.76	35.85	32.34
ENSMUSG00000052331	Ankrd44	-0.414531	0.0811406	3.02	2.77	2.48	2.22	3.06	2.26	1.62	2.12	2.18	1.98
ENSMUSG00000026455	Klhl12	0.432567	0.0812444	3.01	2.95	3.38	3.5	3.12	5.63	3.61	4.34	4.7	3.54
ENSMUSG00000037679	Inf2	0.585392	0.0812444	1.4	1.91	1.52	1.41	1.53	3.38	2.75	1.57	1.85	2.47
ENSMUSG00000022974	Paxbp1	-0.385387	0.0812825	5.25	6.46	6.27	5.36	4.89	4.04	4.39	5.11	3.86	4.19
ENSMUSG00000036202	Rif1	-0.562321	0.0812825	1.6	2.85	3.34	2.15	2.78	1.65	1.45	1.53	1.99	1.78
ENSMUSG00000028798	Eif3i	0.477689	0.0814855	12.5	15.21	11.86	16.21	14.74	27.24	19.95	15.57	18.44	18.08
ENSMUSG00000062683	Atp5g2	0.400716	0.0815211	12.68	10.15	8.67	11.31	10.26	15.45	13.88	11.66	14.04	14.79
ENSMUSG00000032612	Usp4	0.45182	0.0815219	9.26	12.22	15.97	13.19	11.59	18.2	18.19	14.07	16.72	16.98
ENSMUSG00000026126	Ptpn18	0.676784	0.0815285	1.16	1.56	1.12	1.12	1.5	3.78	1.63	1.72	1.56	2.15
ENSMUSG00000029499	Pxmp2	0.845801	0.0816097	2.55	3.21	2.86	2.1	3.89	10.31	4.29	6.46	3.13	4.01
ENSMUSG00000024083	Pja2	-0.486327	0.0816977	18.65	28.69	27.73	22.7	31.03	16.04	17.69	16.66	23.35	17.55
ENSMUSG00000050910	Cdr2l	0.548163	0.0817778	9.89	14.9	14.48	10.96	13.58	14.18	18.19	26.97	15.82	19.29
ENSMUSG00000019961	Tmpo	0.630525	0.0818746	4.68	4.8	7.97	8.09	7.55	14.34	9.23	10.19	9.77	7.38
ENSMUSG00000038784	Cnot4	-0.389455	0.0819609	4.75	5.49	4.74	5.33	5.29	3.09	3.64	4.22	4.48	4.25
ENSMUSG00000051413	Plagl2	0.575718	0.0819609	1.8	2.41	1.51	2.09	2.06	3.2	2.19	4.35	2.33	2.92
ENSMUSG00000028614	Ndc1	0.612007	0.0821648	5.24	7.08	6.6	3.28	6.5	10.68	8.51	8.99	6.92	7.7
ENSMUSG00000020439	Smtn	0.593482	0.0822638	31.27	28.76	44.38	27.66	37.73	77.37	40.43	55.11	39.24	48.16
ENSMUSG00000027806	Tsc22d2	-0.435563	0.0822638	5.29	6.19	8.31	5.49	5.81	5.45	4.18	4.27	4.64	4.25
ENSMUSG00000033576	Apol6	0.656459	0.0822638	1.93	1.4	2.33	2.59	1.57	2.58	3	2.13	3.27	4.62
ENSMUSG00000040829	Zmynd15	0.628899	0.0822638	1.03	1.44	1.76	1	1.33	2.02	2.45	1.22	2.24	2.27
ENSMUSG00000059325	Hopx	0.558975	0.0823169	2.26	1.96	1.66	3.01	2.73	4.72	3.37	2.9	3.01	3.02
ENSMUSG00000061518	Cox5b-ps	0.387935	0.0823169	44.1	38.81	32.52	42.44	38.66	62.88	47.48	48.44	49.69	48.75
ENSMUSG00000022546	Gpt	0.667175	0.0823961	2.27	1.12	1.23	1.07	1.9	2.06	1.99	3.23	2.4	2.02
ENSMUSG00000042473	Tbc1d8b	-0.716617	0.0823961	3.01	3.88	2.95	1.8	1.74	1.33	1.3	2.41	1.48	1.46
ENSMUSG00000028165	Cisd2	0.354681	0.0824351	8.8	9.69	9.5	10.74	9.74	12.36	12.52	12.19	10.65	14.42
ENSMUSG00000029310	Nudt9	0.472557	0.0824943	31.65	23.56	22.44	21.51	28.08	46.24	32.07	31.18	37.83	29.72
ENSMUSG00000021391	Cenpp	0.896677	0.082586	3.09	1.3	1.76	1.85	2.11	7.04	2.58	4.87	2.92	2.39
ENSMUSG00000020954	Strn3	-0.45127	0.0826556	13.08	15.56	15.86	15.15	15.23	11.23	9.18	8.66	14.71	11.87
ENSMUSG00000003746	Man1a	-0.369288	0.0827281	15.48	20.63	19.63	16.58	17.26	14.55	12	14.08	14.91	13.61
ENSMUSG00000031928	Mre11a	0.507996	0.0827281	2.62	2.75	3.08	2.29	2.84	5.02	3.84	4.62	3.57	2.64
ENSMUSG00000039067	Psmd7	0.371971	0.0827281	75.3	83.35	65.38	75.62	68.28	108.21	104.04	90.79	92.83	81.05
ENSMUSG00000052727	Map1b	-0.657075	0.0827281	5.97	5.76	5.89	6.03	5.01	2.46	2.61	3.8	6.32	4.07
ENSMUSG00000074578	Zfas1	0.506883	0.0827281	5.24	5.44	4.53	6.43	5.01	10.81	7.96	6.06	6.01	7.69
ENSMUSG00000032867	Fbxw8	0.412153	0.0827601	10.29	7.45	10.74	10.33	9.79	15.43	11.66	13.44	12.46	11.53
ENSMUSG00000062997	Rpl35	0.552635	0.0827601	82.91	68.78	46.47	72.13	67.52	139.97	98.91	76.83	88.84	92.72
ENSMUSG00000031948	Kars1	0.383439	0.0827638	17.17	13.47	14.94	15.37	13.75	21.02	21.62	18.75	15.72	20.59
ENSMUSG00000043716	Rpl7	0.52472	0.0827822	60.76	53.03	38.39	51.08	57.69	110.76	67.67	64.29	69.22	67.35
ENSMUSG00000020459	Mtif2	0.396255	0.0828417	4.91	4.92	4.39	4.66	4.22	6.87	6.32	4.69	5.81	6.96
ENSMUSG00000031959	Wdr59	-0.461534	0.0829294	3.45	2.88	2.4	2.23	3.01	2.1	1.75	2.07	2.5	1.7
ENSMUSG00000034926	Dhcr24	0.770152	0.0829294	1.24	1.26	2.49	1.69	1.71	3.55	2.35	1.83	2.28	4.66
ENSMUSG00000031586	Rbpms	-0.400214	0.0830847	54.56	65.56	51.07	65.14	55.32	35.22	44.87	44.7	51.94	44.82
ENSMUSG00000073434	Wdr90	0.616048	0.0830963	1.82	1.07	1.81	1.24	1.69	3.44	1.72	2.41	2.27	1.93
ENSMUSG00000058600	Rpl30	0.515585	0.0831064	12.4	10.79	8.81	13.47	12.76	24.52	15.27	14.81	14.72	14.82
ENSMUSG00000022346	Myc	-0.414541	0.0833943	144.12	177.73	190.3	171.3	192.81	138.95	149.68	148.72	116.55	106.16
ENSMUSG00000020334	Slc22a4	-0.381551	0.0835243	9.31	8.91	9.9	11.51	9.12	6.12	7.67	7.2	8.3	8.19
ENSMUSG00000023495	Pcbp4	0.394087	0.0835243	8.34	6.35	8.81	8.47	9.01	9.29	12.03	10.68	11.45	10.21
ENSMUSG00000032478	Nme6	0.47103	0.0835243	5.85	7.09	4.84	5.55	4.67	9.92	7.81	7.05	6.1	7.99
ENSMUSG00000001305	Rrp15	0.459245	0.0836435	8.4	9.59	8.1	8.63	9.99	17.19	12.61	10.2	10.07	12.41
ENSMUSG00000026339	Ccdc93	0.375471	0.0837017	1.62	1.41	1.73	1.52	1.33	1.73	1.87	2.29	2.13	1.86
ENSMUSG00000029056	Pank4	0.771756	0.0837519	3.73	7.88	8.63	3.39	7.3	12.56	10.03	10.05	7.87	9.14
ENSMUSG00000010517	Faf1	0.539297	0.0838722	12.04	6.89	10.63	11.82	11.49	15.35	18.59	14.25	11.27	16.94
ENSMUSG00000024145	Pigf	0.423321	0.0838722	8.35	8.23	7.78	6.13	8.46	9.66	12.72	9.04	11.69	9.26
ENSMUSG00000027665	Pik3ca	-0.45035	0.0838722	4.88	4.47	6.7	4.3	5.2	4.16	3.9	2.92	4.08	3.55
ENSMUSG00000032897	Nfyc	0.405051	0.0838722	12.62	18.24	12.42	13.6	15.39	21.64	18.18	18.45	16.94	19.81
ENSMUSG00000033845	Mrpl15	0.466547	0.0838722	6.28	5.13	5.33	6.52	4.82	10.46	8.28	6.41	6.46	7.58
ENSMUSG00000037376	Trmt6	0.567982	0.0838722	2.81	4.87	3.83	5.13	3.44	6.45	7.7	4.78	5.91	4.72
ENSMUSG00000049687	Pheta2	0.502844	0.0838722	6.42	4.6	9.28	6.11	7.49	10.65	9.48	9.12	9.08	8.57
ENSMUSG00000054499	Dedd2	0.55847	0.0838722	2.35	1.31	1.98	2.65	2.45	3.86	2.84	3.25	2.85	2.7
ENSMUSG00000061535	C1qtnf7	-0.603155	0.0838722	11.52	14.67	12.56	10.39	8.84	7.39	4.85	9.68	10.04	6.92
ENSMUSG00000018395	Kif3a	-0.400857	0.0840041	11.91	13.02	11.34	13.6	10.77	7.23	10.25	10.4	9.8	8.5
ENSMUSG00000032586	Traip	0.68617	0.0840041	1.69	1.2	1.52	1.37	1.84	4.68	1.97	2.38	2.01	1.9
ENSMUSG00000091625	Lsm5	0.437228	0.0841627	19.33	20.07	14.34	21.14	20.27	33.02	23.48	23.21	25.6	23.55
ENSMUSG00000039005	Tlr4	-0.535954	0.0842347	11.08	8.07	8.76	9.97	7.24	5.79	5.09	6.49	9.19	5.02
ENSMUSG00000007338	Mrpl49	0.370352	0.0844812	20.05	21.21	19.99	17.69	19.5	31.59	25.56	21.84	24.3	24.7
ENSMUSG00000021773	Comtd1	0.434361	0.0844812	2.73	2.18	2.05	2.07	2.42	3.89	3.17	2.96	3.17	2.38
ENSMUSG00000026127	Imp4	0.395773	0.0844812	6.71	8.13	6.84	7.15	7.34	10.26	10.72	10.33	9.41	7.22
ENSMUSG00000032412	Atp1b3	0.338941	0.0844812	62.46	51.69	50.85	61.09	58.77	70.35	67.82	68.33	75.87	77.14
ENSMUSG00000035504	Reep6	1.21152	0.0844812	1	1.37	1.93	1.34	2.46	10.38	3.19	4.26	2.69	1.53
ENSMUSG00000060121	Gemin2	0.53956	0.0844812	6.26	7.19	6.09	6.98	6.38	14.44	9.78	10.05	6.37	8.76
ENSMUSG00000042535	Gtpbp1	0.78752	0.0844989	3.87	7.29	9.04	7.57	12.28	18.8	10.75	12.25	10.29	14.26
ENSMUSG00000042675	Ypel3	-0.450304	0.0844989	125.05	107.27	83.21	116.07	86.61	85.4	62.87	78.63	84.34	66.18
ENSMUSG00000045392	Olfr1033	-0.53251	0.0844989	2.49	2.75	2.31	2.03	2.37	1.24	1.23	2.19	1.73	2.08
ENSMUSG00000022185	Acin1	0.373388	0.0845778	5.95	4.07	4.55	4.86	5.13	6.78	5.84	6.01	6.6	6.38
ENSMUSG00000035559	Mpv17l2	0.381686	0.0845778	31.52	33.22	28.35	37.46	32.08	45.34	38.93	50.36	36.25	41.56
ENSMUSG00000037466	Tedc1	0.788916	0.0845778	1.74	1	2.48	1.59	2.47	4.93	2.67	3.52	2.47	2.28
ENSMUSG00000024052	Lpin2	0.733532	0.084646	3.99	3.73	4.99	3.6	3.75	13.4	4.29	5.31	6.12	6.82
ENSMUSG00000097908	4933404O12Rik	0.662757	0.0846521	1	1.02	2.23	1.4	1.52	2.46	2.44	2.15	2.52	1.48
ENSMUSG00000024663	Rab3il1	0.444462	0.0846633	8.4	6.73	10.58	10.01	7.89	14.67	10.8	11.44	10.82	11.24
ENSMUSG00000025491	Ifitm1	-0.796962	0.0847144	18.55	18.56	9.03	19.32	10.56	11.9	10.97	8.94	5.97	5.75
ENSMUSG00000004043	Stat5a	0.598588	0.0847494	7.7	8.86	12.99	8.33	9.41	23.17	12.55	11.25	12.55	13.47
ENSMUSG00000004996	Mri1	0.375531	0.0847494	9.64	8.66	8.67	11.31	10.85	13.76	13.3	11.9	11.02	13.6
ENSMUSG00000022429	Dmc1	-0.46766	0.0847494	1.63	2.04	2.27	2.68	1.72	1.34	1.48	1.85	1.33	1.41
ENSMUSG00000022843	Clcn2	0.572371	0.0847494	2.66	2.72	3.04	2.75	1.72	5.2	3.34	4.46	2.83	3.45
ENSMUSG00000035960	Apex1	0.4763	0.0847494	12.3	12.69	9.62	13.27	14.18	21.87	19.05	14.57	13.29	18.25
ENSMUSG00000036620	Mgat4b	0.339899	0.0847494	26.35	28.47	24.01	24.36	26.55	31.77	35.87	35.76	28.78	32.26
ENSMUSG00000039985	Sinhcaf	0.348835	0.0847494	2.8	2.81	3.05	2.46	2.45	3.95	3.25	3.53	3.3	3.24
ENSMUSG00000030744	Rps3	0.532276	0.0848376	43.49	41.16	27.39	37.09	36.3	80.57	47.93	48.07	50.43	44.61
ENSMUSG00000052337	Immt	0.396781	0.0850487	7.6	7.11	9.45	7.59	9.92	12.75	11	10.79	10.35	9.71
ENSMUSG00000022724	Riox2	0.482476	0.0850596	2.04	4.02	2.77	3.25	2.73	3.97	3.93	4.02	3.81	4.49
ENSMUSG00000032215	Rsl24d1	0.401143	0.0852409	25.44	22.99	19.84	26.1	21.15	32.28	30.01	24.08	31.31	35.22
ENSMUSG00000003604	Aven	0.38273	0.0852811	2.93	2.8	2.97	3.95	3.24	3.87	4.51	4.13	4.49	3.63
ENSMUSG00000008874	Clec3a	1.51241	0.0852811	10.13	5.3	7.55	5.87	19.83	77.79	12.45	16.97	11.83	45.86
ENSMUSG00000018379	Srsf1	0.47138	0.0852811	22.69	21.28	25.4	20.1	23.14	46.08	31.99	27.38	26.09	27.75
ENSMUSG00000020455	Trim11 ENSMUSG00000020455	0.463183	0.0852811	5.99	6.9	7.16	7.21	5.21	11.27	6.57	9.61	8.89	8.75
ENSMUSG00000031848	Lsm4	0.499171	0.0852811	67.01	53.04	45.31	51.53	52.77	114.22	66.73	70.54	68.91	66.67
ENSMUSG00000033610	Pank1	0.530314	0.0852811	2.78	1.56	2.1	1.98	2.49	2.74	2.34	3.27	3.78	3.56
ENSMUSG00000036615	Rfxap	0.426561	0.0852811	7.23	8.89	10.77	9.63	8.74	15.29	12.02	11.61	10.14	11.81
ENSMUSG00000073664	Nbeal1	-0.435278	0.0852811	2.26	1.88	1.87	2.74	1.75	1.47	1.54	1.34	1.84	1.51
ENSMUSG00000020272	Stk10	0.673779	0.0855999	1.11	1.37	2.11	2.55	1.73	2.77	1.89	3.55	2.53	3.11
ENSMUSG00000029798	Herc6	-0.421478	0.085623	3.23	2.64	2.55	2.15	2.32	1.64	1.89	2.24	1.71	2.12
ENSMUSG00000063362	Alg11	-0.527397	0.0861397	10.69	10.31	9.95	11.31	8.35	4.75	9.23	8.28	5.88	7.8
ENSMUSG00000058740	Kcnt1	-0.540414	0.0861706	2.46	1.44	1.49	2.04	2.2	1.56	1.27	1.59	1.07	1.08
ENSMUSG00000024360	Etf1	0.45858	0.0861842	15.8	17.17	19.71	15.7	23.03	32.46	23.76	22.07	26.53	20.98
ENSMUSG00000066361	Serpina3c	-0.73005	0.0864469	122.91	140.52	155.14	150.01	141.13	41.47	77.5	127.91	109.63	100.25
ENSMUSG00000076122	Mir503	1.2013	0.0864469	1.56	2.52	4.21	1	1	3.13	2.28	4	8.32	4.48
ENSMUSG00000111828	D830035M03Rik	-0.542513	0.0864469	2.22	2.4	2.57	3.43	2.1	1.97	1.17	2.18	1.61	1.86
ENSMUSG00000017664	Slc35c2	0.382984	0.0865359	9.99	6.81	7.27	7.78	8.14	8.98	10.27	10.96	10.86	10.76
ENSMUSG00000039117	Taf4	0.45109	0.0865359	3.04	2.12	2.65	2.48	3.62	3.84	3.56	3.49	4.5	3.41
ENSMUSG00000039706	Ldb2	-0.564613	0.0865359	7.51	10.7	7.92	9.35	8.26	5.58	5.33	8.46	7.06	3.91
ENSMUSG00000040479	Dgkz	0.691909	0.0865359	5.4	9.19	7.16	6.09	6.29	19.77	8.27	11.13	7.69	10.7
ENSMUSG00000070476	Fam217b	0.474926	0.0865359	2.17	1.51	1.65	2.16	1.82	2.7	2.51	2.17	3.47	2.16
ENSMUSG00000021876	Rnase4	-0.462506	0.0866112	193.22	181.45	135.05	184.47	161.82	88.14	137.66	141.71	135.15	122.44
ENSMUSG00000025155	Dus1l	0.485256	0.0866112	7.69	10.3	12.16	9.76	11.12	17.87	15.23	14.35	10.41	13.82
ENSMUSG00000032477	Cdc25a	0.541133	0.0866112	2.17	3.87	3.51	2.94	3.45	6.21	3.8	4.71	4.73	3.71
ENSMUSG00000036737	Oxsr1	0.504896	0.0866112	3.4	1.89	3.28	2.09	2.44	3.67	3.73	3.55	4.04	3.15
ENSMUSG00000048351	Coa7	0.479695	0.0866112	2.36	3.16	2.92	2.87	3.22	4.76	4.85	4.25	2.78	3.89
ENSMUSG00000038462	Uqcrfs1	0.490643	0.0866673	50.69	51.4	46.54	55.83	51.83	112.51	69.29	67.46	58.79	62.15
ENSMUSG00000031722	Hp	-0.641865	0.0867183	4736.82	6500.49	4545.81	6149.23	5286.8	1894.65	3830.6	4812.11	3599.04	3914.14
ENSMUSG00000031095	Cul4b	-0.563686	0.086834	7.22	6.42	6.95	4.78	5.35	5.42	3.25	4.19	5.31	2.98
ENSMUSG00000032745	Gpbp1	-0.512173	0.0869313	23.87	23.32	21.76	23.87	24.99	22.99	15.19	15.25	20.42	11.26
ENSMUSG00000020708	Psmc5	0.320346	0.0870021	77.93	79.98	82.06	90.55	83.11	115.48	102.96	102.31	101.24	94.86
ENSMUSG00000020496	Rnf187	0.393091	0.0870551	79.76	78.76	89.3	94.33	87.84	148.27	99.07	101.58	112.48	108.16
ENSMUSG00000042345	Ubash3a	0.861615	0.0870551	1.6	3.1	1.6	1	1.06	4.76	2.27	2.76	2.29	2.44
ENSMUSG00000022475	Hdac7	0.390077	0.0870689	8.85	6.47	9.45	8.64	7.57	11.79	9.69	11.69	10.12	10.12
ENSMUSG00000030264	Thumpd3	0.470459	0.0870689	2.89	3.51	3.61	3.14	4.01	6.05	4.47	3.39	5.22	4.92
ENSMUSG00000086596	Susd5	0.884798	0.0870725	1.73	1	1.33	1	1.86	4.52	2.96	2.75	1.23	2.03
ENSMUSG00000025393	Atp5f1b	0.365561	0.0873089	163.58	160.12	153.25	147.37	164.81	253.68	212.68	191.91	191.86	174.22
ENSMUSG00000056144	Trim34a	-0.589836	0.0873089	7.34	8.14	7.24	11.02	6.93	4.3	6.82	7.46	3.76	5.2
ENSMUSG00000006389	Mpl	0.936974	0.0874292	1.58	3.18	3.64	1.26	1.54	6.49	3.33	3.97	4.47	2.38
ENSMUSG00000020514	Mrpl22	0.48064	0.0874292	19	21.31	17.95	22.89	23.98	42.59	27.67	23.83	25.14	29.89
ENSMUSG00000063146	Clip2	0.421872	0.0874292	3.42	3.83	4.48	4.34	4	5.7	5.69	5.72	3.91	6.06
ENSMUSG00000057561	Eif1a	0.363505	0.0875051	24.33	23.15	23.16	27.04	20.29	31.81	33.6	25.33	30.5	30.55
ENSMUSG00000027466	Rbck1	0.422344	0.0875582	18.38	13.96	22.09	18.17	16.43	29.09	23.28	21.07	22.44	22.84
ENSMUSG00000034928	Rnf44	0.399376	0.0875582	9.15	7.31	10.47	10.75	10.95	13.81	11.18	13.08	12.91	12.62
ENSMUSG00000042590	Ipo11	0.84395	0.0875582	3.88	4.02	6.78	5.14	6.27	19.93	6.25	6.24	8.89	9.19
ENSMUSG00000074918	Inafm2	0.690643	0.0875582	10.06	12.15	14.89	13.67	10.92	34.4	11.85	16.52	19.5	22.66
ENSMUSG00000026856	Dolpp1	0.562406	0.0876641	6.35	11.85	11.07	6.22	9.18	12.89	13.57	13.5	10.28	13.76
ENSMUSG00000030714	Sgf29	0.5066	0.087668	13.7	7.34	11.26	13.94	11.16	19.12	16.18	14.31	14.81	15.55
ENSMUSG00000034192	Lsm3	0.411263	0.087668	20.48	16.3	16.09	18.86	17.08	31.39	20.82	23.39	22.59	20.84
ENSMUSG00000036181	H1f2	-0.399599	0.087668	52.02	54.3	50.45	47.17	40.6	46.76	33.18	35.79	32.21	38.2
ENSMUSG00000063888	Rpl7l1	0.355367	0.087668	34.62	35.02	35.93	37.41	42	48.05	56.64	45.66	41.3	45.7
ENSMUSG00000068854	H2bc21	0.793259	0.087668	1	1.85	2.96	2.32	1.53	4.63	3.84	2.75	2.39	2.6
ENSMUSG00000086679	Gm15551	-0.660112	0.087668	10.42	6.16	4.49	6.92	5	3.63	3.38	3.89	3.54	5.99
ENSMUSG00000015290	Ubl4a	0.349574	0.0877228	23.64	18.12	19.5	17.66	20.46	23.93	26.6	25.18	23.32	27.12
ENSMUSG00000037295	Ldlrap1	0.376864	0.0877391	13.71	16.87	19.49	18.16	16.11	25.48	21.2	19.84	20.82	21.82
ENSMUSG00000002661	Alkbh7	0.34002	0.0877525	14.57	15.99	13.35	16.28	13.99	20.07	18.48	17.06	17.48	20.81
ENSMUSG00000021936	Mapk8	-0.404911	0.0877525	2.62	3.24	2.89	3.1	2.26	1.88	2.11	1.85	2.46	2.34
ENSMUSG00000022070	Bora	0.866069	0.0877525	4.59	2.17	4.17	2.72	2.97	11.52	4.6	7.62	3.98	4.2
ENSMUSG00000020048	Hsp90b1	-0.62096	0.0878908	262.68	223.96	172.96	224.55	188.86	80.61	196.75	130.58	161.9	149.6
ENSMUSG00000042744	Hectd4	0.424232	0.0878973	1.64	1.76	1.83	1.99	1.78	2.96	1.84	2.1	2.78	2.56
ENSMUSG00000028268	Gbp4	-0.607919	0.0880352	16.36	13.62	11.62	17.88	13.73	6.96	8.15	15.01	11.7	7.76
ENSMUSG00000032387	Rbpms2	0.81165	0.0880352	7.19	10.12	8.03	5.96	6.56	22.96	12.27	12.38	6.43	16.97
ENSMUSG00000054715	Zscan22	0.66955	0.0880501	2.98	2.87	3.86	3.7	2.97	6.92	5.92	2.72	4.86	6.82
ENSMUSG00000070371	Prss36	0.468845	0.0884452	2.21	2.71	2.37	2.68	2.52	3.53	4.13	2.29	3.71	3.93
ENSMUSG00000033671	Cep350	-0.408778	0.0885223	1.91	2.19	1.74	2.54	2.04	1.62	1.27	1.68	1.8	1.47
ENSMUSG00000033767	Tmem131l	0.566106	0.0885223	3.61	3.14	4.91	2.8	3.49	7.87	4.61	5.69	4.42	4.24
ENSMUSG00000030888	Rrp8	0.412599	0.0885345	7.41	7.86	9.68	8.78	8.07	10.4	13.88	9.89	9.25	12.64
ENSMUSG00000003868	Ruvbl2	0.487478	0.088554	12.2	14.78	12.93	12.27	17.03	28.58	18.25	17.74	16.14	17.67
ENSMUSG00000035401	Emsy	-0.534338	0.088554	2.64	4.32	3.34	2.75	2.7	1.56	2.32	1.99	2.88	2.14
ENSMUSG00000074305	Peak1	-0.507367	0.0886401	5.29	4.63	5.61	5.41	5.33	2.35	3.46	4.51	4.53	4.11
ENSMUSG00000041849	Card6	-0.52369	0.0887644	4.12	4.58	5.73	4.38	3.63	2.11	2.93	3.76	3.91	3.08
ENSMUSG00000003352	Cacnb3	0.797982	0.0888968	3.11	5.02	4.81	1.9	2.8	5.47	5.02	8.93	3.94	6.57
ENSMUSG00000027618	Nfs1	0.421642	0.0888968	15.19	12.13	11.4	11.44	10.85	21.38	14.52	16.37	15.34	14.42
ENSMUSG00000022099	Dmtn	0.598202	0.0889034	1.15	1.54	1.18	1.35	1.4	3.24	2.1	2.08	1.72	1.29
ENSMUSG00000024896	Minpp1	0.749136	0.0889034	22.22	37.95	36.11	29.93	38.75	103.95	55.88	55.84	39.43	37.04
ENSMUSG00000028214	Gem	-0.574476	0.0889034	30.81	30.41	20.07	34	31.94	23.98	25.87	19.8	16.93	13.41
ENSMUSG00000030660	Pik3c2a	-0.487087	0.0889034	2.52	1.64	2.6	2.51	2.63	1.31	2.06	1.65	1.9	1.55
ENSMUSG00000032307	Ube2q2	-0.38071	0.0889034	14.7	19.04	18.88	22.23	17.89	15.96	14.37	13.41	12.88	14.18
ENSMUSG00000034165	Ccnd3	0.479968	0.0889034	14.82	15.54	23.73	19.72	19.81	34.5	22.98	26.68	22.95	23.21
ENSMUSG00000048416	Mlf1	0.643253	0.0891148	1.6	2.39	1.58	1.54	1.11	3.75	2.11	1.96	2.07	2.99
ENSMUSG00000057880	Abat	-0.666182	0.0891148	8.95	9.8	10.96	6.19	9.55	3.58	6.09	7.21	8.24	4.36
ENSMUSG00000024785	Rcl1	0.604083	0.0891499	12.71	15.65	13.6	14.16	19.59	32.78	25.46	20.52	13.91	25.56
ENSMUSG00000032020	Ubash3b	1.05292	0.0891499	1.74	1.71	2.53	2.45	2.11	12.65	2.25	3.85	2.85	4.79
ENSMUSG00000033964	Zbtb41	-0.611112	0.0891499	2.37	1.66	3.17	2.6	3.24	1.3	2.41	1.6	1.84	1.37
ENSMUSG00000037907	Ankrd13b	0.548851	0.0891499	1.4	2.38	1.96	2.65	1.56	2.73	2.57	2.39	2.9	3.72
ENSMUSG00000040521	Tsfm	0.462655	0.0891499	7.68	9.67	9.59	11.35	11.84	18.01	13.39	11.76	11.64	14.41
ENSMUSG00000053128	Rnf26	0.334193	0.0891499	3.94	4.81	4.6	4.4	4.3	5.99	5.47	5.83	4.79	5.74
ENSMUSG00000061436	Hipk2	0.470393	0.0891499	2.89	2.54	3.17	3.27	2.93	5.87	3.16	3.87	3.62	4.38
ENSMUSG00000020122	Egfr	-0.472067	0.0892779	12.97	14.97	20.59	14.7	14.36	8.52	9.72	12.5	13.33	11.91
ENSMUSG00000021494	Ddx41	0.536934	0.0894601	7.87	10	14.08	13.94	15.35	20.4	17.55	16.02	14.58	18.23
ENSMUSG00000022124	Fbxl3	-0.341774	0.0894601	17.57	18.48	20.69	20.73	16.59	16.08	14.81	12.99	15.18	15.05
ENSMUSG00000022682	Rrn3	0.617402	0.0894601	9.88	9.89	10.56	4.87	9.69	14.57	13.54	16.3	9.86	13.05
ENSMUSG00000022748	Cmss1	0.543993	0.0894601	14.95	9.44	8.39	13.38	9.13	19.34	17.07	15.1	11.75	16.27
ENSMUSG00000027404	Snrpb	0.40318	0.0895232	105.63	93.92	91.39	102.38	102.73	180.02	128.86	120.2	121.22	114.1
ENSMUSG00000097119	B230354K17Rik ENSMUSG00000097119	-0.62106	0.0896637	4.75	5.22	2.56	4.23	3.92	2.83	2.35	3.96	2.15	2.16
ENSMUSG00000019837	Gtf3c6	0.409583	0.0897941	11.8	8.37	12.37	13.47	10.89	14.91	14.32	13.3	16.02	16.29
ENSMUSG00000008690	Ncaph2	0.440595	0.0899689	20.22	17.85	22.85	17.84	18	36.39	24.34	27.06	23.38	21.76
ENSMUSG00000009281	Rarres2	-0.40481	0.089989	192.64	204	133.6	213.93	164.97	131.66	142.22	129.25	134.41	140.05
ENSMUSG00000025403	Shmt2	0.6944	0.089989	11.16	12.61	19.03	11.09	14.74	40.19	16.03	23.22	18.02	18.02
ENSMUSG00000022012	Enox1	-0.588585	0.0899908	2.91	3.96	2.49	3.88	3.64	2.34	1.82	2.05	3.53	1.71
ENSMUSG00000065734	Snord49a	0.724599	0.0901215	8.71	4.76	4.16	6.6	2.98	8.69	11.09	8.4	6.56	7.87
ENSMUSG00000039178	Tbc1d19	-0.38509	0.0901654	18.43	16.13	14.53	18.09	18.06	10.78	11.7	14.84	13.33	14.89
ENSMUSG00000031644	Nek1	-0.561687	0.0903519	2.62	1.9	3.66	4.21	3.63	2.4	2.04	1.99	2.05	1.99
ENSMUSG00000032058	Ppp2r1b	0.568142	0.0904734	8.78	8.89	9.18	9.51	11.95	22.62	9.52	12.93	15.04	13.93
ENSMUSG00000020171	Yeats4	0.502263	0.0904891	8.91	8.5	12.3	6.49	11.12	15.12	13.97	13.62	12.51	10.65
ENSMUSG00000029610	Aimp2	0.437354	0.0905206	14.51	16.54	15.46	16.42	16.67	28.19	24.1	21.98	15.75	19.66
ENSMUSG00000028676	Srsf10	0.476691	0.0905249	10.04	9.49	14.29	11.46	12.9	21.3	17.3	12.62	15.86	14.24
ENSMUSG00000028919	Arhgef19	0.724599	0.0905249	1.42	1	2.31	2.17	1.81	3.74	2.88	2.42	1.76	3.46
ENSMUSG00000030082	Sec61a1	0.386226	0.0905249	38.84	42.18	43.65	30.69	44.56	46.94	54.53	59.19	49.34	49.89
ENSMUSG00000028156	Eif4e	0.419808	0.0907792	17.95	17.46	15.24	16.66	18.79	30.54	24.84	18.06	21.92	21.33
ENSMUSG00000029755	Dlx5	0.396972	0.0907792	37.1	47.55	40.22	48.35	40.11	44.93	51.34	58.81	62.89	63.84
ENSMUSG00000030051	Aplf	0.884283	0.0907792	2	1.61	3.18	1.52	2.7	8.57	2.46	4.08	3.07	3.41
ENSMUSG00000031342	Gpm6b	-0.492223	0.0907792	80.29	89.79	70.19	81.68	73.63	37.77	65.85	50.3	72.35	61.06
ENSMUSG00000031432	Prps1	0.412715	0.0907792	28.89	27.21	25.63	25.04	30.99	50.81	33.5	33.72	32.9	34.61
ENSMUSG00000034509	Mad2l1bp	0.475775	0.0907792	18.29	16.31	10.37	17.52	15.91	25.94	20.29	19.91	18.78	22.79
ENSMUSG00000029860	Zyx	0.650457	0.0910718	11.66	22.67	23.21	17.68	17.36	43.79	19.44	27.1	26.7	29.13
ENSMUSG00000111080	Gm20300 ENSMUSG00000111080	-0.640229	0.0910718	3.99	5.75	4.22	5.69	3.6	2.35	1.86	3.17	3.93	3.96
ENSMUSG00000022575	Gsdmd	-0.391304	0.0911981	38.46	41.47	55.18	41.56	43.33	27.2	35.48	32.4	36.55	35.73
ENSMUSG00000022336	Eif3e	0.439714	0.091218	61.25	54.29	56.56	64.03	69.85	111.71	91.17	66.56	80.36	70.88
ENSMUSG00000041189	Chrnb1	0.714979	0.091218	2.35	1.49	1.25	1	1.24	2.51	3.78	2.05	1.63	2.04
ENSMUSG00000046434	Hnrnpa1	0.483571	0.0912701	44.34	41.55	49.34	46.18	44.79	100.07	54.26	59.46	58.19	53.48
ENSMUSG00000008540	Mgst1	-0.407613	0.0913454	256.16	237.66	169.98	246.36	192.21	155.46	183.71	144.97	173.56	166.04
ENSMUSG00000028622	Mrpl37	0.408101	0.0913512	13.65	12.24	11.89	10.46	11.99	21.35	13.25	15.01	15.87	15.21
ENSMUSG00000018293	Pfn1	0.413531	0.0914177	363.97	328.07	236.72	344.68	281.66	436.69	466.48	353.56	381.49	418.68
ENSMUSG00000028248	Pnisr	-0.572233	0.0914177	10.76	12.22	10.92	12.15	7.05	5.06	7.01	8.43	9.53	5.94
ENSMUSG00000031631	Cfap97	-0.571125	0.0914177	4.04	3.19	5.01	4.93	3.96	4.6	2.8	2.32	2.35	2.48
ENSMUSG00000019082	Slc25a22	0.599324	0.0915196	4.7	4.28	6.15	9.27	6.14	7.73	11.58	9.76	6.88	9.35
ENSMUSG00000021990	Spata13	0.789367	0.0915196	1.38	2.14	2.01	1.82	2.87	2.59	1.93	3.58	5.07	5.27
ENSMUSG00000022415	Syngr1	0.71987	0.0915196	1	1.11	1.16	1.56	1.38	4.13	1.44	2.04	1.72	1.61
ENSMUSG00000022433	Csnk1e	0.388532	0.0915196	5.87	5.76	7.58	6.53	7.23	10.78	8.35	8.38	7.52	8.2
ENSMUSG00000026558	Uck2	0.470584	0.0915196	6.26	7.71	6.77	6.7	8.4	14.1	10.44	8.58	7.74	9.61
ENSMUSG00000035873	Pawr	-0.4319	0.0915196	72.48	107.18	103.28	114.61	100.77	86.46	69.02	75.79	76.33	60.08
ENSMUSG00000036112	Metap2	0.559063	0.0915196	11.98	14.14	14.42	16.22	13.28	35.06	19.53	19.1	18.03	15.49
ENSMUSG00000044986	Tst	0.442989	0.0915196	2.45	1.59	1.83	2.16	1.56	2.51	3.03	2.12	2.64	2.62
ENSMUSG00000051378	Kif18b	0.834917	0.0915196	1	1.64	1.79	1.95	1.65	5.03	2.12	4.34	1.95	1.89
ENSMUSG00000003810	Mast2	0.500153	0.0915619	5.52	4.12	5.44	3.43	5.18	5.87	7.7	8.32	5.21	6.35
ENSMUSG00000089762	Ier5l	-0.463628	0.0916617	29.48	43.67	42.32	41.99	32.07	29.9	20.88	32.22	29.42	24.86
ENSMUSG00000001942	Siae	-0.428672	0.0917066	4.46	5.6	4.05	5.53	4.92	3.16	3.85	4.41	3.99	2.91
ENSMUSG00000022361	Zhx1	-0.599486	0.0917066	4.36	8.41	6.54	8.71	4.99	3.1	4.69	3.9	5.07	4.54
ENSMUSG00000031483	Erlin2	-0.37164	0.0917066	25.2	24.36	30.14	27.5	28.3	19.81	18.75	23.68	24.81	18.2
ENSMUSG00000035890	Rnf126	0.356394	0.0917066	20.74	21.39	21.21	20.19	22.43	32.56	30.48	23.34	24.78	25.53
ENSMUSG00000056486	Chn1	0.644612	0.0917066	2.69	5.48	2.63	4.14	4.28	4.39	6.61	6.77	4.51	7.24
ENSMUSG00000058486	Wdr91	0.649155	0.0917066	1.39	2.94	3.19	2.51	3.68	4.82	3.43	4.17	4.49	3.69
ENSMUSG00000008892	Vdac3	0.342686	0.0918143	26.25	24.26	20.55	25.39	22.52	33.72	31.77	26.86	29.57	28.84
ENSMUSG00000036639	Nudt1	0.362427	0.0918143	6.9	6.22	7.8	7.25	6.78	10.56	9.42	9.36	8.22	7.55
ENSMUSG00000043881	Kbtbd7	0.490476	0.0918143	2.49	4.21	4.31	3.2	3.15	5.11	4.12	5.99	4.74	4.17
ENSMUSG00000038173	Enpp6	0.395545	0.0918326	1.53	1.48	2.22	1.73	1.85	2.15	2.27	2.16	2.72	2.21
ENSMUSG00000026072	Il1r1	-0.652935	0.0920082	52.89	58.17	70.42	55.71	53.42	18.48	44.35	45.63	45.53	39.4
ENSMUSG00000033420	Antxr1	-0.398955	0.0920195	23.02	17.42	15.63	18	16	14.76	11.04	13.8	14.49	13.9
ENSMUSG00000074088	Snrnp40	0.408851	0.0922562	16.21	15.39	16.16	13.82	15.73	28.41	20.94	18.05	18.65	18.05
ENSMUSG00000013539	Tango2	0.337516	0.0924953	7.06	6.64	5.57	6.97	6.11	9.25	8.12	7.85	7.5	8.1
ENSMUSG00000029247	Paics ENSMUSG00000029247	0.490356	0.0924953	32.79	29.44	30.25	29.41	38.93	63.28	48.28	48.49	34.45	35.84
ENSMUSG00000029777	Gars1	0.450671	0.0924953	29.98	21.36	26.41	23.8	31.94	45.91	36.51	31.07	29.73	39.59
ENSMUSG00000004980	Hnrnpa2b1	0.353321	0.0925463	76.86	73.43	80.33	86.04	84.96	127.82	92.87	94.43	102.43	98.21
ENSMUSG00000025723	Nmb	-0.675832	0.0926338	3.6	5.91	3.12	5.07	3.16	2.84	1.57	3.55	2.87	2.25
ENSMUSG00000028696	Ipp	0.877131	0.0926338	1.04	1.59	1.56	1.11	2.77	5.78	1.98	2.33	2.32	2.68
ENSMUSG00000032475	Nck1	-0.449294	0.0926338	22.39	16.11	12.66	18.19	17.45	11.24	14.49	13.69	12.65	10.83
ENSMUSG00000040605	Bace2	-0.823606	0.0926338	16.92	20.66	18.52	21	21	4.49	15.89	14.56	14.89	10.63
ENSMUSG00000022913	Psmg1	0.442409	0.09268	21.04	18.32	14.89	22.25	19.54	34.95	24.35	21.94	24.63	25.14
ENSMUSG00000033126	Ybey	0.46199	0.09268	1.1	1	1.65	1.71	1.24	1.9	1.73	1.81	1.98	1.62
ENSMUSG00000022385	Gtse1	1.01857	0.0927254	1.77	1	2.15	1.89	2.36	8.75	2.37	3.78	3.91	1.89
ENSMUSG00000021149	Gtpbp4	0.351196	0.0928014	3.04	3.65	3.4	3.97	3.88	5.08	4.77	3.95	4.65	4.41
ENSMUSG00000022477	Aco2 ENSMUSG00000022477	0.339171	0.0928014	35.56	40.73	43.25	32.96	39.43	52.93	47.31	50.94	46.09	44.86
ENSMUSG00000066440	Zfyve26	0.302	0.0928014	1.5	1.48	1.31	1.52	1.54	1.9	1.79	1.76	1.77	1.83
ENSMUSG00000020462	Cfap36	-0.412128	0.0928101	12.34	16.56	11.29	13.49	11.45	11.14	9.26	8.97	11.19	8.25
ENSMUSG00000023186	Vwa5a	-0.364844	0.0928101	21.74	20.27	21.02	19.96	18.4	12.34	16.23	17.18	15.52	17.99
ENSMUSG00000046191	Pcdhb20	-0.627377	0.0928101	3.17	3.77	4.93	4.2	7.05	3.71	2.31	2.96	2.19	3.57
ENSMUSG00000048327	Ckap2l	1.08615	0.0928101	1.32	1.05	2.64	1.46	3.24	9.47	3.03	3.12	3.69	2.26
ENSMUSG00000026153	Fam135a	-0.52601	0.0928201	3.72	4.15	3.88	5.44	4.22	2.07	2.71	3.34	4.28	2.77
ENSMUSG00000037419	Endod1	0.62162	0.0928201	5.64	4.11	5.23	5.93	6.47	12.44	7.56	11.43	6.5	5.74
ENSMUSG00000034892	Rps29	0.491289	0.0928559	84.07	60.36	52.65	70.13	68.45	134.29	94.27	76.7	84.99	85.3
ENSMUSG00000020810	Cygb	-0.31191	0.0928644	90.48	85.34	74.4	92.03	82.64	69.46	65.5	66.46	69.24	70.8
ENSMUSG00000037031	Tspan15	0.635312	0.0929619	1.84	1.47	2.11	1.32	1.77	4.63	2.11	2.79	1.94	2.28
ENSMUSG00000024844	Banf1	0.492546	0.0930109	122.35	108.86	71.65	110.89	101.1	184.39	153.84	109.77	133.8	141.56
ENSMUSG00000002129	Sf3a1	0.399365	0.093216	9.69	8.01	10.63	8.32	9.15	15.06	11.35	13.13	11.17	10
ENSMUSG00000021596	Mctp1	0.5653	0.093216	1.16	1.91	1.53	1.24	1.94	2.87	1.53	2.55	2.46	2.1
ENSMUSG00000030861	Acadsb	-0.449972	0.093216	13.06	18.99	12.76	14.62	13.72	9.14	10.6	9.19	14.33	10.46
ENSMUSG00000068823	Csde1	-0.379008	0.093216	25.19	25.66	23.1	21.63	19.9	15.97	17.64	19.2	21.27	15.02
ENSMUSG00000030056	Isy1	0.435175	0.0933343	3.15	4.43	3.42	4.08	4.16	6.85	4.87	4.71	5.43	4.29
ENSMUSG00000039244	E130309D02Rik	0.568682	0.0933343	4.43	4.01	6.15	3.85	5.36	10.78	7.3	6.91	5.43	5.48
ENSMUSG00000057130	Txnl4a	0.382471	0.0935303	68.02	73.66	70.87	73.89	68.36	122.78	95.07	81.37	79.2	89.75
ENSMUSG00000032737	Inppl1	0.564842	0.0938418	5.71	2.62	3.65	2.66	3.48	5.75	4.5	5.43	4.47	5.7
ENSMUSG00000032000	Birc3	-0.469693	0.0939376	24.11	17.83	18.54	16.77	22.32	10.33	17.26	13.54	17.16	14.14
ENSMUSG00000036672	Cenpt	0.445298	0.0939376	5.44	3.61	4.83	5.26	4.38	7.26	4.96	5.93	6.22	7.7
ENSMUSG00000038587	Akap12	-0.528641	0.0939376	19.13	17.31	20.49	11.97	17.1	10.73	13.32	15.87	11.45	8.56
ENSMUSG00000037624	Kcnk2	0.761064	0.0940244	3.5	3.58	2.4	2.67	5.92	9.07	3.75	4.59	6.91	6.16
ENSMUSG00000032014	Oaf	0.37471	0.0940993	11.91	10.57	9.51	11.32	9.57	16.92	14.39	13.31	12.06	12.16
ENSMUSG00000040824	Snrpd2	0.479568	0.0941448	13.68	8.79	9.21	10.59	9.56	19.1	16.2	12.59	11.57	13.11
ENSMUSG00000032010	Usp2	0.643729	0.0941644	1.1	1.46	1.89	1.85	1.89	4.08	2.91	2.01	2.3	1.8
ENSMUSG00000060002	Chpt1	-0.363149	0.0941644	11.01	10.49	10.29	9.4	9.59	6.77	7.76	7.29	9.97	7.97
ENSMUSG00000038014	Fam120a	0.419322	0.0941823	12.33	12.13	16	12.18	13.37	22.75	15.11	15.64	19.86	15.61
ENSMUSG00000056201	Cfl1	0.360238	0.0942093	453.49	406.25	316.84	405.79	394.71	532.22	542.06	439.11	493.45	521.24
ENSMUSG00000026135	Zfp142	0.448436	0.0942905	2.5	1.86	2.63	1.87	2.36	2.52	3.5	3.83	2.69	2.81
ENSMUSG00000065515	Mir152	1.24949	0.0942905	3.17	1	1	1	2.95	7.2	5.36	3.92	1.55	3.03
ENSMUSG00000036992	Nxt1	0.485102	0.0942928	20.52	18.41	13.08	20.55	12.85	29.85	22.69	21.4	21	23.03
ENSMUSG00000004558	Ndrg2	-0.357053	0.0945629	55.43	49.11	48.06	58.74	58.74	41.35	43.62	43.98	47.66	34.64
ENSMUSG00000018697	Aatf	0.550655	0.0945629	10.65	6.64	11.57	12.52	12.69	21.83	13.79	14.14	14.48	14.22
ENSMUSG00000020363	Gfpt2	0.364177	0.0945629	6.91	5.18	5.4	5.6	4.64	7.14	7.35	6.4	6.87	7.69
ENSMUSG00000020859	Spag9	-0.433983	0.0945629	6.18	7.23	7.67	7.74	6.49	3.91	5.3	5.67	6.84	4.76
ENSMUSG00000024608	Rps14	0.491762	0.0945629	118.22	105.03	74.32	112.37	98.07	203.77	135.7	115.68	134.23	130.21
ENSMUSG00000025161	Slc16a3	0.654245	0.0945629	1.81	1.02	1.49	1.52	2.15	3.89	1.71	2.08	2.46	2.55
ENSMUSG00000025178	Pi4k2a ENSMUSG00000025178	0.400241	0.0945629	8.62	10.99	13.13	11.37	10.43	12.25	12.71	16.28	14.82	15.72
ENSMUSG00000026668	Ucma	1.12199	0.0945629	1	3.94	1.36	1.13	3.37	6.07	2.85	4.38	2.4	5.48
ENSMUSG00000029394	Cdk2ap1	0.418904	0.0945629	10.7	10.77	11.61	15.27	14.39	20.32	18.01	14.75	14.92	15.59
ENSMUSG00000031068	Glrx3	0.407415	0.0945629	19.99	18.15	15.09	20.49	16.97	27.03	27.21	18.19	23.74	24.6
ENSMUSG00000032221	Mns1	0.808532	0.0945629	1.96	2.21	2.46	2.23	2.56	8.46	3.58	3.58	4.6	2.01
ENSMUSG00000038949	Cnst	0.628065	0.0945629	4.84	4.13	6.48	3.98	4.96	13.23	5.86	6.74	5.73	7.53
ENSMUSG00000039768	Dnajc11	0.532558	0.0945629	3.19	4.03	5.58	3.77	4.86	8.86	5.24	5.73	4.99	6.27
ENSMUSG00000042680	Garem1	0.652485	0.0945629	1.74	2.04	2.15	3.08	2.24	6.43	2.92	2.94	2.7	3.39
ENSMUSG00000086859	Snhg20	0.517953	0.0946588	6.53	3.52	4.72	6.02	6.14	8.64	6.54	8.8	6.13	7.92
ENSMUSG00000024188	Luc7l	0.330712	0.0946601	9.71	12.4	11.74	10.98	9.8	14.65	13.06	14.38	12.97	13.41
ENSMUSG00000061589	Dot1l	0.514133	0.0946601	1.64	2.43	2.44	2.02	2.42	4.62	2.61	2.8	2.55	3.28
ENSMUSG00000029201	Ugdh	0.342836	0.0948281	20.93	20.81	19.2	24.56	22.63	23.5	29.2	25.8	29.2	29.5
ENSMUSG00000028626	Col9a2	1.04261	0.09484	2.05	4.94	2.56	2.06	3.84	10.01	4.08	4.76	3.21	12.19
ENSMUSG00000022836	Mylk	-0.327053	0.0948718	27.49	32.76	27.26	29.33	26.35	24.47	20.84	22.78	24.8	21.2
ENSMUSG00000031974	Abcb10	0.914884	0.0948718	6.01	5.94	9.18	3.77	8.74	27.39	10.06	12.63	7.59	9.74
ENSMUSG00000025580	Eif4a3	0.333153	0.094913	58.44	53.16	51.22	55.19	52.7	80.5	71.94	59.99	63.36	66.71
ENSMUSG00000002981	Clptm1	0.294716	0.0950303	33.92	31.65	35.55	32.71	35.89	40.59	41.21	44.09	41.15	41
ENSMUSG00000004748	Mtfp1	1.05193	0.0950303	4.54	2.18	3.28	4.88	4.99	18.37	7.72	10.36	5.79	3.56
ENSMUSG00000017485	Top2b	-0.458858	0.0950303	4.22	4.66	6.01	4.79	6.01	3.4	3.84	3.11	5.13	3.33
ENSMUSG00000022146	Osmr	-0.539787	0.0950303	15.34	11.25	16.42	15.31	18.15	6.95	14.5	9.9	10.38	11.71
ENSMUSG00000022793	B4galt4	-0.430239	0.0950303	17.5	19.76	20.72	21.76	20.51	10.69	17.03	15.21	18.61	13.97
ENSMUSG00000024735	Prpf19	0.378372	0.0950303	10.12	11.36	11.89	12.07	10.08	18.25	15.27	12.84	13.91	12.4
ENSMUSG00000037649	H2-DMa	0.720382	0.0950303	1.17	1	2.17	1.39	2.01	2.84	2.08	2.43	3.75	1.6
ENSMUSG00000039176	Polg	0.562501	0.0950303	5.78	5.17	7.97	3.5	5.36	9.15	6.07	8.44	7.35	9.11
ENSMUSG00000046959	Slc26a1	0.890027	0.0950303	1.01	1.74	1.42	1.34	1.07	6.27	1.79	2.25	1.74	1.78
ENSMUSG00000046791	Riox1	0.800862	0.0950752	1.41	2.82	3.99	3.58	3.11	7.74	3.73	6.28	4.04	3.87
ENSMUSG00000030117	Gdf3	0.851465	0.0953965	1.54	1	1.77	1.67	1.33	5.96	2.69	2.52	1.78	1.61
ENSMUSG00000021482	Prxl2c	-0.383693	0.09555	30.41	32.61	24.17	35.37	28.78	20.37	20.99	23.09	27.15	24.08
ENSMUSG00000058291	Zfp68	-0.569798	0.0956324	6.1	3.72	5.02	6.7	5.75	2.69	3.49	3.91	5.37	3.09
ENSMUSG00000017291	Taok1 ENSMUSG00000017291	-0.516531	0.0956741	4.87	3.26	4.25	4.04	3.06	2.66	1.99	2.3	3.24	3.53
ENSMUSG00000020776	Fbf1	-0.41306	0.0956741	3.68	4.31	5	3.62	3.6	3.17	2.31	3.15	3.05	3.51
ENSMUSG00000029066	Mrpl20	0.437626	0.0956741	30.71	28.65	23.17	33.01	25.43	49.1	39.11	29	36.27	38.61
ENSMUSG00000038236	Hoxa7	-0.379843	0.0956741	10.49	11.71	9.28	12.81	8.95	7.02	8.74	7.69	8.83	8.41
ENSMUSG00000038546	Ranbp9	-0.374022	0.0956741	14.37	16.22	19.7	15.83	16.85	13.68	11.09	14.62	13.67	11.05
ENSMUSG00000038838	Vars2	0.569692	0.0956872	3.9	2.38	5.33	2.92	2.66	5.27	5.38	5	4.93	3.96
ENSMUSG00000024969	Mark2	0.451368	0.0956978	6.6	5.96	7.14	6.94	8.63	12.89	7.61	10.51	8.2	9.51
ENSMUSG00000002428	Hltf	-0.659314	0.096014	4.24	5.37	7.25	6.18	3.79	3.63	2.12	3.77	4.95	2.74
ENSMUSG00000073016	Uprt	-0.518155	0.096014	1.22	2.22	2.09	2.02	1.87	1.26	1.02	1.74	1.24	1.28
ENSMUSG00000041528	Rnf123	0.517923	0.0960766	5.88	5.7	7.93	3.98	6.77	9.96	6.55	9.07	7.8	9.34
ENSMUSG00000028882	Ppp1r8	0.363505	0.0963445	11.52	8.76	10.98	13.27	11.15	15.42	13.12	15	13.68	13.92
ENSMUSG00000037608	Bclaf1	-0.352642	0.096409	5.57	6.76	6.09	7.19	5.9	5.01	4.78	5.04	5.68	4.18
ENSMUSG00000048706	Lurap1l	0.779914	0.096409	1.09	2.34	2.25	2.33	1.93	3	2.56	2.3	3.45	6.32
ENSMUSG00000041781	Cpsf2	0.386689	0.096434	6.66	6.1	5.5	5.35	5.07	9.22	8.05	6.76	7.43	6.21
ENSMUSG00000031402	Mpp1	0.428603	0.0964957	9.06	9.8	9	7.3	10.59	15.98	11.84	10.98	13.2	9.95
ENSMUSG00000040339	Fam102b	-0.586994	0.0964957	16.43	13.44	20.79	10.11	15.49	6.64	12.77	9.52	10.27	11.34
ENSMUSG00000000127	Fer	-0.387554	0.0965051	8.56	10.68	9.37	11.44	11.06	6.75	9.45	6.71	8.14	8.12
ENSMUSG00000036986	Pml	0.508363	0.0965789	7.67	6.15	7.83	5.66	7.08	11.51	7.69	13.32	7.16	10.21
ENSMUSG00000021892	Sh3bp5	-0.418273	0.0966517	27.09	35.2	33.84	34.17	25.72	19.1	23.85	28.56	20.29	25.21
ENSMUSG00000024423	Impact	-0.455097	0.0966517	22.94	28.65	27.12	30.31	20.09	13.81	22.76	20.31	19.64	17.88
ENSMUSG00000040183	Ankrd6	-0.442216	0.0966517	5.95	5.02	4.94	4.08	7.14	4.3	4.01	3.41	4.46	3.54
ENSMUSG00000051768	Xrcc1	0.690835	0.0966517	2.38	6.11	6.48	6.04	6.05	7.91	10.1	8.44	7.25	7.72
ENSMUSG00000028944	Prkag2	0.498515	0.0967888	2.9	2.08	4.39	3.42	3.58	4.68	4.76	4.8	3.95	4.32
ENSMUSG00000037580	Gch1	0.641144	0.0968154	1.17	1.78	1.46	1.6	2.01	4.39	1.87	2.67	2.1	1.96
ENSMUSG00000026669	Mcm10	0.868782	0.09697	1.27	1.27	1.6	2.04	2.02	6.17	2.59	4	2.06	1.64
NDUFB1-PS	NA	0.473109	0.09697	38.06	28.7	23.75	30.26	27.07	54.32	43.12	31.89	34.9	42.01
ENSMUSG00000042035	Igsf3	-0.394061	0.0970062	43.39	38.87	39.69	45.04	32.37	26.8	26.71	38.46	30.75	29.42
ENSMUSG00000020741	Cluh	0.883478	0.0973106	2	6.52	4.36	2.7	4.06	11.96	5.73	6.8	4.24	6.74
ENSMUSG00000031320	Rps4x	0.552691	0.0973106	77.85	59.31	45.29	46.82	59.66	130.22	80.68	70.95	74.44	71.48
ENSMUSG00000035757	Selenoo	0.3789	0.0973106	6.71	9.26	9.26	7.71	10.02	10.46	11.46	11.87	9.91	11.72
ENSMUSG00000050675	Gp1ba	1.29277	0.0973106	1.98	9.19	7.38	2.97	8.03	30.76	6.82	11.12	9.01	13.45
ENSMUSG00000008668	Rps18	0.546208	0.0974816	44.53	42.07	27.11	37.71	37.92	87.73	49.09	44.38	50.77	49.69
ENSMUSG00000048376	F2r	1.04697	0.0974816	3.5	1.94	1.68	1.59	2.03	10.97	3.67	1.82	4.36	4.34
ENSMUSG00000050103	Agmo	-0.525939	0.0974816	8.93	14.7	10.81	13.43	14.34	7.82	9.1	6.98	12.33	7.21
ENSMUSG00000038535	Zfp280d	-0.39111	0.097523	2	2.55	1.78	2.01	1.6	1.48	1.47	1.35	1.72	1.49
ENSMUSG00000090386	Mir99ahg	-0.390911	0.097617	1.83	2.77	2.61	2.39	2.51	1.76	1.6	1.96	2.12	1.75
ENSMUSG00000031309	Rps6ka3	-0.422394	0.0977044	2.5	2.33	2.16	3.75	2.41	2.03	1.78	2.04	1.83	1.95
ENSMUSG00000066551	Hmgb1	0.42428	0.0977044	53.84	51.84	43.85	49.98	53.15	95.77	63.56	59.44	69.83	55.99
ENSMUSG00000025408	Ddit3	0.397333	0.0977912	17.75	13.8	20.25	19.39	18.99	28.23	21.34	20.95	25.87	22.17
ENSMUSG00000030432	Rpl28	0.466625	0.0981301	33.82	24.71	20.65	27.07	26.38	50.87	32.9	31.42	32.63	36.19
ENSMUSG00000078676	Casc3	0.435074	0.0981301	10.86	13.23	12.84	9.79	8.87	18.7	14.27	11.85	15.41	14.85
ENSMUSG00000000555	Itga5	0.40059	0.0981553	8.57	9.81	13.72	12.47	11.92	16.4	13.46	15.02	14.7	14.1
ENSMUSG00000020566	Atp6v1c2	-0.651689	0.0981553	10.2	9.89	14.55	14.88	11.57	5.3	5.07	8.58	11.34	10.1
ENSMUSG00000037851	Iars1	0.565572	0.0981553	6.94	9.1	9.28	6.86	9.78	20.59	10.35	9.86	10.47	12.69
ENSMUSG00000053012	Krcc1	-0.342606	0.0981553	30.08	21.66	27	23.6	28.32	19.73	20.66	21.32	21.37	19.31
ENSMUSG00000028461	Ccdc107	0.390303	0.0982076	20.95	15.94	16.16	16.26	15.48	23.54	24.58	16.96	23.71	22.58
ENSMUSG00000082101	Slfn14	0.911977	0.0982076	1.55	2.21	2.06	1.19	1.08	6.06	3.44	2.09	1.52	3.23
ENSMUSG00000093314	Mir5136	0.671024	0.0982076	1.52	1.71	1	1.76	1	3.65	1.6	1.7	2.05	2.3
ENSMUSG00000016018	Mtrex	0.425229	0.0983628	5.01	8.81	7.27	8.54	7.43	9.15	9.84	10.01	9.65	10.22
ENSMUSG00000029627	Znf394	0.690935	0.0983628	3.32	2.06	1.93	1.68	2.25	6.46	2.86	2.46	3.54	3.4
[truncated: 9,924 more rows]

## Sheet: BMECs (LepR-NTN1 mice)
Row-names	Symbol	logFC	adj-P-Val	Control_BMEC_1	Control_BMEC_2	Control_BMEC_3	Control_BMEC_4	Control_BMEC_5	LepR NTN1_BMEC_1	LepR NTN1_BMEC_2	LepR NTN1_BMEC_3	LepR NTN1_BMEC_4	LepR NTN1_BMEC_5
ENSMUSG00000038508	Gdf15	3.22547	1.61499e-05	3.9	5.5	5.97	3.4	4.16	29.42	47.56	39.46	55.06	42.65
ENSMUSG00000022385	Gtse1	2.01777	6.92158e-05	1.59	2.2	2.15	2.29	2.65	9.51	9.92	9.61	7.7	7.12
ENSMUSG00000026437	Cdk18	1.67499	7.95789e-05	5.98	6.52	9.75	9.09	8.22	24.1	25.66	24.52	24.59	25.29
ENSMUSG00000028893	Sesn2	2.06781	7.95789e-05	5.52	5.38	8.12	5.12	8.76	23.47	30.36	25.51	29.26	26.34
ENSMUSG00000041801	Phlda3	1.4244	7.95789e-05	58.78	62.71	50.02	51.46	46.16	124.8	159.64	150.98	131.81	153.87
ENSMUSG00000020357	Flt4	1.1902	0.000322417	27.91	38.17	31.81	37.08	42.13	78.47	79.01	88.1	74.62	80.35
ENSMUSG00000024521	Pmaip1	1.72382	0.000322417	4.53	5.62	5.85	6.8	6.61	27.63	18.61	16.5	16.32	19.01
ENSMUSG00000030609	Aen	0.962314	0.000322417	3.82	4.34	3.87	3.57	4.83	7.88	8.11	7.94	7.89	7.76
ENSMUSG00000037855	Zfp365	1.2644	0.000322417	1	1	1.02	1	1	1.87	2.97	2.68	2.15	2.55
ENSMUSG00000039323	Igfbp2	1.96262	0.000322417	9.23	8.18	16.44	10.13	12.25	43.89	39.88	56.09	42.13	33.5
ENSMUSG00000045201	Lrrc3b	-1.36858	0.000322417	49.3	40.28	40.92	45.11	39.47	18.04	12.06	17.19	18.88	17.85
ENSMUSG00000060572	Mfap2	-1.51752	0.000406676	17.28	16.65	23.17	14.58	17.67	7.61	6.15	4.97	5.28	7.27
ENSMUSG00000022340	Sybu	-0.991654	0.000418515	33.71	26.34	33.83	27.99	28.87	16.73	15.98	13.81	14.82	14.27
ENSMUSG00000032548	Slco2a1	1.20767	0.000431471	11.81	13.82	16.19	13.98	13.82	28.87	32.68	40.23	26.5	33.36
ENSMUSG00000040441	Slc26a10	-1.01464	0.000431471	87.68	81.25	71.33	74.96	70.87	44.17	37.37	32.66	36.27	41.01
ENSMUSG00000021281	Tnfaip2	1.04221	0.00049758	24.62	25.71	30.33	29.72	26.69	53.53	48	65.03	64.01	52.74
ENSMUSG00000022887	Masp1	1.8491	0.000655726	2.24	1.78	1.43	1.3	2.43	4.79	8.64	7.23	5.98	6.11
ENSMUSG00000000805	Car4	-1.67562	0.000665607	68.45	54.12	71.65	51.08	84.56	17.31	30.94	18.84	18.43	18.53
ENSMUSG00000003873	Bax	0.835612	0.000703361	94.44	102.36	106.72	102.07	104.16	157.03	189.12	209.95	173.07	183.99
ENSMUSG00000003411	Rab3b	-0.911653	0.00089407	2.63	2.42	3.01	2.47	2.24	1.45	1.2	1.43	1.47	1.23
ENSMUSG00000022440	C1qtnf6	1.23942	0.00089407	4.76	5.48	5.03	4.98	5.41	9.5	13.01	12.05	10.28	16.94
ENSMUSG00000032014	Oaf	1.19499	0.00089407	12.5	14.98	17.24	17.24	22.58	39.04	35.16	40.05	37.54	38.3
ENSMUSG00000039410	Prdm16	-1.07838	0.00089407	13.35	10.46	10.83	11.47	14.36	6.5	4.86	5.79	5.06	6.41
ENSMUSG00000011256	Adam19	1.09363	0.000985328	3.97	5.01	3.26	3.81	4.78	9.72	9.76	8.61	7.95	8.05
ENSMUSG00000002289	Angptl4	1.49632	0.00112219	130.81	214.67	260.23	187.06	231.93	430.27	565.18	628.95	595.04	622.59
ENSMUSG00000005397	Nid1	0.796423	0.00112219	43.33	44.23	42.37	47.45	51.7	78.57	92.12	78.84	78.05	70.68
ENSMUSG00000047511	Olfr1396	-1.21357	0.00112219	7.22	6.5	6.98	5.3	5.73	3	2.11	3.4	2.97	2.32
ENSMUSG00000020598	Nrcam	0.968276	0.00115808	2.85	2.96	3.54	3.32	2.85	7.4	6.18	6.43	5.13	5.37
ENSMUSG00000032783	Troap	1.15413	0.0011688	1	1	1.45	1	1.42	2.13	2.83	2.76	2.66	2.54
ENSMUSG00000052384	Nrros	0.912007	0.0011688	32.45	41.21	35.73	37.33	30.52	57.62	70.26	61.99	77.06	66.4
ENSMUSG00000035459	Stab2	1.13758	0.00122858	31.66	52.89	46.42	46.67	53.03	104.63	111.74	98.9	92.37	92.85
ENSMUSG00000042745	Id1	-0.687155	0.00122858	843.42	785.82	765.84	877.78	803.64	486.25	495.4	461.36	560.31	531.37
ENSMUSG00000038456	Dennd2a	1.35794	0.00123685	2.62	4	3.43	4.61	3.3	8.02	10.36	11.32	7.1	9.06
ENSMUSG00000019820	Utrn	-0.795841	0.00126564	16.84	14.19	13.52	13.3	13.02	8.68	8.98	7.24	7.77	8.09
ENSMUSG00000034387	Ssu2	-1.07893	0.00126564	45.1	34.13	34.67	33.74	31.04	15.74	13.35	18.64	16.66	20.36
ENSMUSG00000085156	Snhg15	1.21608	0.00126564	6.05	8.1	7.85	6.95	5.91	13.12	14.69	21.6	14.19	18.1
ENSMUSG00000006219	Fblim1	0.843399	0.00133038	13.84	16.12	16.95	19.67	17.46	29.77	31.23	29.61	26.49	33.12
ENSMUSG00000023067	Cdkn1a	0.838546	0.00133038	332.85	294.92	226.94	281.24	303.89	472.07	507.44	523.68	534.99	518.79
ENSMUSG00000040035	Disp2	0.929408	0.00142257	1	1.34	1.23	1.42	1.35	2.57	2.13	2.81	2.19	2.35
ENSMUSG00000020961	Ston2	1.0359	0.00142907	1.76	2.83	2.79	2.54	2.59	4.59	5.2	5.77	4.85	4.96
ENSMUSG00000021185	Dglucy	0.960607	0.00142907	5.48	7.44	7.47	6.94	7.89	11.51	16.27	14.13	13.12	13.41
ENSMUSG00000039450	Dcxr	1.30113	0.00142907	15.21	15.57	15.62	10.08	16.41	27.49	31.53	36.76	46.67	37.39
[truncated: 11,355 more rows]

## Sheet: BMECs (CDH5-NTN1 mice)
Row-names	Symbol	logFC	adj-P-Val	Control_BMEC_1	Control_BMEC_2	Control_BMEC_3	Control_BMEC_4	Control_BMEC_5	CDH5 NTN1_BMEC_1	CDH5 NTN1_BMEC_2	CDH5 NTN1_BMEC_3	CDH5 NTN1_BMEC_4	CDH5 NTN1_BMEC_5
[truncated: 11,441 more rows]
