# Supplementary material for: Restoring bone marrow niche function rejuvenates aged hematopoietic stem cells by reactivating the DNA Damage Response
Source: Nat Commun. 2023 Apr 10;14:2018. doi: 10.1038/s41467-023-37783-4 (PMC10086043; doi:10.1038/s41467-023-37783-4)
Supplement: Supplementary file 5 — Supplemental Data 2 [file 41467_2023_37783_MOESM5_ESM.xlsx]

## Sheet: HALLMARK_MSCs (LepR-NTN1 mice)
HALLMARK Pathways Upregulated in LepR+ MSCs of Control mice	NES	NOM p-val	FDR q-val		HALLMARK Pathways Upregulated in LepR+ MSCs of LepR-NTN1 mice	NES	NOM p-val	FDR q-val
HALLMARK_HEDGEHOG_SIGNALING	2.12332	0	0		MYC_TARGETS_V1	-3.09548	0	0
HALLMARK_UV_RESPONSE_DN	1.95735	0	0.00129275		OXIDATIVE_PHOSPHORYLATION	-2.91659	0	0
HALLMARK_APICAL_JUNCTION	1.64833	0	0.0223443		E2F_TARGETS	-2.88306	0	0
HALLMARK_COAGULATION	1.57219	0.00659341	0.0300154		DNA_REPAIR	-2.32583	0	0
HALLMARK_ANGIOGENESIS	1.45112	0.0604167	0.0720269		INTERFERON_ALPHA_RESPONSE	-2.28835	0	0
HALLMARK_INFLAMMATORY_RESPONSE	1.40956	0.023753	0.08474		MTORC1_SIGNALING	-2.25396	0	0
HALLMARK_MITOTIC_SPINDLE	1.40802	0.00884956	0.0741579		G2M_CHECKPOINT	-2.24795	0	0
					MYC_TARGETS_V2	-2.12589	0	0
					INTERFERON_GAMMA_RESPONSE	-2.10231	0	0
					FATTY_ACID_METABOLISM	-2.07979	0	0
					ADIPOGENESIS	-2.00205	0	0
					P53_PATHWAY	-1.85104	0	0.000560303
					CHOLESTEROL_HOMEOSTASIS	-1.58834	0.00542496	0.0124157
					GLYCOLYSIS	-1.5718	0.00348432	0.0139261
					HEME_METABOLISM	-1.51418	0.00351494	0.0219912
					REACTIVE_OXYGEN_SPECIES_PATHWAY	-1.39206	0.0571956	0.063583
					UV_RESPONSE_UP	-1.35633	0.0246914	0.0799843

## Sheet: HALLMARK_MSCs (CDH5-NTN1 mice) 
Pathways Upregulated in LepR+ MSCs of Control mice	NES	NOM p-val	FDR q-val		HALLMARK Pathways Upregulated in LepR+ MSCs of CDH5-NTN1 mice	NES	NOM p-val	FDR q-val
HALLMARK_INTERFERON_ALPHA_RESPONSE	2.01498	0	0.00302725		MYC_TARGETS_V1	-2.68514	0	0
HALLMARK_TNFA_SIGNALING_VIA_NFKB	1.9401	0	0.00151362		E2F_TARGETS	-2.61386	0	0
HALLMARK_INTERFERON_GAMMA_RESPONSE	1.92432	0	0.00100908		MYC_TARGETS_V2	-2.37459	0	0
HALLMARK_UV_RESPONSE_DN	1.63232	0	0.0192554		G2M_CHECKPOINT	-2.17707	0	0
HALLMARK_IL6_JAK_STAT3_SIGNALING	1.62127	0	0.01714		MTORC1_SIGNALING	-2.11075	0	0
HALLMARK_INFLAMMATORY_RESPONSE	1.49736	0	0.0293379		HEME_METABOLISM	-1.96167	0	0
					OXIDATIVE_PHOSPHORYLATION	-1.90038	0	0
					DNA_REPAIR	-1.76906	0	0.00112627
					UNFOLDED_PROTEIN_RESPONSE	-1.67286	0	0.00433574
					REACTIVE_OXYGEN_SPECIES_PATHWAY	-1.442	0.0365566	0.0642629
					ESTROGEN_RESPONSE_LATE	-1.42019	0.0179704	0.0739146
					CHOLESTEROL_HOMEOSTASIS	-1.38715	0.0434783	0.0947377
					ADIPOGENESIS	-1.26651	0.053125	0.216465
