# Supplementary material for: Restoring bone marrow niche function rejuvenates aged hematopoietic stem cells by reactivating the DNA Damage Response
Source: Nat Commun. 2023 Apr 10;14:2018. doi: 10.1038/s41467-023-37783-4 (PMC10086043; doi:10.1038/s41467-023-37783-4)
Supplement: Supplementary file 6 — Supplemental Data 3 [file 41467_2023_37783_MOESM6_ESM.xlsx]

## Sheet: HALLMARK_BMECs (LepR-NTN1 mice)
Pathways Upregulated in BMECs of Control mice	NES	NOM p-val	FDR q-val		Pathways Upregulated in BMECs of LepR-NTN mice	NES	NOM p-val	FDR q-val
HALLMARK_ANGIOGENESIS	1.58618	0.00970874	0.0562098		HALLMARK_G2M_CHECKPOINT	-2.10745	0	0
HALLMARK_UV_RESPONSE_DN	1.54508	0	0.041922		HALLMARK_E2F_TARGETS	-1.9436	0	0.00218228
					HALLMARK_INTERFERON_GAMMA_RESPONSE	-1.92354	0	0.00194819
					HALLMARK_INTERFERON_ALPHA_RESPONSE	-1.87079	0	0.00228377
					HALLMARK_P53_PATHWAY	-1.71139	0	0.0132862
					HALLMARK_INFLAMMATORY_RESPONSE	-1.69717	0	0.0135712
					HALLMARK_ESTROGEN_RESPONSE_EARLY	-1.61394	0.00205339	0.0234076
					HALLMARK_SPERMATOGENESIS	-1.59137	0.0123203	0.024965
					HALLMARK_MYC_TARGETS_V2	-1.53636	0.0149893	0.0387021
					HALLMARK_COMPLEMENT	-1.42672	0.0133588	0.0878396

## Sheet: HALLMARK_BMECs (CDH5-NTN1 mice)
Pathways Upregulated in BMECs of Control mice	NES	NOM p-val	FDR q-val		Pathways Upregulated in BMECs of CDH5-NTN mice	NES	NOM p-val	FDR q-val
HALLMARK_TNFA_SIGNALING_VIA_NFKB	1.79332	0	0.0141331		HALLMARK_WNT_BETA_CATENIN_SIGNALING	-1.76477	0.0046729	0.00802546
HALLMARK_IL6_JAK_STAT3_SIGNALING	1.707	0	0.0213398		HALLMARK_INTERFERON_ALPHA_RESPONSE	-1.65909	0.00151057	0.0211684
HALLMARK_OXIDATIVE_PHOSPHORYLATION	1.68536	0	0.0179515		HALLMARK_ANGIOGENESIS	-1.64979	0.00487013	0.015155
HALLMARK_UV_RESPONSE_UP	1.55916	0	0.0422988		HALLMARK_MYC_TARGETS_V2	-1.57367	0.0111288	0.0322743
HALLMARK_COMPLEMENT	1.52326	0	0.0453423		HALLMARK_MITOTIC_SPINDLE	-1.48194	0.00415512	0.0632382
HALLMARK_ADIPOGENESIS	1.51447	0	0.0408958		HALLMARK_TGF_BETA_SIGNALING	-1.41628	0.0483871	0.100371
HALLMARK_BILE_ACID_METABOLISM	1.44795	0.0263158	0.059186
HALLMARK_COAGULATION	1.4238	0.0143266	0.0649503
HALLMARK_FATTY_ACID_METABOLISM	1.3544	0.016835	0.0973347
HALLMARK_INFLAMMATORY_RESPONSE	1.34129	0.0460526	0.0977772
HALLMARK_HYPOXIA	1.34105	0.0218069	0.0888884
HALLMARK_KRAS_SIGNALING_UP	1.33241	0.0220126	0.0884625
