# Supplementary material for: Restoring bone marrow niche function rejuvenates aged hematopoietic stem cells by reactivating the DNA Damage Response
Source: Nat Commun. 2023 Apr 10;14:2018. doi: 10.1038/s41467-023-37783-4 (PMC10086043; doi:10.1038/s41467-023-37783-4)
Supplement: Supplementary file 7 — Supplemental Data 4 [file 41467_2023_37783_MOESM7_ESM.xlsx]

## Sheet: Young vs Aged MSCs
ENSEMBL ID	Gene Symbol	logFC	adj-P-Val	YoungLepR+ MSC_1	YoungLepR+ MSC_2	YoungLepR+ MSC_3	AgedLepR+ MSC_1	AgedLepR+ MSC_2	AgedLepR+ MSC_3
ENSMUSG00000020583	Matn3	-5.6177	0.000282658	43.29	40.12	70.22	1.01	1.02	1
ENSMUSG00000026147	Col9a1	-4.74884	0.000291448	25.39	22.43	34.13	1	1	1
ENSMUSG00000021613	Hapln1	-4.33412	0.000386872	28.14	19.71	26.76	1.29	1.14	1.23
ENSMUSG00000039084	Chad	-4.78139	0.00155011	393.02	472.31	493.13	10.2	26.44	16.32
ENSMUSG00000022025	Cnmd	-6.84032	0.00155011	305.67	99.47	153.9	1	1	3.11
ENSMUSG00000027570	Col9a3	-5.63042	0.00177961	28.27	84.83	95.8	1.26	1.5	1
ENSMUSG00000027966	Col11a1	-3.12623	0.0019248	18.78	16.35	18.81	2.36	2.02	1.82
ENSMUSG00000027559	Car3	-3.07807	0.00323259	136.22	86.99	109.31	10.43	14.37	14.35
ENSMUSG00000056973	Ces1d	3.18367	0.00323259	1	1.49	1	13.76	9.22	8.81
ENSMUSG00000039462	Col10a1	-4.22127	0.00323259	29.1	12.95	35.62	1.2	1.69	1.02
ENSMUSG00000036596	Cpz	-3.25594	0.00323259	16.27	13.13	14.3	1.78	1.93	1.02
ENSMUSG00000025776	Crispld1	-2.99056	0.00323259	10.03	7.88	9.02	1	1.42	1
ENSMUSG00000011118	Panx3	-3.68235	0.00323259	25.52	20.39	18.26	1.65	2.43	1.12
ENSMUSG00000078949	R3hdml	-3.07386	0.00323259	8.41	8.38	11.69	1.38	1	1
ENSMUSG00000026668	Ucma	-3.02377	0.00323259	6.79	9.16	10.91	1.19	1	1.06
ENSMUSG00000023078	Cxcl13	3.769	0.0034199	5.35	2.46	2.25	51.21	35.76	40.97
ENSMUSG00000031610	Scrg1	-5.47386	0.00502586	160.53	27.3	47.92	1.65	1.45	1
ENSMUSG00000008874	Clec3a	-4.13419	0.00539149	53.49	57.83	60.46	2.13	2.33	6.96
ENSMUSG00000057074	Ces1g	2.76209	0.00561645	1	1.1	1	6.59	5.4	9.65
ENSMUSG00000015354	Pcolce2	-3.61957	0.00561645	25.3	13.66	21.5	1.62	2.47	1
ENSMUSG00000030790	Adm	2.34255	0.00621065	10.88	11.87	11.09	64.04	49.83	58.56
ENSMUSG00000026258	Snorc	-5.37284	0.00633847	179.71	35.69	63.06	1	1.87	3.04
ENSMUSG00000074486	Bglap2	-3.91029	0.00810191	1691.61	483	628.08	38.6	65.31	59.89
ENSMUSG00000024610	Cd74	2.71412	0.00810191	7.56	5.95	7.82	32.52	61.78	49.47
ENSMUSG00000037852	Cpe	-2.80588	0.00810191	67.27	116.19	148.74	14.93	14.25	15.98
ENSMUSG00000041608	Entpd3	-2.65117	0.00810191	6.54	8.71	7.59	1.02	1	1.71
ENSMUSG00000059412	Fxyd2	-3.20933	0.00810191	18.83	7.02	8.11	1.13	1.09	1.1
ENSMUSG00000024578	Il17b	-2.17999	0.00810191	5.25	4.42	4.01	1	1	1
ENSMUSG00000065528	Mir320	2.53443	0.00810191	1	1	1	7.59	6.1	4.2
ENSMUSG00000043924	Ncmap	-2.49716	0.00810191	7.96	6.23	8.34	1.41	1.63	1
ENSMUSG00000044349	Snhg11	2.31022	0.00810191	1.08	1.01	1.28	6.73	4.61	5.49
ENSMUSG00000074483	Bglap	-4.00967	0.00878532	3099.87	828.88	1131.59	60.87	113.59	100.62
ENSMUSG00000029819	Npy	-3.85706	0.00922196	67.92	33.83	47.43	1.66	3.59	6.01
ENSMUSG00000025489	Ifitm5	-2.783	0.00959289	72.14	30.87	45.05	6.05	7.36	6.91
ENSMUSG00000040533	Matn1	-2.21703	0.00995906	6.03	3.97	4.87	1	1	1.16
ENSMUSG00000029334	Prkg2	-2.10015	0.0107773	4.15	5.59	4.69	1.16	1.19	1
ENSMUSG00000022780	Meltf	-2.61502	0.0108665	4.57	9.61	6.98	1.01	1.32	1
ENSMUSG00000006538	Ihh	-2.41109	0.0118187	4.45	4.28	7.9	1	1	1
ENSMUSG00000031097	Tnni2	-2.49941	0.0137997	9.07	4.28	5.03	1.08	1	1
ENSMUSG00000029161	Cgref1	-2.92904	0.0143352	44.68	17.08	27.35	2.76	4.69	3.65
ENSMUSG00000025597	Klhl4	1.9747	0.0172177	1	1	1	3.45	3.57	4.93
ENSMUSG00000022483	Col2a1	-4.19206	0.0193354	127.89	535.56	581.21	13.83	31.72	14.86
ENSMUSG00000039109	F13a1	-1.9787	0.0193354	8.37	7.1	6.62	1.97	2.16	1.51
ENSMUSG00000089661	Mia	-3.74426	0.0194785	80.99	16.38	23.19	2.13	2.42	2.48
ENSMUSG00000019936	Epyc	-3.65629	0.0216191	33.41	6.61	10.8	1.19	1	1
ENSMUSG00000058254	Tspan7	-1.80209	0.0221789	3.75	4.54	4.65	1.33	1.21	1.16
ENSMUSG00000024330	Col11a2	-3.33782	0.0227747	10.16	38.68	35.4	2.12	2.56	2.48
ENSMUSG00000032207	Lipc	-2.83825	0.0238743	16.54	7.74	11.41	1.56	2.56	1
ENSMUSG00000023886	Smoc2	2.19458	0.0266824	11.45	17.02	24.16	86.49	71.07	73.47
ENSMUSG00000031098	Syt8	-2.14306	0.0266824	6.29	3.96	5.57	1	1.61	1
ENSMUSG00000017737	Mmp9	-4.07782	0.0284393	18.73	90.11	102.78	4.65	2.17	3.57
ENSMUSG00000033491	Prss35	-3.11485	0.0288073	11.38	19.88	19.04	1.34	4.02	1.23
ENSMUSG00000030560	Ctsc	-1.72509	0.0298671	14.13	15.12	17.76	4.55	5.33	4.33
ENSMUSG00000054196	Cthrc1	-2.65929	0.0301213	58.33	24.55	51.13	4.6	6.66	9.48
ENSMUSG00000050010	Shisa3	2.32203	0.0301213	1.87	4.69	3.21	15.86	15.38	14.43
ENSMUSG00000017002	Slpi	3.68238	0.0301213	5.15	3.2	2.72	25.06	122.97	30.78
ENSMUSG00000022584	Ly6c2	1.91801	0.0315739	1	1.36	1.68	4.55	5.93	4.57
ENSMUSG00000027832	Ptx3	1.96164	0.0315739	36.35	66.07	45.35	207.69	187.8	165.01
ENSMUSG00000020089	Ppa1	-2.14006	0.0339856	139.75	64.37	97.64	20.18	19.73	25.76
ENSMUSG00000020140	Lgr5	2.20116	0.0346341	1.51	2.02	1.27	8.59	4.68	9.37
ENSMUSG00000071177	Serpina1d	-3.11413	0.0358394	40.08	14.83	13.68	3.18	1.3	3.03
ENSMUSG00000062074	Ccn6	-1.78846	0.0367925	4.53	2.87	3.9	1.23	1	1
ENSMUSG00000002633	Shh	1.673	0.0407968	1	1.49	1.3	3.92	3.87	4.14
ENSMUSG00000051998	Lax1	1.70208	0.0455881	1	1	1.19	2.67	4.04	3.8
ENSMUSG00000067276	Capn6	-2.08425	0.0565664	7.7	3.67	3.4	1.26	1	1
ENSMUSG00000037411	Serpine1	1.69126	0.0565664	9.59	7.12	6.03	20.83	24.12	27.6
ENSMUSG00000020805	Slc13a5	-1.52182	0.0565664	2.85	2.48	3.35	1	1	1
ENSMUSG00000041559	Fmod	-2.52207	0.0603829	43.86	62.46	78.76	9.66	6.05	19.48
ENSMUSG00000056380	Gpr50	1.62316	0.061511	8.57	9.33	13.53	34.1	30.8	30.11
ENSMUSG00000039323	Igfbp2	1.58429	0.061511	2.92	2.12	2.07	7.14	7.83	6.18
ENSMUSG00000030607	Acan	-2.71212	0.064524	3.67	13.08	12.48	1.51	1.41	1
ENSMUSG00000065452	Mir207	2.11614	0.064524	3.07	3.19	1.68	7.31	14.91	12.3
ENSMUSG00000049670	Morn4	-1.83764	0.064524	5.7	3.86	3.03	1.46	1	1
ENSMUSG00000024176	Sox8	-1.55501	0.064524	3.78	2.92	3.96	1.33	1.27	1.02
ENSMUSG00000020218	Wif1	-1.65166	0.064524	207.81	284.28	323.81	75.75	78.71	103.44
ENSMUSG00000001520	Nrip2	1.54767	0.0648448	4.06	2.77	2.88	9.64	9.75	8.61
ENSMUSG00000038642	Ctss	2.35074	0.0705326	1	2.27	1.75	5.19	13.21	7.69
ENSMUSG00000052974	Cyp2f2	1.76302	0.0774253	1	1.63	1.69	4.18	6.3	4.09
ENSMUSG00000033998	Kcnk1	-1.52357	0.0774253	5.31	4.59	6.78	2.19	1.89	1.68
ENSMUSG00000033022	Cdo1	-1.53754	0.0776172	37.64	32.23	45.96	12.52	16.01	11.37
ENSMUSG00000074867	Zfp808	1.43313	0.0792674	1	1.06	1.37	3.22	2.96	3
ENSMUSG00000065444	Mir27a	1.86474	0.0801435	1	1	1	2.43	3.41	5.83
ENSMUSG00000041377	Ninj2	-2.15809	0.0835501	8.26	4.14	2.6	1	1	1
ENSMUSG00000031906	Smpd3	-2.65007	0.0901689	6.86	27.7	24.5	2.18	2.69	3.21
ENSMUSG00000028885	Smpdl3b	-1.57488	0.0973259	3.93	3.04	4.06	1.04	1.68	1.05
ENSMUSG00000032648	Pygm	2.28635	0.0975073	1	3.31	2.86	9.05	10.92	11.12
ENSMUSG00000041261	Car8	-2.13656	0.0984173	8.7	3.49	2.8	1	1	1
ENSMUSG00000022610	Mapk12	2.3856	0.102791	1.03	3.51	3.43	11.03	11.25	14.26
ENSMUSG00000028773	Fabp3	-1.49606	0.104845	4.11	3.17	3.01	1.05	1.06	1.57
ENSMUSG00000099153	Mir7671	-2.12411	0.107197	8.51	2.99	5.6	1.72	1	1
ENSMUSG00000079055	Slc8a3	-1.69894	0.107197	4.97	2.26	3.89	1.12	1	1.14
ENSMUSG00000028626	Col9a2	-3.61928	0.110126	7.89	61.97	54.7	3.46	2.67	1.56
ENSMUSG00000030218	Mgp	1.88388	0.112233	491.93	226.53	255.09	920.86	1582.87	980.39
ENSMUSG00000027073	Prg2	2.19862	0.113596	3.08	2.17	2.98	7.15	24.72	10.9
ENSMUSG00000066366	Serpina1a	-1.42791	0.11994	4.56	3.2	3.39	1.11	1.43	1.6
ENSMUSG00000004044	Cavin1	1.39512	0.120954	15.05	21.4	17.04	53.19	49	38.31
ENSMUSG00000030905	Crym	1.37625	0.120954	6.14	5.24	4.62	14.67	15.84	11.19
ENSMUSG00000021950	Anxa8	-1.65611	0.122154	9.89	13.34	15.6	2.7	4.87	5
ENSMUSG00000031595	Pdgfrl	-1.73179	0.122154	9.36	3.95	5.84	2.13	1.59	1.74
ENSMUSG00000041193	Pla2g5	-1.8287	0.122154	7.02	6.82	7.22	1.82	1.25	3.39
ENSMUSG00000018593	Sparc	-1.37464	0.122154	2248.8	1565.13	1801.18	655.26	850.66	652.33
ENSMUSG00000034647	Ankrd12	1.43553	0.123156	1.99	3.36	2.31	6.35	7.58	6.35
ENSMUSG00000031849	Comp	-1.817	0.123156	58.92	134.64	143.91	31.4	31.06	26.76
ENSMUSG00000102252	Snrpn	-1.27178	0.123408	3.72	3.97	3.82	1.46	1.46	1.88
ENSMUSG00000062329	Cytl1	-2.76005	0.127016	42.23	59.31	60.43	5.61	3.92	22.14
ENSMUSG00000042784	Muc1	-1.28398	0.127016	2.95	2.77	2.94	1.41	1	1.18
ENSMUSG00000044164	Rnf182	-1.24908	0.127016	2.85	2.22	2.67	1.08	1.04	1.12
ENSMUSG00000000732	Icoslg	1.43496	0.128999	3.96	5.67	3.83	13.15	13.78	9.38
ENSMUSG00000098882	Mir6392	1.34966	0.131436	1	1.53	1	2.92	2.94	2.95
ENSMUSG00000051242	Pcdhb9	1.41604	0.131436	10.3	14.24	9.9	38.75	26.84	26.53
ENSMUSG00000015312	Gadd45b	1.5449	0.132903	50.9	108.21	79.38	223.84	225.35	215.32
ENSMUSG00000097180	2700038G22Rik	-1.66755	0.133185	11.34	6.21	7.47	3.29	1.75	2.85
ENSMUSG00000034634	Ly6d	3.03939	0.133185	1	2.63	2.58	6.03	37.99	16.46
ENSMUSG00000039239	Tgfb2	-1.28967	0.133185	6.05	4.86	4.64	2.42	2.12	1.82
ENSMUSG00000037868	Egr2	2.05977	0.133444	15.61	43.58	15.55	105.43	107.74	67.49
ENSMUSG00000022464	Slc38a4	-1.22461	0.138905	2.34	2.02	2.7	1	1	1
ENSMUSG00000085653	Gm15179	1.22073	0.139592	1	1	1.12	2.1	2.69	2.51
ENSMUSG00000037762	Slc16a9	1.90104	0.139592	1	3.16	1.54	6.73	6.31	5.97
ENSMUSG00000090015	Gm15446	1.42389	0.140791	1.14	1.03	1.01	3.03	3.78	2
ENSMUSG00000048583	Igf2	1.544	0.140791	2.18	1.48	1.21	3.85	4.01	6.27
ENSMUSG00000051855	Mest	-1.48764	0.140791	2.7	4.48	4.86	1.26	1.72	1.23
ENSMUSG00000039405	Prss23	1.61304	0.140791	25.72	29.68	27.68	76.61	136.54	57.82
ENSMUSG00000034353	Ramp1	-1.27581	0.140791	5.5	4.72	6.9	2.09	2.58	2.34
ENSMUSG00000026475	Rgs16	1.73177	0.140791	16.54	30.29	35.53	93.04	112.3	62.42
ENSMUSG00000032289	Thsd4	1.25431	0.140791	3.23	4.09	3.56	9.17	9.63	7.23
ENSMUSG00000095990	Zfp97	1.32711	0.140791	1	1.15	1.16	2.61	2.23	3.62
ENSMUSG00000026548	Slamf9	1.36165	0.141176	1	1	1.28	2.2	3.63	2.72
ENSMUSG00000047735	Samd9l	1.32422	0.143763	2.98	4.54	3.3	10.02	7.53	9.29
ENSMUSG00000027996	Sfrp2	2.04313	0.145012	1.96	4.89	6.43	20.23	17.31	12.32
ENSMUSG00000010064	Slc38a3	-1.24577	0.145633	2.85	2.45	1.91	1	1	1
ENSMUSG00000032374	Plod2	-1.23864	0.146599	14.21	20.86	18.57	7.62	7.5	7.33
ENSMUSG00000031661	Nkd1	2.11596	0.148204	1	3.76	2.58	9.65	11.11	7.37
ENSMUSG00000073643	Wdfy1	-1.30358	0.148204	6.25	7.06	7.21	2.08	3.11	3.27
ENSMUSG00000025746	Il6	1.72988	0.148819	5.59	3.73	2.63	13.99	17.03	8.4
ENSMUSG00000063458	Lrmda	1.27786	0.150985	1.72	1.28	1.22	4.02	3.24	2.94
ENSMUSG00000035678	Tnfsf9	1.72996	0.150985	1.31	2.03	3	5.53	9.68	5.44
ENSMUSG00000046491	C1qtnf2	1.85216	0.153475	2.66	8.1	6.47	20.01	19.4	16.9
ENSMUSG00000032355	Mlip	-1.22645	0.153475	3.04	2.08	2.61	1.14	1.13	1
ENSMUSG00000006221	Hspb7	1.68874	0.153797	1.04	1.77	1	2.61	4.06	5.82
ENSMUSG00000052477	C130026I21Rik	1.1922	0.159728	1.09	1	1.04	2.82	2.41	1.99
ENSMUSG00000028937	Acot7	-1.30655	0.160209	14.07	9.78	13.8	4.68	6.25	4.29
ENSMUSG00000028766	Alpl	-1.74142	0.16083	106.89	233.26	301.59	62.72	51.83	61.88
ENSMUSG00000020044	Timp3	2.21422	0.160982	10.48	24.09	23.26	82.71	158.03	44.89
ENSMUSG00000034765	Dusp5	1.96702	0.161306	3.64	12.32	5.88	29.09	29.28	18.5
ENSMUSG00000079457	Gm7609	1.26354	0.161306	1	1	1	2.4	1.86	3.1
ENSMUSG00000047394	Odf3b	-1.75234	0.16448	7.02	2.44	4.34	1.44	1.35	1
ENSMUSG00000000792	Slc5a5	1.1185	0.167328	1	1	1.02	1.94	2.29	2.35
ENSMUSG00000006005	Tpr	1.33899	0.167328	7.13	6.68	4.35	13	14.13	18.26
ENSMUSG00000031284	Pak3	1.10621	0.171456	2.38	2.12	2.2	5	4.43	5
ENSMUSG00000032060	Cryab	-1.50393	0.181878	23.85	12.74	15.88	8.5	4.86	5.12
ENSMUSG00000090942	F830016B08Rik	1.97213	0.185714	2.25	4.48	1.11	8.92	9.25	8.19
ENSMUSG00000027463	Slc52a3	1.42837	0.187393	2.91	1.96	4.07	8.92	7.94	6.39
ENSMUSG00000099050	Mir7655	2.0061	0.188397	1	1	2.84	6.02	8.22	3.72
ENSMUSG00000093044	Snord8	1.52476	0.188397	1	2.05	1.49	3.27	3.85	5.78
ENSMUSG00000022057	Adamdec1	1.94535	0.190757	2.34	6.74	6.8	26.06	13.55	17.35
ENSMUSG00000015850	Adamtsl4	2.64085	0.190757	1.03	4.57	5.26	19.2	29.24	10.7
ENSMUSG00000002602	Axl	2.28967	0.190757	5.2	20.59	15.47	59.42	92.2	35.34
ENSMUSG00000061755	Bod1l	1.26389	0.190757	2.48	3.01	2.25	4.81	5.97	8.1
ENSMUSG00000028108	Ecm1	1.19381	0.190757	173.18	239.36	229.85	536	532.1	399.9
ENSMUSG00000023034	Nr4a1	1.83907	0.190757	19.1	60.83	41.11	153.54	149.37	95.38
ENSMUSG00000042834	Nrep	-1.07748	0.190757	74.37	64.52	64.06	32.66	31.52	31.77
ENSMUSG00000037833	Sh2d4b	-1.30103	0.190757	5.02	6.2	4.04	2.27	2.42	1.53
ENSMUSG00000065537	Mir132	2.99687	0.191327	1	8.87	1.81	18.64	31.91	13.73
ENSMUSG00000005371	Fbxo11	1.11998	0.192471	2.63	3.14	2.68	5.4	5.91	7.12
ENSMUSG00000027239	Mdk	1.12146	0.192471	105.85	90.66	91.68	236.01	176.25	217.82
ENSMUSG00000026678	Rgs5	-1.08027	0.202308	26.44	29.27	23.42	13.13	11.48	12.72
ENSMUSG00000021765	Fst	1.38576	0.208145	26.34	58.86	42.17	102.84	102.72	110.43
ENSMUSG00000063568	Jazf1	1.32136	0.208145	1.28	2.5	1.44	3.9	4.38	4.21
ENSMUSG00000062783	Csprs	1.15822	0.208383	1	1	1	2.87	1.81	2.14
ENSMUSG00000031465	Angpt2	1.21039	0.209856	12.49	16.8	15.89	41.41	37.69	26.47
ENSMUSG00000007888	Crlf1	2.23778	0.209856	1	3.53	4.44	8.89	17.42	10.62
ENSMUSG00000040612	Ildr2	1.13969	0.209856	2.52	1.83	1.8	5.07	4.22	4.15
ENSMUSG00000028444	Cntfr	2.43669	0.210533	1.04	6.43	3.82	19.42	17.72	11.78
ENSMUSG00000020728	Cep112	1.2878	0.211124	1.19	1.23	1.29	3.27	4.06	2.07
ENSMUSG00000047420	Fam180a	-1.34138	0.22751	4.32	3.23	6.19	1.36	1.85	2.11
ENSMUSG00000061718	Ppp1r1b	-1.25916	0.229705	2.17	2.5	3.64	1.44	1	1
ENSMUSG00000022548	Apod	-1.44539	0.234203	154.08	61.39	87.55	35.83	36.12	31.68
ENSMUSG00000071178	Serpina1b	-1.23832	0.236125	3.91	2.24	2.61	1.36	1.28	1
ENSMUSG00000030116	Mfap5	1.15035	0.237876	2.67	3.33	4.18	8.11	6.36	7.88
ENSMUSG00000056313	Tcim	-1.54948	0.237876	5.46	3.21	6.03	2.15	1	1.96
ENSMUSG00000072109	A530040E14Rik	1.18585	0.243272	1.42	1	1.32	3.29	3.12	2.15
ENSMUSG00000045573	Penk	1.6261	0.243708	17.22	10.36	5.38	32.27	27.93	31.32
ENSMUSG00000039246	Lyplal1	-1.12921	0.245589	3.69	2.54	3.57	1.32	1.73	1.4
ENSMUSG00000046618	Olfml2a	1.56885	0.245589	13.65	40.73	21.82	68.3	75.42	61.49
ENSMUSG00000045954	Cavin2	1.59134	0.24648	2.73	6.1	4.18	17.63	7.92	13.64
ENSMUSG00000037624	Kcnk2	-1.27012	0.24648	4.97	8.59	9.75	3.19	2.81	3.31
ENSMUSG00000043079	Synpo	1.31205	0.24648	5.44	11.03	9.07	19.27	24.26	17.82
ENSMUSG00000050350	Gpr18	1.15543	0.247118	5.41	9.16	6.79	16.05	13.95	16.61
ENSMUSG00000036598	Ccdc113	2.00415	0.247278	1	4	1.87	7.78	5.22	11.89
ENSMUSG00000000682	Cd52	1.80678	0.247278	1.32	1.29	2.17	2.65	9.02	6.62
ENSMUSG00000004415	Col26a1	1.17378	0.247278	1.01	1.18	1.44	2.71	3.43	2.12
ENSMUSG00000037095	Lrg1	1.30947	0.247278	5.15	8.39	7.96	15.55	24.35	13.83
GRASP	NA	1.53483	0.247278	1.41	1.89	3.87	5.52	6.02	7.55
ENSMUSG00000032740	Ccdc88a	1.34555	0.248143	3.29	6.58	3.17	11.67	9.2	10.49
ENSMUSG00000053475	Tnfaip6	1.09261	0.25198	14.65	19.7	12.93	34.96	30.13	34.36
ENSMUSG00000045394	Epcam	2.00512	0.254113	1	1	1	1.9	9.59	3.55
ENSMUSG00000020475	Pgam2	2.09083	0.254113	1	1	1	1.59	6.17	7.88
ENSMUSG00000033805	Ephx4	-1.02519	0.258811	1.96	1.77	2.43	1	1	1
ENSMUSG00000000296	Tpd52l1	-1.19646	0.258811	3.18	2.79	2.13	1.57	1	1
ENSMUSG00000021188	Trip11	1.10322	0.259603	2.3	2.63	1.83	4.15	5.8	4.56
ENSMUSG00000038233	Gask1a	-1.38316	0.262633	2.63	5.37	4.81	1.47	1.24	2.1
ENSMUSG00000050896	Rtn4rl2	1.86122	0.262633	1	3.18	2.84	7.24	11.46	5.22
ENSMUSG00000062012	Zfp13	1.41499	0.262633	1	2.35	1.79	4.15	5.46	3.52
ENSMUSG00000036528	Ppfibp2	-0.977776	0.262739	3.43	3.25	3.01	1.53	1.65	1.74
ENSMUSG00000005124	Ccn4	-0.996355	0.265247	11.89	11.58	12.39	5.47	6.94	5.66
ENSMUSG00000021367	Edn1	1.09677	0.271947	1	1	1	1.82	1.86	2.89
ENSMUSG00000000753	Serpinf1	-0.974795	0.271947	229.36	224.56	261.17	126.31	124.73	112.47
ENSMUSG00000034349	Smc4	1.3922	0.271947	7.84	12.72	7.22	17.31	21.04	35.75
ENSMUSG00000025586	Cpeb1	1.25127	0.278005	4.21	2.8	5.26	12.18	7.93	8.66
ENSMUSG00000042428	Mgat3	1.26983	0.278987	1.01	1.35	1.47	2.13	3.04	4.34
ENSMUSG00000028541	B4galt2	1.55436	0.282666	1.44	3.48	3.85	6.74	10.48	6.92
ENSMUSG00000049907	Rasl11b	1.4272	0.282666	2.21	5.22	5.28	9.56	10.05	12.33
ENSMUSG00000028976	Slc2a5	-1.01894	0.282666	2.36	1.64	2.15	1	1	1
ENSMUSG00000047963	Stbd1	1.53041	0.282666	1	2.79	1.82	5.68	3.64	5.92
ENSMUSG00000056486	Chn1	-1.10608	0.284277	6.89	8.48	11.37	4.09	4.6	3.54
ENSMUSG00000033510	Otud7a	1.09621	0.29481	1	1.59	1.28	2.49	3.26	2.45
ENSMUSG00000032679	Cd59a	-1.69833	0.295848	64.98	19.99	38.16	8.74	9.67	17.16
ENSMUSG00000027221	Chst1	1.6114	0.295848	1.06	2.06	2.53	5.98	8.01	3.29
ENSMUSG00000026930	Gpsm1	1.14462	0.295848	2.92	4.4	4.1	6.34	10.25	8.76
ENSMUSG00000034459	Ifit1	-1.03443	0.295848	24.77	16.69	17.93	9.19	10.44	8.99
ENSMUSG00000027827	Kcnab1	1.3932	0.295848	1.01	1.44	1.37	3.89	4.76	1.95
ENSMUSG00000032076	Cadm1	-1.04088	0.298957	10.27	7.22	9.02	3.57	4.78	4.5
ENSMUSG00000027223	Mapk8ip1	1.14628	0.306039	1.36	2.5	2	3.67	4.83	4.16
ENSMUSG00000038508	Gdf15	0.971681	0.309802	5.32	5.67	5.47	10.47	9.33	12.74
ENSMUSG00000032911	Cspg4	-1.0013	0.310411	1.94	2.57	2.08	1.28	1.01	1
ENSMUSG00000020810	Cygb	1.40899	0.310411	18.42	49.25	36.1	82.16	101.68	73.41
ENSMUSG00000002885	Adgre5	1.58041	0.3105	7.92	23.43	21.33	49.09	57.43	37.55
ENSMUSG00000038811	Gngt2	1.16758	0.3105	2.97	1.8	2.05	5.47	3.76	6.04
ENSMUSG00000032412	Atp1b3	-0.950871	0.311549	102.21	99.84	126.46	53.74	58.03	57.29
ENSMUSG00000019122	Ccl9	-1.36009	0.311549	54.38	28.21	23.35	13.52	15.71	9.97
ENSMUSG00000066026	Dhrs3	1.29581	0.312288	18.63	40.23	26.62	86.65	64.61	52.74
ENSMUSG00000037196	Pacrg	-1.00775	0.312288	2.52	2.17	1.68	1.13	1	1
ENSMUSG00000043822	Adamtsl5	1.09637	0.312309	2.41	4.08	2.85	7.7	5.89	6.04
ENSMUSG00000017009	Sdc4	1.28218	0.312309	17.99	25.42	34.19	74.85	71.19	42.21
ENSMUSG00000096910	Zfp955b	1.21667	0.312309	4.19	3.08	4.33	6.18	8.98	12.64
ENSMUSG00000051517	Arhgef39	-1.14858	0.317033	7	3.91	5.21	2.97	2.04	2.16
ENSMUSG00000067235	H2-Q10	1.01027	0.318151	32.45	48.97	36.92	79.81	84.45	71.14
ENSMUSG00000048368	Omd	-1.43313	0.322609	62.8	27.84	23.39	11.06	11.84	15.86
ENSMUSG00000032053	Pou2af1	1.33322	0.322609	1	1.72	2.36	3.1	4.94	4.24
ENSMUSG00000029838	Ptn	-1.34772	0.329587	2.33	3.2	5.5	1.38	1.75	1.03
ENSMUSG00000025504	Eps8l2	-1.1925	0.329875	3.75	1.8	2.14	1	1.21	1
ENSMUSG00000062542	Syt9	-1.66446	0.334215	2.48	8.25	5.59	2.1	1.66	1.03
ENSMUSG00000017491	Rarb	1.00393	0.335106	1	1.42	1.36	2.56	2.83	2.15
ENSMUSG00000002076	Hsf2bp	1.03325	0.335843	7.81	7.08	4.83	14.56	12.58	12.5
ENSMUSG00000038156	Spon1	1.27823	0.340191	11.38	25.25	19.86	48.31	50.78	33.19
ENSMUSG00000059305	Vpreb1	-1.26784	0.340191	2.17	4.11	4.93	1.26	1.42	1.76
ENSMUSG00000028989	Angptl7	-1.35513	0.347207	4.36	10.26	10.66	3.2	3.45	2.58
ENSMUSG00000074259	Gramd2	-1.09952	0.348523	1.74	2.54	3.05	1.37	1	1
ENSMUSG00000027488	Snta1	1.29752	0.348523	4.66	11.13	10.56	19.77	19.5	21.1
ENSMUSG00000041119	Pde9a	-1.3639	0.350714	5.63	3.73	4.52	2.41	2.31	1
ENSMUSG00000039765	Cc2d2a	0.957596	0.351293	1.64	1.91	2.27	3.3	3.74	4.22
ENSMUSG00000045328	Cenpe	1.22937	0.351293	2.12	2.05	1.74	4.68	2.95	7.06
ENSMUSG00000051043	Gprc5c	-0.946506	0.351293	6.51	8.1	5.64	3.46	3.29	3.65
ENSMUSG00000042622	Maff	1.08061	0.351293	2.03	3.75	2.61	5.88	6.28	5.09
ENSMUSG00000071711	Mpst	-1.13274	0.351293	5.04	2.76	3.76	1.39	1.66	2.15
FAM129A	NA	1.1073	0.351293	1.83	3.15	2.99	5.2	4.86	6.82
ENSMUSG00000028600	Podn	1.30756	0.351293	4.71	11.1	7.8	14.46	24.3	17.6
ENSMUSG00000049892	Rasd1	-1.5409	0.351293	25.46	10.17	10.25	3.45	7.33	4.26
ENSMUSG00000019194	Scn1b	1.75263	0.351293	4.45	15.59	17.35	31.28	45.94	32.05
ENSMUSG00000030103	Bhlhe40	1.02279	0.35282	20.92	31.81	19.99	53.07	49.45	42.52
ENSMUSG00000037405	Icam1	1.43669	0.35282	7.37	20.89	19.36	40.14	34.12	43.17
ENSMUSG00000014846	Tppp3	-0.99802	0.35282	9.92	10.84	12.91	6.22	6.44	4.35
ENSMUSG00000044378	Slc15a5	-1.02385	0.352842	3.03	1.92	2.33	1.16	1	1.39
ENSMUSG00000020580	Rock2	1.2904	0.35482	2.35	5.82	4.51	8.02	10.04	11.21
ENSMUSG00000032531	Amotl2	1.57468	0.354851	11.08	41.31	24.23	71.11	75.91	54.3
ENSMUSG00000008136	Fhl2	0.960144	0.35561	68.1	97.28	96.9	172.25	154.53	177.59
ENSMUSG00000079018	Ly6c1	-0.954797	0.357081	5.8	4.3	6	2.66	3.09	2.5
ENSMUSG00000034285	Nipsnap1	-1.10249	0.357081	3.59	2.98	2.21	1.67	1.43	1
ENSMUSG00000022383	Ppara	0.930994	0.357081	1	1.06	1.07	1.69	1.93	2.41
AI427809	NA	-0.99937	0.360589	5.57	3.53	3.86	1.86	2.28	2.24
ENSMUSG00000000915	Hip1r	1.02346	0.363676	1.03	1.6	1.57	2.68	2.45	3.31
ENSMUSG00000072621	Slfn10-ps	1.16752	0.364953	2.29	4.2	2.67	9.02	5.36	6.02
ENSMUSG00000013766	Ly6g6e	-1.21527	0.365202	3.31	3.04	4.61	2.18	1	1.7
ENSMUSG00000001983	Taco1	-0.864893	0.365202	10.09	10.35	10.58	5.57	6.07	5.41
ENSMUSG00000074580	4931440P22Rik	1.08459	0.369942	1.1	1.66	1.72	2.47	2.98	4.07
ENSMUSG00000053137	Mapk11	1.24802	0.374393	3.01	1.43	1.53	4.03	3.68	5.95
ENSMUSG00000020125	Elane	2.0847	0.382047	1	3.52	5.61	9.11	20.03	8.26
ENSMUSG00000035493	Tgfbi	-1.10965	0.382047	5.91	9.19	10.42	4.48	2.91	4.32
ENSMUSG00000038521	C1s1	0.971534	0.382318	90.99	85.6	74.94	192.16	183.58	124.76
ENSMUSG00000027207	Galk2	0.90713	0.382318	6.37	5.06	5.47	12.16	10.26	9.32
ENSMUSG00000030074	Gxylt2	-1.23562	0.382318	3.28	7.58	6.82	2.71	1.98	2.42
ENSMUSG00000005667	Mthfd2	-0.899686	0.382318	14.39	11.08	14.46	6.79	7.6	6.88
ENSMUSG00000015652	Steap1	-1.52207	0.382318	19.38	6.74	7.17	4.71	2.44	3.44
ENSMUSG00000020388	Pdlim4	1.0568	0.386628	11.59	19.73	16.48	34.45	38.5	25.58
ENSMUSG00000026080	Chst10	-0.9562	0.389218	2.28	2.76	3.61	1.6	1.44	1.35
ENSMUSG00000079022	Col22a1	-0.963096	0.390459	3.51	4.76	4.2	1.9	2.68	1.86
ENSMUSG00000031799	Tpm4	0.92264	0.390459	130.76	156.1	140.74	267.2	326.64	224.19
ENSMUSG00000000903	Vpreb3	-1.30999	0.397444	4.48	3.15	6.84	1.34	1.67	2.83
ENSMUSG00000022894	Adamts5	0.938911	0.398176	4.03	3.38	3.13	5.38	7.14	7.82
HIST1H4M	NA	1.05824	0.398176	1.54	1	1.8	2.96	2.43	3.48
ENSMUSG00000038843	Gcnt1	-0.882399	0.40671	5.89	5.08	4.85	2.94	2.47	3.19
ENSMUSG00000020459	Mtif2	-0.871845	0.40671	12.55	11.88	11.05	5.99	5.96	7.53
ENSMUSG00000050947	Amigo1	1.43738	0.409509	1	3.14	2.6	6.83	4.73	5.02
ENSMUSG00000071005	Ccl19	1.30698	0.409509	10.98	4.39	4.33	12.27	16.39	15.72
ENSMUSG00000032649	Colgalt2	-1.58069	0.409509	2.87	6.41	4.45	1.03	2.97	1
ENSMUSG00000026193	Fn1	-1.49102	0.409509	12.85	38.45	33.66	6.8	12.82	8.59
ENSMUSG00000002020	Ltbp2	1.40428	0.409509	11.08	31.35	14.43	45.79	61.14	33.2
ENSMUSG00000084651	Mir1904	1.62666	0.409509	5.76	1.72	1.67	9.83	8.85	5.6
ENSMUSG00000014158	Trpv4	-0.975119	0.409509	3.98	5.53	6.14	2.2	2.6	3.11
ENSMUSG00000049556	Lingo1	1.13725	0.410987	1	2.03	2.04	4.09	3.41	3.16
ENSMUSG00000028718	Stil	-0.852414	0.410987	7.11	6	6.13	3.3	3.47	3.88
ENSMUSG00000020150	Gamt	1.25662	0.411631	3	5.92	7.77	10.67	15.13	11.66
ENSMUSG00000045327	6330549D23Rik	-0.987971	0.411717	3.39	2.16	2.32	1.44	1.44	1.05
ENSMUSG00000031748	Gnao1	1.06245	0.411717	1.43	2.89	2.19	4.52	3.84	4.75
ENSMUSG00000041828	Abca8a	0.997201	0.41244	7.67	12.57	7.66	19.26	19.6	15.56
ENSMUSG00000029659	Medag ENSMUSG00000029659	1.04113	0.413206	1.01	1.47	1.49	2.11	3.64	2.51
ENSMUSG00000057596	Trim30d	0.920898	0.413206	1	1.34	1.24	2.03	2.75	2.02
ENSMUSG00000039809	Gabbr2	1.13446	0.413256	1.07	2.04	1.86	2.68	3.57	4.49
ENSMUSG00000035992	Fnip1	0.842669	0.415986	3.3	3.45	3.45	5.37	6.75	6.25
ENSMUSG00000048782	Insc	-1.41745	0.415986	2.58	6.18	4.96	2.47	1	1.68
ENSMUSG00000044477	Zfand3	1.40607	0.415986	4.52	15.25	9.8	23.33	27	19.96
ENSMUSG00000027460	Angpt4	1.57991	0.416329	11.95	34.17	51.16	82.22	88.9	76.36
ENSMUSG00000085218	BB218582	-1.05444	0.416329	1.87	3.42	2.02	1.03	1.4	1
ENSMUSG00000036356	Csgalnact1	-1.02318	0.416329	4.87	4.55	3.66	1.48	2.58	2.53
ENSMUSG00000028671	Gale	-0.931213	0.416329	9.15	8.79	12.81	4.68	5.08	6.25
ENSMUSG00000037537	H2-M11	-1.2981	0.416329	5	4.56	2.49	1.66	2.3	1
ENSMUSG00000062995	Ica1	-1.10745	0.416329	4.52	2.39	3.6	1.96	1.16	1.71
ENSMUSG00000016529	Il10	0.995516	0.416329	1	1	1	1.6	2.88	1.72
ENSMUSG00000034648	Lrrn1	1.15765	0.416329	2.53	4.87	3.09	5.27	9.36	8.57
ENSMUSG00000028862	Map3k6	1.09753	0.416329	2.37	1.86	2.97	4.95	7.12	3.64
ENSMUSG00000052062	Pard3b	0.890879	0.416329	1.28	1.56	1.78	2.57	3.23	2.73
ENSMUSG00000025161	Slc16a3	-0.953129	0.416329	2.72	2.13	2.65	1.29	1.64	1
ENSMUSG00000020099	Unc5b	-0.868054	0.416329	4.6	3.86	3.42	2.2	1.94	2.34
ENSMUSG00000051341	Zfp52	1.40082	0.416329	1	2.62	2.15	4.96	6.68	3.13
ENSMUSG00000022141	Nipbl	1.01573	0.419414	3.3	3.28	2.11	4.57	7.26	5.69
ENSMUSG00000023892	Zfp51	1.17848	0.423596	4.18	2.46	2.48	7.24	4.42	9.24
ENSMUSG00000003545	Fosb	0.935014	0.423614	40.37	60.46	37.98	78.13	89.8	92.34
ENSMUSG00000015957	Wnt11	1.16159	0.425194	1	2.45	1.99	3.64	3.73	4.02
ENSMUSG00000024353	Mzb1	1.89877	0.426219	3.59	1.45	3.71	5.64	25.22	7.04
ENSMUSG00000051439	Cd14	0.926907	0.426883	5.19	7.06	7.01	13.64	13.41	9.65
ENSMUSG00000031517	Gpm6a	-1.06213	0.428365	3.76	3.05	2.41	1.84	1.65	1
ENSMUSG00000025402	Nab2	1.86239	0.428365	1.11	5	5.61	9.47	16.03	9.86
ENSMUSG00000019864	Rtn4ip1	-0.999074	0.428365	11.25	8.3	6.48	4.72	4.75	3.38
ENSMUSG00000001473	Tubb6	1.16099	0.428365	8.71	19.26	17.57	31.76	39.2	26.47
ENSMUSG00000078866	Zfp970	0.942622	0.428365	1.18	2.04	1.52	3.18	2.76	2.96
ENSMUSG00000067201	H2-M9	-1.03895	0.42962	13.29	7.48	9.22	4.08	4.15	6.24
ENSMUSG00000036832	Lpar3	-0.959221	0.42962	4.69	4.65	4.86	3.36	2.32	1.85
ENSMUSG00000029126	Nsg1	0.909419	0.429714	23.9	34.55	29.22	61.31	58.12	44.87
ENSMUSG00000022665	Ccdc80	-0.908227	0.434004	33.57	50.05	50.05	24.17	20.92	25.16
ENSMUSG00000046550	Spin2c	-1.3799	0.436358	5.98	2.47	3.48	1.21	2.41	1
ENSMUSG00000093930	Hmgcs1	1.02734	0.438308	10.41	6.13	8.71	18.94	12.45	19.96
ENSMUSG00000027326	Knl1	1.39761	0.438308	2.24	2.71	2.22	5.97	3.37	12.25
ENSMUSG00000004098	Col5a3	1.41303	0.44045	2.65	8.15	4.5	10.65	18.53	9.3
ENSMUSG00000010663	Fads1	1.27371	0.44045	10.68	30.89	25.34	52.18	50.83	44.55
ENSMUSG00000036931	Nfkbid	1.36285	0.44045	1.28	2.94	3.34	4.81	4.88	9.11
ENSMUSG00000062743	Zfp677	1.43989	0.44045	1.06	2.8	1.24	6.23	4.59	2.57
ENSMUSG00000021823	Vcl	1.44805	0.448467	2.79	11.2	6.31	15.77	15.57	16.31
ENSMUSG00000085637	1700048M11Rik	-0.923866	0.45105	2.35	1.71	2.43	1.43	1	1
ENSMUSG00000052605	Isoc2b	-1.17817	0.45105	14.79	6.51	7.85	5.3	3.97	3.1
ENSMUSG00000095115	Itpripl2	1.16602	0.45105	1.06	2.73	1.95	3.96	4.6	3.5
ENSMUSG00000019478	Rab4a	-1.03033	0.45105	26.09	20.67	28.66	9.54	10.47	18.16
ENSMUSG00000045287	Rtn4rl1	1.35385	0.45105	8.64	26.88	23.67	45.14	51.86	39.21
ENSMUSG00000021508	Cxcl14	1.06928	0.452583	649.31	1394.34	884	2151.15	2154.72	1595.39
ENSMUSG00000045140	Pigw	-0.961765	0.454641	4.7	2.98	4.11	2.51	1.94	1.6
ENSMUSG00000028282	Casp8ap2	1.07089	0.454806	3.3	3.53	1.71	4.98	5.61	6.61
ENSMUSG00000028967	Errfi1	0.911143	0.455526	124.56	208.11	152.19	283.97	330.83	279.27
ENSMUSG00000049717	Lig4	0.933972	0.455526	1.72	1.18	1.28	2.08	2.68	3.25
ENSMUSG00000067780	Pi15	1.00119	0.455526	1.28	1.48	1.43	3.85	1.9	2.97
ENSMUSG00000001128	Cfp	-0.867568	0.457207	2.35	1.86	2.2	1.45	1.06	1.03
ENSMUSG00000089762	Ier5l	1.92115	0.457207	3.31	24.1	13.38	39.49	40.06	36.65
ENSMUSG00000053178	Mterf1b	-1.15039	0.459814	4.5	3.28	3.26	1.52	2.68	1.08
ENSMUSG00000079014	Serpina3i	-1.11485	0.462911	4.13	2.06	2.2	1.11	1	1.66
ENSMUSG00000022181	C6	-0.801553	0.463043	36.84	41.69	41.23	20.47	25.16	23.22
ENSMUSG00000025491	Ifitm1	-1.26626	0.463043	23.24	7.54	11.94	4.69	6.31	5.08
ENSMUSG00000020814	Mxra7	1.35057	0.463043	4.6	11.06	11.41	23.38	29.73	13.85
ENSMUSG00000026749	Nek6	1.14885	0.463043	2.62	6.14	5.79	10.92	10.94	8.5
ENSMUSG00000030268	Bcat1	0.886409	0.463952	5.35	6.14	4.82	11.72	11.04	7.73
ENSMUSG00000045193	Cirbp	0.981363	0.464132	54.75	31.52	28.24	72.1	74.09	70.21
ENSMUSG00000006219	Fblim1	1.64068	0.464132	1.01	4.21	4.43	8.72	9.25	7.08
ENSMUSG00000085723	Gm15915	-1.03168	0.464132	54.04	26.68	37.53	14.92	19.55	21.71
ENSMUSG00000002104	Rapsn	-0.964314	0.464132	4.11	2.89	3.67	2.34	1.9	1.32
ENSMUSG00000046768	Rhoj	0.867546	0.464132	6.43	7.63	6.97	13.58	15.31	9.99
ENSMUSG00000031497	Tnfsf13b	0.820708	0.464132	2.51	1.99	1.99	3.91	4.12	3.4
ENSMUSG00000014776	Nol3	0.891956	0.468044	2.37	3.67	3.03	6.46	5.5	4.74
ENSMUSG00000037166	Ppp1r14a	0.819889	0.468044	1.48	1.89	1.9	3.01	2.84	3.42
ENSMUSG00000003541	Ier3	0.825682	0.469506	142.22	133	109.28	244.36	196.53	239.64
ENSMUSG00000028359	Orm3	-1.34994	0.471795	5.22	3.31	1.55	1.05	1.54	1
ENSMUSG00000045826	Ptprcap	-1.25073	0.471795	11.8	11.27	8.84	4.09	2.64	8.08
ENSMUSG00000042821	Snai1	0.896143	0.477071	10.87	10.4	7.59	14.28	21.2	18.27
ENSMUSG00000059901	Adamts14	1.73364	0.477501	1.18	5.24	5.53	14.79	10.32	8.24
ENSMUSG00000035133	Arhgap5	1.16059	0.477501	2.72	4.31	1.72	6.35	4.68	7.58
ENSMUSG00000052364	B630019K06Rik	1.12373	0.477501	1.78	3.21	4.64	6.52	5.86	7.18
ENSMUSG00000024164	C3	1.36317	0.477501	24.68	62.53	28.99	88.01	147	58.87
ENSMUSG00000025189	Cnnm1	-0.924632	0.477501	6.23	9.9	7.43	3.36	3.91	5.1
ENSMUSG00000018920	Cxcl16	0.990126	0.477501	3.45	7.3	4.45	9.56	10.13	9.07
ENSMUSG00000026674	Ddr2	1.01472	0.477501	8.64	17.97	15.12	30.4	27.35	23.29
ENSMUSG00000032198	Dock6	0.782661	0.477501	1.76	2.19	1.91	3.14	3.48	3.43
ENSMUSG00000030208	Emp1	0.866422	0.477501	41.65	64.03	53.3	85.83	110.1	91.15
ENSMUSG00000040170	Fmo2	1.09251	0.477501	62.21	54.15	29.32	129	78.45	94.64
ENSMUSG00000031669	Gins3	-0.867027	0.477501	10.54	9.39	12.06	6.69	6.52	4.51
ENSMUSG00000087149	Itih5l-ps	-0.800433	0.477501	1.53	2.08	1.66	1	1	1
ENSMUSG00000032194	Kank2	1.13274	0.477501	1.76	4.55	3.01	5.34	6.32	7.53
ENSMUSG00000030397	Mark4	1.12814	0.477501	1.07	2.09	1.89	2.39	4.45	4.15
ENSMUSG00000099181	Mir6905	-1.45552	0.477501	6.44	1.82	1.76	1	1	1
ENSMUSG00000024431	Nr3c1	0.965853	0.477501	7.82	15.8	11.66	22.69	21	22.53
ENSMUSG00000028587	Orc1	-1.02536	0.477501	14.3	10.87	13.73	7.99	4.04	7.84
ENSMUSG00000045689	Pcdhb4	1.09166	0.477501	1.01	1.93	1.78	4.6	2.83	2.58
ENSMUSG00000020205	Phlda1	0.873421	0.477501	24.72	39.73	28.18	49.68	57.28	59.8
ENSMUSG00000020672	Sntg2	1.03617	0.477501	1	1.44	1.25	1.6	3.13	3.1
ENSMUSG00000069910	Spdl1	-1.13283	0.477501	11.08	5.5	6.03	2.36	3.21	4.6
ENSMUSG00000074063	Osgin1	1.26268	0.477741	1.08	2.73	3.14	4.61	6.22	4.46
ENSMUSG00000031592	Pcm1	1.32401	0.477741	1.21	4.43	2.35	5.45	5.73	6.33
ENSMUSG00000029095	Ablim2	0.965944	0.478225	1	1.49	1.67	2.73	2.04	3.33
ENSMUSG00000057315	Arhgap24	0.892707	0.478225	5.54	7.53	4.42	9.64	10.21	11.99
ENSMUSG00000000247	Lhx2	0.907026	0.478225	1	1.49	1.36	2.3	3.01	1.93
ENSMUSG00000040528	Milr1	0.810316	0.478225	3.27	3.22	3.12	5	5.12	6.92
ENSMUSG00000039481	Nrtn	-1.08177	0.480009	3.02	1.56	3.14	1	1	1.56
ENSMUSG00000087626	Gm15050	0.78647	0.48427	2.87	3.3	3.23	4.77	5.36	6.14
ENSMUSG00000111363	Gm35024	-0.873097	0.48547	2.51	1.53	1.6	1	1	1
ENSMUSG00000030096	Slc6a6	1.00983	0.48547	39.9	81.55	43.98	115.83	90.24	111.79
ENSMUSG00000053559	Smagp	0.887573	0.48547	10.24	17.02	16.2	28.26	26.11	24.23
ENSMUSG00000021485	Mxd3	-0.844129	0.486326	4.86	3.7	5.71	2.4	2.9	2.55
ENSMUSG00000066233	Tmem42	-0.774759	0.486326	9.66	8.17	10.06	5.37	5.09	5.8
ENSMUSG00000040407	Akap9	0.890154	0.490793	2.14	2.35	1.35	3.42	3.56	3.55
ENSMUSG00000027424	Mgme1	-0.879811	0.490793	10.59	13.91	10.44	6.64	4.84	7.68
ENSMUSG00000026675	Hsd17b7	0.880818	0.497278	4.71	6.79	5.61	13.45	9.39	8.87
ENSMUSG00000030924	Rexo5	-0.98106	0.498325	5.3	5.57	3.79	3.1	1.67	2.81
ENSMUSG00000050141	Fam205c	0.842863	0.49876	1	1.28	1.26	2.13	1.7	2.57
ENSMUSG00000019789	Hey2	-0.782226	0.49876	1.59	1.63	2.1	1.07	1	1
ENSMUSG00000018899	Irf1	0.868529	0.49876	74.42	82.45	53.16	148.61	108.32	123.33
ENSMUSG00000028681	Ptch2	1.20542	0.49876	1.05	1.43	1.63	3.17	5.26	1.8
ENSMUSG00000059839	Zfp874b	-1.02987	0.49876	4.68	2.39	2.27	1.61	1.18	1.57
ENSMUSG00000063605	Ccdc102a	1.72182	0.506142	1.8	10.24	7.63	15.92	21.91	14.47
ENSMUSG00000034714	Ttyh2	1.18922	0.506444	1.26	3.15	3.56	6.03	5.07	5.48
ENSMUSG00000001506	Col1a1	-1.96577	0.507522	352.2	2470.42	2331.02	297.37	398.78	286.95
ENSMUSG00000036611	Eepd1	0.921226	0.507522	18.3	35.64	23.24	50.77	45.44	44.62
ENSMUSG00000038552	Fndc4	0.89009	0.507522	5.83	10.67	8.15	13.65	15.91	14.86
ENSMUSG00000097899	Gm16894	-1.08112	0.507522	5.07	2.71	2.27	1.74	1.12	1.69
ENSMUSG00000000791	Il12rb1	1.28276	0.507522	1.07	2.9	2.72	3.47	5.19	6.75
ENSMUSG00000046410	Kcnk6	1.07006	0.507522	1.05	1.58	1.33	2.39	4.45	1.92
ENSMUSG00000002459	Rgs20	0.848956	0.507522	1.44	1.53	1.67	2.23	3.68	2.62
ENSMUSG00000038578	Susd1	-1.18229	0.507522	17.39	6.21	6.83	3.94	3.76	4.26
ENSMUSG00000005968	Tuft1	1.31799	0.507522	1.02	3.07	3.09	4.16	5.65	6.38
ENSMUSG00000043542	Zc2hc1a	0.816886	0.507522	12.39	13.78	9.78	19.05	24.56	19.51
ENSMUSG00000020681	Ace	0.815668	0.50861	3.06	4.79	3.79	6.69	6.85	6.61
ENSMUSG00000032925	Itgbl1	0.818709	0.510184	1.45	1.35	1.28	3.09	2.06	2.16
ENSMUSG00000008384	Sertad1	0.919456	0.510184	48.86	94.99	67.96	139.78	115.25	132.48
ENSMUSG00000036905	C1qb	0.865817	0.513394	1	1	1.29	1.57	2.59	1.92
ENSMUSG00000056999	Ide	0.741401	0.513394	16.91	16.38	16.67	25.38	30.23	28.12
ENSMUSG00000035783	Acta2	-0.785951	0.514861	22.27	20.05	18.21	12.13	9.81	13.33
ENSMUSG00000031780	Ccl17	1.10722	0.514992	3.86	2.46	2.66	9.98	6.39	3.96
ENSMUSG00000041180	Hectd2	0.907507	0.514992	1.17	2.16	2.03	3.23	3.36	3.12
ENSMUSG00000015745	Plekho1	-0.839464	0.514992	3.48	2.97	3.19	2.3	1.39	1.8
ENSMUSG00000025876	Unc5a	1.29998	0.514992	1	2.37	1.33	4.39	5.28	2.03
ENSMUSG00000054931	Zkscan4	1.08624	0.514992	2.02	3.04	4.32	4.6	6.23	8.86
ENSMUSG00000025209	Twnk	0.974042	0.518079	3.34	5.63	5.78	6.91	10.76	11.08
ENSMUSG00000038331	Satb2	-0.874594	0.518582	16.55	11.47	11.31	6.03	9.04	6.39
RN7S1	NA	0.78442	0.519327	1	1	1.18	2.11	1.52	1.88
ENSMUSG00000022032	Scara5	1.02091	0.519327	15.68	31.07	17.2	50.94	44.38	30.97
ENSMUSG00000038668	Lpar1	1.07207	0.520418	8.54	22.89	15.28	29.34	31.37	30.16
ENSMUSG00000054855	Rnd1	0.800796	0.520418	1.53	1	1.22	2.05	2.13	2.26
ENSMUSG00000039670	Oxld1	-1.10912	0.520991	10.64	5.33	10.59	4.89	4.67	2.62
ENSMUSG00000039699	Batf2	0.816233	0.523369	1.15	1.59	1.28	2.1	2.12	2.87
ENSMUSG00000017897	Eya2	1.60556	0.523369	3.42	14.71	14.09	30.98	35.41	18.21
ENSMUSG00000029701	Rbm28	-0.888517	0.523369	14.97	9.67	8.2	5.73	5.15	6.34
ENSMUSG00000071984	Fndc1	0.970501	0.523446	2.09	4.6	3.12	6.95	5.57	5.83
ENSMUSG00000000708	Kat2b	0.774675	0.523446	5.3	5.77	6.4	9.64	11.78	8.63
ENSMUSG00000020733	Slc9a3r1	1.07438	0.523446	13.01	29.78	25.14	53.41	50.22	33.91
ENSMUSG00000091243	Vgll3	1.23936	0.523446	5.18	3.03	2.06	6.31	5.46	12.35
ENSMUSG00000057329	Bcl2	1.28225	0.523945	1.21	4.38	3.16	6.57	6.28	5.84
ENSMUSG00000020183	Cpm	-0.786458	0.523945	1.89	2.5	1.73	1.27	1.11	1.13
ENSMUSG00000028018	Gstcd	-0.805952	0.523945	3.37	2.44	2.34	1.34	1.59	1.69
ENSMUSG00000087658	Hotairm1	0.745936	0.523945	6.57	5.56	6.37	10.08	11.51	9.46
ENSMUSG00000025257	Ribc1	-1.51456	0.523945	9.13	3.31	3.04	1.3	3.03	1
ENSMUSG00000045377	Tmem88	0.763279	0.523945	1.65	1.44	1.41	2.68	2.16	2.83
ENSMUSG00000044461	Shisa2	-1.09245	0.532756	2.41	4.24	4.42	1.23	1.44	2.63
ENSMUSG00000032712	Resf1	0.90395	0.532902	8	7.81	4.52	11.15	11.46	14.48
ENSMUSG00000004951	Hspb1	0.82721	0.533315	39.32	30.78	47.88	65.59	81.28	60.71
ENSMUSG00000108020	6820426E19Rik	0.847015	0.533526	2.88	2.29	2.08	5.45	3.36	4.36
ENSMUSG00000050541	Adra1b	1.10521	0.533526	1	2.42	2.23	2.98	3.78	4.77
ENSMUSG00000013584	Aldh1a2	1.55073	0.533526	16.1	53.38	62.36	104.47	182.22	70.79
ENSMUSG00000022602	Arc	1.78943	0.533526	1.02	3.68	5.02	11.91	14.3	4.57
ENSMUSG00000015355	Cd48	-1.31952	0.533526	11.16	2.99	5.72	2.57	1.7	2.81
ENSMUSG00000050212	Eva1b	0.961693	0.533526	15.82	25.34	33.7	38.59	50.7	51.01
ENSMUSG00000053835	H2-T24	-0.999002	0.533526	7.73	3.2	5.58	2.56	2.68	2.52
ENSMUSG00000025092	Hspa12a	1.10623	0.533526	1.11	2.34	1.21	3.07	4.56	2.24
ENSMUSG00000028678	Kif2c	-0.923627	0.533526	19.35	11.17	18.62	8.58	6.64	10.35
ENSMUSG00000022500	Litaf	0.89153	0.533526	17.66	28.81	28.61	43.84	56.41	37.58
ENSMUSG00000033306	Lpp	0.752013	0.533526	5.75	7.66	7.13	12.38	10.79	11.23
ENSMUSG00000024818	Slc25a45	0.898012	0.533526	5.62	8.03	9.87	12.23	18.06	13.05
ENSMUSG00000024457	Trim26	1.07432	0.533526	2.76	5.89	7.21	9.17	11.04	10.81
ENSMUSG00000042116	Vwa1	0.940612	0.533526	2.25	3.99	2.24	6.26	5.46	4.16
ENSMUSG00000023882	Zfp54	1.02549	0.533526	1	2.41	1.57	2.72	3.86	3.04
ENSMUSG00000022157	Mcpt8	1.7863	0.535665	1	1.06	1.75	1.71	3.57	12.47
ENSMUSG00000015335	Zdhhc12	-0.73807	0.535665	8.26	7.92	7.88	5.1	4.11	5.3
ENSMUSG00000041685	Fcho2	0.775401	0.538688	2.32	3.47	2.93	5.19	4.87	4.68
ENSMUSG00000023960	Enpp5	0.729823	0.538764	38.43	35.04	34.7	67.93	56.29	55.74
ENSMUSG00000028789	Azin2	1.07087	0.539222	3.12	8.26	6.3	9.92	12.75	11.9
ENSMUSG00000031626	Sorbs2	0.944722	0.539222	2.22	3.68	3.07	6.81	6.7	3.92
ENSMUSG00000040565	Btaf1	0.79373	0.539991	5.56	5.4	7.51	11.61	8.76	11.55
ENSMUSG00000046186	Cd109	-0.957984	0.539991	2.45	2.41	2.57	1	2.07	1
ENSMUSG00000009092	Derl3	1.16595	0.539991	1	1.49	1.4	1.81	5.38	2.42
ENSMUSG00000047632	Fgfbp3	1.11148	0.539991	1.49	3.51	3.5	4.24	6.23	6.99
ENSMUSG00000086765	Gm11827	-0.750295	0.539991	2.11	1.63	1.55	1.12	1	1
ENSMUSG00000027102	Hoxd8	0.975972	0.539991	1.73	2.6	4.02	4.54	5.84	5.19
ENSMUSG00000032258	Lca5	0.863133	0.539991	1	1.64	1.71	2.96	2.29	2.49
ENSMUSG00000043557	Mdga1	1.36454	0.539991	1.71	5.77	5.93	9.64	13.1	7.91
ENSMUSG00000099063	Mir7031 ENSMUSG00000099063	-1.48972	0.539991	7.7	1.89	3.47	2.28	1	1
ENSMUSG00000065421	Mirlet7a-1	-0.9346	0.539991	2.16	2.84	2.14	1.88	1	1
ENSMUSG00000020900	Myh10	-0.870381	0.539991	3.18	3.62	3.43	1.43	1.68	2.69
ENSMUSG00000038975	Rabggtb	-0.901194	0.539991	44.45	21.55	29.57	16.69	15.2	17.14
ENSMUSG00000025413	Ttc4	-0.753074	0.539991	18.43	14.93	16.06	8.65	11.45	9.32
ENSMUSG00000031723	Txnl4b	0.850628	0.539991	2.15	3.62	3.71	5.66	5.23	5.72
ENSMUSG00000021789	Sftpa1	0.84446	0.543106	4.1	2.94	2.7	6.86	6.09	4.51
ENSMUSG00000014329	Bicc1	0.879828	0.547273	12.82	23.44	19.21	30.62	40.12	29.28
ENSMUSG00000031478	Nek3	-0.830501	0.547273	2.52	1.67	1.99	1.46	1.02	1
ENSMUSG00000053113	Socs3	1.40362	0.547273	162.62	715.24	484.27	1127.04	1144.87	808.37
ENSMUSG00000048967	Yjefn3	0.770844	0.547273	1	1.39	1.12	1.71	2.25	2.01
ENSMUSG00000062040	Zfp27	1.0197	0.547273	1	2.45	2.15	3.43	3.45	3.71
ENSMUSG00000036086	Zranb3	-0.737117	0.547273	2.69	2.58	2.52	1.75	1.3	1.66
ENSMUSG00000090231	Cfb	0.879354	0.54849	16.24	18.59	11.83	29.87	35.46	20.99
ENSMUSG00000075286	Gm1968	0.944836	0.54849	1	1.17	1	1.6	1.6	3.26
ENSMUSG00000075370	Igll1	-0.936114	0.54849	3.49	2.63	2.9	1.9	1	2
ENSMUSG00000031289	Il13ra2	1.14972	0.54849	1	1.89	1	2.22	4.72	1.97
ENSMUSG00000050578	Mmp13	-0.905801	0.54849	992.88	585.56	1049.77	481.43	360.65	534.47
ENSMUSG00000021868	Ppif	-0.860261	0.54849	16	13.73	14.39	8.31	11.02	5.77
ENSMUSG00000050737	Ptges	0.876927	0.54849	4.56	5.46	3.43	10.94	7.11	6.8
ENSMUSG00000049555	Tmie	-0.877713	0.54849	2.65	4.41	4.21	2.22	1.56	2.29
ENSMUSG00000079492	Gm11127	0.947999	0.549399	2.66	1.69	1.87	4.5	2.63	5.1
ENSMUSG00000030559	Rab38	-1.27168	0.549399	14.25	7.26	7.67	3.11	2.43	7.46
ENSMUSG00000022485	Hoxc5	0.733358	0.555758	2.43	2.01	2.44	3.97	3.3	4.18
ENSMUSG00000026042	Col5a2	-0.71319	0.556172	18.35	21.57	18.44	12.08	12.72	10.78
ENSMUSG00000057835	Zfp119a	0.7791	0.556172	2.73	2.12	2.24	4.48	3.2	4.57
ENSMUSG00000067149	Jchain	0.747811	0.556226	37.04	35.05	41.47	52.55	74.1	65.47
ENSMUSG00000071256	Zfp213	-1.11877	0.559052	2.98	5.77	6.78	3.5	1.88	1.73
ENSMUSG00000061535	C1qtnf7	0.829833	0.56329	8.56	5.38	6.06	12.54	9.32	13.41
ENSMUSG00000026274	Pask	-0.764109	0.563883	2.85	2.73	3.08	1.33	2.01	1.83
ENSMUSG00000010142	Tnfrsf13b	1.56164	0.563883	2.19	1	1.38	1.63	7.57	6.3
ENSMUSG00000048058	Ldlrad3	-0.769038	0.564105	6.18	4.73	5.86	3.19	3.96	2.74
ENSMUSG00000021493	Pdlim7	1.0006	0.564105	5.2	12.53	9.82	16.67	20.62	14.91
ENSMUSG00000022323	Rida	-1.04771	0.565168	22.31	8.12	10.6	6.03	6.28	5.74
ENSMUSG00000026788	Zbtb43	-0.890963	0.565168	6.37	4.82	3.87	2.66	3.52	1.99
ENSMUSG00000021835	Bmp4	0.723526	0.565857	101.06	80.48	76.5	134.57	136.9	152.05
ENSMUSG00000026768	Itga8	1.04029	0.565857	3.06	1.3	1.27	4.14	3.15	3.37
ENSMUSG00000029373	Pf4	0.852242	0.565857	33.98	26.21	21.74	53.35	58.76	36.34
ENSMUSG00000029490	Slc49a3	0.986865	0.565857	1.09	2.27	2.38	4.15	3.77	2.93
ENSMUSG00000040657	1700063H04Rik	-1.27085	0.566302	8.93	4.6	8.71	2.07	6.06	2.03
ENSMUSG00000006403	Adamts4	0.913883	0.566302	2.63	5.26	3.04	7.47	7.34	5.13
ENSMUSG00000020178	Adora2a	0.794733	0.566302	4.18	6.22	6.55	8.14	11.01	9.92
ENSMUSG00000069833	Ahnak	0.768584	0.566302	7.66	8.77	5.56	12.19	11.05	13.71
ENSMUSG00000091694	Apol11b	0.933562	0.566302	1	1.23	1.98	2.03	2.43	3.44
ENSMUSG00000026628	Atf3	0.909861	0.566302	48.35	45.93	26.42	78.66	88.39	55.97
ENSMUSG00000040605	Bace2	1.05943	0.566302	4.6	12.48	9.82	17.1	20.61	14.48
ENSMUSG00000029335	Bmp3	-1.20266	0.566302	5.51	6.69	5.58	2.74	1.28	4.81
ENSMUSG00000050623	Catsperz	0.974507	0.566302	1	2.11	1.55	2.81	2.27	3.89
ENSMUSG00000027656	Ccn5	1.07495	0.566302	193.14	430.29	417.95	665.6	956.64	510
ENSMUSG00000038069	Cdkn2aip	1.11914	0.566302	4.47	12.25	12.56	17.62	19.05	21
ENSMUSG00000001435	Col18a1	1.48705	0.566302	1.06	5.75	3.43	8.55	8.35	6.45
ENSMUSG00000025014	Dntt	-1.11288	0.566302	4.45	1.89	2.78	1.08	1	2.14
ENSMUSG00000038173	Enpp6	-0.711411	0.566302	3.79	3.02	2.97	1.9	2.09	1.95
ENSMUSG00000026579	F5	-0.827942	0.566302	1.99	2.8	1.54	1.18	1.3	1
ENSMUSG00000070047	Fat1	0.716661	0.566302	3.99	5.35	4.89	7.04	8.33	7.9
ENSMUSG00000040253	Gbp7	0.907849	0.566302	9.53	6.77	5.24	10.32	17.75	12.19
ENSMUSG00000058246	Gm10037	-1.01519	0.566302	4.48	2.28	2.18	1.81	1.49	1
ENSMUSG00000113856	Gm10790	1.01687	0.566302	1	1.32	1.25	4.06	2.23	1.51
ENSMUSG00000034792	Gna15	-0.76834	0.566302	6.48	7.68	9.56	5.01	3.89	4.94
ENSMUSG00000021843	Ktn1	0.827605	0.566302	5	4.4	2.86	6.13	7.04	8.15
ENSMUSG00000024544	Ldlrad4	0.973388	0.566302	4.89	2.32	4.86	6.64	9.48	6.63
ENSMUSG00000036560	Lgi4	0.983424	0.566302	1.06	2.26	1.3	2.58	3.97	2.35
ENSMUSG00000065445	Mir143	-1.08483	0.566302	4.46	1.92	1.85	1.66	1	1
ENSMUSG00000051359	Ncald	-1.15213	0.566302	18.38	8.95	6.37	5.14	5.75	3.23
ENSMUSG00000060275	Nrg2	1.27636	0.566302	1.35	4.88	4.1	7.42	5.94	8.71
ENSMUSG00000058755	Osm	-0.828285	0.566302	2.84	1.84	2.22	1.57	1	1.32
ENSMUSG00000044055	Otos	-0.730405	0.566302	2.15	1.6	1.54	1.16	1	1
ENSMUSG00000029503	P2rx2	0.795131	0.566302	16.22	24.11	14.38	31.78	29.23	31.63
ENSMUSG00000023495	Pcbp4	0.788572	0.566302	3.72	5.95	5.57	9.76	7.93	8.21
ENSMUSG00000036062	Phf24	0.789926	0.566302	1	1.41	1.25	2.61	2.09	1.67
ENSMUSG00000033149	Phldb2	1.50309	0.566302	1.23	6.03	5.26	11.84	9.31	8.06
ENSMUSG00000031381	Piga	-0.78378	0.566302	11.06	9.73	8.97	7.21	4.38	5.99
ENSMUSG00000045625	Pigz	1.22294	0.566302	1	3.04	3.35	5.6	4.58	5.05
ENSMUSG00000005225	Plekha8	0.818996	0.566302	1.8	2.05	2.43	2.73	3.87	4.66
ENSMUSG00000040624	Plekhg1	0.891988	0.566302	1.14	1.16	1.92	1.92	2.7	3.13
ENSMUSG00000017754	Pltp	0.762979	0.566302	47.94	60.51	54.03	97.23	108.21	72.8
ENSMUSG00000025855	Prkar1b	0.77254	0.566302	2.06	1.77	2.82	3.67	4.12	3.39
ENSMUSG00000056399	Prss34	1.9441	0.566302	2.92	1	1.18	2.68	3.67	19.96
ENSMUSG00000032946	Rasgrp2	0.687379	0.566302	3.67	3.43	3.79	5.44	6.54	5.6
ENSMUSG00000043333	Rhbdl2	-1.02177	0.566302	3.46	3.44	3.42	1.22	1.29	3.09
ENSMUSG00000039908	Slc26a11	0.739569	0.566302	3.23	2.6	3.84	5.48	5.12	5.35
ENSMUSG00000023169	Slc38a1	-0.737161	0.566302	8.17	6.49	7.9	4.05	4.09	5.46
ENSMUSG00000002504	Slc9a3r2	1.42417	0.566302	7.75	21.4	28.88	58.41	61.69	25.69
ENSMUSG00000028475	Spaar	0.70932	0.566302	1.1	1.1	1.2	1.73	1.66	2.21
ENSMUSG00000032802	Srxn1	0.979367	0.566302	5.19	11.8	12.06	17.42	18.87	17.22
ENSMUSG00000017291	Taok1 ENSMUSG00000017291	0.712039	0.566302	3.18	2.64	2.35	4.25	4.26	4.79
ENSMUSG00000068735	Trp53i11	1.09748	0.566302	1.06	3	2.75	4.5	4.76	4
ENSMUSG00000050846	Zfp623	-1.35468	0.566302	21.35	14.19	7.77	10.32	3.93	3.47
ENSMUSG00000078546	Zfp995	0.834266	0.566302	1.98	1.15	1.24	2.43	2.24	2.94
ENSMUSG00000039081	Znf503	0.84288	0.567057	1.74	2.88	2.43	3.89	3.37	5.36
ENSMUSG00000025026	Add3	0.852161	0.567784	7.36	12.7	7.26	19.16	15.12	13.78
ENSMUSG00000033436	Armcx2	0.723318	0.567784	3.94	5.15	4.36	7.15	8.54	6.52
ENSMUSG00000029135	Fosl2 ENSMUSG00000029135	0.874276	0.567784	1.3	2.72	2.18	3.36	3.84	3.68
ENSMUSG00000070867	Trabd2b	0.930799	0.567784	1.52	3.21	1.98	5.11	4.03	3.25
ENSMUSG00000015766	Eps8	1.02459	0.568952	1.43	3.76	3.08	5.35	4.44	5.87
ENSMUSG00000098269	Mir8094	-0.992563	0.568952	2.86	3.96	2.37	1	1.45	2.35
ENSMUSG00000044678	Ly6k	1.03199	0.570982	2.84	2.25	1.32	5.66	4.6	2.77
ENSMUSG00000039841	Znf800	0.850389	0.570982	5.51	5.55	8.08	9.55	9.61	15.78
ENSMUSG00000037735	2810032G03Rik	1.14563	0.571664	1	1.31	1	1.73	1.66	4.94
ENSMUSG00000017929	B4galt5	0.924182	0.571664	1.24	2.07	2.57	3.69	4.41	2.77
ENSMUSG00000044948	Cfap43	0.766225	0.571664	1.83	2.67	2.82	3.62	4.08	4.59
ENSMUSG00000033470	Cysltr2	0.73639	0.571664	3.3	3.85	4.32	6.51	5.24	7.44
ENSMUSG00000001510	Dlx3	-0.97234	0.571664	2.09	3.01	4.01	1.67	2	1
ENSMUSG00000039835	Nhsl1	-0.720883	0.571664	1.7	2.24	1.56	1.17	1.08	1.05
ENSMUSG00000022246	Rai14	1.23974	0.571664	8.9	34.35	18.06	53.59	40.42	33.57
ENSMUSG00000024290	Rock1	1.36224	0.571664	2.06	9.83	5.26	11.82	15.1	10.14
ENSMUSG00000031548	Sfrp1	1.21659	0.571664	6.22	23.08	17.16	34.64	32.47	27.49
ENSMUSG00000032548	Slco2a1	0.952381	0.571664	1.48	1.99	1.31	3.29	4.38	1.94
ENSMUSG00000020982	Nemf	0.761348	0.571841	5.25	3.72	3.6	7.75	5.86	7.54
ENSMUSG00000010307	Tmem86a	0.741647	0.571841	36.33	50.88	41.08	71.05	82.68	60.43
ENSMUSG00000056671	Prelid2	-1.35733	0.57471	83.16	17.98	29.92	11.11	13.65	17.54
ENSMUSG00000075528	Aarsd1	-0.678658	0.57496	3.71	3.67	3.45	2.55	2.17	2.07
ENSMUSG00000022893	Adamts1	1.16795	0.57496	22.52	76.97	32.49	102.98	91.07	68.12
ENSMUSG00000007655	Cav1	-1.07108	0.57496	9.66	7.23	5.54	5.06	1.94	4.25
ENSMUSG00000040747	Cd53	1.00522	0.57496	1.12	2.49	2.26	2.67	4.45	4.29
ENSMUSG00000068101	Cenpm	-1.07413	0.57496	39.97	20.84	22.75	14.15	7.58	18.93
ENSMUSG00000056445	Hoxaas2	0.784554	0.57496	1	1.09	1.37	1.79	2.6	1.64
ENSMUSG00000034528	Hsd17b13	0.671031	0.57496	1	1	1.12	1.66	1.53	1.78
ENSMUSG00000033863	Klf9	0.942752	0.57496	16.91	38.12	29.15	41.46	63.84	50.42
ENSMUSG00000015647	Lama5 ENSMUSG00000015647	0.740008	0.57496	1	1.29	1.12	1.88	1.55	2.31
ENSMUSG00000034839	Larp6	0.942208	0.57496	6.69	15.1	14.66	22.01	22.59	21.13
ENSMUSG00000036295	Lrrn3	1.30185	0.57496	1.01	4.46	2.12	4.52	4.79	6.61
ENSMUSG00000028161	Ppp3ca	0.822536	0.57496	4.66	8.22	6.73	10.41	9.89	13.85
ENSMUSG00000022322	Shcbp1	-0.871648	0.57496	11.75	5.46	7.14	4.04	4.05	4.57
ENSMUSG00000046311	Zfp62	0.783943	0.57496	4.23	4.3	2.69	7.3	5.76	5.94
ENSMUSG00000067916	Zfp991	0.742485	0.57496	1.19	1.49	1.05	1.98	1.79	2.46
ENSMUSG00000028525	Pde4b	-0.833908	0.575392	3.19	3.15	1.75	1.33	1.45	1.61
ENSMUSG00000015396	Cd83	-0.897247	0.578479	18.05	11.39	8.56	8.03	5.41	6.27
ENSMUSG00000045672	Col27a1	-0.693505	0.578479	3.57	3.2	3.08	2	2.35	1.77
ENSMUSG00000048644	Ctxn1	-0.890499	0.578479	3.07	1.67	2.85	1.65	1.39	1
ENSMUSG00000069662	Marcks	0.990041	0.578479	48.03	124.1	100.07	154.07	194.99	155.58
ENSMUSG00000024537	Psmg2	-1.0307	0.578479	173.87	72.82	80.59	49.32	37.36	64.94
ENSMUSG00000031520	Vegfc	0.725759	0.578479	50.24	70.11	70.55	95.46	116.53	101.04
ENSMUSG00000024276	Zfp397	1.10959	0.579309	1.36	3.97	2.74	4.08	4.95	7.36
ENSMUSG00000031304	Il2rg	0.837801	0.580784	3.78	4.24	5.3	6.87	11.35	6.22
ENSMUSG00000089669	Tnfsf13	0.846402	0.580784	1.9	2.16	3.12	4.05	3.27	5.62
ENSMUSG00000113769	5033406O09Rik	-1.10221	0.584146	7.25	2.75	3.21	2.03	2.47	1.29
ENSMUSG00000055228	Zfp935	0.863997	0.585095	3.04	1.5	1.92	3.8	3.15	4.41
ENSMUSG00000022385	Gtse1	-0.882296	0.5884	8.9	12.16	17.63	6.71	5.31	8.55
ENSMUSG00000034163	Zfc3h1	0.896614	0.5884	1.88	4.24	3.14	5.57	6.13	4.73
ENSMUSG00000038550	Ciart	0.998741	0.589387	3.02	4.06	2.3	7.43	3.64	8.32
ENSMUSG00000057614	Gnai1	1.03854	0.589387	13.22	37.72	31.8	54.16	52.87	48
ENSMUSG00000041328	Pcf11	0.698516	0.589387	5	4.83	4.15	6.87	6.92	9.01
ENSMUSG00000021175	Cdca7l	-0.712843	0.591042	10.74	11.22	15.33	6.82	7.68	8.01
ENSMUSG00000030862	Cpxm2	-0.743055	0.591042	1.58	2.07	2.05	1.43	1	1
ENSMUSG00000029321	Slc10a6	0.872937	0.591042	3.23	3.31	3.11	7.42	7.5	3.67
ENSMUSG00000027016	Znf385b	-0.685777	0.591042	1.91	1.69	1.68	1.29	1	1.01
ENSMUSG00000018800	Abca5	-0.676439	0.593652	2.51	2.18	2.27	1.41	1.3	1.66
ENSMUSG00000030610	Det1	-0.728647	0.593652	5.14	5.74	6.53	2.97	3.24	4.4
ENSMUSG00000008167	Fbxw9	0.754069	0.593652	2.82	2.96	3.05	4.45	4.06	6.76
ENSMUSG00000025429	Pstpip2	-0.842073	0.593654	1.66	2.2	2.65	1	1.68	1
ENSMUSG00000026819	Slc25a25	1.1306	0.593654	1.56	5.3	3.62	7.27	7.8	5.54
ENSMUSG00000034640	Tiparp	0.818876	0.593654	19.19	17.8	10.46	23.93	26.49	30.94
ENSMUSG00000026192	Atic	-0.72122	0.594481	9	5.83	6.93	3.99	4.49	4.53
ENSMUSG00000098188	Sowahc	0.781761	0.594481	3.46	2.79	3.66	5.68	4.26	7.42
ENSMUSG00000006575	Rundc3a	0.873658	0.594791	1.39	2.45	2.29	4.05	2.65	4.47
ENSMUSG00000030030	1700003E16Rik	0.757333	0.596809	1	1	1.63	2.01	1.92	2.04
ENSMUSG00000085227	6330418K02Rik	-1.08039	0.596809	6.28	3.2	3.19	3.24	1.55	1.35
ENSMUSG00000031229	Atrx	0.840281	0.596809	3.98	3.56	1.96	5.37	5.6	5.3
ENSMUSG00000040811	Eml2	1.07914	0.596809	1.34	4.25	2.83	4.36	5.82	5.99
ENSMUSG00000021895	Arhgef3	0.66129	0.597035	1	1.05	1.13	1.58	1.88	1.58
ENSMUSG00000020393	Kremen1	0.930957	0.597035	1.36	2.69	1.91	4.13	4.69	2.5
ERO1LB	NA	0.646349	0.597035	1.42	1.57	1.59	2.41	2.4	2.35
ENSMUSG00000017969	Ptgis	-0.818001	0.597035	12.24	14.47	21.62	9.29	7.07	10.64
ENSMUSG00000037493	Cib2	-0.823052	0.601328	3.39	6.19	5.44	2.74	3.3	2.28
ENSMUSG00000035356	Nfkbiz	1.025	0.60231	11.42	30.68	14.86	42.4	26.69	38.77
ENSMUSG00000026698	Pigc	-0.860504	0.60231	22.83	11.86	13	10.52	7.84	7.13
ENSMUSG00000052727	Map1b	0.822915	0.605483	8.93	5.84	4.36	9.84	11.34	11.28
ENSMUSG00000031843	Mphosph6	-0.839249	0.607536	36.06	20.11	19.49	13.44	11.37	16.15
ENSMUSG00000073421	H2-Ab1	0.843797	0.613879	7.38	4.28	6.74	13.72	11.13	8.06
ENSMUSG00000036249	Rbm43	-0.711497	0.613879	35.29	25.96	33.58	22	16.06	19.83
ENSMUSG00000040760	Appl1	0.740787	0.614001	3.32	3.87	3.49	6.79	7.02	4.39
ENSMUSG00000050890	Pdik1l	-0.87887	0.614001	6.26	6.97	3.99	3.51	2.11	3.78
ENSMUSG00000027257	Pacsin3	1.30208	0.614239	1.03	2.84	4.95	6.41	5.04	6.72
ENSMUSG00000000861	Bcl11a	-0.685875	0.615144	5.6	6.16	6.61	3.14	4.01	4.35
ENSMUSG00000004665	Cnn2	0.814501	0.615144	74.6	141.16	126.51	193.76	169.05	221.24
ENSMUSG00000020227	Irak3	0.826275	0.615144	4.24	8.08	7	11.54	12.73	9.1
ENSMUSG00000038451	Spsb2	0.65489	0.615144	6.15	5.63	5.74	8.1	9.52	10.06
ENSMUSG00000051041	Olfml1	-0.779669	0.616003	27.58	16.1	24.17	15.31	10.97	12.63
ENSMUSG00000026620	Mark1	1.41326	0.616511	3.04	17.75	10.23	21.82	22.88	20.89
ENSMUSG00000005686	Ampd3	1.53608	0.616792	2.32	12.68	13.35	19.05	23.64	21.27
ENSMUSG00000059498	Fcgr3	0.667787	0.618121	1	1.2	1	1.55	1.6	1.94
ENSMUSG00000029387	Gtf2h3	-0.668413	0.618121	16.19	12.59	14.22	8.85	8.15	10.01
ENSMUSG00000020329	Polrmt	0.741127	0.618121	3.29	4.46	4.75	6.94	5.61	8.36
ENSMUSG00000045679	Pqlc3	0.728122	0.618121	2.93	3.46	3.71	5.34	7.13	4.49
ENSMUSG00000010538	Tsacc	-0.815181	0.618121	4.47	2.45	4.65	2.31	2.13	1.9
ENSMUSG00000040219	Ttc12	0.828478	0.618121	1.11	2.24	1.59	2.5	2.62	3.38
ENSMUSG00000058672	Tubb2a	0.685083	0.618121	33.89	46.77	45.45	71.33	68.33	61.43
ENSMUSG00000018347	Zkscan6	-0.807512	0.618121	11.83	9.76	9.65	7.89	6.52	4.04
ENSMUSG00000029755	Dlx5	-0.713116	0.619412	36.21	52.79	56.13	27.47	29.02	30.55
ENSMUSG00000097052	Snora43	-0.922976	0.619412	4	2.82	2.68	1.98	1	2.24
ENSMUSG00000034118	Tpst1	0.667654	0.619412	17.23	20.74	23.71	32.36	33.38	31.44
ENSMUSG00000085042	Abhd11os	0.842013	0.619565	7.21	5.2	3.29	8.47	9.88	8.49
ENSMUSG00000047992	Dipk1c	1.39486	0.619565	3.41	12.16	16.95	31.62	23.07	17.52
ENSMUSG00000006342	Susd2	1.3249	0.619565	15.51	62.92	58.83	97.45	128.04	72.34
ENSMUSG00000040152	Thbs1	0.965411	0.620172	13.84	33.14	14.21	45.02	32.66	33
ENSMUSG00000060548	Tnfrsf19	0.763982	0.620172	57.94	97.58	75.33	148.35	133.72	105.14
ENSMUSG00000025085	Ablim1	0.887415	0.620918	1	1.22	1.66	2.66	3.15	1.53
ENSMUSG00000013033	Adgrl1	0.788381	0.620918	1.65	2.16	3.2	3.97	3.45	4.29
ENSMUSG00000030766	Arhgap17	0.928686	0.620918	1.21	2.8	2.29	4.12	4.51	2.88
ENSMUSG00000026576	Atp1b1	0.920143	0.620918	1	1.22	1.69	1.9	3.87	1.9
ENSMUSG00000048997	Atxn7l2	0.780837	0.620918	2.47	3.64	3.55	5.57	7.02	4.14
ENSMUSG00000031841	Cdh13	-0.653064	0.620918	1.86	2.29	1.83	1.37	1.18	1.24
ENSMUSG00000007039	Ddah2	1.01355	0.620918	13.74	34.33	39.49	54.63	56.9	49.31
ENSMUSG00000044224	Dnajc21	0.806945	0.620918	2.16	4.02	2.98	4.57	4.58	6.62
ENSMUSG00000030598	Fbxo17	0.976092	0.620918	4.42	10.66	7.74	12.75	19.92	10.93
ENSMUSG00000066705	Fxyd6	-0.679856	0.620918	4.64	3.35	3.67	2.11	2.62	2.51
ENSMUSG00000035778	Ggta1	0.938465	0.620918	1.01	1	1.98	1.97	3.52	2.03
ENSMUSG00000040133	Gpr176	1.51024	0.620918	5.09	28.69	21.03	50.24	53.52	26.4
ENSMUSG00000109865	Hspa14	-0.744338	0.620918	39.24	25.52	31.77	19.86	15.26	22.33
ENSMUSG00000064307	Lrrc51	-0.834316	0.620918	4.96	4.39	2.9	2.79	1.61	2.48
ENSMUSG00000026305	Lrrfip1	0.67631	0.620918	6.97	6.17	4.9	9.98	9.08	9.49
ENSMUSG00000041939	Mvk	0.690728	0.620918	3.08	3.09	4.17	5.74	4.72	6.16
ENSMUSG00000021710	Nln	0.763035	0.620918	2.91	2.29	4.08	4.69	4.77	5.94
ENSMUSG00000031903	Pla2g15	1.07523	0.620918	11.4	24.19	28.8	42.38	62.21	28.18
ENSMUSG00000024640	Psat1	-1.00365	0.620918	29.17	10.98	11.92	8.93	6.46	8.21
ENSMUSG00000039852	Rere	0.74151	0.620918	4.09	5.49	5.75	6.55	9.79	9.41
ENSMUSG00000021719	Rgs7bp	0.761105	0.620918	3.88	4.11	2.74	5.6	4.92	7.72
ENSMUSG00000038195	Rilp	1.13838	0.620918	1	3.52	2.55	3.63	4.54	5.81
ENSMUSG00000021892	Sh3bp5	0.707307	0.620918	12.16	17.91	18.86	26.03	27.83	24.68
ENSMUSG00000001918	Slc1a5	1.07715	0.620918	49.66	160.36	104.11	189.01	258.05	159.65
ENSMUSG00000037104	Socs5	1.57826	0.620918	1.99	14.94	8.37	20.99	20.74	15.22
ENSMUSG00000001280	Sp1	-0.701016	0.620918	8.31	5.23	6.4	4.28	3.82	3.96
ENSMUSG00000044390	Tigd3	1.20533	0.620918	1	1	3.2	2.44	3.35	4.8
ENSMUSG00000070720	Tmem200b	2.10958	0.620918	1	12.04	12.93	24.12	25.67	20.21
ENSMUSG00000022814	Umps	-0.800444	0.620918	42.39	29.44	42.67	24.14	15.34	27.22
ENSMUSG00000030315	Vgll4	-0.690788	0.620918	12.07	8.19	10.44	6.02	7.04	5.79
ENSMUSG00000033883	Zfp267	0.866053	0.620918	1.7	2.88	2.73	5.77	4.66	3.01
ENSMUSG00000058093	Zfp729b	0.884138	0.620918	1	1.25	1.23	1.8	1.53	3.51
ENSMUSG00000029778	Adcyap1r1	0.926849	0.621974	3.55	8.57	5.26	13.36	9.94	8.28
ENSMUSG00000052760	A630001G21Rik	-0.783957	0.622523	5.46	2.79	3.84	2.52	2.24	2.03
ENSMUSG00000060063	Alox5ap	0.870495	0.622523	1	1.85	1.11	2.52	1.66	3
ENSMUSG00000027487	Cdk5rap1	-0.926541	0.622523	14.33	5.77	8.11	3.68	4.79	5.54
ENSMUSG00000067279	Ppp1r3c	0.896478	0.622523	1.04	2.23	1.28	3.6	2.44	2.18
ENSMUSG00000074457	S100a16	0.659209	0.622523	65.31	60.1	73.44	113.16	112.11	89.49
ENSMUSG00000050428	Fbxo46	-0.633174	0.62458	4.21	4.99	4.18	2.93	2.9	2.77
ENSMUSG00000026939	Tmem141	-0.994555	0.625235	6.72	4.55	4.81	3.07	4.12	1.47
ENSMUSG00000044551	9930012K11Rik	1.0622	0.626274	1.55	4.08	5.02	6	7.19	6.7
ENSMUSG00000026248	Mrpl44	-0.742276	0.62802	25.53	18.02	24.72	16.75	10.48	13.84
ENSMUSG00000070469	Adamtsl3	0.775166	0.630412	2.73	2.99	3.21	3.73	4.83	7.29
ENSMUSG00000050730	Arhgap42	1.11654	0.630412	2.59	7.75	5.95	12.02	14.49	6.99
ENSMUSG00000047238	Mageh1	-0.631044	0.630412	15.4	14.83	15.92	10.46	10.61	8.82
ENSMUSG00000041801	Phlda3	1.00676	0.630412	19.75	52.12	50.61	72.94	92.82	62.43
ENSMUSG00000033152	Podxl2	1.29095	0.630412	1.6	6.41	6.83	9.55	12.02	8.94
ENSMUSG00000071724	Smpd5	0.664899	0.630412	1.4	1.25	1.03	1.71	2.01	2.09
ENSMUSG00000063142	Kcnma1	-0.694722	0.630488	1.57	2.22	2.05	1.18	1.02	1.4
ENSMUSG00000025817	Nudt5	-0.746376	0.630488	21.94	14.79	16.76	11.6	7.97	12.46
ENSMUSG00000071661	Zbtb3	-0.830803	0.630488	3.22	2.42	2.76	1.96	1.95	1
ENSMUSG00000020659	Cbll1	-0.667478	0.632661	11.67	8.3	8.57	5.72	5.74	6.31
ENSMUSG00000021569	Trip13	-0.651818	0.634304	11.96	10.51	13.92	7.68	7.01	8.38
ENSMUSG00000003949	Hlf	0.961898	0.636617	1.09	3.14	1.46	3.42	3.13	3.45
ENSMUSG00000031539	Ap3m2	0.740737	0.637365	2.42	3.53	4.46	5.46	5.5	5.92
ENSMUSG00000097254	C430042M11Rik	1.10992	0.637365	1	1.39	1.79	2.16	1.94	5.97
ENSMUSG00000032332	Col12a1	-0.725996	0.637365	4.32	6.96	7.09	3.53	3.37	3.96
ENSMUSG00000068196	Col8a1	0.814632	0.637365	39.55	65.43	62.63	81.93	133.74	80.48
ENSMUSG00000031778	Cx3cl1	1.06362	0.637365	22.42	76.43	50.47	109.05	92.75	78.08
ENSMUSG00000029461	Fam168a	-0.717509	0.637365	5.19	4.02	4.34	3.63	2.29	2.45
ENSMUSG00000112880	Gm20337	0.731819	0.637365	1	1.26	1.81	2.26	2.17	2.13
ENSMUSG00000057137	Tmem140	0.659942	0.637365	2.48	3.12	2.93	5.05	4.66	3.8
ENSMUSG00000059554	Ccdc28a	-1.05933	0.637677	12.46	6.12	4.08	4.62	2.62	2.84
ENSMUSG00000005413	Hmox1	0.829412	0.637677	9.14	16.42	15.37	28.18	26.61	17.26
ENSMUSG00000022064	Pibf1	0.989641	0.640005	2.71	5.18	3.14	7.34	4.29	10.96
ENSMUSG00000022280	Rnf19a	0.651068	0.640005	8.6	10.33	11.52	15.05	17.59	14.97
ENSMUSG00000056498	Tmem154	0.758454	0.640151	2.14	1.46	1.82	2.37	2.84	4.09
ENSMUSG00000071302	2610044O15Rik8	0.695124	0.641288	6.09	3.81	4.2	7.22	7.89	7.26
ENSMUSG00000037788	Vopp1	0.73054	0.641288	1.96	2.93	3.51	4.48	4.78	4.3
ENSMUSG00000021271	Zfp839	1.09197	0.641288	1.03	3.2	2.71	4	6.11	3.54
ENSMUSG00000035842	Ddx11	-0.674331	0.643003	3.59	3.35	3.96	2.81	2.23	1.87
ENSMUSG00000061780	Cfd	0.879699	0.643813	1	1.94	1.23	2.8	3.16	1.68
ENSMUSG00000040488	Ltbp4	1.11939	0.643813	1.24	4.77	3.1	5.28	6.77	5.26
ENSMUSG00000027030	Stk39	0.931114	0.643813	3.32	8.7	7.26	10.77	13.13	10.28
ENSMUSG00000029407	Uso1	1.05608	0.643813	3.11	9	8.86	16.75	11.26	11.82
ENSMUSG00000021510	Zfp729a	0.627644	0.643813	1.08	1.17	1.26	1.97	1.62	1.84
ENSMUSG00000034041	Lyl1	-0.65619	0.645398	2.6	2.06	2.9	1.48	1.55	1.73
ENSMUSG00000028389	Zfp37	0.922197	0.645398	3.44	1.82	1.61	5.83	3.82	3.08
ENSMUSG00000001131	Timp1	1.05064	0.646568	114.01	46.36	66.86	132.03	241.55	98.49
ENSMUSG00000038372	Gmds	0.624643	0.647832	14.9	12.54	14.56	21.88	23.11	19.72
ENSMUSG00000004952	Rasa4	0.742411	0.647832	3.14	5.62	4.44	8.36	6.9	6.36
ENSMUSG00000053560	Ier2	0.884161	0.648333	220.72	557.67	444.81	677.46	734.61	691.72
ENSMUSG00000020467	Efemp1	0.80924	0.648369	166.67	93.81	84.04	233.73	173.39	174.45
ENSMUSG00000021707	Dhfr	-0.779256	0.649045	12.11	6.77	10.88	4.67	5.39	7.01
ENSMUSG00000058773	H1f5	-1.17475	0.649045	36.74	13.5	16.67	10.18	4.94	14.29
ENSMUSG00000030413	Pglyrp1	0.700152	0.651902	1	1.31	1.41	1.61	2.05	2.4
ENSMUSG00000050473	Slc35d3	1.02841	0.652651	1.02	3.06	1.41	3.13	4.52	2.64
ENSMUSG00000059772	Slx1b	0.793301	0.656959	2.73	4.28	4.97	5.14	7.26	8.1
ENSMUSG00000034998	Foxn2	0.699483	0.65756	3.26	3.7	3.53	4.23	6.08	7.09
ENSMUSG00000000148	Brat1	0.954307	0.658271	1.63	3.58	1.39	3.76	5.03	3.12
ENSMUSG00000000301	Pemt	-1.0677	0.659875	7.96	2.18	3.64	1.85	2.22	1.67
ENSMUSG00000097908	4933404O12Rik	-1.00764	0.66054	5.13	4.28	2.71	1.58	3.51	1.32
ENSMUSG00000032875	Arhgef17	0.85654	0.66054	1.76	4.09	2.69	4.16	4.53	6.1
ENSMUSG00000029622	Arpc1b	0.629531	0.66054	54.75	55.04	56.35	89.15	97.67	72.21
ENSMUSG00000071317	Bves	0.929028	0.66054	1.91	4.68	3.56	8.01	6.04	4.54
ENSMUSG00000001674	Ddx18	-0.683703	0.66054	36.35	30.98	28.49	17.74	17.06	25.58
ENSMUSG00000068335	Dok1	0.873691	0.66054	13.61	31.33	30.69	38.76	45.59	45.56
ENSMUSG00000000594	Gm2a	0.675944	0.66054	26.12	38.36	31.46	54.69	54.98	42.75
ENSMUSG00000019975	Ikbip	0.624271	0.66054	12.47	15.75	12.97	22.68	19.93	20.64
ENSMUSG00000041552	Ptchd1	0.671681	0.66054	8.48	9.14	8.5	14.2	10.89	17.22
ENSMUSG00000040414	Slc25a28	1.10463	0.66054	3.59	9.35	12.75	13.05	15.34	21.26
ENSMUSG00000046959	Slc26a1	-0.795493	0.66054	4.36	4.19	8.42	3.15	3.3	2.83
ENSMUSG00000029359	Tesc	0.792385	0.66054	1.03	1.83	1.54	2.1	2.15	3.34
ENSMUSG00000032400	Zwilch	-0.660536	0.66054	9.4	6.86	7.17	5.55	4.27	4.94
ENSMUSG00000039601	Rcan2	0.776317	0.661343	6.13	12.24	7.59	12.75	16.55	13.56
ENSMUSG00000019873	Reep3	0.741005	0.661343	13.81	25.16	22.92	35.41	35.07	29.94
ENSMUSG00000001025	S100a6	0.835799	0.661343	47.9	25.1	26.9	51.33	77.31	46.34
ENSMUSG00000036181	H1f2	-0.620528	0.661859	58.91	56.04	54.62	36.65	41.98	32.25
ENSMUSG00000035112	Wnk4	-0.775535	0.661859	1.62	2.73	1.81	1.58	1.01	1
ENSMUSG00000028926	Cdk14	0.816527	0.66373	1.91	4.38	2.6	5.12	4.48	5.18
ENSMUSG00000061607	Mdc1	-0.694832	0.66373	3.27	2.11	3.34	1.96	1.67	1.66
ENSMUSG00000005672	Kit	-1.06398	0.664012	16.44	32.23	11.73	14.38	7.46	6.34
ENSMUSG00000030249	Abcc9	-1.00531	0.66557	3.31	9.69	3.35	2.41	2.17	2.54
ENSMUSG00000019997	Ccn2	0.96126	0.66557	131.66	318.18	377.24	527.4	420.45	526.01
ENSMUSG00000031262	Cenpi	-0.682124	0.66557	8.68	5.81	6.81	4.36	5.14	3.71
ENSMUSG00000063564	Col23a1	0.866207	0.66557	2.01	3.07	1.17	3.54	3.47	3.56
ENSMUSG00000036875	Dna2	-0.777764	0.66557	6.17	6.85	9.27	3.79	3.33	6.16
ENSMUSG00000028214	Gem	0.647978	0.66557	12.64	12.77	11.94	15.56	22.78	20.92
ENSMUSG00000068601	Gm10244	-0.903888	0.66557	3.62	1.51	1.51	1.26	1	1
ENSMUSG00000025140	Pycr1	-0.734977	0.66557	5.44	4.31	6.67	3.91	3.57	2.43
ENSMUSG00000024974	Smc3	0.708094	0.66557	13.33	11.3	8.06	15.41	20.63	16.65
ENSMUSG00000041058	Wwp1	0.661974	0.66557	4.29	3.61	4.48	5.21	6.95	7.59
ENSMUSG00000063975	Slco1a5	0.771761	0.665744	14.04	18.86	9.11	23.02	25.33	20.59
ENSMUSG00000034675	Dbn1	1.01671	0.666301	3.6	10.69	9.16	16.05	16.69	10.9
ENSMUSG00000030313	Dennd5b	0.676059	0.666301	1.18	1.23	1.3	1.9	2.58	1.57
ENSMUSG00000024065	Ehd3	1.03806	0.666301	7.31	23.95	21.18	34.8	29.6	31.17
ENSMUSG00000017724	Etv4	0.706983	0.666301	1.54	2.51	1.83	3.56	2.58	3.35
ENSMUSG00000020928	Higd1b	-0.680794	0.666301	5.95	4.2	5.73	3.94	3.22	2.74
ENSMUSG00000038253	Hoxa5	0.955215	0.666301	1.46	3.06	4.07	4.37	4.54	6.68
ENSMUSG00000034327	Kctd9	-0.671039	0.666301	4.2	3.33	3.64	2.68	2.6	1.81
ENSMUSG00000027353	Mcm8	-0.809484	0.666301	5.92	3.56	3.46	2.89	1.68	2.79
ENSMUSG00000030513	Pcsk6	-1.42878	0.666301	1.92	8.03	6.93	3.38	1.62	1
ENSMUSG00000024538	Ppic	-0.732467	0.666301	386.98	200.1	255.67	157.65	167.31	163.65
ENSMUSG00000027804	Ppid	-0.78691	0.666301	82.51	40.78	47.28	29.13	28.59	37.19
ENSMUSG00000000359	Rem1	0.816763	0.666301	1.78	1.46	2.14	2.12	3.11	4.61
ENSMUSG00000079588	Tmem182	0.765362	0.666301	1.88	1.96	2.12	5.15	2.56	2.91
ENSMUSG00000007805	Twist2	0.732379	0.666301	1.69	2.65	2.8	4.67	3.19	3.86
ENSMUSG00000011427	Zfp790	0.877581	0.666301	2.52	6.57	4.24	8.3	6.46	8.12
ENSMUSG00000030087	Klf15	0.879678	0.667519	5.39	9.35	14.34	18.01	17.31	14.44
ENSMUSG00000063160	Numbl	0.824962	0.667519	1.43	2.51	2.66	3.28	5.22	3.1
ENSMUSG00000035069	Oma1	-0.989408	0.667526	21.89	8.16	9.25	4.43	5.95	8.01
ENSMUSG00000056383	AI987944	0.661684	0.667818	2.38	3.17	2.95	4.43	3.69	5.39
ENSMUSG00000030695	Aldoa	0.589824	0.667818	110.56	120.3	117.86	168.69	174.39	181.67
ENSMUSG00000035704	Alg8	-0.738412	0.667818	39.8	22.64	25.29	15.96	14.79	20.79
ENSMUSG00000037907	Ankrd13b	0.866781	0.667818	1	2.07	2.34	2.67	2.88	3.82
ENSMUSG00000036995	Asap3	1.28991	0.667818	1	2.19	1.27	1.41	4.45	6.48
ENSMUSG00000020566	Atp6v1c2	-0.880534	0.667818	24.31	10.24	10.14	6.47	7.69	8.13
ENSMUSG00000035759	Bbs10	-1.13966	0.667818	6.91	2.21	2.02	1	1.51	1.91
ENSMUSG00000024381	Bin1	0.651336	0.667818	16.65	17.53	25.36	29.34	31.46	31.07
ENSMUSG00000027358	Bmp2	0.755088	0.667818	4.4	8.95	5.94	9.48	11.71	10.13
ENSMUSG00000073418	C4b	1.2185	0.667818	41.55	186.57	110.6	261.87	274.24	150.44
ENSMUSG00000033033	Calhm2	0.796362	0.667818	2.83	3.01	4.17	3.87	6.01	8
ENSMUSG00000037697	Ddhd1	0.690832	0.667818	1.72	2.79	2.78	3.56	3.7	4.26
ENSMUSG00000003534	Ddr1	0.982764	0.667818	3.27	9.29	7.33	11.07	16.24	9.56
ENSMUSG00000020648	Dus4l	-0.985876	0.667818	12.85	4.29	8.11	5.21	3.77	2.93
ENSMUSG00000053799	Exoc6	-0.624865	0.667818	26.78	18.76	22.41	14.5	14.23	14.88
ENSMUSG00000038402	Foxf2	0.930548	0.667818	1	2.76	1.97	3.81	3.83	2.58
ENSMUSG00000027955	GaskbB	0.695032	0.667818	1	1.37	1.15	2.49	1.57	1.71
ENSMUSG00000031342	Gpm6b	0.621807	0.667818	30.29	40.73	35.47	56.82	57.34	48.94
ENSMUSG00000043099	Hic1	1.7627	0.667818	1.09	11.74	6.28	18.88	17.98	9.25
ENSMUSG00000036091	Hyal3	0.83887	0.667818	1	1.56	2.32	2.3	2.61	3.45
ENSMUSG00000048332	Lhfp	0.711178	0.667818	35.86	54.64	49.52	86.91	84.96	57.66
FAM49A	NA	0.58495	0.667818	1.53	1.6	1.44	2.33	2.3	2.22
ENSMUSG00000032109	Nlrx1	1.14343	0.667818	1.04	4.48	3.15	4.91	5.88	5.48
ENSMUSG00000020844	Nxn	-0.614774	0.667818	1.89	1.64	1.96	1.23	1.05	1.31
ENSMUSG00000021496	Pcbd2	-0.773407	0.667818	69.87	34.19	41.6	31.38	26.01	24.38
ENSMUSG00000103567	Pcdhga5	0.88825	0.667818	1.12	2.42	1.73	3.79	3.79	2.07
ENSMUSG00000028019	Pdgfc	-0.683118	0.667818	4.13	3.21	3.31	2.32	2.72	1.68
ENSMUSG00000020828	Pld2	0.679053	0.667818	1.51	1.97	2.36	3.33	2.56	3.38
ENSMUSG00000021650	Ptcd2	-0.80394	0.667818	52.58	26.03	30.15	25.42	18.41	16.57
ENSMUSG00000063884	Ptcd3	-0.75307	0.667818	29.92	16.09	17.72	14.7	11	11.02
ENSMUSG00000030407	Qpctl	0.658387	0.667818	4.31	5.95	4.35	6.61	9.04	7.34
ENSMUSG00000069539	Scyl2	0.770491	0.667818	1.13	2.39	1.42	2.94	2.59	2.5
ENSMUSG00000052584	Serp2	1.06945	0.667818	1	3.04	3.03	4.6	5.66	3.27
ENSMUSG00000037656	Slc20a2	-1.05166	0.667818	7.48	23.26	22.82	6.12	8.42	8.65
ENSMUSG00000037475	Thoc2	0.833349	0.667818	7.09	4.61	2.89	8.95	8.19	7.29
ENSMUSG00000024245	Tmem178a	-0.668665	0.667818	20.09	23.97	29.25	12.5	16.61	16.89
ENSMUSG00000054484	Tmem62	0.705924	0.667818	7.53	7.6	9.1	11.93	18.2	10.41
ENSMUSG00000039826	Trub2	-0.8879	0.667818	6.07	3.18	6.97	3.93	2.27	2.38
ENSMUSG00000029223	Uchl1	0.847001	0.667818	2.53	1.64	2.05	5.69	2.41	3.61
ENSMUSG00000054814	Usp46	-0.799764	0.667818	20.45	9.13	11.27	7.71	7.01	7.38
ENSMUSG00000052837	Junb	1.21068	0.67147	289.99	1325.05	1078.22	1767.77	1891.75	1535.99
ENSMUSG00000086596	Susd5	-1.52636	0.67147	1.39	8.18	7.16	1.31	1	2.6
ENSMUSG00000084866	A930006K02Rik	-0.984538	0.672392	10.68	6.35	6.02	3.68	2.21	6.48
ENSMUSG00000032754	Slc8b1	0.617413	0.672392	5.42	4.55	3.85	7.19	6.88	6.93
ENSMUSG00000042331	Specc1	-0.582573	0.672392	3.36	3.68	3.64	2.27	2.4	2.46
ENSMUSG00000006526	Stimate	0.81105	0.672392	4.84	10.88	9.8	14.32	13.01	14.96
ENSMUSG00000021830	Txndc16	0.635102	0.672392	2.86	3.69	2.85	5.42	4.1	5.07
ENSMUSG00000090840	1700092M07Rik	0.900353	0.673466	1	1	1.95	2.64	3.16	1.52
ENSMUSG00000038587	Akap12	0.858027	0.673466	4.31	10.03	7.89	16.4	12.25	10.11
ENSMUSG00000046441	Cmtr2	-0.731959	0.673466	7.19	6.23	3.82	3.45	3.72	2.91
ENSMUSG00000039103	Nexn	0.623347	0.673466	1.38	1.15	1.11	1.95	2.09	1.58
ENSMUSG00000036281	Snapc4	-0.854925	0.673466	3.86	5.14	3.75	3.97	1.81	1.75
ENSMUSG00000109946	Brd3os	-0.783184	0.673634	10.38	7.32	7.42	6.8	3.26	4.99
ENSMUSG00000029757	Dync1i1	-0.73868	0.673634	2.48	2.36	2.73	1.9	1.81	1
ENSMUSG00000057098	Ebf1	0.625062	0.673634	24.33	28.53	21.67	36.97	44.33	33.67
ENSMUSG00000027199	Gatm	-0.778667	0.673634	64.63	55.61	70.77	35.05	25.62	56.1
ENSMUSG00000036273	Lrrk2	0.634587	0.673634	1.32	1.59	1.23	1.79	2.15	2.51
ENSMUSG00000031004	Mki67	1.10455	0.673634	5.11	4.11	2.75	5.16	6.2	17.95
ENSMUSG00000010057	Nprl2	-0.695193	0.673634	13.81	10	14.11	9.88	7.63	6.09
ENSMUSG00000070423	Olfr558	-1.01796	0.673634	4.08	4.59	2.91	1.81	1.03	3.52
ENSMUSG00000020553	Pctp	-0.920007	0.673634	9.11	3.12	4.79	2.53	2.4	3.31
ENSMUSG00000060152	Pop5	-0.762702	0.673634	24.25	13.01	18.24	10.52	8.29	13.51
ENSMUSG00000035305	Ror1	0.941962	0.673634	2.54	4.62	2.28	4.1	9.56	4.84
ENSMUSG00000085957	Syna	0.662801	0.673634	1.21	1.2	1.47	1.88	2.65	1.7
ENSMUSG00000025400	Tac2	-0.778808	0.673634	9.49	5.06	10.92	4.5	4.68	4.93
ENSMUSG00000020422	Tns3	0.623115	0.673634	6.06	8.49	6.87	11.99	10.76	10.01
ENSMUSG00000028933	Xrcc2	-0.767477	0.673634	4.09	3.43	4.24	3.19	2.52	1.5
ENSMUSG00000074415	Mir100hg	0.613482	0.675163	1.33	1.49	1.4	2.6	1.98	1.93
ENSMUSG00000042608	Stk40	1.41508	0.675163	1.7	8.15	9.38	9.8	20.48	12.28
ENSMUSG00000034587	8430429K09Rik	-1.01002	0.675423	8.13	2.74	4.06	2.69	1.47	2.8
ENSMUSG00000019808	Adat2	-1.10103	0.675423	10.99	4.42	3.33	2.9	1.61	3.51
ENSMUSG00000026399	Cd55	-0.624127	0.675423	8.84	8.08	7.85	4.42	6.44	5.38
ENSMUSG00000001036	Epn2	0.990174	0.675423	2.36	6.54	7.4	11.09	8.91	9.06
ENSMUSG00000055760	Gemin6	-1.07026	0.675423	65.29	18.17	27.44	15.64	11.19	20.09
ENSMUSG00000052151	Plpp2	0.980412	0.675423	1.76	4.56	5.36	7.28	8.09	5.61
ENSMUSG00000020513	Tubd1	-0.773763	0.675423	20.61	9.22	12.46	7.47	7.47	8.49
ENSMUSG00000025722	Wdr73	-0.694215	0.675423	19.94	10.72	14.78	8.7	9.13	9.39
ENSMUSG00000033227	Wnt6	1.03637	0.675423	1	2.03	1.51	3.6	1.55	4.74
ENSMUSG00000026729	4930562F07Rik	-0.653981	0.675918	2.27	1.71	1.54	1.37	1	1.12
ENSMUSG00000056492	Adgrf5	0.786373	0.675918	9.06	13.53	10	27.66	17.37	13.09
ENSMUSG00000032815	Fanca	-0.657507	0.675918	3.91	3.38	3.14	2.84	2.08	1.79
ENSMUSG00000030281	Il17rc	1.27905	0.675918	2.37	11.11	10.64	19.27	16.57	12.54
ENSMUSG00000054720	Lrrc8c	-0.722282	0.675918	10.78	12.88	13.09	8.29	5.07	9.63
ENSMUSG00000039270	Megf9	0.597121	0.675918	2.55	3.06	2.31	3.94	4.05	3.91
RNU1A1	NA	-0.768179	0.675918	5.31	3.11	3.61	2.52	1.64	2.92
ENSMUSG00000029206	Nsun7	0.728895	0.675918	1.12	1.87	1.25	1.73	2.59	2.66
ENSMUSG00000002847	Pla1a	0.781601	0.675918	43.08	21.78	24.48	58.11	52.55	38.21
ENSMUSG00000096982	Redrum	-0.916839	0.675918	14.65	7.41	12.38	6.74	3.54	8.37
ENSMUSG00000020282	Rhbdf1	1.18449	0.675918	5.54	23.27	17.55	34.7	36.91	20.74
ENSMUSG00000050931	Sgms2	-0.754098	0.675918	13.66	26.36	20.66	9.26	14.06	11.91
ENSMUSG00000030255	Sspn	0.806409	0.675918	5.99	13.21	11.16	20.62	15.13	15.14
ENSMUSG00000003228	Grk5	0.862656	0.677157	1.5	2.97	2.76	4.64	2.83	5.63
ENSMUSG00000032193	Ldlr	0.970095	0.677157	2.32	4.69	3.69	11.77	4.31	5.95
ENSMUSG00000043635	Adamts3	-0.60701	0.677901	2.12	2.09	2.58	1.52	1.29	1.65
ENSMUSG00000030747	Dgat2	1.36821	0.678252	1.07	5.75	6.06	7.86	8.59	9.5
ENSMUSG00000038530	Rgs4	-1.23882	0.678698	19.62	19.7	12.5	13.63	9.7	2.78
ENSMUSG00000020231	Dip2a	0.781451	0.680231	1.81	3.56	1.64	3.56	4.13	3.65
ENSMUSG00000027459	Fam110a	0.865976	0.680231	2.6	2.39	3.66	3.15	5.43	8.05
ENSMUSG00000058624	Gda	0.59629	0.680456	1.49	1.67	1.59	2.37	2.09	2.76
ENSMUSG00000038034	Igsf8	1.01424	0.680456	3.92	13.28	10.58	13.84	19.66	16.68
ENSMUSG00000026822	Lcn2	0.888884	0.680456	1	2.23	2.3	2.81	4.39	2.64
ENSMUSG00000032479	Map4	0.909434	0.680456	2.17	5.56	5.74	8.99	7.19	7.1
ENSMUSG00000019303	Psmc3ip	-1.03441	0.680456	35.69	12.27	15.54	7.13	7.53	14.75
ENSMUSG00000048647	Exd1	0.634562	0.680845	1.02	1.09	1.54	1.76	2	1.82
ENSMUSG00000087305	A430035B10Rik	0.619895	0.681777	1	1.32	1.32	1.62	2.11	1.85
ENSMUSG00000017697	Ada	0.656476	0.681777	8.18	5.47	5.94	11.09	11.24	8.35
ENSMUSG00000043987	Cep164	0.61302	0.681777	2.01	2	2.55	2.83	3.58	3.62
ENSMUSG00000040314	Ctsg	0.859792	0.681777	1	1.22	1.83	3.13	2.92	1.46
ENSMUSG00000037370	Enpp1	0.732417	0.681777	7.97	10.43	7.62	13.99	20.14	10.31
ENSMUSG00000038047	Haus6	-0.642021	0.681777	4.59	4.41	5.41	3.53	2.38	3.43
ENSMUSG00000024810	Il33	-0.887351	0.681777	3.6	2.02	1.41	1.62	1	1
ENSMUSG00000022817	Itgb5	1.85393	0.681777	3.87	46.38	43.35	69.8	76.07	69.22
ENSMUSG00000042686	Jph1	0.780438	0.681777	1.03	1.6	1.34	2.16	3.3	1.57
ENSMUSG00000098679	Mir7688	1.17405	0.681777	4.89	3.06	1.95	3.23	12.21	8.5
ENSMUSG00000039747	Orai2	1.30246	0.681777	1.51	7.29	8.1	10.45	11.8	10.85
ENSMUSG00000031134	Rbmx	-0.659062	0.681777	18.08	16.31	11.77	11.11	9.82	8.08
ENSMUSG00000032238	Rora	0.648447	0.681777	3.85	5.16	3.56	5.73	6.04	7.87
ENSMUSG00000021265	Slc25a29	0.811546	0.681777	5.24	2.95	2.95	6.82	8.31	4.35
ENSMUSG00000031808	Slc27a1	1.35935	0.681777	1.37	7.57	5.63	10.2	14.43	6.7
ENSMUSG00000031216	Stard8	0.946363	0.681777	2.97	7.87	6.48	11.62	13.1	7.12
ENSMUSG00000022407	Adsl	-0.657824	0.681913	35.25	23.5	28.69	22.73	16.63	16.01
ENSMUSG00000036622	Atp13a2	0.934061	0.681913	1.18	3.63	2.45	3.95	3.55	5.22
ENSMUSG00000030527	Crtc3	0.639677	0.681913	2.2	3.27	2.88	4.91	4.36	3.66
ENSMUSG00000032480	Dhx30	-0.651627	0.681913	7.17	10.36	9.22	6.96	5.31	4.78
ENSMUSG00000019978	Epb41l2	0.719743	0.681913	4.74	9.69	7.47	11.45	11.94	11.21
ENSMUSG00000030929	Eri2	-0.699337	0.681913	5.26	4.65	5.9	3.96	2.24	3.8
ENSMUSG00000079043	Fastkd5	-0.813104	0.681913	7.19	4.08	4.37	4.24	2.68	2.08
ENSMUSG00000033386	Frrs1	-0.762793	0.681913	9.27	5.16	5.38	2.87	3.84	4.78
ENSMUSG00000072875	Gpr27	1.38298	0.681913	1.07	6.07	6.03	7.2	10.71	9.01
ENSMUSG00000056755	Grm7	1.20952	0.681913	1.02	1.98	2.12	5.44	6.24	1.56
ENSMUSG00000036256	Igfbp7	0.742179	0.681913	721.16	1384.68	1372.03	1673.19	2090.32	1833.33
ENSMUSG00000028266	Lmo4	0.586893	0.681913	19.19	18.87	21.41	27.85	34.24	27.55
ENSMUSG00000040249	Lrp1	1.01519	0.681913	4.62	16.58	12.32	16.99	20.98	21.86
ENSMUSG00000028226	Mmp16	-0.835274	0.681913	1.53	3.34	3.29	1.15	1.8	1.43
ENSMUSG00000032221	Mns1	-0.809551	0.681913	32.18	15.1	22	10.92	10.45	17.4
ENSMUSG00000021607	Mrpl36	-0.812615	0.681913	131.5	63.58	91.4	52.2	38.4	70.36
ENSMUSG00000031295	Phka2	-0.679164	0.681913	5.4	3.5	3.63	2.95	2.75	2.06
ENSMUSG00000027993	Trim2	0.651897	0.681913	2.53	3.89	3.97	5.23	5.89	4.92
ENSMUSG00000061371	Zfp873	0.826135	0.681913	1.84	1	1.03	1.75	1.84	3.28
ENSMUSG00000046138	9930021J03Rik	0.662109	0.681993	1.99	3.41	2.82	3.87	4.25	4.61
ENSMUSG00000038181	Chpf2	0.892158	0.683871	3.12	7.63	7.48	8.56	13.57	9.8
ENSMUSG00000030980	Knop1	-0.747451	0.683871	14.38	7.41	7.59	5.92	6.13	4.71
ENSMUSG00000089371	Mir1938	1.26311	0.683871	3.18	10.23	2.6	6.82	19.31	8.88
ENSMUSG00000025766	D3Ertd751e	0.73613	0.684245	2.33	2.46	2.25	4.17	2.58	5.54
HIST1H4N	NA	-0.760689	0.687726	2.9	2.88	2.99	1.77	1.12	2.59
ENSMUSG00000032245	Cln6	-0.653825	0.69007	13.1	10.91	11.12	5.73	7.38	9.65
ENSMUSG00000008734	Gprc5b	-0.717105	0.69007	2.97	1.52	1.74	1.11	1.35	1.18
ENSMUSG00000022913	Psmg1	-0.702897	0.69007	54.85	36.34	40.94	22.87	22.53	36.72
ENSMUSG00000040723	Rcsd1	0.713393	0.690369	2.1	3.96	2.19	4.47	3.93	4.57
ENSMUSG00000002249	Tead3	0.593404	0.690369	1.58	2.02	1.96	2.47	2.89	3.01
ENSMUSG00000025192	Entpd7	-0.728467	0.690721	2.91	3.07	1.92	1.85	1.82	1.12
ENSMUSG00000086468	Etaa1os	-1.21364	0.690721	12.13	2.42	3.5	2.46	2.16	1.55
ENSMUSG00000031328	Flna	0.832196	0.693006	10.74	27.84	20.21	36.59	33.72	27.64
ENSMUSG00000051457	Spn	-0.591704	0.693006	5.37	5.83	6.44	3.3	4.23	4.22
ENSMUSG00000049401	Ogfr	1.1864	0.693731	4.46	19.86	18.74	25.04	25.15	31.07
ENSMUSG00000035125	Gcfc2	0.873728	0.693845	1	2.4	2.35	3.36	2.55	4.05
ENSMUSG00000078495	Zfp984	0.650027	0.693845	2.63	1.73	1.7	2.7	3.19	3.47
ENSMUSG00000073633	Fbxo36	-0.886109	0.694765	11.39	5.22	4.36	3.59	2.66	4.3
ENSMUSG00000026377	Nifk	-0.891557	0.694765	143.41	48.55	63.87	44.45	37.13	42.2
ENSMUSG00000056531	Ccdc18	0.630797	0.695098	1.31	1.48	1.32	2.49	2.37	1.61
ENSMUSG00000045980	Tmem104	0.802303	0.695098	2.68	5.62	6	6.71	7.73	9.24
ENSMUSG00000034317	Trim59	-0.754557	0.695098	32.66	18.94	21.9	17.27	9.87	16.55
ENSMUSG00000054000	Tusc1	1.16449	0.695098	2.19	7.3	10.95	12.25	12.99	12.39
ENSMUSG00000026657	Frmd4a	0.581135	0.695399	1.83	2.25	2.28	2.97	3.05	3.47
ENSMUSG00000071632	2510002D24Rik	-0.67664	0.695945	27.84	16.73	22.6	11.01	14.55	16.09
ENSMUSG00000025372	Baiap2	0.744477	0.695945	4.66	9.64	8.91	11.23	13.43	12.48
ENSMUSG00000087406	E130215H24Rik	-1.03359	0.695945	9.11	2.41	5.15	2.46	3.01	1.78
ENSMUSG00000057497	Fam136a	-0.788591	0.695945	50.55	20.2	32.37	18.54	17.54	19.72
ENSMUSG00000003355	Fkbp11	-0.923694	0.695945	72.54	24.37	30.44	18.06	24.9	17.53
ENSMUSG00000037876	Jmjd1c	0.608356	0.695945	2.73	3.82	2.8	4.33	4.56	5.24
ENSMUSG00000030029	Lrig1	0.971896	0.695945	1.01	2.18	2.36	4.94	3.91	2.03
ENSMUSG00000007480	Mc5r	0.66797	0.695945	6.76	10.58	9.64	16.42	11.22	15.01
ENSMUSG00000065590	Mir212	1.68975	0.695945	1	9.88	6.87	9.22	21.7	11.39
ENSMUSG00000025509	Pnpla2	0.78764	0.695945	6.46	11.8	12.97	12.67	20.82	19.28
ENSMUSG00000074925	Ptar1	-0.703593	0.695945	5.4	5.19	8.53	3.16	3.56	4.92
ENSMUSG00000021597	Slf1	0.67762	0.695945	2.56	4.28	3.46	5.42	4.39	6.52
ENSMUSG00000054459	Vsnl1	-0.771763	0.695945	4.7	5.99	4.33	4.61	2.1	2.53
ENSMUSG00000074733	Zfp950	0.707801	0.695945	3.48	1.95	2.28	4.62	3.2	4.56
ENSMUSG00000032278	Paqr5	0.713633	0.696006	1	1.98	1.38	1.94	2.61	2.38
ENSMUSG00000024210	Ip6k3	1.10044	0.697052	1	4.75	2.41	4.59	5.22	4.71
ENSMUSG00000076437	Selenoh	-0.930833	0.697052	88.77	35.34	54.6	23.16	22.79	46.84
ENSMUSG00000061544	Zfp229	0.826846	0.697052	1.79	1.44	1.67	1.73	2.98	4.66
ENSMUSG00000029661	Col1a2	-0.98548	0.699521	239.97	832.7	637.51	253.12	299.51	216.48
ENSMUSG00000025407	Gli1	0.688295	0.699521	1	1.2	1.36	1.52	1.67	2.69
ENSMUSG00000050666	Vstm4	0.788163	0.699521	18.55	40.01	39.33	55.72	60.57	44.54
ENSMUSG00000056919	Cep162	0.593341	0.699718	1.55	1.6	1.53	2.49	1.91	2.74
ENSMUSG00000009876	Cox4i2	-0.798858	0.70001	36.43	16.53	16.52	10.81	14.48	12.07
ENSMUSG00000073792	Alg6	-0.652237	0.700267	7.55	4.51	4.68	3.4	3.29	3.67
ENSMUSG00000034509	Mad2l1bp	-0.746474	0.701218	30.5	14.87	24.44	16.23	13.33	10.85
ENSMUSG00000028121	Bcar3	-0.848295	0.701833	3.18	5.58	3.79	2.71	3.15	1.35
ENSMUSG00000045441	Gprin3	0.783914	0.701833	3.29	8.01	4.49	8.35	9.48	7.63
ENSMUSG00000062937	Mtap	-0.835143	0.701833	30.42	13.93	13.62	11.42	11.82	7.53
ENSMUSG00000031803	B3gnt3	0.848671	0.702255	1	1.26	2.05	3.14	3.06	1.57
ENSMUSG00000056749	Nfil3	0.700373	0.702255	10.72	12.91	8.94	21.81	19.95	12.2
ENSMUSG00000038418	Egr1	1.24877	0.703445	158.59	924.68	608.09	1157.87	1136.23	909.62
ENSMUSG00000101969	Gm20125	-0.590271	0.703445	2.13	1.8	1.64	1.08	1.41	1.21
ENSMUSG00000020922	Lsm12	-0.606006	0.703445	21.97	18.3	18.71	10.52	13.05	15.54
ENSMUSG00000027210	Meis2	0.725797	0.703445	1.05	1.91	1.77	2.01	3.17	2.52
ENSMUSG00000039936	Pik3cd	-0.927902	0.703445	1.31	4.05	2.42	1.65	1	1.13
ENSMUSG00000031169	Porcn	0.692437	0.703445	10.8	20.33	17.54	22.91	29.23	24.27
ENSMUSG00000023972	Ptk7	1.45627	0.703445	1.67	13.18	8.39	15.63	20.41	11.96
ENSMUSG00000027208	Fgf7	0.830894	0.70543	97.26	44.88	38.21	115.2	85.82	94.95
ENSMUSG00000028063	Lmna	1.17121	0.70543	12.61	54.74	56.61	71.64	82.94	75.11
ENSMUSG00000024912	Fosl1	0.70748	0.705575	1.06	1.95	1.09	1.8	2.29	2.38
ENSMUSG00000038039	Gcc2	0.840686	0.705909	3.46	2.56	1.31	5.06	3.7	3.56
ENSMUSG00000066647	Gm5113	-0.764479	0.705909	3.7	1.85	2.37	1.84	1.65	1.09
ENSMUSG00000016024	Lbp	-0.547696	0.705909	71.42	77.82	72.49	50.35	48.66	52.65
ENSMUSG00000026187	Xrcc5	-0.698898	0.705909	44	21.76	28.43	19.87	16.83	19.03
ENSMUSG00000101972	H3c1	1.02889	0.706964	1.66	1.28	2.3	1.61	4.82	5.35
ENSMUSG00000038836	Agbl3	0.571374	0.707451	1.4	1.78	1.81	2.39	2.58	2.4
ENSMUSG00000002233	Rhoc	0.550064	0.710603	61.58	53.29	54.18	82.06	84	80.96
ENSMUSG00000026817	Ak1	0.635972	0.711309	18.84	30.67	28.44	41.32	42.16	35.4
ENSMUSG00000057337	Chst3	0.608624	0.711309	1.31	1.77	1.3	1.9	2.18	2.58
ENSMUSG00000031432	Prps1	-0.834834	0.711309	140.34	52.83	77.16	47.26	37.91	56.27
ENSMUSG00000039476	Prrx2	0.732534	0.711309	1.28	1.59	1.74	2.67	1.69	3.6
ENSMUSG00000024654	Asrgl1	-0.645952	0.713331	19.34	12.13	11.66	8.19	9.85	8.85
ENSMUSG00000020893	Per1	0.708569	0.713331	2.37	4.25	3.29	3.98	6.42	5.66
ENSMUSG00000000686	Abhd15	0.73452	0.715307	6.76	11.06	9.92	10.78	20.74	15.28
ENSMUSG00000034810	Scn7a	0.972925	0.715405	1.47	1.9	1.92	4.47	5.6	1.62
ENSMUSG00000020300	Cpeb4	0.661691	0.715944	2.09	3.79	3.07	4.19	4.41	5.21
ENSMUSG00000052684	Jun	1.24416	0.715944	179.19	986.94	814.54	1333.27	1308.95	1097.14
ENSMUSG00000037306	Man1c1	1.46799	0.715944	1.57	12.51	8.82	15.35	20.42	11.7
ENSMUSG00000038146	Notch3	1.11891	0.715944	4.24	18.85	13.1	16.41	27.59	23.69
ENSMUSG00000025907	Rb1cc1	0.737632	0.715944	2.2	4.09	1.91	4.48	4.73	3.76
ENSMUSG00000041481	Serpina3g	-0.580571	0.715944	550.19	456.38	493.94	337.47	387.48	283.61
ENSMUSG00000097195	Snhg5	-1.04877	0.715944	99.11	26.05	35.11	20.78	16.85	29.24
ENSMUSG00000090622	A930033H14Rik	0.657349	0.71778	1.15	1.6	1.52	1.73	2.15	2.95
ENSMUSG00000054555	Adam12	-0.978843	0.71778	2.24	6.64	5.5	2.55	2.91	1.44
ENSMUSG00000044730	C1orf109	0.987948	0.71778	1.09	2.64	3.84	4.55	5.69	3.33
ENSMUSG00000033486	Catsper2	0.611754	0.71778	1	1.45	1.39	2.27	1.79	1.77
ENSMUSG00000048351	Coa7	-0.646995	0.71778	7.85	5.32	7.13	3.27	4.83	4.91
ENSMUSG00000051811	Cox6b2	-0.917553	0.71778	80.42	33.13	45.2	19.95	20.69	43.29
ENSMUSG00000031530	Dusp4	1.09842	0.71778	1.18	5.76	2.6	5.85	4.67	6.35
ENSMUSG00000027293	Ehd4	0.675323	0.71778	5.25	9.01	8.97	11.14	10.84	14.31
ENSMUSG00000026893	Gca	0.76032	0.71778	1	1.69	1.71	2.3	1.77	3.45
ENSMUSG00000049225	Pdp1	0.563087	0.71778	4.5	5.24	4.21	6.35	7.57	6.66
ENSMUSG00000028318	Polr1e	-0.991431	0.71778	22.03	5.99	8.28	6.39	4.6	4.73
ENSMUSG00000030020	Prickle2	-0.709089	0.71778	1.97	2.97	1.51	1.41	1.42	1.01
ENSMUSG00000079037	Prnp	0.878196	0.71778	8.11	20.93	23.59	28.22	29.47	29.9
ENSMUSG00000020674	Pxdn	0.824027	0.71778	1.37	3.02	1.75	2.38	4.65	3.63
ENSMUSG00000038178	Slc43a2	0.673804	0.71778	1.65	2.56	2.74	3.62	4.43	2.93
ENSMUSG00000031112	Stk26	-0.705427	0.71778	3.56	7.33	5.89	3.69	3.29	2.92
ENSMUSG00000055322	Tns1	0.72702	0.71778	2.44	5.31	3.85	5.86	5.46	7.07
ENSMUSG00000039725	Trp53rka	0.819972	0.71778	3.95	6.91	10.89	11.17	10.71	13.67
ENSMUSG00000068134	Zfp120	0.770171	0.71778	2.92	2.15	1.67	5.17	2.49	4.04
ENSMUSG00000047036	Znf445	0.727291	0.71778	3.15	6.1	2.95	6.76	6.77	5.62
ENSMUSG00000034863	Ano8	0.811553	0.718638	1.36	3.29	2.99	4.33	3.43	4.87
ENSMUSG00000020181	Nav3	-0.575005	0.718638	2.11	2.24	1.68	1.44	1.39	1.2
ENSMUSG00000019832	Rab32	0.942151	0.718638	8.12	27.37	22.65	34.22	33.39	31.25
ENSMUSG00000030346	Rad51ap1	-0.781038	0.718638	17.54	9.25	12.82	6.41	5.71	11.2
ENSMUSG00000026051	Ecrg4	-0.689453	0.719133	110.38	62.42	57.37	48.93	40.67	47.36
ENSMUSG00000046324	Ermp1	1.05162	0.719133	2.48	10.88	6.88	12.35	12.96	10.33
ENSMUSG00000038997	Asb17	-0.896947	0.719225	6.44	2.45	2.3	2.21	1.73	1.47
ENSMUSG00000015085	Entpd2	0.766624	0.719225	8.44	9.81	7.53	19.77	17.89	8.68
ENSMUSG00000073700	Klhl21	0.945252	0.719225	1.52	4.29	4.56	4.96	7.81	5.48
ENSMUSG00000052911	Lamb2	1.3069	0.719225	3.49	22.82	13.93	30.12	29.99	18.6
ENSMUSG00000022565	Plec	0.657728	0.719225	1.42	2.69	2.14	3.26	3.26	3.02
ENSMUSG00000035834	Polr3g	-0.757752	0.719225	8.69	4.01	4.88	2.78	4.19	3.02
ENSMUSG00000027281	Slx4ip	0.699776	0.719225	1.45	2.58	1.93	2.84	2.6	4.19
ENSMUSG00000065878	Snord34	0.741952	0.719225	1	1.82	1	2.78	1.75	1.75
ENSMUSG00000039485	Tspyl4	-0.635456	0.719225	3.88	4.44	3.63	3.03	1.86	2.96
ENSMUSG00000022111	Uchl3	-0.791245	0.719225	112.3	44.61	61.71	36.44	34.85	46.97
ENSMUSG00000026872	Zeb2	0.727744	0.719225	6.49	13.49	6.89	15.32	14.48	12.35
ENSMUSG00000034243	Golgb1	0.641421	0.719278	2.95	2.81	2.24	3.38	5.59	3.73
ENSMUSG00000062232	Rapgef2	-0.6419	0.719278	1.72	2.69	2.13	1.46	1.63	1.09
ENSMUSG00000027422	Rrbp1	0.5701	0.720113	9.96	8.47	8.26	11.16	14.13	14.46
ENSMUSG00000020715	Ern1	0.607342	0.720222	1.91	1.89	1.78	2.43	3.77	2.48
ENSMUSG00000027981	Rnpc3	0.823557	0.720222	2.16	5.12	4.88	6.19	5.6	8.63
ENSMUSG00000049532	Sall2	-0.583288	0.720222	2.46	2.16	1.66	1.31	1.4	1.43
ENSMUSG00000003617	Cp	0.622676	0.721567	90.33	88.34	61.75	148.21	116.08	104.55
ENSMUSG00000019920	Lims1	0.55382	0.721567	38.88	39.46	44.05	64.37	63.71	52.13
ENSMUSG00000075410	Prcd	-0.616358	0.721567	3.02	2.05	2.32	1.41	1.95	1.45
ENSMUSG00000038510	Rpf2	-0.916264	0.721567	68.23	21.1	32.4	16.17	17.34	24.75
ENSMUSG00000026811	St6galnac6	0.903933	0.721567	7.09	23.39	16.65	24.91	29.46	24.65
ENSMUSG00000017417	Plxdc1	-0.715977	0.721801	2.98	4.85	3.5	1.58	2.4	3.01
ENSMUSG00000023206	Il15ra	-0.632349	0.72267	5.81	4.57	5.64	4.25	2.55	3.71
ENSMUSG00000034673	Pbx2	1.11351	0.72267	1.25	4.98	5.46	6.45	6.59	8.1
ENSMUSG00000074635	3110070M22Rik	-0.725369	0.722673	4.59	3.16	3.62	2.11	3.42	1.61
ENSMUSG00000072066	6720489N17Rik	0.802947	0.722673	3.01	2.03	1.14	3.35	2.74	4.03
ENSMUSG00000033157	Abhd10	-0.574301	0.722673	19.13	12.77	15.05	10.4	10.52	10.18
ENSMUSG00000025911	Adhfe1	-0.551826	0.722673	1.62	1.6	1.58	1.3	1	1
ENSMUSG00000009585	Apobec3	-0.641671	0.722673	49.79	29.48	38.82	23.67	21.23	29.86
ENSMUSG00000033170	Card10	1.02013	0.722673	1	3.65	3.1	5.94	4.66	3.41
ENSMUSG00000034024	Cct2	-0.642383	0.722673	112.54	67.53	75.99	55.67	43.54	62.65
ENSMUSG00000049521	Cdc42ep1	1.02321	0.722673	20.31	72.83	60.75	86.05	124.73	70.29
ENSMUSG00000017499	Cdc6	-0.891696	0.722673	59.04	26.02	32.68	22.09	12.12	29.36
ENSMUSG00000018474	Chd3	0.546099	0.722673	2.03	2.21	2.48	2.91	3.47	3.43
ENSMUSG00000022132	Cldn10	-0.73792	0.722673	195.81	100.13	85.21	74.64	64.95	74.29
ENSMUSG00000048200	Cracr2b	0.627852	0.722673	1.75	1.38	1.93	2.47	3.38	2.06
ENSMUSG00000021811	Dnajc9	-0.71728	0.722673	90.82	51.21	67.62	36.1	33.66	58.24
ENSMUSG00000022422	DSCC1	-0.828475	0.722673	9.88	5.13	10.62	3.63	3.74	7.08
ENSMUSG00000003518	Dusp3	0.601615	0.722673	2.1	2.95	3.3	3.82	4.41	4.24
ENSMUSG00000028630	Dyrk2	0.632639	0.722673	4.04	6.05	5.69	7.58	6.77	10.1
ENSMUSG00000003934	Efnb3	0.759318	0.722673	1	1.4	1.65	2.16	1.53	3.39
ENSMUSG00000093661	Eif4e3	0.545571	0.722673	16.3	16.81	15.84	24.85	20.51	26.48
ENSMUSG00000022425	Enpp2	0.721561	0.722673	37.56	40.13	24.3	54.07	76.64	39.63
ENSMUSG00000048120	Entpd1	0.840816	0.722673	1.99	3.73	1.43	5.45	3.53	3.17
ENSMUSG00000024955	Esrra	1.21402	0.722673	1	4	5.94	5.8	7.51	6.81
ENSMUSG00000036585	Fgf1	1.08198	0.722673	1	4.6	2.33	6.23	4.69	3.48
ENSMUSG00000019810	Fuca2	-0.580255	0.722673	22.29	17.87	16.14	10.69	13.03	13.81
ENSMUSG00000027680	Fxr1	-0.772151	0.722673	15.21	5.95	7.99	5.8	5.15	4.86
ENSMUSG00000043505	Gimap5	0.60672	0.722673	1.76	1.38	1.19	2.08	1.88	2.61
ENSMUSG00000036427	Gpi	0.745633	0.722673	7.65	17.9	14.54	19.36	24.41	19.86
ENSMUSG00000028980	H6pd	1.04683	0.722673	5.41	22.17	15.72	24.56	33.25	20.36
ENSMUSG00000073676	Hspe1	-1.01918	0.722673	329.96	82.04	132.5	61.8	70.21	99.29
ENSMUSG00000045294	Insig1	0.867118	0.722673	5.15	13.74	9.84	23.1	14.06	13.01
ENSMUSG00000027933	Ints3	-0.652828	0.722673	6.74	6.99	7.12	5.31	3.01	5.4
ENSMUSG00000021975	Ints9	-0.549745	0.722673	7.8	9.24	8.88	5.6	5.43	6.71
ENSMUSG00000029601	Iqcd	-0.72486	0.722673	3.69	5.05	6.09	2.83	2.09	4.25
ENSMUSG00000044952	Kctd21	-0.911134	0.722673	3.72	1.62	3.39	2.4	1.28	1
ENSMUSG00000055148	Klf2	1.09901	0.722673	50.94	222.17	200.96	269.51	280.12	296.1
ENSMUSG00000050335	Lgals3	-0.749244	0.722673	9	13.8	11.49	4.33	9.76	7.11
ENSMUSG00000030041	M1ap	-0.553668	0.722673	5.13	5.64	5.42	4.06	3.1	3.94
ENSMUSG00000041390	Mdfic	0.975031	0.722673	1.58	5.62	4.47	5.33	6.79	8.33
ENSMUSG00000089214	Mir1931	0.904704	0.722673	1.91	5.85	4.14	5.54	9.35	5.86
ENSMUSG00000026087	Mrpl30	-0.772583	0.722673	41.86	17.87	24.23	14.2	12.95	19.77
ENSMUSG00000032459	Mrps22	-0.600714	0.722673	15.89	12.13	13.82	7.92	8.25	11.69
ENSMUSG00000039585	Myo9a	0.619479	0.722673	1.76	2.26	1.41	3.1	2.27	2.89
ENSMUSG00000017376	Nlk	0.588439	0.722673	1.48	1.73	1.88	2.34	2.22	3.15
ENSMUSG00000020598	Nrcam	0.608661	0.722673	2.22	2.11	1.46	2.62	3.39	2.73
ENSMUSG00000090919	Pabpc4l	-0.653974	0.722673	2.9	2.09	2.05	1.54	1.9	1.09
ENSMUSG00000037892	Pcdh18	0.627446	0.722673	7.51	9.45	8.47	15.97	14.44	9.61
ENSMUSG00000017715	Pgs1	0.78951	0.722673	5.22	12.98	11.26	14.47	18.36	14.83
ENSMUSG00000021668	Polk	0.659409	0.722673	9.06	8.09	5.2	12.5	13.03	9.22
ENSMUSG00000023104	Rfc2	-0.655707	0.722673	36.99	22.98	31.42	19.94	14.59	23.48
ENSMUSG00000021643	Serf1	-0.815335	0.722673	37.84	13.87	19.61	11.74	10.74	14.98
ENSMUSG00000031596	Slc7a2	0.739091	0.722673	1.46	2.63	1.39	2.73	2.29	3.97
ENSMUSG00000031534	Smim19	-0.59306	0.722673	14.85	19.59	23.5	13.06	12.24	12.46
ENSMUSG00000093289	Snord92	-1.24389	0.722673	7.4	1.68	6.03	1.98	2.85	1
ENSMUSG00000041488	Stx3	0.778633	0.722673	1.02	1.2	1.79	1.46	2.39	3.17
ENSMUSG00000118664	Tusc3	0.598237	0.722673	13.16	19.13	21.06	25.54	28.09	25.64
ENSMUSG00000020794	Ube2g1	-0.536362	0.722673	30.68	28.03	31.59	19.15	20.9	22.25
ENSMUSG00000026728	Vim	0.552368	0.722673	43.92	48.88	44.13	64.07	77.21	60.4
ENSMUSG00000044976	Wdr72	-0.709116	0.722673	2.43	1.82	2.86	1.93	1	1.5
ENSMUSG00000045064	Zc2hc1c	0.918054	0.722673	2.17	7.58	4.12	8.99	7.49	6.79
ENSMUSG00000068130	Zfp442	0.659106	0.722673	1	1	1.79	2.14	1.84	1.79
ENSMUSG00000096433	Zfp994	0.789128	0.722673	3.15	1.54	1.44	2.42	3.93	3.79
ENSMUSG00000042097	Znf239	-0.774719	0.722673	1.97	2.6	3.9	1.92	1.96	1.06
ENSMUSG00000046010	Znf830	-0.579623	0.722673	22	22.44	30.24	15.58	19.05	15.07
ENSMUSG00000039219	Arid4b	0.587937	0.72306	2.15	3.05	2.36	3.88	3.15	4.3
ENSMUSG00000002068	Ccne1	-0.722901	0.72306	51	38.74	65.61	27.78	22.91	45.3
ENSMUSG00000072082	Ccnf	-0.551123	0.72306	16.08	18.62	18.72	10.89	14.24	11.49
ENSMUSG00000016494	Cd34	-0.680842	0.72306	2.05	2	3.85	1.51	1.75	1.45
ENSMUSG00000057335	Cep170	0.615672	0.72306	1.26	1.99	1.96	2.67	2.93	2.26
ENSMUSG00000019971	Cep290	0.558324	0.72306	1.26	1.32	1.2	1.73	1.63	2.26
ENSMUSG00000014599	Csf1	0.99719	0.72306	44.88	177.63	138.06	210.2	230.64	180.56
ENSMUSG00000078190	Dnm3os	0.537152	0.72306	2.24	2.63	2.15	3.31	3.23	3.62
ENSMUSG00000021728	Emb	-0.566805	0.72306	29.71	27.18	23.28	21.42	17.07	15.82
ENSMUSG00000019843	Fyn	-0.762764	0.72306	3.32	6.29	8.27	2.79	3.6	3.52
ENSMUSG00000109523	Gdf1	0.866436	0.72306	1.81	1.38	3.18	2.91	2.78	5.95
ENSMUSG00000036446	Lum	-0.745078	0.72306	457.79	207.38	304.18	225.12	195.89	139.08
ENSMUSG00000038383	Pigu	-0.66133	0.72306	15.78	8.67	9.45	7.24	7.81	5.78
ENSMUSG00000029676	Pot1a	-0.57217	0.72306	11.14	8.6	7.57	6.56	5.79	5.81
ENSMUSG00000072582	Ptrh2	-0.794977	0.72306	25.05	10.53	15.27	9.32	6.81	12.15
ENSMUSG00000049878	Rlf	0.579233	0.72306	2.94	4.37	3.62	5.94	4.89	5.34
ENSMUSG00000020823	Sec14l1	0.763577	0.72306	2.17	4.94	4.98	5.88	6.17	7.2
ENSMUSG00000039154	Shd	-0.574642	0.72306	2.44	2.98	3.23	2.3	1.84	1.68
ENSMUSG00000075420	Smim6	-1.18995	0.72306	7.68	2.53	4.39	1.64	1	4.38
ENSMUSG00000024378	Stard4	0.779101	0.72306	1.57	2.45	2.73	3.31	2.69	5.96
ENSMUSG00000037313	Tacc3	-0.647396	0.72306	55.14	31.09	50.53	30.83	23.98	30.49
ENSMUSG00000036339	Tmem260	1.08407	0.72306	1.19	5.36	4.6	6.27	7.1	6.28
ENSMUSG00000044328	Tp53i13	0.806969	0.72306	11.67	22.64	28.31	33.38	45.87	26.16
ENSMUSG00000024076	Vit	0.982189	0.72306	10.3	38.57	31.32	51.62	48.53	38.29
ENSMUSG00000067768	Xlr4b	-0.778985	0.72306	5	2.22	2.17	1.52	1.53	2.05
ENSMUSG00000003198	Zfp959	-0.815168	0.72306	8.67	4.56	3.18	3.19	2.24	3.23
ENSMUSG00000043535	Setx	0.574069	0.72445	1.25	1.89	1.69	2.38	2.46	2.25
ENSMUSG00000097184	4632428C04Rik	0.690455	0.724492	1.34	2.07	1.99	2.69	2.14	4.03
ENSMUSG00000021943	Gdf10	0.961746	0.724492	12.96	49.2	35.62	60.36	58.95	47.16
ENSMUSG00000044352	Sowaha	-0.62392	0.724492	2.44	1.78	2.33	1.46	1.07	1.77
ENSMUSG00000035443	Thyn1	-0.785908	0.725673	30.85	12.61	14.25	9.6	8.92	12.63
ENSMUSG00000019794	Katna1	-0.764535	0.725761	53.98	21.32	33.07	23.23	20.07	16.65
ENSMUSG00000052776	Oas1a	-0.644753	0.726015	12	6.17	9.22	5.68	5.33	5.9
ENSMUSG00000022468	Endou	0.841295	0.726847	1	2.25	1.04	2.21	3.52	1.73
RNU5G	NA	-1.45318	0.726847	12.26	1.5	1.92	1.72	1	1
ENSMUSG00000021536	Adcy2	0.900979	0.72718	17.23	56.16	48.87	63.8	70.91	68.06
ENSMUSG00000061882	Ccdc62	0.569497	0.72718	1.17	1.18	1.3	1.7	1.52	2.27
ENSMUSG00000050370	Ch25h	1.26879	0.72718	1	5.36	4.6	7.62	10.15	4.46
ENSMUSG00000033857	Engase	1.07478	0.72718	1.03	4.56	4.05	5.69	5.94	5.26
ENSMUSG00000015880	Ncapg	-0.730071	0.72718	12.71	8.95	7.02	6.19	7.4	3.82
ENSMUSG00000021408	Ripk1	0.592098	0.72718	5.79	9.09	6.34	9.67	10.12	11.68
ENSMUSG00000038264	Sema7a	0.952985	0.72718	2.04	6.53	3.27	5.5	10.72	5.36
ENSMUSG00000025860	Xiap	0.648991	0.72718	1.32	1.63	1.88	1.96	2.28	3.49
ENSMUSG00000057691	Zfp746	0.796417	0.72718	2.16	4.49	3.94	4.73	8.91	4.75
ENSMUSG00000035868	Zfp983	0.577788	0.72718	3.09	3.71	4.51	6.41	4.93	5.44
ENSMUSG00000087334	AW495222	0.753933	0.727356	1.18	1	1.58	1.68	3.39	1.57
ENSMUSG00000029388	Eif2b1	-0.648284	0.727356	65.92	37.04	50.64	32.83	25.73	38.02
ENSMUSG00000038776	Ephx1	0.536917	0.727356	77.02	81.2	65.2	117.14	107.03	99.33
ENSMUSG00000003809	Gcdh	-0.689675	0.727356	29.46	18.48	15.78	15.55	9.66	13.63
ENSMUSG00000029502	Golga3	0.586577	0.727356	2.3	3.1	3.29	3.88	5.17	3.96
ENSMUSG00000031917	Nip7	-0.707153	0.727356	42.1	17.98	26.1	17.16	15.74	16.81
ENSMUSG00000015094	Npdc1	0.796735	0.727356	10.18	21.45	27.24	26.8	36.82	31.6
ENSMUSG00000027499	Pkia	0.64073	0.727356	1	1.62	1.62	2.37	1.72	2.44
ENSMUSG00000022469	Rapgef3	0.659133	0.727356	3.81	7.84	5.36	8.59	9.05	8.11
ENSMUSG00000020334	Slc22a4	1.04716	0.727356	2.53	8.5	10.96	11.11	15.51	12.07
ENSMUSG00000024966	Stip1	-0.547073	0.727356	120.96	102.42	129.96	77.81	72.8	91.12
ENSMUSG00000040560	Wdr7	-0.798646	0.727356	6.93	8.7	4.27	3.67	2.45	5.44
ENSMUSG00000039795	Zfand1	-0.624687	0.727356	6.17	3.77	5.82	3.9	3.37	2.81
ENSMUSG00000037035	Inhbb	0.690113	0.727725	1.56	2.02	2.58	2.24	3.83	3.98
ENSMUSG00000031278	Acsl4	0.577086	0.729123	8.49	11.51	7.98	13.03	12.45	15.96
ENSMUSG00000023827	Agpat4	-0.645462	0.729123	17.9	11.06	19.29	8.17	10.76	11.35
ENSMUSG00000019302	Atp6v0a1	0.885782	0.729123	4.56	14.39	12.04	20.06	14.53	17.1
ENSMUSG00000034621	Gpatch8	-0.581785	0.729123	13.09	9.35	8.52	7.63	6.46	6.31
ENSMUSG00000038515	Grtp1	0.650146	0.729123	2.81	1.94	3.95	4.4	4.44	4.26
ENSMUSG00000050244	Heatr1	-0.661036	0.729123	6.96	12.51	7.72	6.11	6.31	4.41
ENSMUSG00000074811	Hps6	0.866512	0.729123	1.1	3.14	2.68	3.17	3.45	5.13
ENSMUSG00000074896	Ifit3	-0.89145	0.729123	61.38	22.16	28.33	27.8	14.22	15.27
ENSMUSG00000009905	Kdsr	0.696142	0.729123	2.7	5.22	5.75	6.87	7.73	6.49
ENSMUSG00000039456	Morc3	-0.619441	0.729123	9.44	12.16	8.08	7.23	7.28	4.86
ENSMUSG00000030045	Mrpl19	-0.6989	0.729123	19.06	8.88	10.73	6.48	7.54	8.69
ENSMUSG00000029009	Mthfr	0.56335	0.729123	2.89	3.28	2.77	5.5	3.96	3.89
ENSMUSG00000027634	Ndrg3	-0.656145	0.729123	9.45	8.15	8.16	6.42	6.91	3.62
ENSMUSG00000029012	Orc5	-0.699436	0.729123	32.74	17.81	22.08	16.59	10.38	17.46
ENSMUSG00000025464	Paox	0.638313	0.729123	2	3.29	3.55	4.3	5.16	3.97
ENSMUSG00000020519	Sap30l	1.03126	0.729123	5.68	24.31	19.14	24.3	32.5	28.57
ENSMUSG00000030737	Slco2b1	0.772538	0.729123	3.83	10	5.64	11.44	11.3	8.33
ENSMUSG00000068039	Tcp1	-0.670945	0.729123	135.09	71.44	90.23	58.37	49.17	75.18
ENSMUSG00000047123	Ticam1	0.930222	0.729123	1.05	2.77	2.87	4.08	5.53	2.56
ENSMUSG00000032554	Trf	0.623226	0.729123	146.36	201.88	156.56	299.73	298.93	188.68
ENSMUSG00000024420	Znf521	0.698194	0.729223	1.65	3.78	2.58	3.97	3.83	4.52
ENSMUSG00000030351	Tspan11	0.638079	0.730051	1	1.27	1.71	1.82	2.57	1.75
ENSMUSG00000027506	Tpd52	-0.561277	0.730964	2.77	1.86	2.18	1.61	1.41	1.54
ENSMUSG00000019763	Rmnd1	0.608057	0.731633	17.2	12.76	16.69	26.04	28.11	17.72
ENSMUSG00000000605	Clcn4	0.562084	0.732439	10.07	12.68	14.07	18.77	19.86	15.51
ENSMUSG00000055866	Per2	1.11399	0.732439	1.24	6.39	4.82	7.8	6.55	7.58
ENSMUSG00000006641	Slc5a6	0.767415	0.732631	1	1.88	2.43	3.04	2.18	3.4
ENSMUSG00000023088	Abcc1	0.542976	0.733458	2.47	2.59	3.18	3.46	4.34	4.19
ENSMUSG00000029207	Apbb2	0.614368	0.733458	13	21.14	12.44	20.43	23.74	25.29
ENSMUSG00000034266	Batf	-0.709682	0.733458	4.68	3.75	5.48	2.71	4.27	1.9
ENSMUSG00000026605	Cenpf	0.560298	0.733458	1.53	1.92	1.46	2.44	2.02	2.79
ENSMUSG00000031825	Crispld2	0.945895	0.733458	1.47	4.96	4.12	6.31	7.77	4.38
ENSMUSG00000032359	Ctsh	-0.552633	0.733458	24.22	19.39	22.5	15.85	17.19	12.29
ENSMUSG00000042462	Dctpp1	-0.72492	0.733458	74.18	33.78	45.24	27.32	24.14	38.07
ENSMUSG00000026208	Des	0.625676	0.733458	3.65	6.53	5.72	8.4	8.78	6.79
ENSMUSG00000036052	Dnajb5	0.830696	0.733458	1.09	2.98	2.98	4.17	3.71	3.52
ENSMUSG00000037536	Fbxo34	-0.687006	0.733458	9.5	10.04	6.92	4.48	4.29	8.23
ENSMUSG00000020530	Ggnbp2	0.712587	0.733458	11.19	21.33	24.02	23.69	32.78	32.49
ENSMUSG00000026333	Gin1	-0.949373	0.733458	14.84	4.17	4.56	3.29	3.07	3.88
ENSMUSG00000042857	Gm9776	0.720323	0.733458	2.64	2.95	3.44	3.48	4.24	8.12
ENSMUSG00000028005	Gucy1b1	-0.525023	0.733458	5.25	4.81	5.28	3.17	4.08	3.46
ENSMUSG00000086427	Hoxa11os	-0.573054	0.733458	3	2.93	2.03	1.85	1.89	1.55
ENSMUSG00000110622	Iqcn	0.818405	0.733458	1.06	2.65	1.84	3.89	3.52	2.07
ENSMUSG00000046523	Kctd4	-0.803935	0.733458	4.12	1.5	2.15	1.23	1.16	1.75
ENSMUSG00000051652	Lrrc3	0.744958	0.733458	1.52	2.95	2.11	2.91	2.85	5.37
ENSMUSG00000074622	Mafb	0.978469	0.733458	15.5	46.92	41.72	64.02	92.51	39.19
ENSMUSG00000041396	Mettl18	-0.632984	0.733458	9.2	6.76	5.24	4.79	5.11	3.57
DDX39	NA	-0.699145	0.733458	115.82	54.63	69.15	46.81	37.84	57.72
ENSMUSG00000032340	Neo1	-0.776531	0.733458	5.32	13.24	8.8	6.76	4.09	4.46
ENSMUSG00000067786	Nnat	0.872751	0.733458	1	2.45	1.41	2.66	4.43	1.8
ENSMUSG00000002393	Nr2f6	1.3366	0.733458	1.8	13.42	10.42	15.16	19.96	13.4
ENSMUSG00000022033	Pbk	-0.740057	0.733458	84.56	35.38	53.99	30.5	27.52	41.3
ENSMUSG00000020639	Pfn4	-0.509235	0.733458	1.64	1.75	1.63	1.1	1.25	1.18
ENSMUSG00000038349	Plcl1	0.57593	0.733458	1.72	2.67	2.59	3.56	3.18	3.48
ENSMUSG00000018659	Pnpo	-0.556474	0.733458	14.19	9.4	11.81	7.92	7.4	8.45
ENSMUSG00000016487	Ppfibp1	0.570699	0.733458	8.85	11.91	7.58	15.04	13.44	12.95
ENSMUSG00000006014	Prg4	1.13303	0.733458	6.91	31.55	6.39	23.09	22.27	28.58
ENSMUSG00000039942	Ptger4	1.23479	0.733458	1.93	12.55	9.64	13.81	14.5	15.2
ENSMUSG00000009291	Pttg1ip	0.587909	0.733458	74.24	121.21	99.02	147.83	161.38	126.83
ENSMUSG00000002059	Rab34	0.747618	0.733458	18	43.97	38.64	56.58	48.29	52.98
ENSMUSG00000035620	Ric8b	0.626735	0.733458	2.74	4.55	4.27	7.07	5.68	4.88
ENSMUSG00000032215	Rsl24d1	-0.604626	0.733458	54.34	38.5	55.53	30.31	26.7	40.83
ENSMUSG00000038777	Sema6c	0.668108	0.733458	1	1.52	1.8	2.25	2.82	1.73
ENSMUSG00000042743	Sgtb	0.836504	0.733458	1	1.7	3.24	3.07	3.61	2.83
ENSMUSG00000024134	Six2	0.968156	0.733458	1	3.12	2.84	3.37	6.23	3.16
ENSMUSG00000063652	Slc22a21	0.666247	0.733458	2.6	5.31	3.52	5.05	5.59	6.88
ENSMUSG00000060681	Slc9a6	0.662826	0.733458	5.56	11.63	8.28	14.78	11.88	12.1
ENSMUSG00000057286	St6galnac2	0.615029	0.733458	4.8	6.72	5.49	9.47	10.58	6.35
ENSMUSG00000022329	Stk3	0.619493	0.733458	14.1	12.57	7.76	17.72	17.58	16.01
ENSMUSG00000063450	Syne2	0.54255	0.733458	2.39	2.4	2.16	4.01	3.35	2.85
ENSMUSG00000047090	Tmem198b	0.641912	0.733458	2.2	4	2.99	3.69	5.18	5.23
ENSMUSG00000042677	Zc3h12a	1.25999	0.733458	1.89	13.33	8.62	12.74	14.03	16.69
ENSMUSG00000039967	Zfp292 ENSMUSG00000039967	0.622138	0.733458	2.81	4.09	2.4	5.43	4.9	3.78
ENSMUSG00000086191	Zfp652os	-0.709026	0.733458	1.41	2.29	2.99	1.39	1	1.59
ENSMUSG00000069678	Pcgf1	-0.648565	0.733617	23.38	12.58	13.37	9.19	11.88	9.35
ENSMUSG00000001416	Cct3	-0.623011	0.734929	88.5	50.07	57.99	40.68	35.45	48.78
ENSMUSG00000052914	Cyp2j6	-0.644118	0.734929	16.91	12.46	11.76	11.26	9.39	6.14
ENSMUSG00000052934	Fbxo31	1.48169	0.734929	1.09	9.35	9.18	9.78	13.23	15.75
ENSMUSG00000024201	Kdm4b	1.00988	0.734929	2.18	9.39	3.83	9.7	10.68	6.18
ENSMUSG00000032306	Mpi	-0.68068	0.734929	19.32	9.28	9.81	7.1	8.24	7.3
ENSMUSG00000029641	Rasl11a	0.531057	0.734929	61.22	83.12	77.76	109.03	105.59	103.7
ENSMUSG00000002565	Scin	-1.24208	0.734929	1	4.73	5.54	1	1	1.98
ENSMUSG00000030852	Tacc2	0.524404	0.734929	1.45	1.72	1.34	2.31	2.05	2.1
ENSMUSG00000025505	Tmem80	-0.575593	0.734929	12.01	8.79	9.12	6.15	5.74	8.24
ENSMUSG00000034343	Ube2f	-0.595224	0.734929	13.27	8.81	9.61	8.58	6.47	5.87
ENSMUSG00000031563	Wwc2	0.815413	0.734929	1.67	4.63	4.44	5.86	6.07	5.26
ENSMUSG00000047003	Zfp41	0.993997	0.734929	1	3.58	3.14	4.99	5.76	3.09
ENSMUSG00000014633	Cmc2	-0.719881	0.735335	30.46	13.34	16.03	10.22	10.24	13.93
ENSMUSG00000024423	Impact	0.75038	0.735335	8.07	21.97	13.45	20.62	23.23	23.7
ENSMUSG00000004268	Emg1	-0.721174	0.736176	53.48	23.79	33.87	18.9	18.15	28.04
ENSMUSG00000017493	Igfbp4	0.970293	0.736176	221.87	929.18	672.37	1069.8	1010.09	964.73
ENSMUSG00000001098	Kctd10	0.882639	0.736176	5.77	21.1	12.49	23.6	19.69	20.51
ENSMUSG00000036411	Kiaa0895	-0.648123	0.736176	5.15	2.68	2.96	2.5	2.2	1.93
ENSMUSG00000056394	Lig1	-0.581245	0.736176	40.21	31.03	33	18.49	22.54	29.5
ENSMUSG00000044017	Adgrd1	-0.57537	0.73675	1.85	1.69	2.43	1.46	1.07	1.47
ENSMUSG00000029752	Asns	-0.745657	0.73675	168.54	80.25	116.06	67.09	50.12	99.03
ENSMUSG00000031503	Col4a2	0.954543	0.73675	7.88	31.58	18.52	28.38	42.41	27.87
ENSMUSG00000024074	Crim1	0.545373	0.73675	6.89	7.28	5.72	10.54	10.55	8.02
ENSMUSG00000028088	Fmo5	0.551732	0.73675	3.85	3.62	3.61	5.52	6.63	4.33
ENSMUSG00000030946	Lhpp	0.524278	0.73675	9.2	7.52	8.98	11.22	13.75	11.98
ENSMUSG00000029061	Mmp23	0.563042	0.73675	47.51	60.04	67.1	87.36	98.77	71.53
ENSMUSG00000035828	Pim3	1.34656	0.73675	6.44	53.2	38.03	60.6	56.95	62.09
ENSMUSG00000004945	Tmem242	-0.95725	0.73675	27.07	6.59	12.92	8.72	6.38	5.66
ENSMUSG00000096916	Zfp850	0.513707	0.73675	1.16	1.02	1.23	1.62	1.52	1.72
ENSMUSG00000028041	Adam15	1.14618	0.736941	1.8	9.06	8.61	12.07	13.65	9.24
ENSMUSG00000040859	Bsdc1	-0.524273	0.736941	12.89	10.27	10.61	7.31	7.39	8.74
ENSMUSG00000038903	Ccdc68	-0.778965	0.736941	6.35	4.83	2.31	2.7	1.99	2.61
ENSMUSG00000041375	Ccdc9	0.563061	0.736941	3.47	5.12	4.62	5.48	6.99	6.91
ENSMUSG00000018669	Cdk5rap3	0.541542	0.736941	12.26	16.44	16.44	24.46	20.96	19.93
ENSMUSG00000075266	Cenpw	-0.803282	0.736941	17.63	6.43	8.42	5.55	4.47	7.24
ENSMUSG00000019039	Dalrd3	-0.550438	0.736941	15.92	19.34	23.51	14.82	12.11	12.84
ENSMUSG00000032966	Fkbp1a	0.551171	0.736941	42.38	53.93	59.13	65.77	85.86	75.29
ENSMUSG00000087543	Gm16576	0.632396	0.736941	1.48	1.76	1.41	2.16	1.82	3.48
ENSMUSG00000027823	Gmps	-0.607662	0.736941	30.19	20.68	25.05	17.94	12.24	20.13
ENSMUSG00000079555	Haus3	0.564458	0.736941	14.79	9.91	10.13	16.83	15.12	18.87
ENSMUSG00000047182	Irs3	-0.617798	0.736941	3.09	2.01	2.42	2.16	1.47	1.31
ENSMUSG00000031239	Itm2a	-0.749334	0.736941	397.76	171.38	165.06	151.21	121.17	129.28
ENSMUSG00000032796	Lama1	0.618099	0.736941	1.34	1.73	1.16	2.24	2.73	1.59
ENSMUSG00000018819	Lsp1	-0.604557	0.736941	4.53	4.37	5.66	2.28	3.65	3.83
ENSMUSG00000018599	Mief2	0.628093	0.736941	2.46	4.55	3.71	5.65	4.47	6.07
ENSMUSG00000016386	Mpped2	-0.593944	0.736941	4.21	5.35	6.33	3.18	4.45	2.93
ENSMUSG00000041132	N4bp2l1	-0.6432	0.736941	9.05	4.93	6.06	3.87	3.48	5.27
ENSMUSG00000027405	Nop56	-0.619227	0.736941	116.37	64.62	81.56	49.81	51.12	66.46
ENSMUSG00000021725	Parp8	-0.836276	0.736941	4.15	1.9	1.31	1.5	1.11	1.09
ENSMUSG00000031536	Polb	-0.663675	0.736941	15.67	8.41	11.25	6.42	6.02	9.65
ENSMUSG00000039220	Ppp1r10	0.683063	0.736941	5.14	11.34	9.64	14.3	12.1	13.44
ENSMUSG00000019254	Ppp1r12c	0.939157	0.736941	2.9	10.44	9.77	12.83	14.12	11.51
ENSMUSG00000041696	Rasl12	0.790456	0.736941	1.94	5.22	3.19	5.81	7	4.11
ENSMUSG00000023156	Rpp14	-0.566646	0.736941	37.36	25.71	27.56	19.32	17.58	23.99
ENSMUSG00000031253	Srpx2	0.522539	0.736941	40.87	50.14	54.41	71.36	68.34	67.77
ENSMUSG00000061838	Suclg2	-0.535006	0.736941	14.3	14.27	13.84	12.03	9.09	8.49
ENSMUSG00000020023	Tmcc3	0.663322	0.736941	2.07	3.02	4.14	5.02	5.52	3.71
ENSMUSG00000036502	Tmem255a	-0.64261	0.736941	2.71	1.71	3.03	1.43	1.31	1.97
ENSMUSG00000038984	Tspyl5	0.792034	0.736941	1.04	2.71	2.79	3.42	3.73	3.2
ENSMUSG00000024924	Vldlr	-0.805706	0.736941	3.58	4.66	4.77	2.33	1.45	4.41
ENSMUSG00000026019	Wdr12	-0.921402	0.736941	22.45	6.68	8.89	6.56	4.07	7.35
ENSMUSG00000047843	Bri3	0.561269	0.737159	1.69	2.54	2.1	3.52	2.68	3.07
ENSMUSG00000033004	Mycbp2	0.642884	0.737835	5.64	4.83	3.16	5.36	7.27	8.41
ENSMUSG00000021214	Akr1c18	0.68952	0.738042	1	1.57	1	1.24	2.26	2.35
ENSMUSG00000029761	Cald1	0.560205	0.738042	21.82	21.68	15.05	27.87	32.24	25.4
ENSMUSG00000015944	Castor2	0.611284	0.738042	1.41	2.44	2.14	2.47	3.08	3.45
ENSMUSG00000038608	Dock10	0.607435	0.738042	1.83	2.67	1.58	3.23	3.45	2.45
ENSMUSG00000030104	Edem1	0.662377	0.738042	4.69	8.42	8.56	8.87	13.76	10.98
ENSMUSG00000018882	Mrpl45	-0.701532	0.738042	49.3	20.96	25.69	19.75	16.32	19.15
ENSMUSG00000008373	Prpf31	-0.552822	0.738042	15.67	21.52	23.19	14.58	14.1	12.05
ENSMUSG00000010067	Rassf1	0.603133	0.738042	5.61	7.2	10.24	11.15	12.66	10.27
ENSMUSG00000069792	Wfdc17	0.619899	0.738042	1	1	1.7	1.78	2.18	1.59
ENSMUSG00000037845	Fdxacb1	-0.534102	0.738363	10.43	7.43	9.99	6.35	6.67	6.02
ENSMUSG00000001211	Agpat3	0.845354	0.738648	3.98	12.12	10.67	11.98	17.45	14.28
ENSMUSG00000075232	Amd1	-0.734296	0.738648	31.51	18.29	19.25	11.93	9.6	21.04
ENSMUSG00000018340	Anxa6	0.533668	0.738648	70.97	93.53	74.15	130.87	113.76	100.29
ENSMUSG00000042659	Arrdc4	0.848894	0.738648	34.39	120.99	80.24	130.04	129.7	115.66
ENSMUSG00000039182	AW209491	-0.694084	0.738648	22.51	11.17	10.02	9.45	7.85	8.02
ENSMUSG00000021504	B4galt7	0.831081	0.738648	4.44	13.99	11.33	14.55	14.89	18.29
ENSMUSG00000026987	Baz2b	0.518745	0.738648	3.23	3.55	3.44	4.38	4.59	5.77
ENSMUSG00000048970	C1galt1c1	-0.801829	0.738648	65.37	21.35	31.59	24.15	19.38	17.78
ENSMUSG00000037060	Cavin3	0.736695	0.738648	17.31	38.53	40.21	58.2	53.13	40.13
ENSMUSG00000019813	Cep57l1	-0.526567	0.738648	4.84	4.23	5.07	3.27	3.82	2.78
ENSMUSG00000026502	Desi2	0.517114	0.738648	4.86	5.75	6.3	7.92	7.37	8.84
ENSMUSG00000024136	Dnase1l2	0.644238	0.738648	1	1	1.87	2.27	1.85	1.7
ENSMUSG00000022789	Dnm1l	0.569196	0.738648	13.96	15.49	17.06	24.09	28.63	17.47
ENSMUSG00000031217	Efnb1	1.29499	0.738648	3.38	22.41	21.21	31.17	34.93	21.8
ENSMUSG00000021250	Fos	0.590909	0.738648	1924.87	3228.77	2040.02	3690.94	3825.91	3067.93
ENSMUSG00000086894	Gm15708	0.580184	0.738648	1	1.65	1.14	2	1.62	1.94
ENSMUSG00000020721	Helz	-0.502423	0.738648	3.42	3.55	3.66	2.71	2.21	2.61
ENSMUSG00000020644	Id2	-0.719217	0.738648	119.64	64.15	51.15	37.56	56	41.83
ENSMUSG00000009731	Kcnd1	0.596798	0.738648	2.19	3.24	1.92	3.97	3.97	2.99
ENSMUSG00000029866	Kel	-0.879665	0.738648	39.7	22.79	35.05	18.04	9.13	30.91
ENSMUSG00000031788	Kifc3	0.903445	0.738648	2.43	6.01	5.28	6.55	14.06	5.48
ENSMUSG00000020695	Mrc2	1.11773	0.738648	1.8	10.24	7.39	12.87	10.46	10.34
ENSMUSG00000053916	Nanp	-0.539916	0.738648	2.72	2.78	3.05	2.48	1.7	1.78
ENSMUSG00000057103	Nat8f1 ENSMUSG00000057103	-0.657351	0.738648	8.89	4.09	6.64	3.5	3.96	4.44
ENSMUSG00000031644	Nek1	0.707116	0.738648	2.1	4.26	2.57	3.4	4.7	6.26
ENSMUSG00000031767	Nudt7	-0.552687	0.738648	5.29	3.52	4.26	2.87	2.63	3.33
ENSMUSG00000110949	Nudt8	-0.641467	0.738648	2.87	5.17	3.68	2.72	2.89	1.83
ENSMUSG00000063268	Parp10	0.88807	0.738648	2.12	6.64	6.01	8.56	6.13	10.22
ENSMUSG00000020098	Pcbd1	-0.761782	0.738648	5.66	2.77	2.37	1.56	1.83	2.67
ENSMUSG00000021699	Pde4d	0.496415	0.738648	1.51	1.67	1.57	2.13	2.23	2.34
ENSMUSG00000005907	Pex1	-0.555092	0.738648	3.14	2.89	2.76	1.94	1.59	2.56
ENSMUSG00000024193	Phf1	1.08397	0.738648	3.22	15.9	13.82	18.25	17.99	20.53
ENSMUSG00000018572	Phf23	0.800233	0.738648	6.79	13.98	18.3	15.43	27.01	22.01
ENSMUSG00000040563	Plppr2	0.818419	0.738648	1.69	3.79	4.67	6.4	6.44	3.98
ENSMUSG00000052406	Rexo4	-0.524447	0.738648	14.43	13.07	14.93	11.25	10.17	8.27
ENSMUSG00000020846	Rflnb	1.21222	0.738648	1.11	5.63	7.25	8.08	8.93	7.81
ENSMUSG00000027896	Slc16a4	-1.09357	0.738648	8.86	2.13	1.66	1.42	1.61	1.41
ENSMUSG00000063873	Slc24a3	-1.04029	0.738648	1.98	6.77	5.73	2.89	1.14	2.68
ENSMUSG00000022848	Slc49a4	0.889654	0.738648	4.99	16.91	14.69	17.11	22.73	20.27
ENSMUSG00000020439	Smtn	1.1886	0.738648	3.78	23.87	16.64	28.31	30.8	20.39
ENSMUSG00000043065	Spice1	-0.854266	0.738648	3.99	2.94	4.36	3.05	2.81	1.01
ENSMUSG00000030059	Tmf1	0.567386	0.738648	4.72	6.4	5.94	6.63	8.78	10.03
ENSMUSG00000022787	Wdr53	-0.929599	0.738648	23.83	7.93	10.78	9	3.89	8.42
ENSMUSG00000099689	Zfp383	0.749213	0.738648	1.46	1.14	1.67	1.49	3.92	2.26
ENSMUSG00000030016	Zfp638	0.567939	0.738648	2.39	3.42	2.08	3.87	3.56	4.02
ENSMUSG00000097557	C130060C02Rik	0.771899	0.738758	1	1.35	2.12	2.46	1.6	3.62
ENSMUSG00000056174	Col8a2	0.676537	0.738758	1.32	2.63	1.55	3.69	2.6	2.29
ENSMUSG00000054309	Cpsf3	-0.604683	0.738758	35.7	22.33	20.69	19.51	14.26	16.86
ENSMUSG00000033730	Egr3	0.542931	0.738758	1.72	1.24	1.7	2.34	2.47	1.94
ENSMUSG00000032498	Mlh1	-0.593897	0.738758	9.3	8.02	10.68	8.32	4.76	5.85
ENSMUSG00000052681	Rap1b	0.517309	0.738758	145.33	191.33	186.36	254.87	259	230.17
ENSMUSG00000063320	1190007I07Rik	-0.902514	0.739924	31.96	9.48	15.23	8.81	6.24	12.85
ENSMUSG00000015143	Actn1	0.680662	0.739924	3.46	7.73	6.54	8.22	10.52	8.33
ENSMUSG00000019948	Actr6	-0.739756	0.739924	29.98	12.23	12.34	10.77	9.68	9.32
ENSMUSG00000027893	Ahcyl1	0.822138	0.739924	17.48	55.56	44.49	63	67.59	56.08
ENSMUSG00000032249	Anp32a	-0.654948	0.739924	10.37	5.39	5.08	3.89	3.92	4.77
ENSMUSG00000038160	Atg5	-0.551028	0.739924	23.35	23.06	21.64	18.83	11.81	16.66
ENSMUSG00000026577	Blzf1	0.561486	0.739924	7.26	7.52	6.89	7.89	12.22	12.54
ENSMUSG00000022247	Brix1	-0.746293	0.739924	123.61	47.53	54.39	45.87	36.54	40.39
ENSMUSG00000074361	C5ar2	-0.523338	0.739924	4.3	3.98	3.76	2.49	2.56	3.4
ENSMUSG00000028398	Dmac1	-0.593189	0.739924	147.3	84.41	89.22	62.37	69.13	74.94
ENSMUSG00000018339	Gpx3	0.586008	0.739924	2455.5	3965.26	3926.45	5223.26	5699.82	4343.37
ENSMUSG00000035773	Kiss1r	0.713839	0.739924	1.96	4.08	3.35	5.58	6.14	3.45
ENSMUSG00000031578	Mak16	-0.798893	0.739924	54.5	19.61	22.4	16.61	13.43	20.38
ENSMUSG00000020116	Pno1	-0.534321	0.739924	61.63	42.64	58.8	36.57	35.34	39.36
ENSMUSG00000060288	Ppih	-0.922666	0.739924	69.36	17.85	28.49	13.66	17.13	22.13
ENSMUSG00000079179	Rab10os	0.553261	0.739924	4.25	3.57	5.48	5.63	6.49	7.19
ENSMUSG00000026433	Rab29	-0.541806	0.739924	23.06	19.12	24.65	16.38	17.47	12.31
ENSMUSG00000030727	Rabep2	-0.512903	0.739924	4.9	6.55	5.63	3.97	4.2	3.73
ENSMUSG00000085241	Snhg3	-0.840201	0.739924	11.1	4.22	5.66	2.39	3.6	5.37
ENSMUSG00000026049	Tex30	-0.915068	0.739924	72.2	17.15	30.17	16.97	18.03	18.21
ENSMUSG00000025531	Chm	0.770053	0.740104	1.75	5.13	2.46	4.68	5.38	4.35
ENSMUSG00000025366	Esyt1	0.656421	0.740104	8.05	16.02	16.29	22.22	20.51	18.05
ENSMUSG00000078670	Fam174b	-0.681591	0.740104	10.46	23.82	17.68	12.18	8.67	10.11
ENSMUSG00000027018	Hat1	-0.747478	0.740104	90.91	36.81	65.18	34.03	28.05	48.29
ENSMUSG00000046731	Kctd11	0.549621	0.740104	16.98	20.88	20.3	30.11	33.81	22.17
ENSMUSG00000059834	Sclt1	0.529277	0.740104	2.04	2.4	1.97	2.66	2.93	3.72
ENSMUSG00000043614	Vps37d	1.18193	0.740104	1.07	6.27	5.7	6.87	9.3	6.99
ENSMUSG00000067995	Gtf2f2	-0.614484	0.740409	40.69	21.42	26.85	18.06	16.48	21.91
ENSMUSG00000020737	Jpt1	-0.612614	0.740409	103.99	54.44	80.8	45.34	48.03	58.76
ENSMUSG00000024477	Pggt1b	-0.785182	0.740409	8.08	8.32	5.86	7.64	3.89	2.59
ENSMUSG00000004056	Akt2	0.78597	0.7407	3.44	9.12	8.53	13.07	8.85	11.86
ENSMUSG00000027227	Sord	-0.616994	0.740973	75.06	41.88	46.28	34.3	28.6	41.11
ENSMUSG00000011382	Dhdh	0.609612	0.741756	1.21	1.9	1.5	1.9	2.06	3.13
ENSMUSG00000032826	Ank2	0.523533	0.741961	1.2	1.6	1.35	2.04	1.7	2.22
ENSMUSG00000085208	Brip1os	-0.532488	0.741961	14.53	10.96	10.46	9.53	7.33	7.88
ENSMUSG00000070372	Capza1	-0.548771	0.741961	62.93	40.32	42.54	34.59	30.42	32.77
ENSMUSG00000046753	Ccdc66	0.692963	0.741961	4	2.29	1.7	4.87	3.42	3.95
ENSMUSG00000026708	Cenpl	-0.634913	0.741961	12.01	7.34	10.13	6.38	4.52	8.27
ENSMUSG00000030930	Chst15	0.705677	0.741961	7.12	18.64	11.6	20.67	18.95	17.05
ENSMUSG00000033467	Crlf2	0.695583	0.741961	6.1	13.85	13.4	19.24	16.22	15.41
ENSMUSG00000062127	Cttnbp2nl	0.528422	0.741961	2.26	2.8	2.21	3.39	2.99	4.14
ENSMUSG00000042156	Dzip1	0.681843	0.741961	1.75	3.92	3.67	5.18	4.87	4.12
ENSMUSG00000036499	Eea1	0.790286	0.741961	2.35	3.66	1.58	5.05	5.48	2.54
ENSMUSG00000070705	Eid2b	1.16097	0.741961	1	4.56	6.25	5.37	7.21	8.23
ENSMUSG00000021709	Erbin	0.630671	0.741961	4.86	7.57	4.15	7.04	7.46	10.79
ENSMUSG00000042787	Exog	-0.483383	0.741961	4.33	4.03	4.47	2.91	3	3.27
ENSMUSG00000027714	Exosc9	-0.740694	0.741961	28.68	10.44	15.09	8.49	10.13	11.26
ENSMUSG00000025854	Fam20c	1.37969	0.741961	1.27	10.26	10.81	14.44	13.17	13.05
ENSMUSG00000046546	Fam43a	1.02921	0.741961	4.72	22.13	19.79	25.82	28.24	24.1
ENSMUSG00000030590	Fam98c	0.801418	0.741961	3.05	7.87	7.04	8.71	13.86	7.41
ENSMUSG00000038421	Fcrla	0.709183	0.741961	2.31	1	1.21	1.81	2.8	2.41
ENSMUSG00000022962	Gart	-0.539215	0.741961	29.96	38.31	31.6	21.31	19.44	28.53
ENSMUSG00000069300	H2bc7	-0.733896	0.741961	8.52	4.86	8.04	2.8	3.94	6.56
ENSMUSG00000060586	H2-Eb1	0.691845	0.741961	4.45	4.46	5.51	6.06	5.86	12.98
ENSMUSG00000037270	Kiaa1109	0.612845	0.741961	1.08	2.05	1.67	2.36	2.06	2.72
ENSMUSG00000040102	Klhl42	0.909237	0.741961	1.26	5.13	3.53	5.16	5.99	4.89
ENSMUSG00000024766	Lipo3	0.885951	0.741961	2.38	8.57	7.21	10.45	8.69	10.22
ENSMUSG00000031762	Mt2	0.798548	0.741961	285.78	112.68	97.28	219.1	288.39	260.88
ENSMUSG00000049001	Ndnf	-0.557957	0.741961	5.49	7.17	4.51	4.42	3.43	3.67
ENSMUSG00000026575	Nme7	-0.546702	0.741961	6.34	4.5	4.92	4.09	3.81	2.89
ENSMUSG00000030717	Nupr1	0.759074	0.741961	296.48	112.26	118.61	266.43	305.31	235.25
ENSMUSG00000026784	Pdss1	-0.626087	0.741961	12.73	6.39	6.82	5.11	5.19	5.69
ENSMUSG00000106847	Peg13	0.816505	0.741961	5.69	18.33	11.52	23.75	15.63	17.68
ENSMUSG00000018217	Pmp22	0.526064	0.741961	158.53	156.94	113.04	225.1	190	196.35
ENSMUSG00000048027	Rgmb	0.900803	0.741961	4.7	16.82	12.03	24.1	19.04	13.49
ENSMUSG00000019880	Rspo3	-0.563472	0.741961	24.65	17.43	14.21	13.26	11.79	12.1
ENSMUSG00000032547	Ryk	0.839921	0.741961	8.2	24.65	23.85	28.51	37.34	25.97
ENSMUSG00000029596	Sdsl	-0.514688	0.741961	29.28	22.24	23.66	17.24	15.92	19.25
ENSMUSG00000005951	Shpk	0.744558	0.741961	2.15	5.87	2.74	4.73	5.98	5.75
ENSMUSG00000024042	Sik1	0.811226	0.741961	2.82	8.36	7.09	8.85	12.09	8.44
ENSMUSG00000027660	Skil	0.771168	0.741961	2.16	6.26	3.25	6	7.37	4.94
ENSMUSG00000023942	Slc29a1	0.518447	0.741961	213.7	259.31	274.51	344.65	413.57	313.66
ENSMUSG00000089255	Snora78	-0.829093	0.741961	6.1	2.8	5.17	1.65	2.23	4.28
ENSMUSG00000005233	Spc25	-0.776458	0.741961	41.75	16.68	19.56	12.37	11.01	19.9
ENSMUSG00000037211	Spry1	1.03514	0.741961	49.02	265.25	161.98	272.38	240.12	277.15
ENSMUSG00000003824	Syce2	-0.814483	0.741961	54.67	19.09	31.59	16.36	13.97	26.52
ENSMUSG00000056952	Tatdn2	0.615171	0.741961	1.23	1.75	1.96	1.83	3.08	2.69
ENSMUSG00000024645	Timm21	-0.777175	0.741961	100.53	35.45	40.23	31.22	26.74	34.12
ENSMUSG00000034442	Trmt5	0.610474	0.741961	5.48	6.29	5.44	7.57	6.75	13.06
ENSMUSG00000038260	Trpm4	0.551651	0.741961	1.42	2.33	1.89	2.59	2.97	2.56
ENSMUSG00000024078	Ttc27	-0.711846	0.741961	20.32	9.7	10.85	9.27	5.55	9.46
ENSMUSG00000044949	Ubtd2	1.14366	0.741961	4.12	22.95	21.32	26.76	30.26	26.85
ENSMUSG00000041895	Wipi1	0.637387	0.741961	7.02	12.7	12.82	13.78	19.96	15.64
ENSMUSG00000028042	Zbtb7b	0.613314	0.741961	1.07	1.43	2.12	2.07	2.55	2.2
ENSMUSG00000043602	Zfp3	0.777125	0.741961	1	2.26	2.09	2.53	4.33	2.17
ENSMUSG00000021286	Zfyve21	0.545442	0.741961	24.91	29.06	30.17	50.48	41.73	32.23
ENSMUSG00000052713	Znf608	0.958428	0.741961	1.17	5.38	3.27	5.25	5.49	5.24
ENSMUSG00000053411	Cbx7	0.649612	0.742132	2.7	5.59	5.42	7.43	6.26	6.79
ENSMUSG00000049044	Rapgef4	0.495827	0.742132	1.9	1.62	2.01	2.58	2.79	2.41
ENSMUSG00000020128	Vps54	0.801818	0.742132	1.88	5.94	3.09	4.5	6.66	6.1
ENSMUSG00000066613	Zfp932	0.681939	0.742132	4.31	2.32	1.91	3.46	4.87	4.68
ENSMUSG00000047878	A4galt	1.46258	0.742172	1.28	8.79	11.58	9.39	25.75	11.28
ENSMUSG00000018381	Abi3	0.547897	0.742172	1.25	1.47	1.9	2.55	1.86	2.3
ENSMUSG00000024885	Aldh3b1	0.617132	0.742172	16.06	25.99	15.44	27.85	22.79	36.64
ENSMUSG00000022433	Csnk1e	0.556331	0.742172	3.84	4.93	6.03	5.95	8.07	7.56
ENSMUSG00000001964	Emd	-0.614116	0.742172	35.38	18.84	18.25	15.15	14.78	15.15
ENSMUSG00000033739	Fkbpl	-0.61622	0.742172	7.27	3.81	3.92	3.43	2.92	3.01
ENSMUSG00000031451	Gas6	1.01949	0.742172	295.76	1510.74	1025.05	1690.07	1663.89	1356.86
ENSMUSG00000069272	H2ac13	-0.810237	0.742172	29.37	10.34	17.46	8.2	8.06	14.88
ENSMUSG00000046434	Hnrnpa1	-0.592295	0.742172	199.87	139.13	183.73	101.05	93.47	157.85
ENSMUSG00000045932	Ifit2	0.783577	0.742172	3.51	10.6	4.62	10.66	7.97	10.32
ENSMUSG00000044350	Lacc1	0.608413	0.742172	4.99	8.4	8.91	12.01	8.93	12.34
ENSMUSG00000055407	Map6	0.654515	0.742172	1	1.69	1.18	1.47	2.86	1.85
ENSMUSG00000030612	Mrpl46	-0.622897	0.742172	54.38	28.61	42.14	27.65	20.85	31.14
ENSMUSG00000023094	Msrb2	-0.688792	0.742172	14.83	9.51	13.49	5.32	7.08	12.06
ENSMUSG00000042719	Naa25	-0.566968	0.742172	10.21	9.32	10.05	6.55	4.99	9
ENSMUSG00000029413	Naaa	0.754036	0.742172	3.34	8.94	7.9	9.08	12.4	10.05
ENSMUSG00000027002	Nckap1	0.744308	0.742172	10.67	30.62	21.67	31.87	36.21	28.84
ENSMUSG00000072980	Oip5	-0.774435	0.742172	33.9	15.09	33.05	12.62	11.86	22.57
ENSMUSG00000027108	Ola1	-0.589188	0.742172	27.42	16.44	14.83	12.44	11.93	13.23
ENSMUSG00000046223	Plaur	-0.631911	0.742172	3.64	1.97	3.06	1.75	1.44	2.34
ENSMUSG00000052609	Plekhg3	-0.560499	0.742172	1.9	2.27	1.56	1.52	1	1.38
ENSMUSG00000060098	Prmt7	-0.495286	0.742172	11.5	13.78	13.84	10.24	8.68	8.81
ENSMUSG00000059277	R74862	0.556137	0.742172	1.71	1.74	1.89	1.91	3.13	2.99
ENSMUSG00000025212	Sfxn3	0.837406	0.742172	4.72	16.58	12.04	16.73	19.52	16.46
ENSMUSG00000055799	Tcf7l1	1.22696	0.742172	2.89	17.22	18.37	25.74	26.36	17.28
ENSMUSG00000037820	Tgm2	0.827691	0.742172	11.7	35.16	29.65	47.09	47.48	30.5
ENSMUSG00000032625	Thsd7a	0.539487	0.742172	2.72	4.24	2.85	4.49	4.94	4.55
ENSMUSG00000017466	Timp2	0.905964	0.742172	47.53	174.12	138.38	203.86	247.95	149.06
ENSMUSG00000093904	Tomm20	-0.582648	0.742172	32.44	18.37	25.92	16.85	14.2	19.22
ENSMUSG00000028277	Ube2j1	0.548367	0.742172	21	32.73	28.57	34.8	39.36	44.84
ENSMUSG00000027713	1810062G17Rik	0.822889	0.742336	1.06	3.53	2.93	3.92	3.99	3.88
ENSMUSG00000100084	2310068J16Rik	0.538697	0.742336	1.05	1.41	1.62	2.04	1.7	2.12
ENSMUSG00000074207	Adh1	-0.733627	0.742336	132.09	52.94	55.58	51.86	43.62	37.37
ENSMUSG00000050103	Agmo	0.605901	0.742336	12.35	8.96	6.16	14.96	11.96	13.43
ENSMUSG00000028689	Ccdc163	-0.999979	0.742336	11.11	2.56	3.99	2.09	1.81	3.75
ENSMUSG00000034574	Daam1	-0.491665	0.742336	5.19	5.01	5.16	3.21	3.58	4.2
ENSMUSG00000031562	Dctd	-0.761669	0.742336	10.95	3.69	5.51	4.04	2.96	3.82
ENSMUSG00000037544	Dlgap5	-0.63613	0.742336	7.08	7.26	8.24	5.56	3.07	6.61
ENSMUSG00000000600	Krit1	0.56774	0.742336	2.35	4.11	3.27	4.11	5.17	4.84
ENSMUSG00000029910	Mad2l1	-0.795749	0.742336	28.94	9.66	18.67	9.21	8.03	13.49
ENSMUSG00000047945	Marcksl1	1.12602	0.742336	19.28	114.65	95.24	131.41	125.98	132.21
ENSMUSG00000019992	Mtfr2	-0.712353	0.742336	26.53	15.24	16.07	11.63	7.48	16.98
ENSMUSG00000038387	Rras	0.48267	0.742336	87.75	98.86	92.76	131.61	118.89	140.31
ENSMUSG00000027340	Slc23a2	0.580552	0.742336	4.65	8.42	6.37	10.09	8.12	10.18
ENSMUSG00000058173	Smco4	-0.606778	0.742336	9.35	8.92	11.29	4.83	5.86	9.42
ENSMUSG00000002055	Spag5	-0.550038	0.742336	7.46	7.33	7.76	4.44	4.35	7
ENSMUSG00000036026	Tmem63b	0.738239	0.742336	2.35	6.78	4.42	6.34	6.56	7.86
ENSMUSG00000060924	Csmd1	0.557685	0.742484	2.32	3.81	2.32	3.9	4.13	4.06
ENSMUSG00000037533	Rapgef6	0.501358	0.742484	4.28	4.53	4.31	6.43	5.17	7.13
ENSMUSG00000022965	Ifngr2	0.736155	0.742692	22.95	53.5	51.7	59.35	89.23	55.4
ENSMUSG00000006457	Actn3	0.709529	0.743096	1.41	2.79	2.48	5.29	2.81	2.87
ENSMUSG00000032500	Dclk3	0.811255	0.743096	1.85	5.24	4.57	8.25	4.62	6.28
ENSMUSG00000086587	Gm11837	-0.936818	0.743096	27.67	8.58	16.04	9.34	4.62	12.58
ENSMUSG00000024399	Ltb	0.738993	0.743096	1	2.1	1.18	1.47	2.52	3.11
ENSMUSG00000015672	Mrpl32	-0.707286	0.743096	26.96	11.36	13.14	7.93	9.62	12.12
ENSMUSG00000025869	Nop16	-0.553474	0.743096	51.44	30.49	47.55	28.49	28.34	29.22
ENSMUSG00000026121	Sema4c	0.72488	0.743096	3.05	8.3	6.58	8.58	10.04	8.73
ENSMUSG00000031617	Tmem184c	0.582328	0.743096	7.48	11.53	9.16	14.72	17.14	10.51
ENSMUSG00000029580	Actb	0.493874	0.743408	505.63	560.13	641.38	753	760.69	885.62
ENSMUSG00000029617	Ccz1	-0.509541	0.743408	21.42	15.71	21.05	14.07	14.21	12.28
ENSMUSG00000045005	Fzd5	0.487047	0.743408	3.5	3.98	3.47	5.15	4.59	5.63
ENSMUSG00000023022	Lima1	0.667461	0.743408	5.84	14.33	8.04	13.62	13.41	14.76
ENSMUSG00000036202	Rif1	0.630504	0.743408	5.31	4.05	4.23	4.61	7.54	9.71
ENSMUSG00000045629	Sh3tc2	-0.805046	0.743408	6.93	4.02	4.83	3.39	1.57	4.74
ENSMUSG00000006589	Aprt	-0.652443	0.743644	55.59	26.33	30.43	19.74	27.92	20.81
ENSMUSG00000038210	Hoxa11	0.614959	0.743644	2.71	3.3	2.73	3	6.22	4.7
ENSMUSG00000051727	Kctd14	-0.491413	0.743644	3.18	2.71	2.73	2.18	1.79	2.17
ENSMUSG00000042842	Serpinb6b	-0.74276	0.743804	2.83	2.33	3.64	1.37	1.21	3.09
ENSMUSG00000033016	Nfatc1	0.9179	0.744519	1.07	2.74	3.71	5.08	5.47	2.64
ENSMUSG00000025364	Pa2g4	-0.655661	0.744519	85.27	43.52	62.56	35.9	30.74	53.81
ENSMUSG00000042505	Sdhaf3	-0.797459	0.744519	6.34	2.35	2.39	1.58	1.69	2.54
ENSMUSG00000031666	Rbl2	0.767773	0.744566	3.93	11.7	6.1	11.86	13.25	8.81
ENSMUSG00000037577	Ephx3	0.785899	0.745601	1	3.21	2.34	3.03	3.51	3.62
ENSMUSG00000024659	Anxa1	0.683966	0.746126	359.68	174.5	149.47	367.59	358.86	294.89
ENSMUSG00000027936	Crtc2	1.24474	0.746126	2.21	13.86	15.92	22	19.08	15.46
ENSMUSG00000097633	Gm16617	-0.520726	0.746126	2.45	2.78	3.1	1.93	1.59	2.33
ENSMUSG00000038894	Irs2	1.14273	0.746126	3.86	26.47	16.37	23.03	29.39	26.6
ENSMUSG00000061778	Mospd2	0.53734	0.746126	2.02	1.55	2.3	2.36	3.25	2.87
ENSMUSG00000030879	Mrpl17	-0.583355	0.746126	19.78	10.21	13.32	8.85	9.1	9.93
ENSMUSG00000052142	Rasal3	0.788419	0.746126	1	1.32	2.87	1.95	3.25	3.08
ENSMUSG00000021186	Fbln5	0.562987	0.746238	179.53	307.01	262.43	410.96	359.99	315.24
ENSMUSG00000032478	Nme6	-0.776141	0.746238	34.39	11.2	14.4	10.18	9.24	11.74
ENSMUSG00000026202	Tuba4a	-0.547942	0.746238	93.45	59.94	77.21	48.32	45.71	62.66
ENSMUSG00000031327	Chic1	0.491375	0.747361	1.14	1.05	1.35	1.5	1.73	1.73
ENSMUSG00000050295	Foxc1	1.01554	0.747671	12.96	69.18	35.78	55.4	83.94	57
ENSMUSG00000098397	Mir7669	1.40848	0.7481	1	6.97	1	2.43	7.31	7.34
ENSMUSG00000087361	0610043K17Rik	-0.615724	0.748319	2.41	1.3	2.32	1.11	1.82	1
ENSMUSG00000040591	1110051M20Rik	-0.498899	0.748319	8.49	6.48	6.59	5.86	5.22	4.2
ENSMUSG00000023873	1700010I14Rik	0.483399	0.748319	1.03	1.35	1.4	1.65	1.62	1.99
ENSMUSG00000038782	1700028J19Rik	-0.478789	0.748319	2.37	1.77	2.28	1.52	1.5	1.55
ENSMUSG00000087013	2610027K06Rik	-0.499338	0.748319	2.08	1.74	2.1	1.65	1.51	1.08
ENSMUSG00000020491	2810021J22Rik	0.478921	0.748319	2.87	3.38	2.35	3.85	4.49	3.57
ENSMUSG00000085355	3010003L21Rik	-0.60779	0.748319	1.75	3.97	2.59	1.93	1.48	1.78
ENSMUSG00000025102	3110040N11Rik	-0.532396	0.748319	29.51	17.08	22.22	13.97	14.77	17.94
ENSMUSG00000087440	4930577N17Rik	0.937533	0.748319	1	1.85	3.33	1.77	5.57	4.39
ENSMUSG00000022195	6030458C11Rik	-0.513484	0.748319	19.65	14.45	16.07	9.66	15.48	10.49
ENSMUSG00000097166	9330179D12Rik	0.591303	0.748319	3.01	2.13	2.04	4.44	2.41	4.18
ENSMUSG00000056014	A430033K04Rik	0.655486	0.748319	1.92	2.65	4.53	4.34	5.83	3.56
ENSMUSG00000054426	A930005H10Rik	-0.498238	0.748319	4.99	4.15	4.05	3.88	2.82	2.72
ENSMUSG00000074357	AA386476	0.70332	0.748319	1	1.5	1.87	1.55	2.17	3.6
ENSMUSG00000022822	Abcc5	-0.492127	0.748319	10.35	10.19	7.95	8.16	5.69	6.49
ENSMUSG00000021240	Abcd4	0.57449	0.748319	1.21	1.68	2.06	2.01	3.23	2.13
ENSMUSG00000029802	Abcg2	-0.6811	0.748319	39.22	17.32	21.88	17.99	10.73	18.68
ENSMUSG00000035258	Abi3bp	0.539491	0.748319	36.69	36.12	21.1	48.14	39.9	44.7
ENSMUSG00000027671	Actl6a	-0.540798	0.748319	52.28	34.89	48.88	30.46	24.02	39.58
ENSMUSG00000033453	Adamts15	-0.698085	0.748319	1.35	2.83	2.84	1.54	1.65	1
ENSMUSG00000031486	Adgra2	0.842125	0.748319	2.67	8.84	4.26	5.03	11.68	9.86
ENSMUSG00000020473	Aebp1	1.37733	0.748319	1.82	20.14	12.61	20.22	27.66	14.49
ENSMUSG00000087107	AI662270	-0.829685	0.748319	74.05	21.92	37.2	19.1	15.84	35.55
ENSMUSG00000029610	Aimp2	-0.599769	0.748319	45.19	26.68	46.5	25.4	19.98	31.74
ENSMUSG00000039166	Akap7	0.484414	0.748319	7.74	5.84	6.43	8.9	10.41	8.59
ENSMUSG00000030088	Aldh1l1	0.559753	0.748319	1	1.37	1.64	2.63	1.52	1.8
ENSMUSG00000033544	Angptl1	0.541334	0.748319	23.7	19.93	20.44	45.38	24.83	26.41
ENSMUSG00000020864	Ankrd40	0.521782	0.748319	10.21	16.6	17.71	19.31	22.74	20.23
ENSMUSG00000030051	Aplf	-0.587667	0.748319	7.82	6.44	5.4	4.4	3.03	6.01
ENSMUSG00000001127	Araf	-0.472889	0.748319	26.1	22.37	24.3	18.6	17.7	16.12
ENSMUSG00000067851	Arfgef1	0.512131	0.748319	2.53	4.29	3.02	4.11	4.86	4.76
ENSMUSG00000019467	Arhgef25	1.13299	0.748319	3.26	22.08	18.62	21.07	27.67	24.25
ENSMUSG00000057219	Armc7	0.673128	0.748319	1.59	4.74	2.95	4.64	4.26	4.56
ENSMUSG00000039901	Armh3	0.529581	0.748319	3.14	4.51	2.95	4.37	6.55	4.39
ENSMUSG00000030217	Art4	-0.781543	0.748319	7.88	4.35	7.75	3.54	2.16	6.84
ENSMUSG00000022295	Atp6v1c1	-0.555184	0.748319	89.11	55.9	56.04	45.82	37.45	51.28
ENSMUSG00000074166	AW146154	0.662638	0.748319	1	2.12	1.56	2.9	2.63	1.72
ENSMUSG00000097785	B230217O12Rik	0.53818	0.748319	1.17	1.74	1.88	1.81	2.59	2.5
ENSMUSG00000022793	B4galt4	0.46303	0.748319	14.55	10.99	10.85	16.14	16.62	16.94
ENSMUSG00000042215	Bag2	-0.5413	0.748319	29.64	18.36	26.26	16.13	13.54	21.23
ENSMUSG00000030847	Bag3	0.675823	0.748319	6.06	12.62	9.05	15.98	19.11	9.24
ENSMUSG00000045763	Basp1	0.888809	0.748319	7.63	23.75	30.47	25.22	40.09	34.67
ENSMUSG00000030983	Bccip	-0.623863	0.748319	153.63	65.5	85.62	61.85	60.09	63.35
ENSMUSG00000026172	Bcs1l	-0.609191	0.748319	16.14	9.48	13.28	6.59	7.3	11.9
ENSMUSG00000046432	Bex3	-0.690869	0.748319	219.8	92.63	157.44	88.16	68.7	125.82
ENSMUSG00000047844	Bex4	-0.774222	0.748319	24.99	14.1	27.03	8.35	10.44	21.84
ENSMUSG00000004446	Bid	-0.552965	0.748319	21.42	21.51	22.11	18.15	9.98	17.81
ENSMUSG00000002345	Borcs8	-0.462865	0.748319	10.68	8.89	8.69	7	6.15	7.32
ENSMUSG00000046836	Brox	0.609877	0.748319	5.81	7.89	13.12	14.5	14.44	10.21
ENSMUSG00000027379	Bub1	0.606194	0.748319	5.59	5.1	3.05	6.53	5.43	8.65
ENSMUSG00000024371	C2	0.493972	0.748319	33.02	42.7	34.13	55.66	53.76	44.92
ENSMUSG00000014226	Cacybp	-0.612587	0.748319	162.99	73.58	96.29	64.4	61.68	81.33
ENSMUSG00000031628	Casp3	-0.660595	0.748319	70.71	44.15	43.89	32.86	22.49	46.94
ENSMUSG00000006362	Cbfa2t3	-0.674635	0.748319	2.85	4.51	6.55	2.66	3.57	2.18
ENSMUSG00000018666	Cbx1	-0.600237	0.748319	26.97	13.82	15.69	10.93	9.72	15.8
ENSMUSG00000046318	Ccbe1	0.582032	0.748319	2.57	5.32	3.9	5.46	5.6	5.85
ENSMUSG00000034795	Ccdc122	0.583065	0.748319	6.89	8.24	5.14	11.07	7.51	11.8
ENSMUSG00000095098	Ccdc85b	0.630287	0.748319	14.49	30.47	29.42	31.24	36.74	41.97
ENSMUSG00000024732	Ccdc86	-0.483863	0.748319	7.5	9.54	9.49	6.28	5.56	7.11
ENSMUSG00000041431	Ccnb1	-0.642315	0.748319	94.37	39.28	69.47	37.1	35.59	51.29
ENSMUSG00000031971	Ccsap	-0.530955	0.748319	3.34	5.07	3.86	2.88	3.42	2.2
ENSMUSG00000028076	Cd1d1	-0.592625	0.748319	194.08	123.2	115.47	115.36	73.12	95.45
ENSMUSG00000020687	Cdc27	-0.520984	0.748319	11.77	6.65	10	6.08	5.92	7.36
ENSMUSG00000024791	Cdca5	-0.697136	0.748319	33.62	15.91	20.12	11.95	9.77	21.63
ENSMUSG00000056501	Cebpb	1.32992	0.748319	34.65	315.74	280.09	342.82	391.29	362.91
ENSMUSG00000071637	Cebpd	0.807823	0.748319	67.32	241.53	182.89	276	260.34	222.02
ENSMUSG00000020652	Cenpo	-0.529852	0.748319	4.59	4.74	5.32	4.39	3.14	2.79
ENSMUSG00000029790	Cep41	-0.704131	0.748319	3.6	4.41	3.96	3.89	1.28	2.92
ENSMUSG00000026649	Cfap126	-0.518608	0.748319	2.14	2.3	1.9	1.19	1.35	1.98
ENSMUSG00000063787	Chchd1	-0.777455	0.748319	160.25	48.68	83.38	51.53	44.11	56.82
ENSMUSG00000032113	Chek1	-0.568499	0.748319	7.74	4.3	6.59	4.51	3.27	4.56
ENSMUSG00000062248	Cks2	-0.840078	0.748319	350.72	97.65	160.46	75.61	82.05	154.41
ENSMUSG00000022512	Cldn1	0.689766	0.748319	22	55.37	39.97	70.26	64.23	45.28
ENSMUSG00000032024	Clmp	0.566078	0.748319	27.49	55.7	42.21	58.82	54.73	65.15
ENSMUSG00000022235	Cmbl	0.505698	0.748319	17.93	14.86	21.49	25.27	28.05	23.12
ENSMUSG00000036103	Colec12	0.645138	0.748319	70.59	158.59	100.95	192.88	158.93	141.01
ENSMUSG00000026500	Cox20	-0.575504	0.748319	21.77	10.93	14.91	9.66	9.83	11.29
ENSMUSG00000042501	Cpa6	-0.544909	0.748319	1.45	1.68	2.39	1.55	1.08	1.12
ENSMUSG00000029073	Cptp	0.561028	0.748319	4.33	7.77	8.18	9.95	8.82	10.07
ENSMUSG00000027408	Cpxm1	0.609528	0.748319	33.56	66.7	56.8	104.38	69.67	62.1
ENSMUSG00000032652	Crebl2	-0.635204	0.748319	4.5	3.28	4.21	3.7	1.63	2.75
ENSMUSG00000023272	Creld2	0.483665	0.748319	38.5	41.87	48.65	60.06	68.97	51.76
ENSMUSG00000032515	Csrnp1	0.685506	0.748319	4.15	10.3	6.23	10.52	13.64	7.72
ENSMUSG00000029371	Cxcl5	1.1268	0.748319	11.37	7.72	1.83	15.55	14.42	7.46
ENSMUSG00000024560	Cxxc1	0.830949	0.748319	8.42	29.57	27.52	29.33	33.19	39.62
ENSMUSG00000019590	Cyb561	0.745379	0.748319	1	3.13	2.58	3.87	2.9	3.39
ENSMUSG00000023963	Cyp39a1	-0.644337	0.748319	12.25	6.61	4.62	5.02	4.17	4.68
ENSMUSG00000062563	Cys1	0.912466	0.748319	2.53	9.33	8.87	12.08	8.96	12.9
ENSMUSG00000018001	Cyth3	0.646086	0.748319	8.24	19.81	18.46	24.92	20.95	22.12
ENSMUSG00000040260	Daam2	0.473401	0.748319	2.98	3.74	3.11	4.26	4.22	5.16
ENSMUSG00000044548	Dact1	1.09196	0.748319	4.37	30.14	19.52	25.64	33.41	29.07
ENSMUSG00000053226	Dand5	-0.761055	0.748319	13.37	6.21	6.63	7.93	4.17	3.42
ENSMUSG00000028159	Dapp1	0.636987	0.748319	4.04	9.56	8.42	9.78	10.06	12.43
ENSMUSG00000001666	Ddt	-0.600651	0.748319	51.9	28.4	27.6	26.28	21.03	21.11
ENSMUSG00000037149	Ddx1	-0.520901	0.748319	57.97	38.21	38.41	33.43	31.5	27.35
ENSMUSG00000030204	Ddx47	-0.480273	0.748319	21.93	18.19	17.91	15.02	11.55	15.17
ENSMUSG00000038456	Dennd2a	0.683573	0.748319	1.94	5.34	3.31	5.85	5.07	4.79
ENSMUSG00000023106	Denr	-0.575608	0.748319	40.04	19.92	20.95	17.96	14.88	18.89
ENSMUSG00000022419	Deptor	0.515595	0.748319	16.09	15.23	14.61	23.15	28.67	15.76
ENSMUSG00000097589	Dleu2	-0.482338	0.748319	3.62	2.94	3.4	2.53	2.09	2.51
ENSMUSG00000030410	Dmwd	0.899055	0.748319	5.92	25.16	20.79	26.75	22.64	33.16
ENSMUSG00000037416	Dmxl1	0.463286	0.748319	1.5	1.91	1.62	2.28	2.27	2.35
ENSMUSG00000039497	Dse	0.715465	0.748319	14.67	22.82	17.07	33.46	44.74	16.9
ENSMUSG00000023330	Dtwd1	-0.784116	0.748319	69.49	20.28	28.3	20.68	15.69	24.07
ENSMUSG00000047205	Dusp18	0.512194	0.748319	1.99	2.59	2.21	2.52	3.1	4.23
ENSMUSG00000027203	Dut	-0.674956	0.748319	144.82	70.06	117.06	57.11	54.4	93.94
ENSMUSG00000096255	Dynlt1b	-0.649761	0.748319	120.75	46.61	61.36	43.92	38.33	53.12
ENSMUSG00000073599	Ecscr	0.589438	0.748319	3.98	2.92	3.92	4.64	8.04	4.16
ENSMUSG00000034488	Edil3	-0.581653	0.748319	1.94	2.53	1.48	1	1.29	1.68
ENSMUSG00000071644	Eef1g	-0.617001	0.748319	169.07	76.29	108.25	65.51	62.21	94.97
ENSMUSG00000027954	Efna1	0.45587	0.748319	11.47	9.58	12.29	15.36	16.44	13.8
ENSMUSG00000027810	Eif2a	-0.56162	0.748319	10.83	10.51	8.25	7.32	8.33	4.79
ENSMUSG00000028683	Eif2b3	-0.700141	0.748319	30.2	10.65	13.16	10.03	9.24	10.65
ENSMUSG00000053565	Eif3k	-0.602004	0.748319	84.67	38.41	50.03	32.82	32.72	43.33
ENSMUSG00000059796	Eif4a1	-0.496291	0.748319	211.07	149.7	182.99	105.56	123.01	158.65
ENSMUSG00000028156	Eif4e	-0.706552	0.748319	85.08	31.27	40.33	29.44	26.48	31.67
ENSMUSG00000058070	Eml1	0.4451	0.748319	5.02	4.69	4.39	7.24	6.2	5.81
ENSMUSG00000013155	Enkd1	-0.591844	0.748319	6	3.26	5.42	3.27	2.66	3.56
ENSMUSG00000023961	Enpp4	0.501645	0.748319	41.62	36.65	30.14	57.38	48.6	46.79
ENSMUSG00000024140	Epas1	0.831418	0.748319	11.27	44.74	25.72	43.65	48.79	34.31
ENSMUSG00000032035	Ets1	0.591865	0.748319	6.17	10.03	11.01	15.88	13.64	10.77
ENSMUSG00000039903	Eva1c	0.827846	0.748319	2.53	8.96	7.2	10.88	7.9	10.62
ENSMUSG00000050248	Evc2	1.04696	0.748319	1.25	7.1	4.82	6.58	6.4	8.96
ENSMUSG00000039748	Exo1	-0.522147	0.748319	6.91	5.08	4.3	3.14	3.81	4.26
ENSMUSG00000028128	F3	-0.473845	0.748319	3.3	4.47	3.28	2.51	2.49	2.89
ENSMUSG00000031443	F7	1.01128	0.748319	1.94	1.75	1.17	1.69	2.18	8.83
ENSMUSG00000029185	Fam114a1	0.58773	0.748319	20.86	41.08	30.02	41.58	55.5	37.84
ENSMUSG00000070044	Fam149a	0.53428	0.748319	5.68	8.42	5.77	9.55	11.04	7.95
ENSMUSG00000030518	Fam189a1	0.639041	0.748319	1.19	2.18	2.73	2.47	2.82	3.84
ENSMUSG00000034858	Fam214a	0.64382	0.748319	2.18	5.84	3.33	5.63	5.61	5.12
ENSMUSG00000047757	Fancb	-0.954531	0.748319	5.8	5.57	2.61	3.31	1	3.5
ENSMUSG00000092118	Fancf	0.711069	0.748319	4.12	6.26	8.49	6.75	9.14	15.57
ENSMUSG00000055884	Fancm	0.566797	0.748319	1.08	2.12	1.47	2.06	1.91	2.78
ENSMUSG00000026245	Farsb	-0.581567	0.748319	104.46	57.96	75.83	51.77	42.73	61.93
ENSMUSG00000027204	Fbn1	0.582161	0.748319	11.55	25.14	14.4	22.36	25.96	24.17
ENSMUSG00000047648	Fbxo30	0.482514	0.748319	14.82	17.52	13.44	21.47	18.84	23.53
ENSMUSG00000022358	Fbxo32	0.476764	0.748319	3.53	3.01	2.54	4.46	3.6	4.53
ENSMUSG00000022184	Fbxo4	0.531847	0.748319	10.54	16.11	18.38	24.11	18.28	21.4
ENSMUSG00000018861	Fdxr	-0.693856	0.748319	6.49	8.75	5.78	7.76	3.01	3.32
ENSMUSG00000075324	Fign	-0.497459	0.748319	4.2	3.47	3.05	2.81	2.51	2.24
ENSMUSG00000078302	Foxd1	0.517723	0.748319	1.08	1.3	1.52	1.72	1.59	2.29
ENSMUSG00000027004	Frzb	-0.865433	0.748319	1	2.98	3.85	1.86	1.02	1
ENSMUSG00000029581	Fscn1	0.855733	0.748319	10.16	38.74	29.67	40.07	46.06	37.5
ENSMUSG00000030795	Fus	0.584546	0.748319	5.38	8.36	9.67	9.45	10.8	14.37
ENSMUSG00000011658	Fuz	-0.486836	0.748319	4.14	3.13	4.19	2.62	2.93	2.57
ENSMUSG00000015027	Galns	-0.516356	0.748319	13.34	9.01	14	8.14	8.44	8.37
ENSMUSG00000025352	Gdf11	0.499708	0.748319	1.35	1.6	1.91	2.04	2.83	2.02
ENSMUSG00000027316	Gfra4	1.07157	0.748319	1	4.84	4.97	6.4	8.49	4.11
ENSMUSG00000032252	Glce	0.54177	0.748319	3.15	4.79	3.08	4.29	5.57	6
ENSMUSG00000028480	Glipr2 ENSMUSG00000028480	0.627826	0.748319	6.54	10.25	15.73	15.21	14.33	17.85
ENSMUSG00000024026	Glo1	-0.604474	0.748319	114.85	46.96	72.3	46.03	45.77	52.66
ENSMUSG00000020251	Glt8d2	0.643195	0.748319	1.19	2.6	1.97	3.68	2.64	2.39
ENSMUSG00000056718	Gm13199	-0.902465	0.748319	3.58	1	3.67	1.88	1	1.07
ENSMUSG00000093979	Gm2237	0.55153	0.748319	1	1.58	1.18	1.66	1.6	2.21
ENSMUSG00000006715	Gmnn	-0.797089	0.748319	151.33	40.82	69.9	36.61	42.03	53.49
ENSMUSG00000050761	Gp1bb	0.680541	0.748319	4.7	4.19	2.7	6.48	9.18	3.68
ENSMUSG00000042804	Gpr153	0.967972	0.748319	7.26	33.49	26.78	31.08	49.2	31.87
ENSMUSG00000004035	Gstm7	0.793828	0.748319	1.92	5	4.54	7.67	8.09	3.66
ENSMUSG00000025069	Gsto2	0.498969	0.748319	1	1.6	1.24	1.88	1.61	1.85
ENSMUSG00000021033	Gstz1	-0.531377	0.748319	13.51	8.51	8.52	6.58	5.87	8.4
ENSMUSG00000021639	Gtf2h2	-0.645435	0.748319	21.09	8.76	10.63	6.75	9.17	8.29
ENSMUSG00000019837	Gtf3c6	-0.580857	0.748319	31.43	15.33	17.87	15.42	11.62	14.36
ENSMUSG00000007610	Gtpbp3	0.606971	0.748319	1.9	2.64	4.03	4.71	4.86	3.12
ENSMUSG00000033910	Gucy1a1	0.830166	0.748319	2.57	6.74	8.14	11.36	10.95	6.37
ENSMUSG00000064325	Hhip	0.95242	0.748319	1.05	3.91	1.98	5.1	5.25	2.2
ENSMUSG00000062797	Hikeshi	-0.60136	0.748319	23.55	10.7	15.29	10.74	9.28	11.07
ENSMUSG00000027177	Hipk3	0.727838	0.748319	4.03	11.97	6.35	12.25	12.28	9.25
ENSMUSG00000042606	Hirip3	-0.629495	0.748319	3.78	4.13	3.58	2.59	1.61	3.62
ENSMUSG00000015217	Hmgb3	-0.61981	0.748319	179.75	84.85	124.03	68.19	69.85	109.45
ENSMUSG00000066456	Hmgn3	-0.526145	0.748319	112.75	72.91	67.1	61.39	54.21	55.5
ENSMUSG00000060373	Hnrnpc	-0.608593	0.748319	275.68	126.31	151.83	108.35	95.48	144.16
ENSMUSG00000026864	Hspa5	0.548255	0.748319	282.96	433.67	371.37	553.18	618.06	416.79
ENSMUSG00000029096	Htra3	0.723347	0.748319	10.04	23.7	22.69	30.22	38.36	20.96
ENSMUSG00000002010	Idh3g	-0.582386	0.748319	133.9	60.63	86.33	57.19	53.78	67.88
ENSMUSG00000001627	Ifrd1	0.468771	0.748319	17.27	19.41	18.92	22.84	25.98	28.33
ENSMUSG00000026185	Igfbp5	0.639863	0.748319	168.08	415.14	280.06	474.44	401.37	388.23
ENSMUSG00000070942	Il1rl2	0.934625	0.748319	1.28	5.3	3.74	8.29	4.76	4.49
ENSMUSG00000020007	Il20ra	0.811626	0.748319	1.38	5.02	3.86	5.59	5.4	4.79
ENSMUSG00000050957	Insl6	0.648388	0.748319	2.77	2.14	1.45	4.82	2.18	3.15
ENSMUSG00000035967	Ints6l	0.578375	0.748319	4.79	9.66	7.34	11.59	10.9	8.95
ENSMUSG00000046879	Irgm1	-0.637227	0.748319	32.06	18.11	14.73	15.45	14.27	10.31
ENSMUSG00000037254	Itih2	0.514066	0.748319	1.15	1.7	1.34	2.03	1.74	2.16
ENSMUSG00000028530	Jak1	0.613911	0.748319	22.14	48.77	34.23	58.02	53.04	43.05
ENSMUSG00000038695	Josd2	-0.547843	0.748319	32.95	31.88	40.35	20.94	19.1	33.92
ENSMUSG00000005505	Kbtbd4	-0.501538	0.748319	6.32	5.08	6.07	4.77	4.35	3.31
ENSMUSG00000079056	Kcnip3	1.17249	0.748319	4.28	34.91	20.63	36.98	32.6	29.28
ENSMUSG00000041734	Kirrel	0.492311	0.748319	13.82	12.08	8.66	15.04	17.91	14.94
ENSMUSG00000051890	Klhdc1	0.689704	0.748319	2.91	6.85	3.47	7.25	5.1	7.85
ENSMUSG00000042155	Klhl23	-0.626192	0.748319	4.51	8.18	5.68	2.63	4.02	5.39
ENSMUSG00000029570	Lfng	0.725429	0.748319	13.84	37.81	28.12	34.74	52.96	36.15
ENSMUSG00000021190	Lgmn	-0.465066	0.748319	79.27	81.14	95.84	70.58	51.07	65.02
ENSMUSG00000037216	Lipt1	-0.846102	0.748319	5.14	2.24	2.64	1.61	1	3.25
ENSMUSG00000049288	Lix1l	-0.623798	0.748319	5.4	3.39	2.34	2.36	2.34	2.12
ENSMUSG00000033060	Lmo7	0.524282	0.748319	11.77	17.91	12.37	24.25	18.29	17.49
ENSMUSG00000044471	Lncpint	0.856958	0.748319	1.33	4.03	2.18	2.56	4.49	6.04
ENSMUSG00000029228	Lnx1	-0.489356	0.748319	2.26	2.04	2.63	1.86	1.72	1.37
ENSMUSG00000026623	Lpgat1	0.56179	0.748319	4.61	9.22	5.32	8.8	8.82	9.37
ENSMUSG00000022801	Lrch3	-0.515077	0.748319	6.41	9.97	7.42	6.39	5.41	4.7
ENSMUSG00000036957	Lrfn3	0.593206	0.748319	1.45	3.14	2.83	3.54	3.81	3.28
ENSMUSG00000054320	Lrrc36	0.777652	0.748319	1	2.47	3.03	4.2	2.68	3.35
ENSMUSG00000027550	Lrrcc1	0.655136	0.748319	2.36	2.07	2.06	4.16	4.82	1.96
ENSMUSG00000071656	Lrrn4cl	0.510991	0.748319	7.45	5.16	7.06	8.63	7.99	11.39
ENSMUSG00000024940	Ltbp3	0.961543	0.748319	4.69	22.76	17.71	21.36	30.6	21.36
ENSMUSG00000059401	Mamld1	0.509435	0.748319	3.58	4.38	3.66	4.95	4.55	7.35
ENSMUSG00000038886	Man2a2	0.782751	0.748319	2.36	6.12	4.43	7.91	9.34	4.41
ENSMUSG00000040147	Maob	-0.502883	0.748319	34.5	47.24	41.62	32.69	27.19	26.82
ENSMUSG00000071369	Map3k5	0.956879	0.748319	1.37	6.64	5.36	7.48	6.85	6.96
ENSMUSG00000035596	Mboat7	0.683579	0.748319	2.38	5.55	5.08	5.88	8.11	5.83
ENSMUSG00000027994	Mcub	0.703776	0.748319	2.32	4.46	3.59	5.83	3.42	8.05
ENSMUSG00000028910	Mecr	-0.471014	0.748319	20.29	14.53	15.4	12.84	11.13	11.93
ENSMUSG00000024155	Meiob	0.924879	0.748319	10.08	2.83	2.54	9.57	7.91	6.55
ENSMUSG00000024947	Men1	0.922328	0.748319	3.64	13.88	16.23	18.6	18.41	16.3
ENSMUSG00000053863	Mepe	0.839618	0.748319	1	1.99	3.25	3.82	2.03	4.78
ENSMUSG00000010554	Mettl16	-0.504479	0.748319	6.71	4.68	5.01	4.41	3.53	3.54
ENSMUSG00000025731	Mettl26	-0.527904	0.748319	26.96	18.85	25.47	14.19	14.73	20.66
ENSMUSG00000043998	Mgat2	0.798157	0.748319	15.39	51.42	37.8	57.84	57.88	46.98
ENSMUSG00000029060	Mib2	1.18553	0.748319	1.01	6.99	6.36	10.34	8.53	5.99
ENSMUSG00000033307	Mif	-0.615115	0.748319	234.24	108.44	160.01	84.36	97.91	136.94
ENSMUSG00000106463	Mir1291	-1.23349	0.748319	1	9.38	2.37	1.71	1	1
ENSMUSG00000065611	Mir23a	1.37187	0.748319	1	7.92	1.71	2.66	5.88	15.01
ENSMUSG00000065503	Mir351	0.92882	0.748319	1.55	1	4.78	2.68	3.64	5.24
ENSMUSG00000092981	Mir5125	-1.04846	0.748319	9.27	3.92	2.35	4.16	2.32	1
ENSMUSG00000039956	Mrap	0.637233	0.748319	13.68	10.14	5.93	17.24	16.47	10.9
ENSMUSG00000031928	Mre11a	-0.543363	0.748319	9.91	6.39	7.84	7.14	4.32	5.2
ENSMUSG00000020514	Mrpl22	-0.739443	0.748319	115.61	38.24	52.45	33.71	33.64	43.94
ENSMUSG00000019710	Mrpl24	-0.538527	0.748319	36.89	19.37	27.46	20.01	18.98	16.86
ENSMUSG00000044018	Mrpl50	-0.587593	0.748319	55.01	26.47	40.21	24.75	21.69	32.14
ENSMUSG00000014551	Mrps25	-0.602586	0.748319	12.02	5.53	7.59	5.21	5.35	5.17
ENSMUSG00000052915	Msl1	0.491197	0.748319	5.75	6.69	7.29	7.17	10.02	10.84
ENSMUSG00000024012	Mtch1	0.774683	0.748319	18.6	60.05	58.96	68.64	72.08	66.65
ENSMUSG00000040429	Mterf1a	-0.682076	0.748319	4.7	2.96	3.85	2.77	1.33	3.52
ENSMUSG00000039018	Mtg1	-0.463162	0.748319	7.28	8.3	7.09	5.62	4.94	5.89
ENSMUSG00000031337	Mtm1	0.629459	0.748319	1.15	2.25	1.71	2.11	2.27	3.42
ENSMUSG00000033763	Mtss2	0.60952	0.748319	3.94	8.45	8.06	8.35	11.6	9.84
ENSMUSG00000038065	Mturn	0.681922	0.748319	3.1	6.94	6.89	11.15	8.12	6.76
ENSMUSG00000001285	Myg1	-0.516774	0.748319	26.89	16.52	16.82	13.07	13.1	14.9
ENSMUSG00000017774	Myo1c	0.950212	0.748319	6.25	24.63	20.54	31.59	35.83	20.15
ENSMUSG00000051147	Nat2	-0.545457	0.748319	7.04	3.73	6.68	3.79	3.75	3.97
ENSMUSG00000025968	Ndufs1	-0.508554	0.748319	33.35	25.12	26.46	20.3	16.54	22.93
ENSMUSG00000024589	Nedd4l	0.660156	0.748319	1	1.73	2.24	1.93	2.99	2.65
ENSMUSG00000027859	Ngf	-0.615785	0.748319	17.56	12.78	7.94	9.32	5.99	8.87
ENSMUSG00000033294	Noc4l	-0.549937	0.748319	27.64	31.3	40.85	16.92	23.29	28.58
ENSMUSG00000018433	Nol11	-0.554937	0.748319	29.11	15.92	16.91	14.91	12.9	12.85
ENSMUSG00000057113	Npm1	-0.783327	0.748319	396.3	134.84	161.51	96.56	100.88	173.79
ENSMUSG00000026826	Nr4a2	0.788943	0.748319	1	2.91	2.22	2.66	2.79	4.49
ENSMUSG00000025810	Nrp1	0.652133	0.748319	16.29	34.53	21.76	39.61	43.88	27.33
ENSMUSG00000028706	Nsun4	-0.552978	0.748319	8.62	6.88	5.48	5.95	4.9	3.53
ENSMUSG00000038736	Nudcd1	-0.542678	0.748319	14.53	11.01	14.17	9.91	6.74	10.98
ENSMUSG00000037857	Nufip2	0.475583	0.748319	10.87	12.83	12.38	18.51	17.39	14.42
ENSMUSG00000040652	Oaz2	0.51638	0.748319	30.81	50.45	51.19	58.67	67.12	59.13
ENSMUSG00000006010	Odr4	0.48238	0.748319	9.06	8.4	10.52	14.06	12.8	12.13
ENSMUSG00000026833	Olfm1	0.925945	0.748319	3.94	15.21	12.6	20.8	23.01	10.82
ENSMUSG00000026097	Ormdl1	-0.572044	0.748319	14.77	7.55	10.92	8.21	5.7	7.92
ENSMUSG00000051048	P4ha3	0.589602	0.748319	1.02	1	1.75	1.49	1.62	2.52
ENSMUSG00000005447	Pafah1b3	-0.462745	0.748319	4.38	4.29	3.97	3.33	3.33	2.57
ENSMUSG00000030774	Pak1	-0.526204	0.748319	15.77	9.75	15.24	8.75	10.45	8.58
ENSMUSG00000028964	Park7	-0.621492	0.748319	158.62	70.72	104.05	71.92	53.02	84.06
ENSMUSG00000047617	Paxx	0.576561	0.748319	5.64	10.5	10.44	10.96	15.26	12.26
ENSMUSG00000031226	Pbdc1	-0.633623	0.748319	32	13.76	16.14	11.13	10.87	15.73
ENSMUSG00000042323	Pbrm1	0.528025	0.748319	9.9	14.72	15.84	18.89	17.38	21.08
ENSMUSG00000045498	Pcdhb3	0.662132	0.748319	1.03	2.22	1.35	3.09	1.95	2.03
ENSMUSG00000045062	Pcdhb7	0.710273	0.748319	1.3	1.64	3.11	3.4	3.9	2.19
ENSMUSG00000059173	Pde1a	0.532696	0.748319	21.71	15.37	12.96	27.1	25.44	18.99
ENSMUSG00000024184	Pdia2	-0.573926	0.748319	3.78	2.74	3.76	2.45	1.58	3.05
ENSMUSG00000020430	Pes1	-0.469136	0.748319	35.21	35.01	37.1	27.78	21.16	29.33
ENSMUSG00000026409	Pfkfb2	-0.482854	0.748319	1.74	2.3	1.82	1.53	1.14	1.53
ENSMUSG00000025648	Pfkfb4	0.742551	0.748319	1.46	4.71	2.36	4.15	4.33	4.23
ENSMUSG00000025791	Pgm1	-0.494443	0.748319	19.52	26.49	23.89	14.33	18.02	17.11
ENSMUSG00000056204	Pgpep1	0.584894	0.748319	3.19	4.2	5.02	5.35	8.95	4.74
ENSMUSG00000006373	Pgrmc1	0.461431	0.748319	171.12	177.32	183.09	268.35	233.94	231.01
ENSMUSG00000057457	Phex	0.702316	0.748319	18.88	11.67	8.74	29.31	15.2	18.62
ENSMUSG00000036879	Phkb	0.615663	0.748319	2.78	6.89	3.89	6.82	6.73	5.84
ENSMUSG00000028698	Pik3r3	0.595113	0.748319	2.54	4.11	2.32	4.83	5.01	3.45
ENSMUSG00000031379	Pir	-0.596696	0.748319	13.25	7.22	6.84	6.3	4.7	6.39
ENSMUSG00000040430	Pitpnc1	0.495001	0.748319	3.81	4.6	4.04	5.15	5.61	6.86
ENSMUSG00000021193	Pitrm1	-0.535664	0.748319	45.65	35.24	31.33	30.45	20.11	27.02
ENSMUSG00000035934	Pknox2	0.509208	0.748319	3	4.53	3.95	6.45	5.38	4.46
ENSMUSG00000037552	Plekhg2	0.854435	0.748319	2.54	9.34	7.31	10.14	12.62	8.01
ENSMUSG00000021701	Plk2	0.929317	0.748319	1.35	5.96	3.69	7.47	6.1	4.5
ENSMUSG00000028680	Plk3	0.771867	0.748319	1.82	2.8	6.11	5.98	4	6.48
ENSMUSG00000035835	Plppr3	1.36427	0.748319	1.67	15.9	12.99	20.56	17.08	16.76
ENSMUSG00000038400	Pmepa1	0.705241	0.748319	8.94	23.33	21.07	26.42	28.04	25.71
ENSMUSG00000026926	Pmpca	-0.4544	0.748319	27.14	32.25	33.16	20.8	24.15	22.46
ENSMUSG00000020471	Pold2	-0.564539	0.748319	22.27	25.74	39.34	15.84	17.69	24.88
ENSMUSG00000020474	Polm	0.744375	0.748319	1.01	2.97	2.91	2.99	3.67	3.74
ENSMUSG00000029715	Pop7	-0.649699	0.748319	57.13	21.18	34.99	20.92	20.84	25.15
ENSMUSG00000090125	Pou3f1	0.527895	0.748319	1	1.6	1.64	2.03	1.67	2.32
ENSMUSG00000038943	Prc1	-0.469319	0.748319	14.39	10.75	13.9	9.14	8.91	9.95
ENSMUSG00000039410	Prdm16	0.508419	0.748319	1	1.58	1.35	2.04	1.98	1.52
ENSMUSG00000038205	Prkab2	0.590904	0.748319	4.21	8.22	6.45	10.3	10.81	6.85
ENSMUSG00000023110	Prmt5	-0.563787	0.748319	35.33	26.88	27.31	20.31	15.08	26.22
ENSMUSG00000032673	Prorsd1	-0.772475	0.748319	47.59	15.18	19.57	14.34	11.69	16.92
ENSMUSG00000079104	Prps1l3	-0.480548	0.748319	47.48	34.18	38.14	26.72	27.22	31.33
ENSMUSG00000048752	Prss50	-0.718528	0.748319	17.93	35.84	35.11	15.36	12.68	26
ENSMUSG00000026979	Psd4	0.744871	0.748319	1.08	3.3	3.13	3.89	4.14	3.26
ENSMUSG00000039067	Psmd7	-0.550453	0.748319	196.63	125.73	166.21	104.29	86.27	145.39
ENSMUSG00000029551	Psmg3	-0.736029	0.748319	30.61	9.4	16.82	9.74	10.37	10.37
ENSMUSG00000042256	Ptchd4	0.74008	0.748319	4.22	1.49	1.74	2.82	3.79	4.77
ENSMUSG00000043017	Ptgir	0.597537	0.748319	1	2.3	1.54	2.47	2.4	2.07
ENSMUSG00000022607	Ptk2	0.688959	0.748319	4.47	11.36	6.07	9.24	12.58	11.11
ENSMUSG00000059456	Ptk2b	0.768758	0.748319	1.13	2.98	2.49	2.55	3.49	4.66
ENSMUSG00000032067	Pts	-0.562314	0.748319	13.58	6.89	8.97	6.68	6.45	6.05
ENSMUSG00000040511	Pvr	-0.6424	0.748319	3.77	2.58	1.7	1.86	1.87	1.25
ENSMUSG00000051343	Rab11fip5	0.617484	0.748319	1.27	2.77	2.35	2.75	3.33	3.26
ENSMUSG00000020732	Rab37	-0.489013	0.748319	2.1	1.55	1.7	1.39	1.44	1
ENSMUSG00000026721	Rabgap1l	0.452914	0.748319	2.67	3.11	2.88	3.57	4.11	4.18
ENSMUSG00000004451	Ralb	0.680507	0.748319	6.91	16.11	16.13	22.76	16.96	19.15
ENSMUSG00000029430	Ran	-0.672881	0.748319	404.07	166.58	263.97	151.26	134.54	215.47
ENSMUSG00000018848	Rars	-0.679707	0.748319	54.64	22.76	37.02	26.46	17.81	23.77
ENSMUSG00000048109	Rbm15	0.706285	0.748319	1.29	2.9	2.63	2.29	4.35	4.29
ENSMUSG00000031107	Rbmx2	-0.644346	0.748319	17.54	7.26	9.27	5.71	6.23	8.69
ENSMUSG00000014550	Rbsn	-0.505062	0.748319	4.83	7.21	4.56	3.8	4.25	3.44
ENSMUSG00000043190	Rfesd	-0.814725	0.748319	32.31	9.41	13.01	8.27	7.57	11.61
ENSMUSG00000028468	Rgp1	0.515824	0.748319	1.4	2.13	1.34	1.97	2.42	2.45
ENSMUSG00000017692	Rhbdl3	0.74404	0.748319	1.23	2.95	3.52	4.3	3.92	3.56
ENSMUSG00000024143	Rhoq	1.05728	0.748319	3.27	19.48	12.49	21.54	19.79	16.82
ENSMUSG00000022724	Riox2	-0.519223	0.748319	6.06	5.23	5.99	5.1	4.04	3.13
ENSMUSG00000066800	Rnasel	0.626062	0.748319	2.78	3.53	1.98	3.02	5.4	4.38
ENSMUSG00000058761	Rnf169	0.526572	0.748319	1.46	2.28	2.08	2.55	3.34	2.43
ENSMUSG00000028793	Rnf19b	0.689414	0.748319	5.47	13.46	15.02	15.17	18.23	16.77
ENSMUSG00000065701	Rny1	-0.692714	0.748319	6.83	3.06	3.38	1.74	2.87	3.35
ENSMUSG00000028884	Rpa2	-0.557117	0.748319	53.6	33.78	51.61	26.82	26.57	41.17
ENSMUSG00000031174	Rpgr	0.581061	0.748319	1	1.22	1.86	1.89	1.54	2.61
ENSMUSG00000032399	Rpl4	-0.691779	0.748319	896.72	347.53	495.21	294.97	286.83	432.81
ENSMUSG00000058392	Rrp1b	-0.507464	0.748319	8.79	7.92	5.76	5.43	4.51	5.7
ENSMUSG00000005846	Rsl1d1	-0.6443	0.748319	194.7	92.9	115.98	74.99	68.93	106.29
ENSMUSG00000073471	Rsph3a	-0.455626	0.748319	4.9	5.35	5.83	3.32	4.44	4.02
ENSMUSG00000033355	Rtp4	-0.721584	0.748319	77.25	27.75	41.68	32.48	26.41	23.23
ENSMUSG00000020375	Rufy1	0.967958	0.748319	2.5	11.36	11.8	15.8	11.07	14.34
ENSMUSG00000044080	S100a1	-0.741194	0.748319	169.2	55.13	59.34	48.74	47.51	51.18
ENSMUSG00000009614	Sardh	0.873866	0.748319	1.15	5.33	2.49	5	5.05	3.72
ENSMUSG00000035673	Sbno2	0.621631	0.748319	4.58	10.42	6.36	10.38	11.06	9.63
ENSMUSG00000069844	Sco1	0.688544	0.748319	2.48	5.29	7	7.52	7.12	7.18
ENSMUSG00000022769	Sdf2l1	0.571861	0.748319	31.55	50.17	59.23	59.08	81.6	63.87
ENSMUSG00000055319	Sec23ip	0.764337	0.748319	2.97	8.8	9.66	10.07	11.01	11.16
ENSMUSG00000048163	Selplg	-0.489744	0.748319	2.4	3.47	3.65	2.32	1.98	2.39
ENSMUSG00000021091	Serpina3n	0.526285	0.748319	136.89	122.68	83.11	148.53	160.08	175.36
ENSMUSG00000026249	Serpine2	0.470536	0.748319	971.03	977.67	1055.94	1489.33	1467.14	1220.5
ENSMUSG00000041889	Shisa4	-0.612844	0.748319	13.22	16.51	18.21	11.83	14	6.71
ENSMUSG00000020534	Shmt1	-0.577972	0.748319	2.32	3.9	2.77	1.84	1.5	2.73
ENSMUSG00000025494	Sigirr	-0.590837	0.748319	2.43	1.89	2.42	1.03	1.41	2.24
ENSMUSG00000036078	Sigmar1	0.444807	0.748319	18.46	17.86	19.38	27.76	23.72	24.47
ENSMUSG00000023393	Slc17a9	-0.585953	0.748319	1.54	2.24	1.98	1.08	1.87	1
ENSMUSG00000028645	Slc2a1	1.19398	0.748319	1.08	7.27	6.48	10.4	11.67	5.02
ENSMUSG00000085028	Slc2a4rg-ps	-0.609035	0.748319	3.07	1.62	2.24	1.36	1.19	1.94
ENSMUSG00000021629	Slc30a5	0.691593	0.748319	5.29	13.22	11.66	12.96	14.54	18.23
ENSMUSG00000018999	Slc35b4	0.493648	0.748319	4.98	5.71	5.42	6.93	9.58	6.48
ENSMUSG00000043885	Slc36a4	0.872491	0.748319	1.43	6.51	3.56	5.05	7.82	5.15
ENSMUSG00000024036	Slc37a1	-0.553326	0.748319	3.97	2.51	2.27	1.66	1.76	2.45
ENSMUSG00000022560	Slc52a2	0.817773	0.748319	3.42	12.28	9.27	11.3	14.23	13.26
ENSMUSG00000035208	Slfn8	0.565341	0.748319	5.78	4.95	3.27	8.5	6.78	5.26
ENSMUSG00000031681	Smad1	0.816495	0.748319	3.87	12.71	11.33	14.94	13.73	14.84
ENSMUSG00000048442	Smim5	-0.694925	0.748319	24.6	13.74	23.74	13.91	8.08	16.83
ENSMUSG00000028483	Snapc3	0.492306	0.748319	3.98	4.53	5	6.02	7.43	5.61
ENSMUSG00000098234	Snhg6	-0.680894	0.748319	16.1	6.64	12	5.39	5.98	9.66
ENSMUSG00000037972	Snn	0.499342	0.748319	2.46	1.99	2.38	3.33	2.73	3.62
ENSMUSG00000021431	Snrnp48	-0.540575	0.748319	6.58	5.39	4.42	3.42	3.21	4.64
ENSMUSG00000021039	Snw1	-0.519997	0.748319	31.18	18.29	20.38	14.29	16	17.24
ENSMUSG00000038291	Snx25	0.786449	0.748319	1.01	1.97	2.59	3.74	3.95	1.79
ENSMUSG00000070643	Sox13	0.727343	0.748319	1	2.22	1.57	1.72	2.37	3.88
ENSMUSG00000076431	Sox4	1.26311	0.748319	3.11	28.88	25.07	31.59	30.38	32.44
ENSMUSG00000080316	Spaca6	-0.531643	0.748319	2.34	2.16	1.43	1.57	1.2	1.27
ENSMUSG00000064202	Spata6l	0.511569	0.748319	1.82	1.38	1.27	2.52	1.69	2.17
ENSMUSG00000051934	Spats2	0.577644	0.748319	6.17	10.4	11.75	13.79	15.12	12.02
ENSMUSG00000026207	Speg	0.82622	0.748319	1.27	5	3.74	4.63	5.17	5.53
ENSMUSG00000022351	Sqle	0.671372	0.748319	5.83	8.43	11.79	15.86	8.58	17.2
ENSMUSG00000025789	St8sia2	-0.578286	0.748319	2.7	3.03	1.76	1.95	1.18	1.88
ENSMUSG00000024776	Stambpl1	0.773497	0.748319	1.16	3.15	3.47	3.51	4.93	3.66
ENSMUSG00000004043	Stat5a	0.896375	0.748319	3.3	13.84	11.72	16.93	14.68	13.89
ENSMUSG00000020954	Strn3	0.644992	0.748319	5.77	13.96	12.14	14.25	15.6	16.82
ENSMUSG00000029125	Stx18	0.464714	0.748319	7.81	8.07	9.41	11.99	11.15	11.66
ENSMUSG00000024236	Svil	0.589193	0.748319	1.83	3.76	2.87	4.29	4.44	3.53
ENSMUSG00000031357	Syap1	0.73611	0.748319	12.13	34.21	26.74	32.53	40.41	39.01
ENSMUSG00000001333	Sync	0.863688	0.748319	1	2.35	1.69	1.97	5.84	2.08
ENSMUSG00000035476	Tab3	0.751069	0.748319	1	3.41	2.33	2.99	3.06	4.14
ENSMUSG00000003680	Taf6l	-0.533197	0.748319	21.31	10.99	15.04	10.64	10.04	10.88
ENSMUSG00000023980	Taf8	-0.584428	0.748319	25.58	20.93	19.95	19.82	15.4	10.38
ENSMUSG00000030316	Tamm41	-0.543359	0.748319	12.74	9.19	11.81	8.39	5.4	9.86
ENSMUSG00000029192	Tbc1d14	-0.452195	0.748319	4.2	4.4	4.46	3.33	3.62	2.67
ENSMUSG00000004462	Tbccd1	-0.531608	0.748319	18.76	19.05	21.66	13.46	10.37	18.36
ENSMUSG00000034881	Tbxa2r	0.90309	0.748319	1	3.44	3.67	4.73	6.04	2.89
ENSMUSG00000053477	Tcf4	0.452354	0.748319	4.02	4.46	4.04	5.14	5.73	6.3
ENSMUSG00000038593	Tctn1	0.666352	0.748319	1.66	4.51	3.19	4.18	4.13	5.53
ENSMUSG00000044468	Tent5c	0.44918	0.748319	2.88	3.43	3.3	3.99	4.51	4.61
ENSMUSG00000028145	Them4	0.702687	0.748319	3.18	1.52	3.48	4.3	3.17	5.32
ENSMUSG00000054474	Thnsl2	0.525808	0.748319	5.05	7.77	4.41	7.97	8.47	7.65
ENSMUSG00000058756	Thra	0.735114	0.748319	3.64	11.06	9.94	10.51	12.94	13.57
ENSMUSG00000027076	Timm10	-0.722056	0.748319	45.2	16.86	24.53	15.74	11.85	22.33
ENSMUSG00000048007	Timm8a1	-0.748549	0.748319	34.43	10.79	16.07	10.54	9.28	12.87
ENSMUSG00000006315	Tmem147	-0.69516	0.748319	227.69	90.93	108.54	67.43	76.84	102.19
[truncated: 10,097 more rows]
