# Supplementary material for: Restoring bone marrow niche function rejuvenates aged hematopoietic stem cells by reactivating the DNA Damage Response
Source: Nat Commun. 2023 Apr 10;14:2018. doi: 10.1038/s41467-023-37783-4 (PMC10086043; doi:10.1038/s41467-023-37783-4)
Supplement: Supplementary file 8 — Supplemental Data 5 [file 41467_2023_37783_MOESM8_ESM.xlsx]

## Sheet: HALLMARK
Upregulated in Young LepR+ MSC	NES	NOM p-val	FDR q-val		Upregulated in Aged LepR+ MSC	NES	NOM p-val	FDR q-val
HALLMARK_MYC_TARGETS_V1	2.84842	0	0		HALLMARK_TNFA_SIGNALING_VIA_NFKB	-2.71232	0	0
HALLMARK_OXIDATIVE_PHOSPHORYLATION	2.5413	0	0		HALLMARK_HYPOXIA	-2.12846	0	0
HALLMARK_E2F_TARGETS	2.39373	0	0		HALLMARK_IL6_JAK_STAT3_SIGNALING	-2.11133	0	0
HALLMARK_DNA_REPAIR	2.0399	0	0		HALLMARK_INFLAMMATORY_RESPONSE	-1.89411	0	0.00130446
HALLMARK_MYC_TARGETS_V2	2.01724	0	0		HALLMARK_ESTROGEN_RESPONSE_EARLY	-1.81602	0	0.00353646
HALLMARK_G2M_CHECKPOINT	1.4337	0.00990099	0.0530246		HALLMARK_CHOLESTEROL_HOMEOSTASIS	-1.78048	0	0.00419115
					HALLMARK_APICAL_JUNCTION	-1.73866	0	0.00510645
					HALLMARK_IL2_STAT5_SIGNALING	-1.71833	0	0.00582535
					HALLMARK_ALLOGRAFT_REJECTION	-1.65418	0.0017094	0.0110387
					HALLMARK_ANGIOGENESIS	-1.64384	0.00738007	0.011741
					HALLMARK_TGF_BETA_SIGNALING	-1.62939	0.0128205	0.0127298
					HALLMARK_MYOGENESIS	-1.60812	0	0.013667
					HALLMARK_KRAS_SIGNALING_DN	-1.59763	0.00922509	0.0140236
					HALLMARK_HEDGEHOG_SIGNALING	-1.59359	0.0181488	0.0136712
					HALLMARK_APICAL_SURFACE	-1.5669	0.0255009	0.0170499
					HALLMARK_NOTCH_SIGNALING	-1.54149	0.0323194	0.0197651
					HALLMARK_EPITHELIAL_MESENCHYMAL_TRANSITION	-1.49513	0.00341297	0.0304094
					HALLMARK_MITOTIC_SPINDLE	-1.47477	0.00862069	0.0338497
					HALLMARK_INTERFERON_GAMMA_RESPONSE	-1.4673	0.00904159	0.0338558
					HALLMARK_APOPTOSIS	-1.45977	0.012069	0.0340766
					HALLMARK_COAGULATION	-1.45378	0.0070922	0.0346143
					HALLMARK_COMPLEMENT	-1.35671	0.0389171	0.0784128

## Sheet: REACTOME
Upregulated in Young LepR+ MSC	NES	NOM p-val	FDR q-val		Upregulated in Aged LepR+ MSC	NES	NOM p-val	FDR q-val
REACTOME_EUKARYOTIC_TRANSLATION_ELONGATION	3.14288	0	0		REACTOME_NUCLEAR_RECEPTOR_TRANSCRIPTION_PATHWAY	-2.06931	0	0.0313893
REACTOME_TRANSLATION	3.12731	0	0		REACTOME_BMAL1_CLOCK_NPAS2_ACTIVATES_CIRCADIAN_GENE_EXPRESSION	-2.04756	0	0.0208305
REACTOME_RRNA_PROCESSING	3.10964	0	0		REACTOME_CHEMOKINE_RECEPTORS_BIND_CHEMOKINES	-2.02082	0	0.0198775
REACTOME_SRP_DEPENDENT_COTRANSLATIONAL_PROTEIN_TARGETING_TO_MEMBRANE	3.10851	0	0		REACTOME_EGR2_AND_SOX10_MEDIATED_INITIATION_OF_SCHWANN_CELL_MYELINATION	-1.96854	0	0.0295534
REACTOME_EUKARYOTIC_TRANSLATION_INITIATION	3.10348	0	0		REACTOME_O_GLYCOSYLATION_OF_TSR_DOMAIN_CONTAINING_PROTEINS	-1.9609	0	0.0260156
REACTOME_SELENOAMINO_ACID_METABOLISM	3.03048	0	0		REACTOME_GPCR_LIGAND_BINDING	-1.93154	0	0.0341853
REACTOME_INFLUENZA_INFECTION	2.9135	0	0		REACTOME_INTERLEUKIN_10_SIGNALING	-1.89876	0	0.0429068
REACTOME_REGULATION_OF_EXPRESSION_OF_SLITS_AND_ROBOS	2.83621	0	0		REACTOME_ADORA2B_MEDIATED_ANTI_INFLAMMATORY_CYTOKINES_PRODUCTION	-1.88778	0.00188679	0.0428185
REACTOME_RESPONSE_OF_EIF2AK4_GCN2_TO_AMINO_ACID_DEFICIENCY	2.81543	0	0		REACTOME_G_ALPHA_S_SIGNALLING_EVENTS	-1.88577	0.00182149	0.0385367
REACTOME_RESPIRATORY_ELECTRON_TRANSPORT_ATP_SYNTHESIS_BY_CHEMIOSMOTIC_COUPLING_AND_HEAT_PRODUCTION_BY_UNCOUPLING_PROTEINS	2.7455	0	0		REACTOME_SIGNALING_BY_GPCR	-1.86889	0	0.0412109
REACTOME_MITOCHONDRIAL_TRANSLATION	2.744	0	0		REACTOME_REGULATION_OF_INSULIN_LIKE_GROWTH_FACTOR_IGF_TRANSPORT_AND_UPTAKE_BY_INSULIN_LIKE_GROWTH_FACTOR_BINDING_PROTEINS_IGFBPS	-1.86209	0	0.0411477
REACTOME_NONSENSE_MEDIATED_DECAY_NMD	2.68932	0	0		REACTOME_CIRCADIAN_CLOCK	-1.84769	0	0.0446766
REACTOME_THE_CITRIC_ACID_TCA_CYCLE_AND_RESPIRATORY_ELECTRON_TRANSPORT	2.68448	0	0		REACTOME_SIGNALING_BY_VEGF	-1.84538	0	0.0417628
REACTOME_CELLULAR_RESPONSE_TO_STARVATION	2.61299	0	0		REACTOME_ANTIMICROBIAL_PEPTIDES	-1.81132	0.00564972	0.0577636
REACTOME_RESPIRATORY_ELECTRON_TRANSPORT	2.59117	0	0		REACTOME_INTERFERON_GAMMA_SIGNALING	-1.8078	0	0.0569176
REACTOME_MITOCHONDRIAL_PROTEIN_IMPORT	2.56347	0	0		REACTOME_RAF_INDEPENDENT_MAPK1_3_ACTIVATION	-1.80164	0	0.057358
REACTOME_DNA_REPLICATION	2.55819	0	0		REACTOME_LAMININ_INTERACTIONS	-1.79667	0	0.0566736
REACTOME_ACTIVATION_OF_THE_MRNA_UPON_BINDING_OF_THE_CAP_BINDING_COMPLEX_AND_EIFS_AND_SUBSEQUENT_BINDING_TO_43S	2.55162	0	0		REACTOME_CLASS_A_1_RHODOPSIN_LIKE_RECEPTORS	-1.79164	0	0.0562246
REACTOME_METABOLISM_OF_AMINO_ACIDS_AND_DERIVATIVES	2.5186	0	0		REACTOME_CELL_EXTRACELLULAR_MATRIX_INTERACTIONS	-1.78938	0.00396825	0.0546186
REACTOME_DNA_REPLICATION_PRE_INITIATION	2.44553	0	0		REACTOME_DISEASES_ASSOCIATED_WITH_O_GLYCOSYLATION_OF_PROTEINS	-1.7874	0	0.0527813
REACTOME_COLLAGEN_BIOSYNTHESIS_AND_MODIFYING_ENZYMES	2.44432	0	0		REACTOME_ANTI_INFLAMMATORY_RESPONSE_FAVOURING_LEISHMANIA_PARASITE_INFECTION	-1.78238	0.00189036	0.0527011
REACTOME_CHROMOSOME_MAINTENANCE	2.42209	0	0		REACTOME_SIGNALLING_TO_ERKS	-1.71853	0.0093633	0.0954698
REACTOME_SIGNALING_BY_ROBO_RECEPTORS	2.39994	0	0		REACTOME_MOLECULES_ASSOCIATED_WITH_ELASTIC_FIBRES	-1.71456	0.0094162	0.0949748
REACTOME_COMPLEX_I_BIOGENESIS	2.39545	0	0		REACTOME_ESTROGEN_DEPENDENT_NUCLEAR_EVENTS_DOWNSTREAM_OF_ESR_MEMBRANE_SIGNALING	-1.71388	0.0215264	0.0913384
REACTOME_SWITCHING_OF_ORIGINS_TO_A_POST_REPLICATIVE_STATE	2.35735	0	0		REACTOME_LEISHMANIA_INFECTION	-1.70453	0	0.0960465
REACTOME_ORC1_REMOVAL_FROM_CHROMATIN	2.35077	0	0		REACTOME_REGULATION_OF_INSULIN_SECRETION	-1.70413	0.00184162	0.0925789
REACTOME_G2_M_CHECKPOINTS	2.33852	0	0		REACTOME_DAG_AND_IP3_SIGNALING	-1.6989	0.00596422	0.0935741
REACTOME_ASSEMBLY_OF_THE_PRE_REPLICATIVE_COMPLEX	2.33007	0	0
REACTOME_COLLAGEN_CHAIN_TRIMERIZATION	2.31379	0	0
REACTOME_COLLAGEN_DEGRADATION	2.31025	0	0
REACTOME_HIV_TRANSCRIPTION_INITIATION	2.29231	0	3.85096e-05
REACTOME_TRANSCRIPTION_OF_THE_HIV_GENOME	2.29082	0	3.73062e-05
REACTOME_COLLAGEN_FORMATION	2.28435	0	3.61757e-05
REACTOME_CELL_CYCLE_CHECKPOINTS	2.28262	0	3.51117e-05
REACTOME_ECM_PROTEOGLYCANS	2.28205	0	3.41085e-05
REACTOME_RNA_POLYMERASE_I_PROMOTER_ESCAPE	2.27436	0	6.56505e-05
REACTOME_TELOMERE_MAINTENANCE	2.26873	0	6.38762e-05
REACTOME_MRNA_SPLICING	2.26557	0	6.21952e-05
REACTOME_PROCESSING_OF_CAPPED_INTRON_CONTAINING_PRE_MRNA	2.25622	0	9.10533e-05
REACTOME_ACTIVATION_OF_ATR_IN_RESPONSE_TO_REPLICATION_STRESS	2.25574	0	8.8777e-05
REACTOME_CRISTAE_FORMATION	2.25569	0	8.66117e-05
REACTOME_RNA_POLYMERASE_III_TRANSCRIPTION_INITIATION_FROM_TYPE_1_PROMOTER	2.25561	0	8.45495e-05
REACTOME_MRNA_CAPPING	2.25403	0	8.25832e-05
REACTOME_S_PHASE	2.24548	0	0.000162529
REACTOME_SULFUR_AMINO_ACID_METABOLISM	2.24544	0	0.000158918
REACTOME_DNA_STRAND_ELONGATION	2.24372	0	0.000155463
REACTOME_MRNA_SPLICING_MINOR_PATHWAY	2.24371	0	0.000152155
REACTOME_ACTIVATION_OF_THE_PRE_REPLICATIVE_COMPLEX	2.20883	0	0.000246454
REACTOME_ASSEMBLY_OF_COLLAGEN_FIBRILS_AND_OTHER_MULTIMERIC_STRUCTURES	2.19165	0	0.000241424
REACTOME_FORMATION_OF_THE_EARLY_ELONGATION_COMPLEX	2.18924	0	0.000236596
REACTOME_APC_C_CDH1_MEDIATED_DEGRADATION_OF_CDC20_AND_OTHER_APC_C_CDH1_TARGETED_PROTEINS_IN_LATE_MITOSIS_EARLY_G1	2.17241	0	0.000275205
REACTOME_HIV_INFECTION	2.17105	0	0.000269913
REACTOME_MITOTIC_G1_PHASE_AND_G1_S_TRANSITION	2.16852	0	0.00026482
REACTOME_RNA_POLYMERASE_III_CHAIN_ELONGATION	2.16812	0	0.000259916
REACTOME_APC_C_MEDIATED_DEGRADATION_OF_CELL_CYCLE_PROTEINS	2.11288	0	0.000667884
REACTOME_EXTENSION_OF_TELOMERES	2.11194	0	0.000655958
REACTOME_HIV_TRANSCRIPTION_ELONGATION	2.09981	0	0.00072813
REACTOME_RRNA_MODIFICATION_IN_THE_NUCLEUS_AND_CYTOSOL	2.09734	0	0.000736483
REACTOME_RUNX1_REGULATES_TRANSCRIPTION_OF_GENES_INVOLVED_IN_DIFFERENTIATION_OF_HSCS	2.07758	0	0.00104716
REACTOME_SCF_SKP2_MEDIATED_DEGRADATION_OF_P27_P21	2.06582	0	0.00114745
REACTOME_DUAL_INCISION_IN_TC_NER	2.05515	0	0.0012848
REACTOME_FORMATION_OF_TC_NER_PRE_INCISION_COMPLEX	2.05304	0	0.00130259
REACTOME_TRANSCRIPTION_COUPLED_NUCLEOTIDE_EXCISION_REPAIR_TC_NER	2.04566	0	0.00141536
REACTOME_RNA_POLYMERASE_III_TRANSCRIPTION_INITIATION_FROM_TYPE_3_PROMOTER	2.04293	0	0.00144973
REACTOME_STABILIZATION_OF_P53	2.04231	0	0.00144658
REACTOME_NEGATIVE_REGULATION_OF_NOTCH4_SIGNALING	2.04195	0	0.0014428
REACTOME_FORMATION_OF_RNA_POL_II_ELONGATION_COMPLEX	2.03239	0	0.00159831
REACTOME_SNRNP_ASSEMBLY	2.0318	0	0.00159126
REACTOME_CROSS_PRESENTATION_OF_SOLUBLE_EXOGENOUS_ANTIGENS_ENDOSOMES	2.02391	0	0.00167011
REACTOME_DEPOSITION_OF_NEW_CENPA_CONTAINING_NUCLEOSOMES_AT_THE_CENTROMERE	2.01244	0	0.00181716
REACTOME_MISMATCH_REPAIR	2.01006	0	0.00185906
REACTOME_NUCLEOTIDE_EXCISION_REPAIR	2.00682	0	0.00193119
REACTOME_DEGRADATION_OF_AXIN	1.99838	0	0.0020655
REACTOME_CYCLIN_A_CDK2_ASSOCIATED_EVENTS_AT_S_PHASE_ENTRY	1.99757	0	0.00207054
REACTOME_HOST_INTERACTIONS_OF_HIV_FACTORS	1.98577	0	0.00238379
REACTOME_UCH_PROTEINASES	1.96694	0	0.0030516
REACTOME_ABORTIVE_ELONGATION_OF_HIV_1_TRANSCRIPT_IN_THE_ABSENCE_OF_TAT	1.9653	0	0.00312018
REACTOME_HIV_LIFE_CYCLE	1.95563	0	0.00345654
REACTOME_LAGGING_STRAND_SYNTHESIS	1.95071	0.00211416	0.00356239
REACTOME_THE_ROLE_OF_GTSE1_IN_G2_M_PROGRESSION_AFTER_G2_CHECKPOINT	1.94301	0	0.00389892
REACTOME_REGULATION_OF_RUNX3_EXPRESSION_AND_ACTIVITY	1.94098	0	0.00401061
REACTOME_FORMATION_OF_ATP_BY_CHEMIOSMOTIC_COUPLING	1.93952	0.00202429	0.00404599
REACTOME_RESOLUTION_OF_AP_SITES_VIA_THE_MULTIPLE_NUCLEOTIDE_PATCH_REPLACEMENT_PATHWAY	1.92371	0.00236967	0.0048845
REACTOME_TRANSCRIPTIONAL_REGULATION_BY_SMALL_RNAS	1.92324	0	0.00486852
REACTOME_MITOTIC_METAPHASE_AND_ANAPHASE	1.91913	0	0.00503133
REACTOME_SEPARATION_OF_SISTER_CHROMATIDS	1.919	0	0.00498712
REACTOME_DEGRADATION_OF_DVL	1.91332	0	0.00519047
REACTOME_POSTMITOTIC_NUCLEAR_PORE_COMPLEX_NPC_REFORMATION	1.89677	0.00230947	0.00610831
REACTOME_PCNA_DEPENDENT_LONG_PATCH_BASE_EXCISION_REPAIR	1.88847	0.00218341	0.00672136
REACTOME_NCAM1_INTERACTIONS	1.88129	0.00210084	0.00706967
REACTOME_DEGRADATION_OF_THE_EXTRACELLULAR_MATRIX	1.8769	0	0.00724746
REACTOME_DUAL_INCISION_IN_GG_NER	1.87547	0	0.00723185
REACTOME_GLOBAL_GENOME_NUCLEOTIDE_EXCISION_REPAIR_GG_NER	1.87155	0	0.00752377
REACTOME_HOMOLOGOUS_DNA_PAIRING_AND_STRAND_EXCHANGE	1.87037	0.00221729	0.00759286
REACTOME_VIRAL_MESSENGER_RNA_SYNTHESIS	1.87026	0	0.00751294
REACTOME_TELOMERE_EXTENSION_BY_TELOMERASE	1.86577	0.00424628	0.00777914
REACTOME_RNA_POLYMERASE_III_TRANSCRIPTION_TERMINATION	1.86564	0.00411523	0.00769895
REACTOME_RNA_POLYMERASE_II_TRANSCRIBES_SNRNA_GENES	1.86028	0	0.00796807
REACTOME_TELOMERE_C_STRAND_LAGGING_STRAND_SYNTHESIS	1.85852	0	0.00809106
REACTOME_HIV_ELONGATION_ARREST_AND_RECOVERY	1.8575	0.00223214	0.00810235
REACTOME_DNA_REPAIR	1.85635	0	0.00818918
REACTOME_RUNX2_REGULATES_BONE_DEVELOPMENT	1.85529	0.00638298	0.00821211
REACTOME_G1_S_DNA_DAMAGE_CHECKPOINTS	1.85009	0	0.00863699
REACTOME_INHIBITION_OF_DNA_RECOMBINATION_AT_TELOMERE	1.84291	0.00239234	0.00901699
REACTOME_HOMOLOGY_DIRECTED_REPAIR	1.8428	0	0.00896476
REACTOME_MRNA_DECAY_BY_3_TO_5_EXORIBONUCLEASE	1.83794	0.00590551	0.00924613
REACTOME_MITOTIC_SPINDLE_CHECKPOINT	1.8329	0	0.00966874
REACTOME_SIGNALING_BY_FGFR2_IIIA_TM	1.83157	0.00645161	0.00972099
REACTOME_RNA_POLYMERASE_III_TRANSCRIPTION	1.8315	0	0.0096432
REACTOME_BASE_EXCISION_REPAIR	1.83043	0	0.00966203
REACTOME_NCAM_SIGNALING_FOR_NEURITE_OUT_GROWTH	1.82838	0	0.00971364
REACTOME_DEFECTIVE_CFTR_CAUSES_CYSTIC_FIBROSIS	1.82331	0	0.0101773
REACTOME_TP53_REGULATES_TRANSCRIPTION_OF_DNA_REPAIR_GENES	1.81978	0	0.0104025
REACTOME_EXTRACELLULAR_MATRIX_ORGANIZATION	1.81755	0	0.0105793
REACTOME_AUF1_HNRNP_D0_BINDS_AND_DESTABILIZES_MRNA	1.81434	0	0.0107791
REACTOME_MET_ACTIVATES_PTK2_SIGNALING	1.81407	0.00210526	0.0107065
REACTOME_CITRIC_ACID_CYCLE_TCA_CYCLE	1.81102	0.00414079	0.010898
REACTOME_METABOLISM_OF_NUCLEOTIDES	1.80986	0	0.0109666
REACTOME_PROTEIN_LOCALIZATION	1.80702	0	0.0111559
REACTOME_G2_M_DNA_DAMAGE_CHECKPOINT	1.80121	0	0.0117559
REACTOME_TRNA_PROCESSING	1.80016	0	0.0117945
REACTOME_PROCESSIVE_SYNTHESIS_ON_THE_C_STRAND_OF_THE_TELOMERE	1.79726	0.00873363	0.0120366
REACTOME_PROCESSING_OF_DNA_DOUBLE_STRAND_BREAK_ENDS	1.78742	0.00665188	0.0131315
REACTOME_PROCESSIVE_SYNTHESIS_ON_THE_LAGGING_STRAND	1.78357	0.0152174	0.0135843
REACTOME_REGULATION_OF_PTEN_STABILITY_AND_ACTIVITY	1.77935	0	0.0140099
REACTOME_RUNX2_REGULATES_OSTEOBLAST_DIFFERENTIATION	1.77474	0.00824742	0.014489
REACTOME_DEGRADATION_OF_GLI1_BY_THE_PROTEASOME	1.77134	0	0.015046
REACTOME_PYRUVATE_METABOLISM_AND_CITRIC_ACID_TCA_CYCLE	1.77053	0.00215983	0.0150587
REACTOME_SIGNALING_BY_NOTCH4	1.77032	0	0.0149785
REACTOME_FGFR2_ALTERNATIVE_SPLICING	1.76954	0.0087146	0.0149729
REACTOME_RECOGNITION_OF_DNA_DAMAGE_BY_PCNA_CONTAINING_REPLICATION_COMPLEX	1.76553	0.00218341	0.0154657
REACTOME_CELL_CYCLE_MITOTIC	1.7632	0	0.0156347
REACTOME_HDR_THROUGH_HOMOLOGOUS_RECOMBINATION_HRR	1.75667	0.00220751	0.0164014
REACTOME_TRNA_PROCESSING_IN_THE_NUCLEUS	1.74989	0.00697674	0.0173117
REACTOME_METABOLISM_OF_COFACTORS	1.74898	0.012605	0.0173487
REACTOME_NEGATIVE_EPIGENETIC_REGULATION_OF_RRNA_EXPRESSION	1.74877	0.00470588	0.0172298
REACTOME_TRNA_AMINOACYLATION	1.74015	0.00689655	0.0184076
REACTOME_FORMATION_OF_INCISION_COMPLEX_IN_GG_NER	1.73687	0.00428265	0.0187418
REACTOME_DECTIN_1_MEDIATED_NONCANONICAL_NF_KB_SIGNALING	1.73419	0.00224719	0.0190742
REACTOME_RESOLUTION_OF_ABASIC_SITES_AP_SITES	1.73141	0.00925926	0.0193709
REACTOME_POLYMERASE_SWITCHING_ON_THE_C_STRAND_OF_THE_TELOMERE	1.726	0.0153509	0.0201571
REACTOME_CARGO_CONCENTRATION_IN_THE_ER	1.72276	0.00221239	0.0205926
REACTOME_TRANSPORT_OF_MATURE_TRANSCRIPT_TO_CYTOPLASM	1.72206	0.00226244	0.0206065
REACTOME_ASYMMETRIC_LOCALIZATION_OF_PCP_PROTEINS	1.72079	0.00619835	0.020675
REACTOME_TRANSCRIPTIONAL_REGULATION_BY_RUNX2	1.717	0	0.0211871
REACTOME_REGULATION_OF_RAS_BY_GAPS	1.71366	0.00222717	0.0216393
REACTOME_GENE_SILENCING_BY_RNA	1.71059	0	0.0221411
REACTOME_E2F_MEDIATED_REGULATION_OF_DNA_REPLICATION	1.70916	0.012848	0.0221988
REACTOME_CELLULAR_RESPONSE_TO_HYPOXIA	1.70594	0	0.0227161
REACTOME_CYTOPROTECTION_BY_HMOX1	1.70223	0	0.0233458
REACTOME_MICRORNA_MIRNA_BIOGENESIS	1.70139	0.0174292	0.0233684
REACTOME_HDR_THROUGH_SINGLE_STRAND_ANNEALING_SSA	1.69126	0.00660793	0.0251473
REACTOME_METABOLISM_OF_POLYAMINES	1.68852	0.00220264	0.0255405
REACTOME_RNA_POLYMERASE_II_TRANSCRIPTION_TERMINATION	1.67861	0.0046729	0.0276219
REACTOME_HEDGEHOG_LIGAND_BIOGENESIS	1.67381	0.00636943	0.0285837
REACTOME_G1_S_SPECIFIC_TRANSCRIPTION	1.66816	0.00877193	0.0297565
REACTOME_ABC_TRANSPORTER_DISORDERS	1.66589	0.00438597	0.0301252
REACTOME_APC_C_CDC20_MEDIATED_DEGRADATION_OF_CYCLIN_B	1.66581	0.00863931	0.029942
REACTOME_NUCLEOBASE_BIOSYNTHESIS	1.6591	0.0144928	0.0313397
REACTOME_RNA_POLYMERASE_I_TRANSCRIPTION_TERMINATION	1.65572	0.0171306	0.0318285
REACTOME_GAP_FILLING_DNA_REPAIR_SYNTHESIS_AND_LIGATION_IN_GG_NER	1.65191	0.0138889	0.0325254
REACTOME_CELLULAR_RESPONSE_TO_CHEMICAL_STRESS	1.64301	0	0.0347911
REACTOME_REGULATION_OF_HMOX1_EXPRESSION_AND_ACTIVITY	1.6327	0.00849257	0.037397
REACTOME_MITOCHONDRIAL_FATTY_ACID_BETA_OXIDATION	1.63174	0.0261569	0.037455
REACTOME_RNA_POLYMERASE_I_TRANSCRIPTION_INITIATION	1.62957	0.0132159	0.0378211
REACTOME_TRANSLESION_SYNTHESIS_BY_POLH	1.62721	0.0208333	0.0382515
REACTOME_PIWI_INTERACTING_RNA_PIRNA_BIOGENESIS	1.62677	0.0174673	0.0381352
REACTOME_FGFR2_MUTANT_RECEPTOR_ACTIVATION	1.62406	0.0236052	0.0387067
REACTOME_MET_PROMOTES_CELL_MOTILITY	1.6232	0.0154185	0.0386816
REACTOME_CYTOSOLIC_TRNA_AMINOACYLATION	1.61962	0.0186722	0.0393769
REACTOME_RESOLUTION_OF_SISTER_CHROMATID_COHESION	1.6148	0	0.0406388
REACTOME_APC_CDC20_MEDIATED_DEGRADATION_OF_NEK2A	1.61413	0.0317125	0.0405865
REACTOME_INTEGRIN_CELL_SURFACE_INTERACTIONS	1.60571	0.00694444	0.0432424
REACTOME_SIGNALING_BY_PDGF	1.60299	0.00896861	0.0438021
REACTOME_TERMINATION_OF_TRANSLESION_DNA_SYNTHESIS	1.59381	0.0138568	0.0466351
REACTOME_TRANSPORT_OF_MATURE_MRNAS_DERIVED_FROM_INTRONLESS_TRANSCRIPTS	1.59288	0.0136986	0.0467459
REACTOME_INTERACTIONS_OF_REV_WITH_HOST_CELLULAR_PROTEINS	1.59125	0.025974	0.0470249
REACTOME_NUCLEOBASE_CATABOLISM	1.58292	0.025974	0.0496676
REACTOME_BASIGIN_INTERACTIONS	1.56523	0.0326797	0.0560342
REACTOME_INHIBITION_OF_THE_PROTEOLYTIC_ACTIVITY_OF_APC_C_REQUIRED_FOR_THE_ONSET_OF_ANAPHASE_BY_MITOTIC_SPINDLE_CHECKPOINT_COMPONENTS	1.55572	0.0295455	0.0595171
REACTOME_M_PHASE	1.55269	0	0.0605772
REACTOME_ABERRANT_REGULATION_OF_MITOTIC_EXIT_IN_CANCER_DUE_TO_RB1_DEFECTS	1.54855	0.04375	0.0620994
REACTOME_TRANSPORT_OF_THE_SLBP_DEPENDANT_MATURE_MRNA	1.54297	0.026087	0.0642933
REACTOME_ABC_FAMILY_PROTEINS_MEDIATED_TRANSPORT	1.53654	0.007109	0.0667931
REACTOME_MEIOTIC_RECOMBINATION	1.52791	0.038961	0.0704148
REACTOME_DEADENYLATION_DEPENDENT_MRNA_DECAY	1.52537	0.0242826	0.0712464
REACTOME_REGULATION_OF_MRNA_STABILITY_BY_PROTEINS_THAT_BIND_AU_RICH_ELEMENTS	1.52517	0.00238663	0.0709772
REACTOME_DNA_DOUBLE_STRAND_BREAK_REPAIR	1.51873	0.00222222	0.0737223
REACTOME_SUMOYLATION_OF_DNA_REPLICATION_PROTEINS	1.51633	0.0225873	0.0744881
REACTOME_DNA_DAMAGE_BYPASS	1.51468	0.0286344	0.0749668
REACTOME_REGULATION_OF_RUNX2_EXPRESSION_AND_ACTIVITY	1.51325	0.0158014	0.0752796
REACTOME_PROCESSING_OF_CAPPED_INTRONLESS_PRE_MRNA	1.50878	0.0271967	0.0771405
REACTOME_TRANSLESION_SYNTHESIS_BY_Y_FAMILY_DNA_POLYMERASES_BYPASSES_LESIONS_ON_DNA_TEMPLATE	1.50759	0.0374449	0.0774924
REACTOME_ASSOCIATION_OF_TRIC_CCT_WITH_TARGET_PROTEINS_DURING_BIOSYNTHESIS	1.50376	0.0214133	0.0789333
REACTOME_DISEASES_ASSOCIATED_WITH_GLYCOSYLATION_PRECURSOR_BIOSYNTHESIS	1.50301	0.0466667	0.0789742
REACTOME_DEGRADATION_OF_BETA_CATENIN_BY_THE_DESTRUCTION_COMPLEX	1.50245	0.0154525	0.0788649
REACTOME_NUCLEAR_IMPORT_OF_REV_PROTEIN	1.49572	0.0402685	0.0821815
REACTOME_MITOTIC_G2_G2_M_PHASES	1.48896	0.00235294	0.0857231
REACTOME_PHOSPHORYLATION_OF_THE_APC_C	1.48861	0.0591966	0.0854699
REACTOME_SIGNALING_BY_FGFR2_IN_DISEASE	1.47887	0.052	0.0905229
REACTOME_RNA_POLYMERASE_I_TRANSCRIPTION	1.47275	0.0340909	0.093676
