# Supplementary material for: Restoring bone marrow niche function rejuvenates aged hematopoietic stem cells by reactivating the DNA Damage Response
Source: Nat Commun. 2023 Apr 10;14:2018. doi: 10.1038/s41467-023-37783-4 (PMC10086043; doi:10.1038/s41467-023-37783-4)
Supplement: Supplementary file 9 — Supplemental Data 6 [file 41467_2023_37783_MOESM9_ESM.xlsx]

## Sheet: Young vs Aged BMECs
ENSEMBL ID	Gene Symbol	logFC	adj-P-Val	Young BMEC_1	Young BMEC_2	Young BMEC_3	Aged BMEC_1	Aged BMEC_2	Aged BMEC_3
ENSMUSG00000020810	Cygb	2.044	0.000699215	4.06	3.44	3.68	15.27	15.54	15.19
ENSMUSG00000061852	Gm53056	2.6172	0.000699215	1.36	1.58	1.42	8.26	10.05	8.49
ENSMUSG00000029309	Sparcl1	-2.42658	0.00356295	22.69	22.19	26.69	4.64	3.51	5.31
ENSMUSG00000032878	Ccdc85a	-1.3768	0.00356295	2.78	2.98	2.96	1.06	1.11	1.19
ENSMUSG00000087057	Gm11730	-1.56023	0.00356295	4.43	4.06	4.13	1.38	1.32	1.59
ENSMUSG00000078670	Fam174b	1.62981	0.00512399	8.32	7.88	8.69	28.26	21.76	27.46
ENSMUSG00000098112	Bin2	1.72418	0.00512399	6.08	5.81	6.89	24.17	19.9	18.25
ENSMUSG00000028525	Pde4b	-1.68564	0.00575685	9.15	6.8	7.58	2.63	2.08	2.59
ENSMUSG00000030214	Plbd1	2.0014	0.00575685	2.88	2.33	3.27	9.14	12.6	12.23
ENSMUSG00000030671	Pde3b	-1.02135	0.00575685	2.31	2.32	2.27	1.1	1.16	1.14
ENSMUSG00000035352	Ccl12	-1.98369	0.00575685	40.41	27.8	35.3	8.73	7.5	9.79
ENSMUSG00000040152	Thbs1	-1.47126	0.00575685	5.55	4.89	5.18	1.67	1.82	2.17
ENSMUSG00000044678	Ly6k	1.32957	0.00575685	1.11	1.21	1	2.58	2.84	2.91
ENSMUSG00000056629	Fkbp2	1.32115	0.00575685	22.57	27.98	25.5	66.96	59.24	63.33
ENSMUSG00000082658	Fau-ps2	-1.75265	0.00575685	4.77	3.48	4.61	1.24	1.12	1.44
ENSMUSG00000098188	Sowahc	-1.42372	0.00575685	13.82	13.76	12.06	4.59	5.65	4.58
ENSMUSG00000037868	Egr2	-1.09012	0.00582115	43.48	40	44.81	20.06	19.21	20.96
ENSMUSG00000090186	Gm52951	2.01653	0.00607825	2.26	1.7	1.6	7.98	5.94	8.59
ENSMUSG00000026020	Nop58	-0.99482	0.00671162	9.23	8.97	8.75	4.63	4.63	4.27
ENSMUSG00000027210	Meis2	1.30918	0.00671162	2.81	3.21	2.83	8.37	7.01	6.62
ENSMUSG00000065771	NA	-1.33345	0.0071954	2.17	2.95	2.5	1	1	1
ENSMUSG00000025666	Tmem47	-1.28741	0.00752629	8.96	9.56	8.16	3.34	3.41	4.22
ENSMUSG00000026826	Nr4a2	-1.13614	0.00752629	26.19	31.57	25.49	12.53	12.9	12.28
ENSMUSG00000026890	Lhx6	-1.00257	0.00752629	6.13	6.64	6.04	2.99	3.07	3.33
ENSMUSG00000029455	Aldh2	1.0002	0.00752629	9.84	11.13	10.05	20.14	20.24	21.61
ENSMUSG00000031283	Chrdl1	-1.16219	0.00752629	2.82	2.94	2.67	1.39	1.28	1.11
ENSMUSG00000079457	Gm7609	1.10879	0.00752629	1.28	1.16	1.3	2.92	2.42	2.74
ENSMUSG00000088787	NA	-1.28073	0.00752629	4.03	4.03	4.32	1.89	1.43	1.81
ENSMUSG00000004655	Aqp1	1.45683	0.00787333	350.88	448.95	400.51	1050.83	1301.73	954.04
ENSMUSG00000021701	Plk2	-0.937191	0.00787333	297.94	304.04	303.85	148.03	156.67	169.05
ENSMUSG00000024486	Hbegf	-0.911331	0.00787333	26.15	24.46	26.69	13.19	14.4	13.51
ENSMUSG00000028633	Ctps1	-0.879254	0.00787333	70.85	67.99	67.78	35.88	37.51	38.98
ENSMUSG00000030218	Mgp	1.89063	0.00787333	8.07	11.72	9.29	35.79	28.05	44.62
ENSMUSG00000035873	Pawr	-0.899666	0.00787333	31.39	33.18	30.7	17.22	17.75	16.11
ENSMUSG00000036022	Fam122b	-1.05716	0.00787333	19.18	18.69	21.53	10.32	9.53	8.71
ENSMUSG00000036822	Topors	-1.29222	0.00787333	46.91	46.07	42.77	20.48	20.03	15.34
ENSMUSG00000040562	Gstm2	1.3676	0.00787333	8.84	7.96	10.25	27.26	20.57	22.1
ENSMUSG00000047735	Samd9l	-1.33021	0.00787333	7.33	6.08	6.16	3.01	2.25	2.55
ENSMUSG00000049130	C5ar1	1.63108	0.00787333	49.22	54.32	46.26	176.6	177.01	117.58
ENSMUSG00000054072	Iigp1	-1.51263	0.00787333	390.41	270.13	288.65	123.52	100.4	105.67
ENSMUSG00000097418	Mir155hg	-1.66455	0.00787333	5.24	3.87	4.51	1.69	1.49	1.14
ENSMUSG00000014602	Kif1a	1.03665	0.00858546	6.21	7.28	5.88	13.4	13.55	12.64
ENSMUSG00000063388	BC023105	-1.90288	0.00941542	9.91	10.48	11.88	4.02	2.24	2.62
ENSMUSG00000022878	Adipoq	-1.01867	0.0106278	15.47	13.51	13.34	6.65	6.53	7.72
ENSMUSG00000012428	Steap4	-1.08003	0.0112697	5.19	5.13	5.84	2.73	2.2	2.74
ENSMUSG00000048924	Ccdc125	-0.800338	0.0112697	10	9.63	9.5	5.35	5.67	5.71
ENSMUSG00000053398	Phgdh	0.872217	0.0112697	3.32	3.09	3.22	5.41	6.05	6.19
ENSMUSG00000025165	Sectm1a	0.820944	0.011466	25.6	23.28	24.95	45.3	42.78	42.3
ENSMUSG00000091549	Gm6548	-1.00029	0.011466	5.39	5.36	4.99	2.67	2.31	2.92
ENSMUSG00000018899	Irf1	-1.06628	0.0130033	230.28	178.31	189.22	102.49	89.1	92.66
ENSMUSG00000029503	P2rx2	1.08006	0.0130033	1.05	1.12	1.2	2.51	2.02	2.63
ENSMUSG00000041734	Kirrel	-0.895361	0.0130033	3.34	3.29	3.6	1.79	1.7	2.02
ENSMUSG00000049516	Spty2d1	-0.821867	0.0130107	17.54	15.88	15.85	8.98	9.77	9.11
ENSMUSG00000002059	Rab34	0.803518	0.0131652	4.76	5.35	5.28	9.19	8.78	8.86
ENSMUSG00000007891	Ctsd	0.785135	0.0131652	181.2	201.28	195.86	337.78	339.32	318.94
ENSMUSG00000022040	Ephx2	1.10372	0.0131652	1.72	1.48	1.66	3.8	3.78	2.92
ENSMUSG00000035566	Pcdh17	-1.35788	0.0131652	5.43	4.46	4.47	1.57	1.75	2.34
ENSMUSG00000037169	Mycn	-1.04122	0.0131652	3.47	2.95	3.96	1.6	1.69	1.72
ENSMUSG00000038007	Acer2	0.889478	0.0131652	20.69	20.15	21.83	36.61	43.37	36.44
ENSMUSG00000047205	Dusp18	-0.985149	0.0131652	3.83	3.26	4.06	1.94	1.97	1.71
ENSMUSG00000074093	Svip	0.94616	0.0131652	2.67	2.18	2.53	4.84	4.98	4.37
ENSMUSG00000086603	Gm13620	0.896149	0.0131652	1.68	1.86	1.57	3.12	3.39	2.99
ENSMUSG00000111434	Gm47121	1.33541	0.0131652	5.61	6.61	6.25	15.79	12.44	18.96
ENSMUSG00000019467	Arhgef25	0.777646	0.0138013	2.27	2.06	2.06	3.71	3.77	3.47
ENSMUSG00000023064	Sncg	0.891378	0.0138013	17.52	20.25	21	38.34	36.34	34.13
ENSMUSG00000026956	Uap1l1	0.826372	0.0138013	6.65	6.75	6.94	12.87	10.91	12.37
ENSMUSG00000030660	Pik3c2a	-0.922573	0.0138013	8.81	8.26	7.14	4.13	4.55	4.06
ENSMUSG00000031196	F8	-0.975934	0.0138013	26.17	28.17	21.82	13.59	12.2	12.75
ENSMUSG00000042379	Esm1	-1.31107	0.0138013	11.68	12.26	9.6	4.34	3.77	5.5
ENSMUSG00000093105	NA	-1.33929	0.0138013	4.5	4.5	3.68	1.36	2.05	1.65
ENSMUSG00000054641	Mmrn1	-0.983302	0.0144053	65.5	79.48	68.99	39.97	36.07	32.24
ENSMUSG00000085977	Gm5970	-1.86119	0.0144477	12.83	9.24	6.75	2.11	2.69	2.94
ENSMUSG00000020580	Rock2	-0.893327	0.014486	10.91	10.59	10.14	5.94	4.98	6.18
ENSMUSG00000030017	Reg3g ENSMUSG00000030017	1.83865	0.014486	1.7	2.1	1.65	7.92	4.38	7.77
ENSMUSG00000045730	Adrb2	-1.04484	0.014486	23.28	22.02	19.54	9.19	12.18	10.19
ENSMUSG00000101862	Gm8918	-1.31651	0.014486	6.95	4.82	7.01	2.54	2.2	2.72
ENSMUSG00000113072	Gm47820	0.742106	0.014486	1.59	1.52	1.42	2.52	2.47	2.58
ENSMUSG00000019989	Enpp3	-1.29602	0.0146436	5.3	5.57	5.68	2.81	2.29	1.76
ENSMUSG00000020988	L2hgdh	-0.963909	0.0146436	20.65	19.41	18.44	8.54	10.96	10.64
ENSMUSG00000022797	Tfrc	-0.837034	0.0146436	5.23	4.66	5.55	3.02	2.91	2.7
ENSMUSG00000022883	Robo1	-1.04678	0.0146436	4.47	3.87	3.76	1.94	2.25	1.69
ENSMUSG00000024043	Arhgap28	-0.76081	0.0151231	5.83	6.43	6.22	3.62	3.86	3.43
ENSMUSG00000017002	Slpi	1.40179	0.0152641	1.37	1.63	2.1	4.02	4.03	5.34
ENSMUSG00000026656	Fcgr2b	1.35798	0.0152641	100.92	125.11	127.08	317.01	363.27	234.65
ENSMUSG00000033149	Phldb2	-0.713488	0.0152641	27.12	27.38	26.74	17.47	15.68	16.44
ENSMUSG00000039031	Arhgap18	-0.85922	0.0152641	22.52	23.03	23.67	14.37	11.43	12.52
ENSMUSG00000059159	Gm8129	0.914439	0.0152641	9.62	8.8	9.26	19.86	15.34	17.23
ENSMUSG00000002900	Lamb1	-1.32527	0.0152803	4.54	3.39	4.55	1.33	1.78	1.88
ENSMUSG00000041378	Cldn5	0.742486	0.0152803	496.35	496.02	461.51	865.47	800.38	768.16
ENSMUSG00000003411	Rab3b	1.04557	0.0153243	2.24	1.82	2.46	4.6	4.02	4.77
ENSMUSG00000028630	Dyrk2	-0.706763	0.0153243	7.44	7.21	6.73	4.47	4.33	4.29
ENSMUSG00000042417	Ccno	-0.716575	0.0153431	6.77	6.63	6.28	3.84	3.92	4.22
ENSMUSG00000081249	Gm11517	-1.18668	0.0153431	4.5	4.84	5.98	2.05	2.01	2.68
ENSMUSG00000070280	Slc22a14	-1.82818	0.0158136	8.6	8.72	13.89	2.69	2.27	3.81
ENSMUSG00000022462	Slc38a2	-0.887402	0.015871	132.73	132.77	132.27	71.41	82.23	62.71
ENSMUSG00000022893	Adamts1	-0.742707	0.015871	269.84	254.36	234.49	143.93	153.17	155.82
ENSMUSG00000038151	Prdm1	-0.945346	0.015871	3.37	2.51	2.92	1.44	1.57	1.53
ENSMUSG00000039831	Arhgap29	-0.655309	0.015871	49.4	51.04	51.34	32.06	32.44	31.86
ENSMUSG00000045288	Ush1g	1.11506	0.015871	2.55	2.06	2.01	4.14	4.62	5.61
ENSMUSG00000094551	NA	-1.2926	0.015871	14.89	11.63	13.13	6.9	4.67	4.8
ENSMUSG00000025584	Pde8a	-0.687034	0.0159605	12.4	12.7	11.83	7.56	7.4	7.98
ENSMUSG00000029762	Akr1b8	0.815855	0.0159605	44.23	40.51	38.29	79.25	70.63	66.86
ENSMUSG00000083632	Gm11786	1.24023	0.0159605	1	1	1.27	2.75	2.97	2.05
ENSMUSG00000005871	Apc	-0.788965	0.0165845	5.15	4.77	4.22	2.75	2.61	2.8
ENSMUSG00000021319	Sfrp4	-1.16946	0.0165845	3.68	2.63	2.44	1.22	1.35	1.26
ENSMUSG00000024962	Vegfb	0.786856	0.0165845	11.11	11.22	11.9	21.78	17.91	19.53
ENSMUSG00000025279	Dnase1l3	0.693125	0.0165845	89.93	96.09	89.65	154.12	151.2	140.5
ENSMUSG00000025586	Cpeb1	1.08213	0.0165845	1.87	1.97	1.87	4.55	3.2	4.49
ENSMUSG00000032908	Sgpp2	1.66696	0.0165845	5.68	8.85	7.98	23.49	30.53	17.91
ENSMUSG00000056999	Ide	0.750223	0.0165845	13.02	13.19	11.56	21.59	22.09	19.81
ENSMUSG00000059970	Hspa2	-0.77095	0.0165845	29.79	26.62	32.18	17.18	17.88	16.72
ENSMUSG00000021365	Nedd9	-0.697237	0.0171463	32.35	35.16	34.35	19.67	21.96	21.22
ENSMUSG00000090795	Gm7346	2.50868	0.0171463	2.65	1.55	1.09	8.4	13.74	7.15
ENSMUSG00000099937	Gm28872	-1.2082	0.0171463	2.66	2.94	3.12	1.57	1	1.26
ENSMUSG00000048489	Depp1	1.3997	0.0180147	804.97	1033.41	1132.85	2948.03	1973.88	2974.61
ENSMUSG00000002985	Apoe	0.697597	0.0180525	915.65	965.98	944.2	1630.34	1417.21	1541.85
ENSMUSG00000019846	Lama4	-1.3474	0.0180525	7.34	6.14	6.62	1.95	2.84	3.27
ENSMUSG00000039967	Zfp292 ENSMUSG00000039967	-0.888178	0.0180525	6.32	6.74	5.24	3.4	3.01	3.44
ENSMUSG00000045777	Ifitm10	0.882956	0.0180525	4.73	5.12	4.24	9.69	7.71	8.62
ENSMUSG00000068220	Lgals1	1.54517	0.0180525	42.7	47.58	50.72	190.1	134.95	99.84
ENSMUSG00000004626	Stxbp2	0.777028	0.0183888	1.53	1.61	1.87	2.99	2.72	2.85
ENSMUSG00000019966	Kitl	-0.791011	0.0183888	4.66	4.49	4.98	2.89	2.4	2.9
ENSMUSG00000020463	Ppp4r3b	-1.01809	0.0183888	15.81	16.83	15.44	8.65	8.99	6.36
ENSMUSG00000020464	Pnpt1	-0.623875	0.0183888	12.66	12.51	12.15	8.23	8.16	7.83
ENSMUSG00000020687	Cdc27	-0.650115	0.0183888	7.69	8.15	7.74	5.23	5	4.8
ENSMUSG00000022564	Grina	0.759131	0.0183888	88.53	93.15	87.55	169.39	148.52	139.13
ENSMUSG00000025529	Zfp711	-0.841589	0.0183888	5.91	6.34	5.49	3.01	3.77	3.15
ENSMUSG00000035021	Baz1a	-0.627737	0.0183888	7.43	7.42	7.66	4.72	4.88	4.97
ENSMUSG00000056870	Gulp1	-0.735518	0.0183888	5.61	5.55	6.35	3.71	3.28	3.52
ENSMUSG00000065258	Gm23969	-1.14151	0.0183888	3.36	3.96	4.39	1.61	2.18	1.55
ENSMUSG00000064267	Hvcn1	0.784675	0.0193433	3.01	2.55	2.88	5.26	4.43	4.85
ENSMUSG00000017144	Rnd3	-0.808112	0.020128	4.83	4.66	5.14	2.92	2.42	3.05
ENSMUSG00000025232	Hexa	0.634869	0.020128	61.61	65.07	67.18	97.82	103.57	99.53
ENSMUSG00000022789	Dnm1l	-0.685006	0.020645	15.92	15.66	15.69	10.72	9.66	9.09
ENSMUSG00000029330	Cds1	0.845309	0.020645	1.52	1.26	1.57	2.41	2.53	2.86
ENSMUSG00000033943	Mga	-0.659804	0.020645	6.98	6.5	6.09	4.2	4.15	4.02
ENSMUSG00000053289	Ddx10	-0.772357	0.020645	11.39	11.25	9.93	7.06	6.13	5.9
ENSMUSG00000071178	Serpina1b	1.05122	0.020645	2.14	2.29	1.97	3.78	4.11	5.53
ENSMUSG00000042622	Maff	-0.788752	0.021009	39.85	38.57	35.97	25.24	20.23	21
ENSMUSG00000038250	Usp38	-0.743707	0.0212549	11.66	12.32	10.53	6.95	7.37	6.29
ENSMUSG00000042515	Pwwp3b	-1.33377	0.0213601	18.36	21.3	22.44	11.25	7.27	6.7
ENSMUSG00000075015	Gm10801	-2.43288	0.0213601	49.67	53.16	23.93	5.75	11.48	6.08
ENSMUSG00000019970	Sgk1	-0.750797	0.0214188	407.24	403.7	408.27	251.26	211.72	264.81
ENSMUSG00000028397	Kdm4c	-0.59968	0.021859	8.89	8.67	9.19	6	5.75	5.9
ENSMUSG00000071177	Serpina1d	1.17751	0.021859	1.03	1.16	1.3	2.2	2.41	3.39
ENSMUSG00000029306	Ibsp	-2.23416	0.0221986	33.75	32.54	13.17	5.36	5.56	4.66
ENSMUSG00000025351	Cd63	0.823935	0.0222032	91.08	89.39	89.49	188.62	144.58	148.21
ENSMUSG00000055912	Tmem150a	0.741485	0.0222216	17.16	15.3	14.9	28.58	23.94	26.72
ENSMUSG00000024610	Cd74	1.40332	0.0224564	31.54	26.06	40.67	87.84	66.51	105.89
ENSMUSG00000029708	Gcc1	-0.653193	0.0224564	19.66	21.8	21.09	12.4	13.65	13.73
ENSMUSG00000072501	Phf20l1	-0.707367	0.0224564	17.95	19.61	17.63	12.41	10.5	10.94
ENSMUSG00000075602	Ly6a	0.833452	0.0224564	345.64	288.23	355.32	658.07	553.61	549.78
ENSMUSG00000024197	Plin3	0.605951	0.0225454	16.05	16.17	15.89	25.79	23.47	24.02
ENSMUSG00000078695	Cisd3	0.747574	0.0225454	11.66	11.92	11	21.8	19.12	17.36
ENSMUSG00000001663	Gstt1	1.24096	0.022841	1.89	2.12	2.56	6.49	5.14	4.06
ENSMUSG00000028108	Ecm1	0.662799	0.0228712	28.21	30.88	30.11	50.64	43.85	46.87
ENSMUSG00000010175	Prox1	-0.791183	0.0229141	2.69	2.87	2.54	1.4	1.51	1.79
ENSMUSG00000014496	Ankrd28	-0.789674	0.0229335	7.2	7.33	5.91	4.26	3.72	3.81
ENSMUSG00000023911	Flywch2	0.654233	0.0229975	4.42	4.73	4.83	6.8	7.44	7.78
ENSMUSG00000005686	Ampd3	0.749171	0.0231587	2.96	2.81	2.78	4.18	5.35	4.91
ENSMUSG00000021109	Hif1a	-0.659127	0.0231587	99.39	97.62	90.46	58.04	66.12	58.08
ENSMUSG00000022018	Rgcc	-0.775017	0.0231587	403.19	347.53	335.21	234.17	192.07	208.41
ENSMUSG00000022122	Ednrb	-1.85216	0.0231587	15	12.89	12.68	3.67	2.41	5.89
ENSMUSG00000027832	Ptx3	-0.919511	0.0231587	7.73	8.37	8.74	3.56	4.81	4.88
ENSMUSG00000028709	Mob3c	-0.659479	0.0231587	21.21	18.36	21.53	12.57	13.03	12.99
ENSMUSG00000029007	Agtrap	0.643928	0.0231587	11.96	12.75	12.44	17.77	19.8	20.57
ENSMUSG00000031387	Renbp	0.691383	0.0231587	25.23	24.22	23.53	44	36.52	37.68
ENSMUSG00000035373	Ccl7	-1.89696	0.0231587	2.75	3.62	6.59	1	1.27	1
ENSMUSG00000039634	Zfp189	-0.702557	0.0231587	10.41	11.81	10.35	6.28	7.3	6.44
ENSMUSG00000041420	Meis3	0.634622	0.0231587	6.58	7.01	6.58	9.69	11.11	10.55
ENSMUSG00000041633	Kctd12b	-0.678929	0.0231587	21.74	22.82	19.08	12.81	13.3	13.54
ENSMUSG00000041846	Ppp4r3a	-0.682694	0.0231587	6.18	6.54	5.83	3.94	4.12	3.51
ENSMUSG00000042599	Kdm7a	-0.660467	0.0231587	5.21	5.14	4.58	2.98	3.33	3.13
ENSMUSG00000046311	Zfp62	-0.867275	0.0231587	4.46	4.8	4.14	2.88	2.38	2.13
ENSMUSG00000075014	Gm10800	-2.33294	0.0231587	420.62	456.61	212.05	68.56	102.08	45.5
ENSMUSG00000079547	H2-DMb1	1.91346	0.0231587	4.44	2.21	4.98	12.21	12.69	16.86
ENSMUSG00000051669	AU021092	0.800092	0.0233501	2.03	1.64	2.14	3.52	3.18	3.36
ENSMUSG00000103013	Gm37503	-0.745007	0.0233501	5.8	5.8	5.72	2.98	3.6	3.81
ENSMUSG00000000753	Serpinf1	0.780983	0.0235325	3.58	2.98	3.01	5.67	4.87	5.9
ENSMUSG00000022816	Fstl1	-1.03434	0.0235325	13.15	10.79	12.65	4.87	5.86	7.32
ENSMUSG00000026536	Mnda	-0.772334	0.0235325	10.87	8.62	9.14	5.25	5.42	6.04
ENSMUSG00000034855	Cxcl10	-2.20534	0.0235325	119.05	60.94	63.71	22.82	19.76	10.45
ENSMUSG00000094870	Zfp131	-0.786718	0.0235325	14.45	14.49	16.24	10.11	8.24	7.95
ENSMUSG00000098221	Gm27030	0.743055	0.0235325	2.13	1.85	2.17	3.33	3.16	3.81
ENSMUSG00000038587	Akap12	-1.04218	0.0236969	58.31	65.56	66.15	37.8	24.31	31.51
ENSMUSG00000056579	Tug1	-0.635585	0.0236969	12.91	12.3	11.75	7.66	8.57	7.58
ENSMUSG00000011179	Odc1	-0.930257	0.0240065	109.59	97.93	96.03	63.43	53.57	43.83
ENSMUSG00000040297	Suco	-0.650074	0.0240065	6.13	6.39	5.37	3.82	3.81	3.74
ENSMUSG00000032649	Colgalt2	-1.1092	0.0242457	6.03	5.6	5.17	1.96	2.89	3.07
ENSMUSG00000042677	Zc3h12a	-0.656128	0.0242457	32.13	30.52	33.29	21.94	20.53	18.52
ENSMUSG00000095969	NA	-0.89776	0.0242457	15.13	14.6	16.83	10.08	7.92	7.2
ENSMUSG00000030409	Dmpk	1.05582	0.0243022	6.34	6.81	5.75	10.82	16.76	12.3
ENSMUSG00000036916	Znf280c	-0.667368	0.0243022	5.27	4.84	5.42	3.02	3.56	3.21
ENSMUSG00000095280	NA	-2.20545	0.0243022	60.2	63.49	26.08	10.34	12.98	7.57
ENSMUSG00000002580	Mien1	0.667847	0.0244313	5.27	6.27	6.16	9.16	9.12	9.77
ENSMUSG00000031939	Taf1d	-0.625067	0.0244313	7.44	6.64	7.11	4.88	4.36	4.5
ENSMUSG00000003226	Ranbp2	-0.857989	0.0246476	9.32	8.54	7.42	4.87	5.13	3.97
ENSMUSG00000021843	Ktn1	-0.709995	0.0246476	7.39	7.88	6.58	4.84	4.12	4.39
ENSMUSG00000020785	Camkk1	0.795926	0.024656	1.5	1.45	1.72	2.36	3.05	2.72
ENSMUSG00000035614	Togaram1	-0.64335	0.024656	5.27	5.69	4.96	3.22	3.64	3.33
ENSMUSG00000037857	Nufip2	-1.45091	0.024656	27.5	25.74	27.3	7.37	14.7	8.73
ENSMUSG00000038244	Micalcl	-0.588307	0.024656	3.24	3.42	3.55	2.16	2.34	2.29
ENSMUSG00000063049	Ing2	-0.655974	0.024656	7.94	6.94	7.21	4.9	4.82	4.3
ENSMUSG00000071252	2210408I21Rik	-0.640268	0.024656	3.08	3.42	3.01	1.98	2.18	1.94
ENSMUSG00000017677	Wsb1	-1.04125	0.0248067	167.62	154.86	163.92	96.94	82.7	60.89
ENSMUSG00000006519	Cyba	0.743155	0.0248347	96.49	98.2	102.18	164.49	145.21	190.09
ENSMUSG00000038489	Polr2l	-0.551122	0.0248577	23.26	23.24	24.06	15.69	15.99	16.48
ENSMUSG00000030790	Adm	-0.726731	0.0250487	39.24	37.55	44.31	25.06	21.75	26.43
ENSMUSG00000010651	Acaa1b	-1.24515	0.0255911	4.12	4.32	5.69	2.43	1.49	2.1
ENSMUSG00000031245	Hmgn5	-1.02717	0.0255911	4.44	4.39	4.49	2.77	2.17	1.72
ENSMUSG00000031628	Casp3	-0.757018	0.0255911	18.08	17.92	16.34	11.3	10.98	8.84
ENSMUSG00000021282	Eif5	-0.575877	0.0258963	84.7	89.79	82.63	55.12	57.48	59.89
ENSMUSG00000021668	Polk	-0.634381	0.0259419	5.12	4.72	5.15	3.46	3.26	2.95
ENSMUSG00000031149	Praf2	0.606839	0.0259867	6.39	6.19	5.91	8.75	10.06	9.38
ENSMUSG00000032359	Ctsh	0.761657	0.0259867	20.45	19.08	18.61	33.59	37.32	28.23
ENSMUSG00000038518	Jarid2	-0.675803	0.0263515	7.15	6.65	7.29	4.34	4.91	3.99
ENSMUSG00000015568	Lpl	-1.26257	0.026473	16.66	18.09	15.96	10.03	6.06	5.73
ENSMUSG00000039943	Plcb4	-0.75063	0.026505	7.55	7.57	7.48	5.27	4.29	3.97
ENSMUSG00000000058	Cav2	-0.608451	0.0267226	70.21	65.3	69.23	48.25	44.62	41.6
ENSMUSG00000074227	Spint2	0.881896	0.0268283	21.26	19.98	18.61	33.26	45.36	32.79
ENSMUSG00000087150	BC064078	0.743363	0.0268291	2.22	2.39	2.1	3.75	4.25	3.28
ENSMUSG00000043673	Kcns3	0.770273	0.0273543	2.33	2.34	2.56	3.61	4.82	3.98
ENSMUSG00000001119	Col6a1	-0.935949	0.0274454	3.92	2.88	3.11	1.82	1.45	1.9
ENSMUSG00000019539	Rcn3	0.581071	0.0274454	172.38	197.99	181.51	273.23	273.98	277.04
ENSMUSG00000022674	Ube2v2	-0.66543	0.0274454	5.21	4.29	4.77	3.06	3.13	2.79
ENSMUSG00000027368	Dusp2	-0.991868	0.0274454	17.02	12.7	13.42	5.96	7.34	8.43
ENSMUSG00000032372	Plscr2	-0.660578	0.0274454	80.5	92.81	99.62	58.26	58.3	55.48
ENSMUSG00000058254	Tspan7	0.587951	0.0274454	235.6	227.39	213.31	330.88	361.08	324.83
ENSMUSG00000062783	Csprs	1.01816	0.0274454	1.26	1.48	1.49	3.31	2.2	3.17
ENSMUSG00000023224	Serping1	-0.933254	0.0274579	20.56	16.35	14.27	9.81	8.98	7.82
ENSMUSG00000029314	Gpat3	0.754724	0.0274579	1.59	1.57	1.66	2.28	2.99	2.92
ENSMUSG00000030137	Tuba8	0.684183	0.0274579	2.02	1.62	1.76	2.83	2.75	3.07
ENSMUSG00000031024	Denn2b	-0.591555	0.0274579	6.44	6.31	6.77	4.01	4.34	4.62
ENSMUSG00000032625	Thsd7a	-0.596922	0.0274579	2.78	2.51	2.82	1.68	1.82	1.86
ENSMUSG00000034349	Smc4	-0.761857	0.0274579	3.23	3.39	2.6	1.89	1.67	1.85
ENSMUSG00000052155	Acvr2a	-0.872843	0.0274579	11.88	12.9	11.31	6.19	8.07	5.65
ENSMUSG00000070427	Il18bp	0.602059	0.0274579	15.45	13.91	16.32	23.18	23.57	22.45
ENSMUSG00000114369	Gm41077	-0.952735	0.0274579	11.41	10.05	11.83	4.85	5.35	7.21
ENSMUSG00000025044	Msr1	1.4879	0.0274941	3.07	2.37	2.54	9.27	9.07	4.85
ENSMUSG00000022098	Bmp1	-0.755128	0.0277775	3.82	3.14	3.26	1.82	1.96	2.28
ENSMUSG00000025531	Chm	-0.747868	0.0278133	6.02	6.38	5.95	4.08	3.84	3.08
ENSMUSG00000040998	Npnt	-0.76971	0.0278133	40.76	49.71	47.64	25.46	30.96	24.71
ENSMUSG00000028494	Plin2	0.618295	0.0278362	103.96	97.64	108.68	173.95	151.63	151.29
ENSMUSG00000058427	Cxcl2	-1.46532	0.0280646	8.93	7.35	8.47	4.54	2.62	2.22
ENSMUSG00000105624	Gm43187	0.905484	0.0280646	1.57	1.68	1.66	2.6	2.86	3.87
ENSMUSG00000022867	Usp25	-0.615713	0.0280918	26.97	26.2	26.02	16.45	19.2	16.18
ENSMUSG00000034640	Tiparp	-1.05224	0.0280918	80.32	82.29	64.7	39.8	42.8	28.15
ENSMUSG00000045098	Kmt5b	-0.702665	0.0280956	8.62	8.48	8.6	5	6.14	4.75
ENSMUSG00000020074	Ccar1	-0.725024	0.0282423	7.73	8.59	8	5.67	4.78	4.34
ENSMUSG00000074063	Osgin1	1.12224	0.0287559	4.22	4.01	4.19	12	8.95	6.81
ENSMUSG00000022346	Myc	-0.774509	0.0289817	114.71	108.15	98.08	71.58	53.48	63.5
ENSMUSG00000037921	Ddx60	-0.623114	0.0290182	3.55	3.81	3.13	2.28	2.2	2.31
ENSMUSG00000020184	Mdm2	-0.592479	0.0291804	23.49	21.43	22.09	14.29	16.11	14.09
ENSMUSG00000024079	Eif2ak2	-0.809086	0.0292177	8.19	6.39	5.96	3.81	3.65	4.17
ENSMUSG00000007655	Cav1	-0.805767	0.0295239	49.52	46.77	60.51	29.25	26.6	33.72
ENSMUSG00000038612	Mcl1	-0.616183	0.0295239	190.2	187.51	184.4	109.93	134.17	123.81
ENSMUSG00000050708	Ftl1	0.820022	0.0295239	343.22	372.49	385.86	761.01	536.88	664.36
ENSMUSG00000056962	Jmjd6	-0.555692	0.0295239	25.6	24.95	24.14	18.04	16.02	16.8
ENSMUSG00000067586	S1pr3	-0.768217	0.0295239	3.18	2.83	3.09	1.71	1.56	2.11
ENSMUSG00000000682	Cd52	1.09219	0.0296471	1.77	1.48	2.2	3.47	4.79	3.36
ENSMUSG00000025068	Gsto1	-0.929966	0.0298791	17.86	19.02	18.23	12.47	8.34	8.61
ENSMUSG00000034480	Diaph2	-0.803971	0.0298791	16.53	16.31	12.66	9.35	8.92	7.69
ENSMUSG00000036594	H2-Aa	1.19442	0.0298791	9.82	9.03	14.02	21.61	22.03	31.3
ENSMUSG00000060675	Plaat3	0.624737	0.0298791	5.37	4.54	5.1	8.27	7.31	7.54
ENSMUSG00000073988	Ttpa	-0.75631	0.0298791	9.6	9.73	12.1	6.4	6.65	5.51
ENSMUSG00000003847	Nfat5	-0.611273	0.0299704	5.82	5.33	5.07	3.62	3.75	3.25
ENSMUSG00000020275	Rel	-0.847628	0.0299704	6.33	4.58	5.69	3.24	3.26	2.68
ENSMUSG00000032998	Foxj3	-0.547615	0.0299704	6.06	6.46	6.25	4.03	4.49	4.33
ENSMUSG00000037735	2810032G03Rik	0.817675	0.0299704	1.43	1.47	1.28	2.19	2.25	2.99
ENSMUSG00000046402	Rbp1	1.02268	0.0299704	42.28	36.08	33.16	90.99	79.86	58.38
ENSMUSG00000049086	Bmyc	0.651142	0.0299704	9.76	10.83	10.67	15.83	14.98	18.42
ENSMUSG00000113769	5033406O09Rik	0.608129	0.0299704	5.8	6.12	5.65	9.45	9.36	8.03
ENSMUSG00000000278	Scpep1	0.630296	0.030403	20.35	16.58	17.93	28.78	29.11	26.78
ENSMUSG00000018417	Myo1b	-0.620913	0.030403	18.9	20.25	19.86	14.26	12.58	11.65
ENSMUSG00000021477	Ctsl	0.602164	0.030403	672.04	628.95	619.02	1039.92	1002.1	878.24
ENSMUSG00000036257	Pnpla8	-0.669572	0.030403	8.01	8.88	7.53	4.89	5.73	4.75
ENSMUSG00000001029	Icam2	0.606096	0.0306594	112.72	109.45	114.26	189.65	168.41	155.65
ENSMUSG00000104517	Gm18407	-0.795959	0.0306594	2.49	2.99	2.96	1.8	1.72	1.36
ENSMUSG00000026958	Dpp7	0.578303	0.0309587	8.81	9.57	8.2	12.73	13.09	13.81
ENSMUSG00000037174	Elf2	-0.880502	0.0313172	16.44	16.35	16.13	7.39	11.22	8.38
ENSMUSG00000033054	Npat	-0.522872	0.0314128	3.97	4.19	4.3	2.89	2.98	2.8
ENSMUSG00000058070	Eml1	-0.773001	0.0314128	5.07	4.46	5.16	2.51	2.74	3.4
ENSMUSG00000057098	Ebf1	-0.652627	0.0314148	3.85	3.57	3.82	2.35	2.13	2.7
ENSMUSG00000020205	Phlda1	-0.809384	0.031709	22.46	18.97	20.97	12.3	9.83	13.73
ENSMUSG00000037458	Azin1	-0.723079	0.031709	20.94	19.03	20.45	12.39	14.02	10.43
ENSMUSG00000108650	Gm44867	0.86524	0.031709	10.73	8.01	9.45	20.24	15.49	15.66
ENSMUSG00000021939	Ctsb	0.583672	0.0319905	555.85	552.29	487.49	768.9	852.05	768.89
ENSMUSG00000023048	Prr13	0.565717	0.0319905	63.82	69.49	66.37	102.44	90.5	102.95
ENSMUSG00000040451	Sgms1	-0.519556	0.0319905	14.22	14.37	14.32	9.4	10.35	10.21
ENSMUSG00000042684	Npl	0.7802	0.0319905	46.07	39.79	35.78	71.02	77.64	60.25
ENSMUSG00000047797	Gjb1	1.51782	0.0319905	2.64	2.49	1.66	5.49	9.41	4.96
ENSMUSG00000073489	Ifi204	-0.595766	0.0319905	45.72	38.93	42.37	29.77	26.39	27.81
ENSMUSG00000000253	Gmpr	0.576863	0.0320732	55.04	57.52	53.9	81.26	76.7	90.86
ENSMUSG00000021180	Rps6ka5	-0.674072	0.0320732	2.72	2.72	2.71	1.77	1.91	1.46
ENSMUSG00000024914	Drap1	0.649776	0.0320732	27.42	28.11	29.59	43.88	39.67	50.6
ENSMUSG00000042686	Jph1	-0.5846	0.0320732	6.59	6	5.7	4.01	3.84	4.34
ENSMUSG00000074220	Zfp382	-0.820314	0.0320732	3.05	2.6	3.77	1.69	1.7	1.89
ENSMUSG00000076937	Iglc2	2.26464	0.0320732	1.14	1	1.55	11.62	4.78	3.53
ENSMUSG00000042284	Itga1	-0.508309	0.0321772	15.86	16.74	15.67	11.66	11.13	11.14
ENSMUSG00000035914	Cd276	-0.822499	0.0321778	4.19	3.63	4.11	2.01	2.77	2.03
ENSMUSG00000034520	Gjc1	-0.881653	0.0325702	2.45	2.13	2.31	1.07	1.14	1.58
ENSMUSG00000105495	Gm42995	0.63126	0.0328282	1.59	1.59	1.35	2.19	2.54	2.28
ENSMUSG00000004814	Ccl24	1.28563	0.0328514	1.91	2.72	2.65	6.72	7.17	4.14
ENSMUSG00000021549	Rasa1	-0.6082	0.0328514	12.89	12.53	11.13	7.37	7.97	8.64
ENSMUSG00000024376	Epb41l4a	-0.799544	0.0328514	2.62	2.65	3.4	1.53	1.54	1.9
ENSMUSG00000026819	Slc25a25	-0.795637	0.0328514	17.41	16.38	17.85	9.29	8.58	12.21
ENSMUSG00000054693	Adam10	-0.605569	0.0328514	55.75	54.09	55.97	37.82	39.44	32.12
ENSMUSG00000085939	Cd63-ps	0.520783	0.0328514	4.45	4.3	4.3	5.95	6.63	6.16
ENSMUSG00000103653	Gstp-ps	0.819814	0.0328514	7.51	8.83	8.83	17.81	14.42	12.54
ENSMUSG00000031639	Tlr3	-0.676014	0.032879	11.05	11.38	9.39	7.21	6.76	5.94
ENSMUSG00000029422	Rsrc2	-0.645564	0.0329776	21.69	19.71	19.49	13.33	14.31	11.41
ENSMUSG00000028309	Rnf20	-0.565158	0.0330153	11.48	10.82	10.64	8.1	7.28	6.92
ENSMUSG00000084124	Gm13588	0.906336	0.0330153	7.48	5.54	5.65	13.37	9.73	11.85
ENSMUSG00000083489	Gm11784	1.30329	0.0331115	7.46	6.17	4.8	14.52	20.24	11.3
ENSMUSG00000044791	Setd2	-0.525524	0.033172	4.98	5.12	4.87	3.25	3.5	3.66
ENSMUSG00000061244	Exoc5	-0.802278	0.033172	15.57	15.73	13.74	10.35	8.48	7.23
ENSMUSG00000024498	Tcerg1	-0.528614	0.0333597	16.65	15.24	16.27	11.62	11.24	10.53
ENSMUSG00000022811	Znf148	-0.618055	0.0334187	13.34	14.06	12.64	9.41	9.05	7.7
ENSMUSG00000041408	Wapl	-0.594031	0.0334187	15.39	17.5	16.09	11.7	10.9	9.88
ENSMUSG00000053581	Zfand2a	-0.534403	0.0334572	14.51	13.84	15.14	10.44	10.23	9.37
ENSMUSG00000083022	Rps15a-ps6	0.753641	0.0334572	11.57	12.35	10.69	22.7	16.43	19.63
ENSMUSG00000028970	Abcb1b	-0.610991	0.0335227	10.59	12.12	11.75	8.31	6.94	7.34
ENSMUSG00000005370	Msh6	-0.650286	0.0339958	9.94	10.46	8.53	6.46	6.41	5.54
ENSMUSG00000016382	Pls3	-0.519741	0.0339958	60.38	62.11	58.45	39.42	43.08	43.8
ENSMUSG00000021374	Nup153	-0.799706	0.0339958	16.15	15.62	16.54	9.88	10.79	7.42
ENSMUSG00000024909	Efemp2	0.530866	0.0339958	15.88	16.26	16.98	22.07	23.87	25.1
ENSMUSG00000025616	Usp16	-0.600095	0.0339958	6.06	6.21	5.46	4.19	4	3.52
ENSMUSG00000031540	Kat6a	-0.660806	0.0339958	7.09	7.09	7.72	4.68	5.22	4.02
ENSMUSG00000031617	Tmem184c	-0.671078	0.0339958	8.61	6.77	6.98	4.76	4.89	4.33
ENSMUSG00000036533	Cdc42ep3	-0.676257	0.0339958	44.04	41.56	35.61	28.21	23.78	23.81
ENSMUSG00000038527	C1rl	0.780454	0.0339958	1.71	1.25	1.33	2.54	2.59	2.19
ENSMUSG00000044636	Csrnp2	-0.702576	0.0339958	14.67	13.4	15.11	8.2	10.44	8.05
ENSMUSG00000060803	Gstp1	0.733218	0.0339958	72.33	71.32	77.82	147.84	108.09	115.4
ENSMUSG00000075702	Selenom	0.569633	0.0339958	43.51	42.32	47.39	66.24	60.81	70.82
ENSMUSG00000049421	Zfp260	-0.514171	0.0340293	9	9.54	9.12	6.07	6.59	6.72
ENSMUSG00000026582	Sele	-0.775847	0.034273	529.17	541.04	491.86	339.65	335.7	246.05
ENSMUSG00000038371	Sbf2	-0.480268	0.034273	14.19	14.06	14.46	10.44	9.96	10.22
ENSMUSG00000002944	Cd36	-1.21346	0.0342801	456.77	545.06	501.44	299.6	153.9	217.13
ENSMUSG00000045180	Shroom2	-0.676947	0.0342801	18.21	19.54	19.41	10.67	14.03	11.29
ENSMUSG00000017831	Rab5a	-0.605034	0.0342923	56.23	57.86	53.65	39.64	38.67	32.36
ENSMUSG00000032252	Glce	-0.54572	0.034301	10.52	9.15	9.17	6.55	6.78	6.39
ENSMUSG00000042719	Naa25	-0.501755	0.034301	5.37	5.29	5.2	3.64	3.96	3.61
ENSMUSG00000022020	Naa16	-0.542824	0.0345525	5.97	6.1	6.07	4.5	4.17	3.81
ENSMUSG00000052539	Magi3	-0.621638	0.0345568	6.71	6.82	7	3.94	5.05	4.42
ENSMUSG00000032245	Cln6	0.562969	0.0346083	7.04	7.47	7.02	11.72	10.3	9.86
ENSMUSG00000092889	NA	-2.21713	0.0346083	22.86	18.01	30.46	6.01	8.27	2.51
ENSMUSG00000002808	Epdr1	-0.681234	0.0349722	3.05	3.28	2.49	1.82	1.72	1.93
ENSMUSG00000073421	H2-Ab1	1.5132	0.0349722	18.71	12.2	17.73	35.35	37.73	70.57
ENSMUSG00000089145	NA	1.11953	0.0349722	2.01	1.38	1.12	3.08	2.89	3.58
ENSMUSG00000004591	Pkn2	-0.576357	0.035011	6.39	6.21	6.33	4.32	4.64	3.78
ENSMUSG00000031538	Plat	-0.891572	0.035011	5.63	5.28	6.22	3.23	2.41	3.72
ENSMUSG00000008200	Fnbp4	-0.663046	0.0351527	15.32	13.74	14.58	9.91	9.95	7.84
ENSMUSG00000020722	Cacng1	0.816743	0.0351527	3.38	2.89	2.51	5.48	4.32	5.66
ENSMUSG00000024238	Zeb1	-0.565217	0.0351527	16.21	15.5	13.75	10.65	9.62	10.41
ENSMUSG00000024563	Smad2 ENSMUSG00000024563	-0.539391	0.0351527	29.45	30.99	29.85	19.29	22.64	20.32
ENSMUSG00000032501	Trib1	-0.650193	0.0351527	27.1	23.69	23.52	13.84	16.25	17.37
ENSMUSG00000039043	Arpin	0.554783	0.0351527	7.87	8.3	7.49	12.69	11.14	10.97
ENSMUSG00000039841	Znf800	-0.500108	0.0351527	6.3	6.36	6.23	4.58	4.17	4.62
ENSMUSG00000041057	Wdr43	-0.50963	0.0351527	18.24	17.13	19.12	13.07	12.26	12.92
ENSMUSG00000045671	Spred2	-0.565612	0.0351527	7.58	6.86	6.3	4.85	4.63	4.5
ENSMUSG00000055116	Arntl	-0.612936	0.0351527	7.59	7.93	7.05	4.44	5.52	4.84
ENSMUSG00000097006	9530082P21Rik	0.544312	0.0351527	15.48	14.62	16.23	20.99	22.39	24.24
ENSMUSG00000113093	Gm36862	-0.688062	0.0351527	2.98	2.75	3.48	1.74	1.84	2.13
ENSMUSG00000025993	Slc40a1	0.866857	0.0351815	12.21	13.18	11.18	18.64	28.2	20.76
ENSMUSG00000034438	Gbp8	1.09268	0.0351815	1.39	1.13	1.24	3.7	2.42	2.11
ENSMUSG00000036617	Etl4	-0.573865	0.0351815	5.34	6.28	5.49	4.07	3.6	3.81
ENSMUSG00000040268	Plekha1	-0.531441	0.0351815	10.17	10.4	10.53	7.31	7.68	6.57
ENSMUSG00000070729	Gm12966	-0.640778	0.0351815	4.72	3.86	4.15	2.95	2.45	2.76
ENSMUSG00000041571	Selenow	0.497156	0.0353289	292.34	283.88	293.33	418.88	384.33	425.17
ENSMUSG00000000740	Rpl13	0.520567	0.0355892	101.64	105.03	108.34	153.03	139.65	159.76
ENSMUSG00000020733	Slc9a3r1	0.53597	0.0361035	7.56	7.36	7.68	11.2	11.7	9.94
ENSMUSG00000021027	Ralgapa1	-0.518556	0.0361035	5.79	5.61	5.59	3.96	3.67	4.25
ENSMUSG00000041570	Camsap2	-0.645767	0.0361035	8.8	8.91	8.28	5.35	6.44	4.92
ENSMUSG00000074738	Fndc10	0.542232	0.0361035	4.96	5.29	4.58	6.76	7.3	7.52
ENSMUSG00000105935	Gm43628	0.653816	0.0361153	1.63	1.22	1.35	2.18	2.18	2.2
ENSMUSG00000022574	Naprt	0.509407	0.0363582	8.06	7.83	7.98	10.84	10.93	12.26
ENSMUSG00000031708	Tecr	0.481619	0.0363582	48.36	47.01	47.19	69.14	63.35	66.68
ENSMUSG00000031980	Agt	-0.941271	0.0364794	5.51	4.77	4.23	3.15	2.48	2.01
ENSMUSG00000064354	Mtco2	0.553439	0.0367391	1.58	1.77	1.49	2.32	2.28	2.49
ENSMUSG00000073664	Nbeal1	-0.543454	0.0367391	3.62	3.88	3.24	2.41	2.43	2.51
ENSMUSG00000032353	Tmed3	0.567253	0.0369029	26.05	28.91	28.15	45.43	40	37.95
ENSMUSG00000024283	Wac	-0.511843	0.0370457	27.47	26.51	25.3	17.29	19.49	18.86
ENSMUSG00000027397	Slc20a1	-0.620033	0.0370457	7.79	7.4	7.48	5.45	5.14	4.24
ENSMUSG00000083992	Gm11478	0.644586	0.0370457	16.04	12.83	16.24	24.81	22.05	23.34
ENSMUSG00000033022	Cdo1	-0.969331	0.0371351	2.8	2.34	3.52	1.24	1.77	1.4
ENSMUSG00000036019	Tmtc2	-0.551088	0.0372031	3.15	3.45	3.05	2.13	2.07	2.39
ENSMUSG00000020124	Usp15	-0.564258	0.0372349	5.02	4.61	4.34	3.19	3.37	2.89
ENSMUSG00000019689	Fmc1	0.505865	0.037563	19.66	19.03	19.41	29.76	26.84	26.03
ENSMUSG00000027955	GaskbB	-0.840199	0.037563	11.06	12.15	13.09	5.8	6.16	8.58
ENSMUSG00000034297	Med13	-0.646433	0.037563	6.92	6.47	5.98	3.58	4.61	4.23
ENSMUSG00000068696	Gpr88	-0.851344	0.037563	9.85	11.52	11.81	6.86	4.8	6.93
ENSMUSG00000090222	Ifi203-ps	-0.495337	0.037563	6.54	7.19	6.77	5.01	4.62	4.91
ENSMUSG00000090939	Gm17147	-0.731926	0.037563	2.52	2.62	2.94	1.94	1.4	1.56
ENSMUSG00000032712	Resf1	-0.517996	0.0376183	4.16	4.79	4.26	3.07	3.16	2.98
ENSMUSG00000086481	Gm11707	0.482748	0.0376898	56.5	53.31	55.51	80.58	73.57	76.96
ENSMUSG00000021806	Nid2	-1.54091	0.0378079	13.16	9.48	11.18	2.92	3.02	6.42
ENSMUSG00000022360	Atad2	-0.628452	0.0378079	5.68	5.84	5.16	3.91	3.81	3.11
ENSMUSG00000032555	Topbp1	-0.505975	0.0378079	4.02	4.01	3.8	2.87	2.9	2.57
ENSMUSG00000035597	Prpf39	-0.783264	0.0378079	6.79	7.28	6.52	4.88	3.95	3.28
ENSMUSG00000036591	Arhgap21	-0.708567	0.0378079	5.52	5.89	6.48	3.98	3.99	3.04
ENSMUSG00000047777	Phf13	-0.47671	0.0378079	15.91	15.64	15.16	10.65	11.5	11.43
ENSMUSG00000044881	Coa4	0.534255	0.0379146	1.7	1.77	2.02	2.58	2.69	2.66
ENSMUSG00000020889	Nr1d1	-0.562576	0.038096	38.43	37.4	43.63	24.85	28.62	27.37
ENSMUSG00000029664	Tfpi2	-0.977276	0.038096	74.68	73.81	53.2	35.2	40.39	27.03
ENSMUSG00000040616	Tmem51	0.773675	0.038096	15.13	12.94	10.27	20.69	21.04	23.08
ENSMUSG00000028693	Nasp	-0.587899	0.0381675	10.29	8.65	9.59	6.53	5.72	6.73
ENSMUSG00000038446	Cdc40	-0.475578	0.0381675	8.41	8.54	8.11	5.78	6.3	5.95
ENSMUSG00000041328	Pcf11	-0.530771	0.0381675	13.93	13.53	13.09	8.67	9.18	10.28
ENSMUSG00000054404	Slfn5	-0.828776	0.0381675	61.96	54.39	40.65	27.44	31.25	28.51
ENSMUSG00000096956	Snhg18	0.603636	0.0381675	2.09	1.82	1.62	2.88	2.76	2.72
ENSMUSG00000030016	Zfp638	-0.516761	0.0382984	4	4.34	3.93	3.06	2.83	2.69
ENSMUSG00000041957	Pkp2	0.540831	0.0382984	8.69	8.57	9.63	13	12.09	14.05
ENSMUSG00000041797	Abca9	1.13697	0.0383773	1.23	1.75	1.24	2.23	3.69	3.45
ENSMUSG00000064317	Gm10146	0.707167	0.0384755	5.95	4.54	5.88	8.3	8.48	9.82
ENSMUSG00000019997	Ccn2	-1.14696	0.0386779	437.04	749.7	703.97	305.96	224.44	309.31
ENSMUSG00000020444	Guk1	0.460755	0.0386779	17.01	18.07	17.79	24.83	24.07	23.85
ENSMUSG00000021408	Ripk1	-0.498599	0.0386779	18.31	17.22	17.49	11.76	13.42	12.39
ENSMUSG00000021945	Zmym2	-0.739042	0.0386779	10.76	10.86	9.28	6.2	7.29	5.16
ENSMUSG00000022769	Sdf2l1	1.01364	0.0386779	16.71	22.2	18.46	46.99	28.53	42.04
ENSMUSG00000024293	Esco1	-0.695346	0.0386779	7.46	8.22	6.68	5.34	4.06	4.45
ENSMUSG00000025626	Phf6	-0.523287	0.0386779	5.69	5.32	5.29	3.92	4	3.44
ENSMUSG00000026361	Cdc73	-0.46148	0.0386779	4.36	4.19	4.04	3.11	3.03	3
ENSMUSG00000027803	Wwtr1	-0.56182	0.0386779	55.71	62.57	58.32	37.55	44.47	37.85
ENSMUSG00000032246	Calml4	0.811216	0.0386779	4.82	5.04	4.24	9.07	9.41	6.52
ENSMUSG00000038039	Gcc2	-0.596686	0.0386779	3.16	3.39	2.68	1.97	1.96	2.15
ENSMUSG00000038135	Crygn	0.628587	0.0386779	68.33	63.45	62.08	109.04	85.33	106.9
ENSMUSG00000043702	Pde12	-0.608125	0.0386779	14.69	14.96	14.43	8.48	9.53	11.08
ENSMUSG00000048787	Dcun1d3	-0.553216	0.0386779	4.62	4.15	4.21	2.65	3.1	3.11
ENSMUSG00000051469	Zfp24	-0.561627	0.0386779	10.52	9.86	9.04	7.03	6.88	6.03
ENSMUSG00000051515	Fam181b	-0.805531	0.0386779	5.32	5.3	5.33	2.42	3.11	3.74
ENSMUSG00000058542	Gm15590	0.658403	0.0386779	5.83	4.96	5.4	9.83	8.35	7.48
ENSMUSG00000071076	Jund	0.601694	0.0386779	306.94	332.06	352	440.59	517.98	549.35
ENSMUSG00000092981	Mir5125	-1.49079	0.0386779	4.32	5.43	3.12	1.57	2.1	1
ENSMUSG00000095041		0.726049	0.0386779	20.23	25.32	23.44	42.55	39.97	31.95
ENSMUSG00000099153	Mir7671	-1.00211	0.0386779	4.02	4.77	3.17	1.78	2.5	1.7
ENSMUSG00000108612	Gm44634	1.78634	0.0386779	1.58	1	1	6.94	3.58	2.61
ENSMUSG00000023272	Creld2	0.937199	0.0387222	24.63	31.01	27.61	70.25	46.42	45.4
ENSMUSG00000030246	Ldhb	0.804938	0.0387222	23.86	27.63	27.24	46.42	36.99	55.77
ENSMUSG00000004364	Cul3	-0.751115	0.0387434	31.91	31.22	26.08	21.07	17.06	15.16
ENSMUSG00000005397	Nid1	-0.572096	0.0387434	153.56	162.2	163.21	97.33	121.88	104.29
ENSMUSG00000029380	Cxcl1	-1.77001	0.0387434	73.59	52.67	62.18	28.13	21.64	9.98
ENSMUSG00000032030	Cul5	-0.502169	0.0387434	7.14	7.41	7.35	5.5	5.25	4.74
ENSMUSG00000046138	9930021J03Rik	-0.65286	0.0387434	4.2	5.21	4.03	2.81	2.63	3.07
ENSMUSG00000094281	Gm8034	1.70422	0.0387434	2.32	2.33	1	6.13	6.95	4.39
ENSMUSG00000039178	Tbc1d19	-0.555142	0.0391343	12.45	13.66	11.77	8.76	9.2	7.83
ENSMUSG00000055491	Pprc1	-0.550919	0.0391343	8.71	8.09	9.7	6.36	6.06	5.64
ENSMUSG00000000708	Kat2b	-0.538142	0.0393443	7.12	6.51	6.93	4.67	5.2	4.32
ENSMUSG00000019889	Ptprk	-0.585649	0.0393443	14.27	16.02	14.04	8.77	10.85	9.98
ENSMUSG00000022332	Khdrbs3	1.00383	0.0393443	26.7	20.05	19.26	37.07	57.54	38.98
ENSMUSG00000025169	Ogfod3	0.57197	0.0393443	18.08	15.21	17.84	26.33	23.15	26.44
ENSMUSG00000034021	Pds5b	-0.577331	0.0393443	6.97	6.62	6.2	4.79	4.61	3.9
ENSMUSG00000034422	Parp14	-0.591334	0.0393443	15.66	12.6	12.51	9.27	8.97	8.68
ENSMUSG00000035367	Rmi1	-0.477592	0.0393443	3.49	3.66	3.44	2.67	2.4	2.54
ENSMUSG00000039630	Hnrnpu	-0.492872	0.0393443	56.75	56.07	52.99	36.77	41.88	39.29
ENSMUSG00000043664	Tmem221	0.702399	0.0393443	8.69	8.83	8.13	12.79	12.34	17.03
ENSMUSG00000055850	Rnf181	0.476382	0.0393443	18.96	19.63	19.94	28.79	27.01	25.7
ENSMUSG00000067851	Arfgef1	-0.613114	0.0393443	5.74	6.47	6.3	4.27	4.4	3.48
ENSMUSG00000069135	Cep43	-0.571167	0.0393443	6.14	6.28	5.98	3.62	4.57	4.25
ENSMUSG00000026678	Rgs5	-0.794686	0.0396184	6.02	6.21	6.38	4.14	2.78	3.97
ENSMUSG00000024042	Sik1	-0.742534	0.0399496	76.09	76.44	71.53	43.68	54.86	37.07
ENSMUSG00000033411	Ctdspl2 ENSMUSG00000033411	-0.57264	0.0399496	8.82	8.87	8.02	5.33	6.53	5.48
ENSMUSG00000041483	Zfp281	-0.522099	0.0399496	10.09	9.74	8.44	6.57	6.63	6.43
ENSMUSG00000015533	Itga2	-0.683942	0.0401247	5.21	5.65	4.43	3.14	2.79	3.59
ENSMUSG00000020707	Rnf135	0.610369	0.0401247	10.54	9.3	10.25	13.4	17.29	15.43
ENSMUSG00000023067	Cdkn1a	-0.57275	0.0401247	257.82	263.57	268.3	204.12	164.64	164.88
ENSMUSG00000023456	Tpi1	0.516309	0.0401247	26.68	26.91	27.74	41.65	34.97	40.01
ENSMUSG00000024074	Crim1	-0.66219	0.0401247	37.37	41.51	39.49	20.84	26.34	28.16
ENSMUSG00000024953	Prdx5	0.444362	0.0401247	29.72	29.55	30.54	41.7	39.62	40.9
ENSMUSG00000027506	Tpd52	0.448558	0.0401247	7.38	6.89	6.96	9.68	9.53	9.75
ENSMUSG00000028214	Gem	-0.873234	0.0401247	105.47	94.44	90.76	59.94	61.47	39.92
ENSMUSG00000034252	Senp6	-0.558378	0.0401247	7.98	8.23	6.65	5.26	5.2	5
ENSMUSG00000037475	Thoc2	-0.667257	0.0401247	7.64	7.34	6.22	4.81	3.82	4.74
ENSMUSG00000039347	Atp6v0e2	0.567141	0.0401247	1.94	2.07	2.04	2.61	3.2	3.19
ENSMUSG00000047648	Fbxo30	-1.02071	0.0401247	27.96	24.14	21.79	9.09	16.01	12.1
ENSMUSG00000063445	Nmral1	0.583849	0.0401247	2.22	2.57	2.42	4.06	3.47	3.3
ENSMUSG00000067212	H2-T23	0.527078	0.0401247	66.55	59.35	66.07	99.07	84.87	92.87
ENSMUSG00000077438	Gm22595	-0.965151	0.0401247	2.35	3.02	2.29	1	1.34	1.63
ENSMUSG00000102184	Gm37192	-0.871156	0.0401247	2.43	2.98	2.37	1.37	1.78	1.15
ENSMUSG00000070524	Fcrlb	1.43352	0.0401496	2.84	2.98	2.86	6.27	13.23	5.75
ENSMUSG00000030865	Chp2	-0.807373	0.040272	19.9	27.3	22.52	12.09	11.86	15.92
ENSMUSG00000021123	Rdh12	-0.824322	0.0404861	4.09	3.7	3.7	1.81	1.99	2.8
ENSMUSG00000021190	Lgmn	0.603603	0.0404861	805.45	760.21	661.89	1106.78	1252.75	1025.51
ENSMUSG00000024290	Rock1	-0.743335	0.0404861	10.17	10.81	7.41	5.58	5.45	5.71
ENSMUSG00000032267	Usp28	-0.660483	0.0404861	4.49	4.84	4.79	2.58	3.56	2.87
ENSMUSG00000033671	Cep350	-0.474015	0.0404861	3.59	3.25	3.2	2.45	2.35	2.42
ENSMUSG00000037152	Ndufc1	0.457104	0.0404861	38.41	39.12	41.33	56.48	53.16	53.51
ENSMUSG00000042688	Mapk6	-0.82741	0.0404861	16.68	16.61	13.99	7.71	11.36	7.92
ENSMUSG00000049184	Purg	-0.657144	0.0404861	3.1	2.75	2.36	1.55	1.77	1.87
ENSMUSG00000074746	Pdzd8	-0.624849	0.0404861	7.85	9.09	7.79	4.7	6.04	5.34
ENSMUSG00000079941	Cox5b-ps	0.586274	0.0404861	10.42	9.19	10.88	16.97	13.87	14.98
ENSMUSG00000050565	Tor1aip2	-0.501117	0.0405054	23.05	21.02	19.77	15.47	14.35	15.22
ENSMUSG00000035385	Ccl2	-1.35091	0.0407211	18.33	8.23	12.4	5.44	5.18	4
ENSMUSG00000050919	Znf366	-0.647485	0.0407211	10.55	12.13	10.95	6.76	8.44	6.39
ENSMUSG00000035093	Secisbp2l	-0.497068	0.040914	14.31	14.09	13.59	9.99	10.71	9.11
ENSMUSG00000047843	Bri3	0.622232	0.040914	4.05	4.8	4.12	7.11	5.77	7.12
ENSMUSG00000050377	Il31ra	0.53673	0.040914	2.19	2.35	2.17	2.9	3.34	3.52
ENSMUSG00000058297	Spock2	0.687411	0.040914	3.48	3.53	3.07	5.33	6.41	4.61
ENSMUSG00000028478	Clta	0.554458	0.0409847	95.25	99.49	94.2	155.7	146.08	124.32
ENSMUSG00000041238	Rbbp8	-0.787098	0.0409847	7.99	8.13	7.76	5.85	3.76	4.46
ENSMUSG00000060586	H2-Eb1	0.894855	0.0409933	10.27	9.5	12.6	20.13	15.85	24.77
ENSMUSG00000047910	Pcdhb16	-0.493644	0.0410123	2.92	3.19	2.82	2.11	2.23	2
ENSMUSG00000072941	Sod3	0.882294	0.0410123	5.66	3.62	4.07	7.07	9.02	8.19
ENSMUSG00000039105	Atp6v1g1	0.524248	0.041252	134.6	130.91	129.44	211.82	173.88	184.21
ENSMUSG00000079084	Ccdc82	-0.441778	0.0413028	6.6	6.67	6.66	5.02	4.68	4.98
ENSMUSG00000002718	Cse1l	-0.482552	0.0414111	19.25	17.43	17.83	13.86	12.47	12.69
ENSMUSG00000075327	Zbtb2	-0.442265	0.0415291	5	5.23	5	3.86	3.72	3.63
ENSMUSG00000020075	Ddx21	-0.499913	0.0416806	10.33	10.36	9.65	6.83	6.82	7.84
ENSMUSG00000103928	Gm37893	-0.57811	0.0416806	2.4	2.72	2.32	1.61	1.86	1.52
ENSMUSG00000099759	1700030C10Rik	0.579556	0.0417134	1.76	1.81	1.97	2.72	2.46	3.13
ENSMUSG00000021215	Net1	-0.622018	0.0419674	15.58	19.02	18.71	13.02	11.01	10.61
ENSMUSG00000030878	Cdr2	-0.514172	0.0419821	2.6	2.74	2.5	1.77	1.71	2.02
ENSMUSG00000026773	Pfkfb3	-0.508131	0.0426058	10.32	9.42	9.89	6.85	7.6	6.42
ENSMUSG00000058690	Ccser2	-0.456047	0.0426058	17.01	18.26	16.37	12.29	12.74	12.58
ENSMUSG00000061353	Cxcl12	-0.704619	0.0426058	48.15	50.15	42.94	23.8	29.92	33.64
ENSMUSG00000021969	Zdhhc20	-0.553029	0.042704	20.25	17.75	18.79	14.43	12.57	11.79
ENSMUSG00000032750	Gab3	-0.550252	0.042704	4.85	4.97	4.36	2.94	3.58	3.18
ENSMUSG00000038069	Cdkn2aip	-0.721148	0.0429833	22.94	20.7	24.01	16.6	13.39	11.45
ENSMUSG00000021000	Mia2	-0.473124	0.0431395	6.84	6.72	6.67	5.28	4.58	4.74
ENSMUSG00000022474	Pmm1	0.443864	0.0431395	2.86	3.11	3.01	3.96	4.13	4.12
ENSMUSG00000024789	Jak2	-0.818527	0.0431395	38.62	40.35	33.58	17.42	26.99	20.29
ENSMUSG00000025764	Jade1	-0.490157	0.0431395	6.33	6.47	6.41	4.3	4.38	5.03
ENSMUSG00000027962	Vcam1	-0.589737	0.0431395	542.15	607.05	627.1	426.69	415.24	341.73
ENSMUSG00000029352	Crybb3	0.836471	0.0431395	8.72	8.26	6.9	14.21	17.53	11.36
ENSMUSG00000033379	Atp6v0b	0.516767	0.0431395	37.11	36.89	40.58	59.24	49.63	55.34
ENSMUSG00000040648	Ppip5k2	-0.520951	0.0431395	3.54	4.16	3.48	2.53	2.71	2.53
ENSMUSG00000042606	Hirip3	-0.446226	0.0431395	2.58	2.73	2.77	1.9	2.03	2
ENSMUSG00000071347	C1qtnf9	-0.578317	0.0431395	2.29	2.52	2.65	1.9	1.55	1.56
ENSMUSG00000085135	Lrrc55os	-0.705449	0.0431395	2.79	2.79	2.07	1.4	1.58	1.68
ENSMUSG00000101132	Gm8000	-0.754856	0.0431395	2.4	2.26	3.33	1.53	1.66	1.48
ENSMUSG00000071001	Hrct1	0.457472	0.0431897	65.89	67.15	65.47	96.89	85.71	90.31
ENSMUSG00000032740	Ccdc88a	-0.87725	0.0431915	4.48	4.35	2.93	2.17	1.83	2.32
ENSMUSG00000036199	Ndufa13	0.529865	0.0431915	38.85	35.68	37.31	59.01	48.09	54.85
ENSMUSG00000020273	Papolg	-0.498013	0.0438417	5.99	6.03	6.25	4.35	4.7	3.92
ENSMUSG00000046718	Bst2	0.620973	0.0438503	137.79	112.89	121.92	200.31	165.29	208.35
ENSMUSG00000021606	Ndufs6	0.626013	0.0441178	41.85	35.58	42.87	68.34	53.53	64.14
ENSMUSG00000098166	Gm26978	-0.658572	0.0443584	3.01	2.58	2.65	1.45	1.86	1.94
ENSMUSG00000020992	4930512B01Rik	0.525367	0.0444117	4.08	4.41	3.61	5.99	5.9	5.48
ENSMUSG00000022673	Mcm4	-0.503581	0.0444117	16.07	13.31	15.02	10.18	10.69	10.36
ENSMUSG00000064647	Gm23301	-0.938027	0.0445267	5.04	5.04	5.51	3.78	2.34	2.25
ENSMUSG00000082129	Gm14502	1.05968	0.0445267	1.77	1	1.74	3.4	2.93	2.8
ENSMUSG00000109649	Gm45521	0.732896	0.0445267	2.16	1.78	2.3	3.94	2.87	3.59
ENSMUSG00000000958	Slc7a7	0.466917	0.0446553	16.89	15.81	16.62	24.39	22.43	21.42
ENSMUSG00000092444	Gm18733	-0.882951	0.0448239	2.75	2.25	3.19	1.18	1.49	1.79
ENSMUSG00000000340	Dbt	-0.679122	0.0448536	10.48	9.06	7.44	5.66	5.95	5.11
ENSMUSG00000017548	Suz12	-0.573778	0.0448536	9.6	9.52	9.18	6.3	7.29	5.54
ENSMUSG00000020063	Sirt1	-0.586159	0.0448536	13.16	13.43	12.87	9.94	9.03	7.49
ENSMUSG00000023367	Tmem176a	0.478349	0.0448536	154.7	162.74	147.47	229.4	218.27	200.49
ENSMUSG00000027347	Rasgrp1	-0.75412	0.0448536	12.84	11.71	12.16	6.11	9.24	6.75
ENSMUSG00000037119	Fam91a1	-0.639877	0.0448536	24.77	24.61	22.99	13.2	18.39	15.26
ENSMUSG00000052727	Map1b	-0.568019	0.0448536	21.74	21.43	18.95	14.94	12.23	14.83
ENSMUSG00000086876	Gm12828	-0.944268	0.0448536	2.66	2.82	4.04	1.31	1.91	1.7
ENSMUSG00000097326	A330048O09Rik	1.08361	0.0448536	1.65	1.85	2.18	5.77	3.21	3.42
ENSMUSG00000105112	Gm42778	0.804104	0.0448536	1.95	2.03	2.14	2.71	4	4.16
ENSMUSG00000001525	Tubb5	0.461241	0.0452445	44.92	43.96	44.21	64.36	56.29	62.88
ENSMUSG00000020362	Cnot6	-0.513149	0.0452445	24.17	23.91	24.67	18.69	17.31	15.16
ENSMUSG00000022139	Mbnl2	-0.595426	0.0452445	35.06	34.92	29.43	22.12	24.33	19.41
ENSMUSG00000022505	Emp2	-0.43305	0.0452445	4.8	4.39	4.63	3.37	3.45	3.41
ENSMUSG00000026637	Traf5	-0.626639	0.0452445	2.54	3.08	3.28	1.89	2.12	1.74
ENSMUSG00000039068	Zzz3	-0.629135	0.0452445	7.56	7.88	7.59	5.31	5.6	4.11
ENSMUSG00000018920	Cxcl16	0.677508	0.0453469	12.07	12.24	14.23	18.22	19.05	24.78
ENSMUSG00000021403	Serpinb9b	-0.561993	0.0453469	2.17	2.58	2.1	1.5	1.68	1.45
ENSMUSG00000072889	Nfxl1	-0.488629	0.0453469	5.84	6.39	5.85	4.12	4.69	4.09
ENSMUSG00000000901	Mmp11	0.590167	0.0453595	2.72	2.68	2.13	3.97	3.53	3.78
ENSMUSG00000027716	Trpc3	-0.517835	0.0453595	9.78	10.93	10.63	8.06	6.68	7.19
ENSMUSG00000050335	Lgals3	0.958904	0.0453595	2.69	3.05	4.31	7.17	5.16	7.02
ENSMUSG00000044122	Proca1	0.681635	0.0455416	4.29	3.26	3.23	6.36	5.16	5.68
ENSMUSG00000046618	Olfml2a	-0.587225	0.0455416	7.43	6.43	6.9	3.98	5.11	4.78
ENSMUSG00000004892	Bcan	0.633288	0.0457218	2.73	3.5	3.3	4.33	5.36	5.07
ENSMUSG00000022676	Snai2	-0.674793	0.0457686	7.29	6.04	7.16	5.07	3.71	4.12
ENSMUSG00000025060	Slk	-0.551101	0.0457686	15.19	13.7	12.55	9.66	8.51	10.1
ENSMUSG00000038530	Rgs4	0.467448	0.0457686	1131.96	1067.89	1036.01	1515.09	1575.62	1386.69
ENSMUSG00000055401	Fbxo6	0.517543	0.0457686	18.34	20.52	19.97	26.62	26.46	31.3
ENSMUSG00000025161	Slc16a3	0.61326	0.0458708	2.36	2.41	2.38	3.04	3.85	4.14
ENSMUSG00000026896	Ifih1	-0.526665	0.0459385	5.66	5.63	4.77	3.68	3.97	3.48
ENSMUSG00000052369	Tmem106c	0.506389	0.0459385	16.86	17.56	20.28	25.46	24.97	27.07
ENSMUSG00000033382	Trappc8	-0.454319	0.0461397	6.4	6.6	6.82	4.73	5.17	4.58
ENSMUSG00000038594	Cep85l	-0.634202	0.0462455	3.76	4.7	4.34	2.57	2.51	3.18
ENSMUSG00000079555	Haus3	-0.617816	0.0462455	4.58	4.21	4.49	3.3	3	2.42
ENSMUSG00000003420	Fcgrt	0.432957	0.0462909	879.6	849.21	829.39	1168.83	1097.31	1188.44
ENSMUSG00000033377	Palmd	-0.701418	0.0462909	12.66	11.99	13.84	9.41	8.05	6.45
ENSMUSG00000042331	Specc1	-0.526745	0.0462909	4.04	3.9	4.46	2.72	2.7	3.2
ENSMUSG00000031278	Acsl4	-0.557928	0.0463533	7.37	7.46	7.11	4.81	5.75	4.43
ENSMUSG00000028195	Ccn1	-0.954426	0.046596	749.16	804.29	893.02	352.23	355.82	590.01
ENSMUSG00000035623	Rsf1	-0.46106	0.046596	2.95	2.75	2.88	1.93	2.21	2.1
ENSMUSG00000027665	Pik3ca	-0.721748	0.0466014	9.1	9.4	7.36	4.29	5.7	5.74
ENSMUSG00000059811	Atl2	-0.612848	0.0468459	6.74	6.79	6.54	5.22	4.23	3.79
ENSMUSG00000023852	Chd1	-0.53752	0.0469343	9.57	9.66	8.84	7.18	6.53	5.7
ENSMUSG00000025437	Usp33	-0.480311	0.0469491	4.99	5.24	5.35	3.7	4.06	3.43
ENSMUSG00000004791	Pgf	-0.866145	0.0469739	3.39	2.69	2.17	1.3	1.42	1.77
ENSMUSG00000015755	Tab2	-0.520702	0.0469739	6.16	6.45	5.78	4.55	3.79	4.51
ENSMUSG00000020380	Rad50	-0.650894	0.0469739	5.95	5.12	5.85	4.32	3.32	3.21
ENSMUSG00000024360	Etf1	-0.587496	0.0470109	28.76	27.72	27.5	20.85	19.74	15.7
ENSMUSG00000037499	Nenf	0.6384	0.0470109	35.24	26.29	32.99	53.49	47.87	45.02
ENSMUSG00000089774	Slc5a3	-0.732323	0.0470109	9.73	8.9	11.09	4.78	6.7	6.54
ENSMUSG00000088494	Gm24399	-0.908626	0.0472892	2.77	2.18	2.7	1	1.59	1.55
ENSMUSG00000033577	Myo6	-0.457154	0.0473379	13.11	14.17	13.27	9.15	10.09	10.32
ENSMUSG00000085995	Gm2788	-0.596535	0.047381	2.45	2.59	2.71	1.52	1.62	2.02
ENSMUSG00000022306	Zfpm2	-0.459709	0.0474589	9.1	9.29	8.42	6.73	6.06	6.71
ENSMUSG00000022947	Cbr3	0.703876	0.0474589	11.35	8.81	10.88	18.16	13.98	18.52
ENSMUSG00000028869	Gnl2	-0.51663	0.0474589	11.89	12.51	13.5	9.83	8.55	8.16
ENSMUSG00000038914	Dido1	-0.475008	0.0474589	5.29	4.97	5.04	3.51	4.04	3.48
ENSMUSG00000042737	Dpm3	0.47943	0.0474589	18.18	17.37	19.59	27.76	24.69	24.46
ENSMUSG00000047141	Znf654	-0.830211	0.0474589	4.25	4.78	4.62	3.2	2.69	1.94
ENSMUSG00000028245	Nsmaf	-0.411562	0.0475342	12.3	12.7	12.83	9.27	9.55	9.62
ENSMUSG00000079410	Gm2897	-0.594298	0.0475803	2.63	2.1	2.1	1.66	1.44	1.41
ENSMUSG00000012640	Zfp715	-0.480649	0.0476548	8.31	7.46	8.47	5.48	6.22	5.67
ENSMUSG00000022361	Zhx1	-0.730843	0.0476548	10.45	11.52	9.33	7.43	6.51	5.08
ENSMUSG00000034973	Dop1a	-0.549068	0.0476548	3.47	3.68	3.46	2.36	2.78	2.15
ENSMUSG00000038264	Sema7a	-1.04416	0.0476548	3.37	2.62	3.88	1.4	2.18	1.28
ENSMUSG00000063884	Ptcd3	-0.523458	0.0477541	7.08	8.1	7.24	5.02	5.79	4.81
ENSMUSG00000080921	Rpl38-ps2	0.458133	0.0480751	5.52	5.93	5.32	7.57	8.17	7.3
ENSMUSG00000026571	Dcaf6	-0.477931	0.048139	4.29	4.28	4.58	3.4	3.19	2.87
ENSMUSG00000032567	Aste1	-0.600249	0.048149	4.45	4.47	4.32	2.61	3.5	2.7
ENSMUSG00000005610	Eif4g2	-0.4834	0.0483642	99.91	95.26	92.27	68.4	74.95	62.69
ENSMUSG00000037808	Fam76b	-0.60753	0.0484046	10.87	11.85	12.1	8.71	7.88	6.42
ENSMUSG00000002307	Daxx	-0.62815	0.0484315	27.12	20.07	21.55	13.5	14.97	15.72
ENSMUSG00000036461	Elf1	-0.465254	0.0484807	20.85	21.52	19.65	13.79	15.34	15.84
ENSMUSG00000056612	Ppp1r14b	0.471214	0.048568	34.26	32.55	32.53	42.64	44.97	50.4
ENSMUSG00000103767	Gm37858	0.485779	0.048568	9.42	10.34	11.24	15.19	14.29	13.85
ENSMUSG00000023092	Fhl1	0.681021	0.048657	3.33	3.85	2.92	5.91	4.54	5.75
ENSMUSG00000020181	Nav3	-0.637423	0.0487696	3.21	3.93	3.49	1.93	2.34	2.59
ENSMUSG00000022119	Rbm26	-0.528605	0.0487696	5.65	5.76	5.43	4.48	3.63	3.62
ENSMUSG00000005968	Tuft1	0.502953	0.0488581	1.55	1.69	1.71	2.43	2.09	2.51
ENSMUSG00000089392	NA	-1.08734	0.0488581	7.02	6.22	3.69	2.66	2.2	2.87
ENSMUSG00000002233	Rhoc	0.443053	0.0489366	117.58	114.86	117.62	159.54	147.6	169.49
ENSMUSG00000010362	Rdm1	0.514135	0.0489366	14.05	13.41	16.13	22.38	19.62	20.16
ENSMUSG00000019802	Sec63	-0.459973	0.0489366	13.89	14.86	13.13	10.67	10.23	9.54
ENSMUSG00000022507	1810013L24Rik	-0.696755	0.0489366	23.65	22.21	18.85	11.17	15.77	13.2
ENSMUSG00000049760	Micos13	0.479065	0.0489366	40.55	38.19	40.93	54.26	51.57	61.34
ENSMUSG00000000600	Krit1	-0.460885	0.0489497	3.72	3.97	3.49	2.88	2.59	2.65
ENSMUSG00000017776	Crk	-0.537191	0.0489497	76.2	72.64	68.99	44.69	56.95	49.1
ENSMUSG00000019359	Gdpd2	-0.952732	0.0489497	3.51	2.22	2.11	1.3	1.53	1.14
ENSMUSG00000024353	Mzb1	1.29494	0.0489497	1.19	1.29	1.51	5.14	3.07	2.17
ENSMUSG00000025135	Anapc11	0.464931	0.0489497	16.62	15.45	18.25	23.78	23.01	22.52
ENSMUSG00000029634	Rnf6	-0.436076	0.0489497	16.52	15.57	15.01	12.2	11.41	11.2
ENSMUSG00000029810	Tmem176b	0.446725	0.0489497	369.33	405.09	374.53	552.59	519.21	494.47
ENSMUSG00000031352	Hccs	-0.457226	0.0489497	10.63	10.11	9.5	7.85	7.18	7
ENSMUSG00000040339	Fam102b	-0.593408	0.0489497	10.76	12.07	12.02	8.04	8.67	6.52
ENSMUSG00000099110	Mir6951	-1.27099	0.0489497	3.91	2.75	4.35	1.6	1	2.08
ENSMUSG00000103966	Gm37120	-0.412203	0.0489497	2.07	2.17	2.23	1.64	1.62	1.6
ENSMUSG00000114025	Gm49331	-0.960767	0.0489497	4.6	4.35	4.28	2.71	2.73	1.57
ENSMUSG00000020272	Stk10	-0.723351	0.0489874	8.46	7.51	9.05	4.58	4.4	6.34
ENSMUSG00000027660	Skil	-0.638713	0.0489874	14.38	13.19	10.9	7.5	9.34	7.82
ENSMUSG00000031583	Wrn	-0.501721	0.0489874	5.19	4.74	4.59	3.07	3.55	3.65
ENSMUSG00000063458	Lrmda	0.678616	0.0489874	6.91	5.74	5.4	11.08	9.75	8.13
ENSMUSG00000087684	1200007C13Rik	0.65891	0.0489874	20.24	24.43	17.05	32.05	34.5	30.01
ENSMUSG00000020817	Rabep1	-0.490865	0.0491736	8.35	8.2	8.04	6.46	5.24	5.86
ENSMUSG00000001665	Gstt3	0.527953	0.0492347	4.3	3.81	3.95	5.84	5.15	6.45
ENSMUSG00000006315	Tmem147	0.433672	0.0492347	49.72	54.57	51	66.79	69.94	72.99
ENSMUSG00000020674	Pxdn	-0.548891	0.0492347	27.57	29.56	33.47	18.34	21.67	21.92
ENSMUSG00000022698	Naa50	-0.60152	0.0492347	22.88	22.03	22.52	16.83	15.71	12.29
ENSMUSG00000027162	Lin7c	-0.478523	0.0492347	29.33	26.57	26.19	19.53	21.24	18.19
ENSMUSG00000040351	Ankib1	-0.458241	0.0492347	6.25	5.97	6.03	4.03	4.63	4.65
ENSMUSG00000042747	Krtcap2	0.543717	0.0492347	52.19	49.97	50.79	85.33	73.85	65.11
ENSMUSG00000050890	Pdik1l	-0.469986	0.0492347	4.9	4.33	4.52	3.09	3.55	3.29
ENSMUSG00000017485	Top2b	-0.460818	0.049709	8.66	8.12	8.54	6.6	6.21	5.62
ENSMUSG00000023175	Bsg	0.494449	0.0497769	225.74	232.62	236.39	322.26	294.79	365.34
ENSMUSG00000050493	Fam167b	0.429192	0.0497769	262.94	276.07	287	389.43	366.08	356.74
ENSMUSG00000053414	Hunk	-0.731951	0.0497769	2.3	2.3	2.75	1.2	1.47	1.8
ENSMUSG00000040761	Spen	-0.510361	0.0498334	6.7	6.86	6.8	4.9	5.28	4.18
ENSMUSG00000055172	C1ra	0.582746	0.0498652	12.41	9.42	9.58	15.75	14.93	16
ENSMUSG00000021760	Gpx8	-0.925275	0.0498854	3.83	4.27	3.18	2.02	2.54	1.48
ENSMUSG00000035227	Spcs2	0.588383	0.0498968	54.09	54.43	55.68	99.07	74.22	75.78
ENSMUSG00000051146	Camk2n2	0.536528	0.0498968	2.02	1.68	1.94	2.57	3.03	2.58
ENSMUSG00000021051	Ppp2r5e	-0.827035	0.0500084	11.59	12.09	10.17	5.53	8.5	5.43
ENSMUSG00000001493	Meox1	-1.31889	0.050139	8.65	5.16	7.78	2.24	2.29	4.36
ENSMUSG00000005354	Txn2	0.483902	0.050139	20.24	19.83	21.11	28.57	25.76	31.49
ENSMUSG00000019979	Apaf1	-0.58345	0.050139	12.14	12.53	11.25	6.93	9.35	7.85
ENSMUSG00000024241	Sos1	-0.663095	0.050139	4.95	3.79	4.45	2.42	3.23	2.69
ENSMUSG00000038370	Pcp4l1	-0.798316	0.050139	5.55	4.72	5.88	2.63	2.77	4.02
ENSMUSG00000038721	Hoxb7	0.45785	0.050139	16.69	18.88	19.38	26.17	24.79	24.39
ENSMUSG00000056153	Socs6	-0.43183	0.050139	7.07	6.26	6.56	4.76	4.95	5.02
ENSMUSG00000066415	Msl2	-0.849649	0.050139	10.95	10.15	9.11	5.17	7.47	4.48
ENSMUSG00000086851	A430108G06Rik	0.793899	0.050139	3.24	3.38	4.03	6.22	7.64	4.84
ENSMUSG00000114286	Gm47850	-0.746078	0.050139	5.96	5.73	4.45	2.63	3.7	3.31
ENSMUSG00000044150	Bclaf3	-0.792618	0.0501746	5.34	5.02	4.75	3.63	3.04	2.22
ENSMUSG00000011427	Zfp790	-0.535414	0.0502943	7.1	6.31	6.17	4.92	3.96	4.66
ENSMUSG00000014932	Yes1	-0.535967	0.0502943	19.65	20.34	17.7	12.28	15.12	12.5
ENSMUSG00000006218	Fam131c	0.694276	0.0505115	1.79	1.55	1.56	2.98	2.1	2.93
ENSMUSG00000113625	Gm3379	0.722815	0.0505167	3.11	4.07	3.09	6.76	5.08	5.12
ENSMUSG00000025810	Nrp1	-0.541164	0.0505219	47.41	46.58	44.42	33.75	27.13	34.77
ENSMUSG00000040466	Blvrb	0.579472	0.0505219	16.17	16.36	17.42	29.66	22.25	23.3
ENSMUSG00000056537	Rlim	-0.457514	0.0505219	17.99	18.83	17.25	12.43	14.33	12.67
ENSMUSG00000016487	Ppfibp1	-0.473752	0.0507206	19.37	20.37	17.31	12.85	13.83	14.35
ENSMUSG00000019087	Atp6ap1	0.442754	0.0507206	102.19	102.87	101.72	130.95	135.03	151.85
ENSMUSG00000023020	Cox14	0.461009	0.0507206	50.59	53.69	57.86	77.22	69.08	76.84
ENSMUSG00000027447	Cst3	0.540878	0.0507206	230.95	232.69	262.72	389.46	308.23	362.17
ENSMUSG00000030720	Cln3	0.44546	0.0507206	6.6	5.79	6	8.47	8.62	7.93
ENSMUSG00000099404	Gm28172	-0.832457	0.0507206	3.33	3.68	4.48	1.8	1.95	2.77
ENSMUSG00000020290	Xpo1	-0.705107	0.0509637	14.54	12.4	11.07	7.56	9.26	6.58
ENSMUSG00000017686	Rhot1	-0.491364	0.0512341	15.12	14.51	14.28	10.3	11.66	9.39
ENSMUSG00000023919	Cenpq	-0.427385	0.0514346	2.76	2.75	2.83	2.21	2.06	1.94
ENSMUSG00000016256	Ctsz	0.581118	0.0516209	71.73	67.08	71.28	104.41	89.54	122.83
ENSMUSG00000019988	Nedd1	-0.481612	0.0516209	9.52	9.84	9.76	7.16	7.59	6.18
ENSMUSG00000023150	Ivns1abp	-0.450552	0.0516209	62.59	61.71	62.51	46.99	48.69	41.35
ENSMUSG00000026107	Nabp1	-0.729169	0.0516209	6.48	6.52	8.02	5.07	4.29	3.42
ENSMUSG00000026478	Lamc1	-0.581359	0.0516209	28.38	25.67	27.31	15.15	19.85	19.75
ENSMUSG00000042408	Zmym6	-0.531902	0.0516209	3.61	3.31	3.34	2.34	2.7	2.09
ENSMUSG00000079139	Gm4204	-0.447184	0.0516209	3.81	3.24	3.65	2.61	2.6	2.62
ENSMUSG00000080469	Snord98	0.697937	0.0516505	2.35	2.35	2.29	3.08	3.69	4.75
ENSMUSG00000036403	Cep135	-0.49383	0.0517343	2.7	2.75	2.55	2.02	1.67	2.01
ENSMUSG00000077649	Gm24989 ENSMUSG00000077649	-1.25282	0.0517766	4.48	3.98	2.9	1	1.99	1.92
ENSMUSG00000029153	Ociad2	0.861003	0.0518131	5.43	3.52	3.2	6.89	7.72	6.89
ENSMUSG00000111605	4632418H02Rik	0.692167	0.0518131	2.06	1.55	2.25	3.14	2.83	3.41
ENSMUSG00000057101	Zfp180	-0.543101	0.0518526	11.82	10.69	10.9	6.55	8.14	8.35
ENSMUSG00000034789	Rab24	0.514188	0.0519202	7.12	6.34	7.59	10.52	9.01	10.53
ENSMUSG00000039756	Dnttip2	-0.634868	0.0519202	35.9	39.37	36.21	29.53	21.54	21.49
ENSMUSG00000009647	Mcu	-0.499764	0.0519256	7.52	8.04	7.96	5.04	6.29	5.37
ENSMUSG00000021411	Pxdc1	-0.631	0.0519463	32.27	36.99	36.1	20.07	20.93	27.62
ENSMUSG00000024943	Smc5	-0.577417	0.0519463	5.69	5.84	4.92	3.44	3.35	4.27
ENSMUSG00000032261	Sh3bgrl2	-0.469267	0.0519463	5.28	6.28	6.18	4.3	4.37	4.11
ENSMUSG00000036097	Slf2	-0.56557	0.0519463	13.11	11.61	10.47	8.85	7.78	7.14
ENSMUSG00000034209	Rasl10a	-0.575623	0.0520004	10.69	13.32	10.51	6.91	7.95	8.23
ENSMUSG00000028389	Zfp37	-0.564881	0.0522264	3.12	3.19	2.79	2.28	1.75	2.15
ENSMUSG00000030779	Rbbp6	-0.520011	0.0522264	9.11	7.97	7.6	5.5	5.35	6.36
ENSMUSG00000030842	Lamtor1	0.399719	0.0522264	38.26	36.67	36.47	50.5	47.4	49.08
ENSMUSG00000044991	Shld1	0.468955	0.0522264	4.45	4	4.8	6.29	6.21	5.8
ENSMUSG00000041881	Ndufa7	0.438062	0.0524684	40.79	37.1	40.31	56.35	49.97	53.87
ENSMUSG00000027217	Tspan18	-0.682968	0.0525847	26.06	23.81	22.49	12.2	15.18	18.21
ENSMUSG00000048874	Phf3	-0.442827	0.0526256	4.36	4.05	3.7	3	2.98	2.91
ENSMUSG00000083128	Gm12723	0.958651	0.0526443	5.75	5.17	6.38	14.81	11.84	7.94
ENSMUSG00000054293	P2ry10b	-0.752284	0.0527097	3.08	3.87	2.99	1.6	2.39	1.95
ENSMUSG00000001052	Sec24b	-0.427823	0.0529499	13.31	14.05	14.35	10.32	10.99	9.72
ENSMUSG00000005054	Cstb	0.572358	0.0529499	142.54	139.4	126.46	236.68	198.04	176.25
ENSMUSG00000007613	Tgfbr1	-0.470625	0.0529499	9.46	9.44	9.86	6.16	7.42	7.24
ENSMUSG00000019854	Reps1	-0.452004	0.0529499	11.88	12.04	10.62	8.78	8.61	7.85
ENSMUSG00000024235	Map3k8	-0.705655	0.0532557	54.17	45.6	37.47	29.7	30.11	23.86
ENSMUSG00000024866	Acy3	0.528469	0.0532557	41.7	41.31	42.17	58.28	53.39	70.06
ENSMUSG00000057531	Dtnbp1 ENSMUSG00000057531	0.398765	0.0532557	19.34	19.92	18.95	26.66	25.03	25.07
ENSMUSG00000060019	Gm10073	0.485428	0.0532557	10.08	9.64	11.13	15.47	13.05	14.7
ENSMUSG00000086429	Gt(ROSA)26Sor	-0.720058	0.0532557	28.06	25.41	28.59	20.01	17.6	12.95
ENSMUSG00000091191	Gm17334	-0.957321	0.0532557	4.37	2.64	2.94	2.04	1.67	1.36
ENSMUSG00000038010	Ccdc138	-0.490092	0.053351	2.22	2.17	2.57	1.77	1.53	1.65
ENSMUSG00000017314	Mpp2	0.633921	0.0536849	26.75	22.52	22.56	31.88	44.31	35.95
ENSMUSG00000028037	Ifi44	-0.782019	0.0536849	8.8	6.18	6.06	4.79	3.58	3.78
ENSMUSG00000040738	Ints8	-0.476325	0.0536849	7.88	8.38	7.74	5.78	6.34	5.18
ENSMUSG00000055044	Pdlim1	0.463246	0.0536849	12.41	11.86	10.85	14.83	17.08	16.52
ENSMUSG00000069920	B3gnt9	0.58025	0.0536849	1.76	1.73	1.42	2.56	2.13	2.65
ENSMUSG00000094483	Purb	-0.427905	0.0536849	21.14	23.31	20.29	15.71	15.92	16.42
ENSMUSG00000114833	Gm41192	0.717746	0.0536849	1.76	1.21	1.66	2.42	2.85	2.28
ENSMUSG00000081051	Gm15427	0.442962	0.0539111	41.92	37.82	41.84	57.09	57.12	51.1
ENSMUSG00000024070	Prkd3	-0.481383	0.0539997	10.32	10.22	9.68	7.62	7.73	6.37
ENSMUSG00000028757	Ddost	0.415556	0.0539997	106.23	105.19	106.08	140.18	132.85	151.04
ENSMUSG00000017291	Taok1 ENSMUSG00000017291	-0.429235	0.0541254	7.48	7.62	7.4	5.95	5.13	5.66
ENSMUSG00000028127	Abcd3	-0.481197	0.0541254	11.33	10.35	10.56	7.79	8.47	6.9
ENSMUSG00000081769	Gm12216	-0.519572	0.0541254	8.66	7.15	8.18	4.99	5.91	5.83
ENSMUSG00000026628	Atf3	-0.610146	0.0541263	228.47	218.15	242.17	174	157.69	123.69
ENSMUSG00000063687	Pcdhb5	-0.482255	0.0541263	3.18	2.89	2.74	1.91	2.26	2.14
ENSMUSG00000024976	Shoc2	-0.468707	0.0542394	19.24	19.72	17.06	13.9	12.4	14.17
ENSMUSG00000027994	Mcub	0.600249	0.0543351	4.38	4.32	3.48	6	5.47	6.99
ENSMUSG00000039167	Adgrl4	-0.402266	0.0543351	150.24	150.35	145.18	118.66	110.76	108.1
ENSMUSG00000022452	Smdt1	0.476066	0.0543752	67.82	68.01	67.98	104.13	83.73	96.78
ENSMUSG00000045095	Magi1	-0.607216	0.0544817	9.64	8.37	8.97	5	7	5.85
ENSMUSG00000035401	Emsy	-0.501016	0.0546697	2.99	3.05	2.58	2.23	1.98	1.88
ENSMUSG00000006740	Kif5b	-0.51772	0.054745	22.03	21.36	19.24	16.33	12.94	14.6
ENSMUSG00000019777	Hdac2	-0.402468	0.0547712	25.56	26.05	25.67	19.22	20.66	18.64
ENSMUSG00000023341	Mx2	-0.854478	0.0548212	3.58	2.36	2.03	1.47	1.42	1.39
ENSMUSG00000025509	Pnpla2	-0.483816	0.0548654	94.38	93.81	105.31	65.39	66.75	78.11
ENSMUSG00000030180	Kdm5a	-0.477874	0.0548654	13.71	15.36	14.82	10.09	11.72	9.77
ENSMUSG00000034007	Scaper	-0.447896	0.0548654	3.8	3.91	4.42	2.85	2.91	3.12
ENSMUSG00000037573	Tob1	-0.591921	0.0548654	207.03	206.35	239.98	159.05	155.87	120.77
ENSMUSG00000040048	Ndufb10	0.473736	0.0548654	56.51	56.78	54.49	83.62	68.58	81.65
ENSMUSG00000026153	Fam135a	-0.665164	0.0550172	7.91	8.54	6.14	4.59	5.37	4.22
ENSMUSG00000030220	Arhgdib	0.491939	0.0550205	30.41	34.44	34.31	50.73	41.67	47.28
ENSMUSG00000014813	Stc1	1.24654	0.0553767	16.09	9.41	10.63	28.68	39.35	19.05
ENSMUSG00000037343	Taf2	-0.435346	0.0553767	13.21	14.57	13.26	9.4	10.32	10.64
ENSMUSG00000063019	Manbal	0.685884	0.0553767	25.57	27.67	24.6	39.89	34.54	52.59
ENSMUSG00000094955	Gm3699	0.950327	0.0553767	3.91	3.33	5.47	10.03	7.98	6.42
ENSMUSG00000063060	Sox7	-0.46738	0.0555136	54.62	48.76	50.51	39.15	38.96	33.37
ENSMUSG00000088769	NA	-0.771006	0.0555136	5.02	3.94	4.85	2.28	3.47	2.44
ENSMUSG00000030208	Emp1	-1.16704	0.0556141	45.08	43.21	42.24	12.15	28.08	21.3
ENSMUSG00000040667	Nup88	-0.392146	0.0557089	9.87	10.77	10.35	7.89	7.93	7.78
ENSMUSG00000059263	Usp47	-0.548957	0.0557089	10.25	10.23	11.41	6.62	8.55	6.75
ENSMUSG00000025907	Rb1cc1	-0.583395	0.0557455	4.26	4.68	3.65	2.59	2.61	3.2
ENSMUSG00000040250	Ints13	-0.5031	0.0557455	8.66	8.4	8.14	5.95	6.71	5.21
ENSMUSG00000043535	Setx	-0.622467	0.0557455	3.71	4.42	4.16	3.14	2.67	2.23
ENSMUSG00000039046	Usp6nl	-0.548747	0.055863	11.35	11.06	10.83	6.52	8.87	7.51
ENSMUSG00000008976	Gabpa	-0.584032	0.0561475	13.88	14.58	12.43	8.31	10.84	8.29
ENSMUSG00000056050	Mia3	-0.411849	0.056345	11.09	11.74	10.43	8.21	8.64	8.13
ENSMUSG00000033368	Trim69	-0.541695	0.0567762	3.48	3.97	4.59	2.55	2.78	2.9
ENSMUSG00000047213	Ythdf3	-0.688698	0.0567762	24.53	25.07	24.12	16.42	18.22	11.84
ENSMUSG00000045210	Vcpip1	-0.646909	0.0568077	7.29	7.68	6.84	3.71	5.41	4.97
ENSMUSG00000017754	Pltp	0.788838	0.0569962	8.53	9.78	9.12	13.49	21.37	13.61
ENSMUSG00000018509	Cenpv	0.675927	0.0569962	3.29	2.33	2.85	4.64	3.84	5
ENSMUSG00000031256	Cstf2	-0.421543	0.0569962	5.43	5.27	5.72	4.32	3.8	4.15
ENSMUSG00000032253	Phip	-0.438809	0.0569962	3.79	3.68	3.21	2.68	2.61	2.57
ENSMUSG00000034898	Filip1	-0.50876	0.0569962	2.75	2.72	3.37	1.92	2.12	2.15
ENSMUSG00000039529	Atp8b1	-0.437046	0.0569962	22	22.5	21.73	14.85	17.67	16.52
ENSMUSG00000087200	Lrp8os3	-0.768075	0.0569962	2.7	2.06	2.66	1.48	1.15	1.76
ENSMUSG00000024776	Stambpl1	-0.41712	0.0570598	5.94	5.82	5.73	4.74	4.23	4.15
ENSMUSG00000030059	Tmf1	-0.587236	0.0570912	12.26	11.6	11.72	9.43	6.64	7.85
ENSMUSG00000059058	Tma7-ps	0.877736	0.0572136	1.22	1.9	1.21	2.85	2.12	2.88
ENSMUSG00000020359	Phykpl	-0.385788	0.0572992	5.67	6.03	6.09	4.58	4.57	4.46
ENSMUSG00000030861	Acadsb	-0.423968	0.0572992	12.66	11.49	11.32	9.24	8.87	8.32
ENSMUSG00000033454	Zbtb1	-0.560118	0.0572992	5.13	5.41	4.93	3.67	3.97	2.93
ENSMUSG00000098236	Gm7734	0.873297	0.0572992	1.95	1.91	2.2	2.92	3.33	5.18
ENSMUSG00000018008	Cyth4	0.522956	0.0574053	11.18	12.75	11.97	18.3	14.8	18.69
ENSMUSG00000018923	Med11	0.504346	0.0574053	17.18	19.82	21.01	30.17	26.03	26
ENSMUSG00000021870	Slmap	-0.491091	0.0574053	10.15	10.12	9.38	7.88	7.08	6.22
ENSMUSG00000023087	Noct	-0.461396	0.0574053	9.3	9.23	8.42	7.13	5.92	6.56
ENSMUSG00000026991	Pkp4	-0.431121	0.0574053	12.78	14.44	14.23	10.86	9.72	10.15
ENSMUSG00000027201	Myef2	-0.487389	0.0574053	4.27	3.67	3.52	2.76	2.89	2.51
ENSMUSG00000028649	Macf1	-0.455799	0.0574053	10.62	10.31	8.99	7.44	6.81	7.53
ENSMUSG00000040850	Psme4	-0.442755	0.0574053	7.66	8.04	7.11	5.19	6	5.6
ENSMUSG00000066233	Tmem42	0.571809	0.0574053	3.13	4.05	3.15	5.33	4.59	5.36
ENSMUSG00000027215	Cd82	0.388438	0.0577357	42.38	42.54	44.2	55.89	54.3	58.89
ENSMUSG00000006010	Odr4	-0.69444	0.0578667	9.12	8.61	7.65	6.65	4.79	4.45
ENSMUSG00000024176	Sox8	-0.492409	0.0578667	2.91	3.26	2.77	2.32	2.13	1.91
ENSMUSG00000030554	Synm	0.670916	0.0578667	4.85	4.57	4.11	5.83	7.19	8.77
ENSMUSG00000033730	Egr3	-0.468685	0.0578667	6.31	5.81	6.06	4.93	4.02	4.23
ENSMUSG00000037940	Inpp4b	-0.448115	0.0578667	3.71	3.34	3.59	2.77	2.68	2.36
ENSMUSG00000047030	Spata2	-0.492011	0.0578667	16.86	14.23	16.74	10.73	12.47	10.79
ENSMUSG00000071253	Slc25a16	-0.489785	0.0580461	9.18	10.32	8.86	6.3	7.53	6.39
ENSMUSG00000000787	Ddx3x	-0.652009	0.0581087	117.93	121.23	113.83	89.18	79.3	59.31
ENSMUSG00000022911	Arl13b	-0.387276	0.0581087	7.13	7.01	6.83	5.49	5.46	5.09
ENSMUSG00000047423	Bles03	0.394291	0.0581087	13.01	12.9	12.45	15.85	17.24	17.36
ENSMUSG00000026775	Yme1l1	-0.439251	0.0581953	10.22	11.66	9.84	8.06	7.55	7.73
ENSMUSG00000037234	Hook3	-0.434959	0.0581953	4.24	4.19	3.65	2.87	2.95	3.1
ENSMUSG00000038084	Opa1	-0.417591	0.0581953	7.59	7.52	7.59	6.2	5.39	5.44
ENSMUSG00000043336	Filip1l	-0.881737	0.0581953	13.28	12.95	13.84	10.14	6.91	5.43
ENSMUSG00000063273	Naa15	-0.546035	0.0581953	3.79	3.68	3.31	2.59	2.09	2.74
ENSMUSG00000066042	Med18	0.473925	0.0581953	7.65	7.44	9.05	10.55	11.7	11.18
ENSMUSG00000090019	Gimap1	0.394395	0.0581953	23.25	24.34	24.3	31.12	30.16	33.27
ENSMUSG00000028445	Enho	0.418689	0.0582035	43.45	44.05	41.58	58.22	53.13	61.45
ENSMUSG00000021745	NA	-0.597989	0.0583144	6.68	6.65	6.94	3.64	4.67	5.23
ENSMUSG00000041417	Pik3r1	-0.520349	0.0583144	12.96	12.03	10.36	7.91	9.07	7.63
ENSMUSG00000014668	Chfr	-0.396411	0.0584207	7.13	7.58	7.76	5.74	5.89	5.44
ENSMUSG00000076934	Iglv1	2.83016	0.0584207	1.56	1.11	4	7.93	37.94	8.28
ENSMUSG00000020640	Itsn2	-0.451596	0.0584288	7.78	7.81	7.46	6.29	5.45	5.17
ENSMUSG00000023939	Mrpl14	0.430439	0.0584288	16.2	17.5	16.48	24.11	20.63	22.99
ENSMUSG00000038552	Fndc4	0.722915	0.0584288	2.99	3.98	3.47	4.73	7.06	5.56
ENSMUSG00000075296	Aldh3b2	0.650832	0.0584288	6.25	6.45	8.27	12.64	9.4	10.86
ENSMUSG00000014850	Msh3	-0.403283	0.0584524	2.91	2.9	2.68	2.26	2.09	2.07
ENSMUSG00000100954	Gm10138	0.513752	0.0584524	2.09	2.08	1.9	2.6	2.76	3.35
ENSMUSG00000093044	Snord8	-0.917576	0.0589434	9.35	6.57	7.85	3.46	5.76	3.59
ENSMUSG00000034401	Spata6	-0.435133	0.0590649	13.55	14.53	12.17	10.02	10.11	9.57
ENSMUSG00000030695	Aldoa	0.482178	0.0593314	91.83	94.92	94.6	135.55	114.14	145.26
ENSMUSG00000001833	Septin7	-0.685102	0.0593608	43.51	42.12	39.76	33.74	22.9	22.69
ENSMUSG00000036273	Lrrk2	-0.485823	0.0593608	3.46	4.12	3.99	2.7	3.02	2.54
ENSMUSG00000011884	Gltp	0.545461	0.0594035	50.06	50.72	55.77	75.97	65.41	88.59
ENSMUSG00000019579	Mydgf	0.432479	0.0594035	39.84	41.9	43.39	61.34	51.92	55.9
ENSMUSG00000022808	Snx4	-0.443202	0.0594035	49.18	47.69	49.72	34.47	40.24	33.45
ENSMUSG00000024477	Pggt1b	-0.539146	0.0594035	17.64	15.87	15.32	13.11	10.03	10.63
ENSMUSG00000024544	Ldlrad4	-0.396877	0.0594035	8.68	7.88	8.02	6.07	6.48	6.11
ENSMUSG00000027111	Itga6	-0.678162	0.0594035	20.38	20.74	20.89	11.27	11.37	16.82
ENSMUSG00000028766	Alpl	0.575603	0.0594035	4.92	3.81	3.96	5.61	6.23	7.03
ENSMUSG00000029238	Clock	-0.597565	0.0594035	6.28	5.99	5.39	4.26	4.32	3.18
ENSMUSG00000031400	G6pdx	0.424031	0.0594035	8.85	9.53	9.92	13.26	11.74	12.98
ENSMUSG00000033499	Larp4b	-0.446815	0.0594035	8.38	8.8	7.9	6.02	5.67	6.74
ENSMUSG00000033964	Zbtb41	-0.657995	0.0594035	3.76	4.04	3.83	2.54	2.99	1.95
ENSMUSG00000035133	Arhgap5	-0.686347	0.0594035	4.46	4.19	3.98	2.76	2.04	3.17
ENSMUSG00000035529	Prdm4	-0.697382	0.0594035	9.81	10.56	9.83	5.43	8.13	5.41
ENSMUSG00000039480	Nt5dc1	-0.385034	0.0594035	7.61	7.99	7.22	5.78	5.86	5.82
ENSMUSG00000050732	Vamp8	0.382315	0.0594035	33.67	34.1	35.48	45.11	43.07	46.43
ENSMUSG00000061143	Maml3	-0.439867	0.0594035	6.57	5.99	6.61	4.58	5.16	4.41
ENSMUSG00000072940	Gm10443	0.826786	0.0594035	11.62	9.96	16.15	20.99	26.14	19.01
ENSMUSG00000073700	Klhl21	-0.433545	0.0594035	6.52	6.79	6.35	4.53	4.7	5.36
ENSMUSG00000074925	Ptar1	-0.491209	0.0594035	3.75	3.2	3.92	2.38	2.78	2.56
ENSMUSG00000070167	Snora57	-1.43973	0.0595202	8.39	6.91	4.68	2.22	3.95	1.55
ENSMUSG00000022141	Nipbl	-0.651782	0.0597071	5.71	4.93	4.15	3.45	2.63	3.32
ENSMUSG00000022855	Senp2	-0.501585	0.0597118	15.45	14.64	14.86	9.36	12.25	10.33
ENSMUSG00000093695	Gm20717 ENSMUSG00000093695	-0.481228	0.0597118	4.77	3.95	4.77	3.29	3.37	2.98
ENSMUSG00000107997	Gm44243	-0.677889	0.0597118	2.2	2.01	2.75	1.2	1.5	1.65
ENSMUSG00000033257	Ttll4	-0.488117	0.0598081	3.28	2.84	3.06	2.16	2.44	1.96
ENSMUSG00000059714	Flot1	0.523814	0.0598081	24.18	24.93	22.61	29.47	35.1	39.16
ENSMUSG00000099968	1700029J03Rik	0.399878	0.0598081	2.02	2.06	1.94	2.47	2.71	2.77
ENSMUSG00000020859	Spag9	-0.408712	0.0600409	23.52	23.94	21.98	16.37	17.45	18.52
ENSMUSG00000016494	Cd34	-1.03525	0.0601125	24.81	20.71	24.56	8.01	10.81	16.93
ENSMUSG00000019960	Dusp6	-0.425074	0.0601125	160.23	145.68	169.35	113.19	124.25	116.13
ENSMUSG00000027236	Eif3j1	-0.44039	0.0601125	5.77	5.54	6.11	4.58	4.41	3.87
ENSMUSG00000081534	Slc48a1	0.482407	0.0601125	48.51	53.42	58.62	73.58	68.83	81.79
ENSMUSG00000099843	Gm7160	-0.538164	0.0601125	5.69	4.15	4.93	3.45	3.37	3.27
ENSMUSG00000002688	Prkd1	-0.393331	0.0602535	3.62	3.36	3.73	2.67	2.65	2.83
ENSMUSG00000003070	Efna2	0.480105	0.0602535	2.35	2.03	2.61	3.16	3.27	3.27
ENSMUSG00000019773	Fbxo5	-0.411397	0.0602535	3.18	3.21	3.05	2.58	2.29	2.24
ENSMUSG00000020706	Ftsj3	-0.383186	0.0602535	12.36	11.98	11.73	9.14	9.69	8.84
ENSMUSG00000022263	Trio	-0.377147	0.0602535	5.88	5.81	5.78	4.67	4.52	4.27
ENSMUSG00000023025	Larp4	-0.411724	0.0602535	15.51	14.91	15.31	12.3	11.59	10.55
ENSMUSG00000026966	Ssna1	0.376427	0.0602535	31.63	31.3	32.73	41.99	39.71	42.51
ENSMUSG00000028692	Akr1a1	0.42577	0.0602535	129.45	122.16	132.36	168.57	160.19	187.88
ENSMUSG00000031168	Ebp	0.384667	0.0602535	18.51	18.38	19.67	24.07	25.8	23.98
ENSMUSG00000032293	Ireb2	-0.545186	0.0602535	6.39	5.63	5.93	4.75	4.13	3.5
ENSMUSG00000032673	Prorsd1	0.459243	0.0602535	4.53	4.14	4.17	6.45	5.26	5.99
ENSMUSG00000035840	Lysmd3	-0.79253	0.0602535	16.46	15.27	14.36	9.9	10.86	6.46
ENSMUSG00000036202	Rif1	-0.489488	0.0602535	3.58	3.75	3.05	2.29	2.42	2.67
ENSMUSG00000039405	Prss23	-0.557892	0.0602535	10.83	12.55	14.38	9.19	8.76	7.61
ENSMUSG00000039987	Phtf2	-0.523959	0.0602535	3.4	3.11	3.32	2.39	2.56	1.93
ENSMUSG00000042447	Mios	-0.471019	0.0602535	6.03	7.28	7.06	4.66	4.73	5.28
ENSMUSG00000045629	Sh3tc2	-0.696133	0.0602535	4.32	3.54	3.79	1.92	2.39	2.97
ENSMUSG00000048965	Mrgpre	0.453208	0.0602535	1.65	1.37	1.6	2.08	2.01	2.22
ENSMUSG00000054720	Lrrc8c	-0.411009	0.0602535	25.55	27.93	26.63	18.58	21	20.72
ENSMUSG00000062382	Ftl1	0.697276	0.0602535	6.61	6.15	6.03	12.77	7.96	10.28
ENSMUSG00000068394	Cep152	-0.522161	0.0602535	2.44	2.84	2.44	1.76	2.04	1.59
ENSMUSG00000069862	Rps12-ps9	0.644458	0.0602535	3.41	3.85	3.31	6.2	6.14	4.36
ENSMUSG00000079487	Med12	-0.439888	0.0602535	6.56	5.77	6.34	4.25	4.95	4.57
ENSMUSG00000080059	Rps19-ps3	0.585582	0.0602535	2.74	2.33	2.38	4.28	3.87	3.1
ENSMUSG00000081434	Gm14165	0.505881	0.0602535	6.05	5.27	5.09	8.54	6.87	7.92
ENSMUSG00000110649	Gm40466	0.68681	0.0602535	3.28	4.63	3.18	6.56	5.86	5.24
ENSMUSG00000026102	Inpp1	-0.432016	0.0603056	6.42	5.76	5.68	4.66	4.51	4.07
ENSMUSG00000045435	Tmem60	0.401392	0.0603056	8.59	7.58	8.17	11.13	10.64	10.35
ENSMUSG00000064358	mt-Co3	0.417413	0.0603056	2.9	3.29	3.3	4.28	4.01	4.37
ENSMUSG00000029641	Rasl11a	-0.659368	0.0604249	12.61	10.1	9.37	7.28	7.47	5.57
ENSMUSG00000032883	Acsl3	-0.587776	0.0605126	9.71	11.84	10.28	5.93	8.12	7.23
ENSMUSG00000037736	Limch1	-0.762253	0.0605126	12.91	13.67	13.02	7.9	10.12	5.89
ENSMUSG00000018593	Sparc	-0.362727	0.0606589	1186.21	1194.27	1225.95	943.02	916.71	944.95
ENSMUSG00000024974	Smc3	-0.59385	0.0606589	9.59	8.34	8.52	7.12	5.48	5.08
ENSMUSG00000026463	Atp2b4	-0.403788	0.0606589	4.4	4.41	4.01	3.14	3.12	3.43
ENSMUSG00000030284	Creld1	0.600457	0.0606589	3.94	5.06	4.29	5.82	6.55	7.82
ENSMUSG00000037926	Ssh2	-0.538242	0.0606589	7.63	8.84	7.96	4.98	6.58	5.35
ENSMUSG00000041225	Arhgap12	-0.495721	0.0606589	7.2	8.08	7.36	5.36	6.05	4.71
ENSMUSG00000028480	Glipr2 ENSMUSG00000028480	-0.414264	0.0606932	27.97	25.53	28.56	21.06	21.39	19.13
ENSMUSG00000030759	Far1	-0.577197	0.0607068	8.89	9.42	8.68	7.03	6.29	4.95
ENSMUSG00000024242	Map4k3	-0.422362	0.060847	19.58	19.8	20.57	13.6	16.21	15.03
ENSMUSG00000028184	Adgrl2	-0.536673	0.060847	13.86	13.18	12.56	7.6	10.01	9.88
ENSMUSG00000037355	Uvssa	-0.459708	0.060847	2.86	3.05	2.86	2.3	1.87	2.23
ENSMUSG00000039089	L3mbtl3	-0.474191	0.060847	4.28	4.36	4.12	3.03	3.48	2.72
ENSMUSG00000024232	Bambi	-0.399268	0.0613357	72.75	80.14	74.61	54.39	57.58	60.55
ENSMUSG00000028062	Lamtor2	0.425503	0.0613357	39.52	33.89	38.47	50.69	47.39	51.96
ENSMUSG00000061458	Nol10	-0.394244	0.0613357	13.24	13.7	13.25	10.44	10.72	9.46
ENSMUSG00000084498	NA	-1.2344	0.0613357	3.57	6.51	4.52	2.9	1.37	2.03
ENSMUSG00000000320	Alox12	0.546741	0.0614164	31.22	24.77	28.66	41.44	36.14	46.13
ENSMUSG00000041084	Ostc	0.602301	0.061546	38.73	38.82	39.93	74.64	53.82	52.29
ENSMUSG00000022351	Sqle	-0.490256	0.0616	3.35	2.67	2.99	2.04	2.33	2.03
ENSMUSG00000038546	Ranbp9	-0.479576	0.0617158	13.92	14.84	12.87	9.43	11.28	9.22
ENSMUSG00000022841	Ap2m1	0.3722	0.0619461	95.25	100.22	93.85	122.44	122.8	129.2
ENSMUSG00000025234	Arih1	-0.789669	0.0619461	15.57	15.24	13.15	7.11	11.59	7.33
ENSMUSG00000030522	Mtmr10	-0.55519	0.0619461	6.1	6.63	5.79	3.49	4.7	4.5
ENSMUSG00000032624	Eml4	-0.491523	0.0619461	19	18.5	18.19	11.33	13.73	14.79
ENSMUSG00000045948	Mrps12	0.483586	0.0619461	20.51	20.56	24.51	32.42	27.56	31.62
ENSMUSG00000060427	Zfp868	-0.624158	0.0619461	8.28	9.03	8.76	7.12	5.18	4.85
ENSMUSG00000097154	Gm26510	-0.444069	0.0619674	7.1	6.23	6.42	4.75	4.48	5.3
ENSMUSG00000021242	Npc2	0.387628	0.0622582	25.79	27.02	26.43	36.39	32.35	35.03
ENSMUSG00000109864	Eid3	-0.730327	0.0622662	2.17	2.17	2.6	1.8	1.33	1.12
ENSMUSG00000007039	Ddah2	0.553051	0.0623801	33.39	31.61	36.38	50.63	41.78	57.33
ENSMUSG00000020076	Ddx50	-0.356437	0.0623801	14.46	14.08	14.12	11.13	11.2	10.99
ENSMUSG00000032515	Csrnp1	-0.610898	0.0623801	147.12	140.92	130.29	78.11	113.51	85.53
ENSMUSG00000113328	Gm47260	-0.485344	0.0623801	2.24	2.76	2.2	1.81	1.65	1.66
ENSMUSG00000028957	Per3	0.446061	0.0623805	2.87	2.78	2.86	3.56	4.38	3.7
ENSMUSG00000044337	Ackr3	-0.751578	0.0623805	6.33	4.63	4.9	2.6	2.93	3.95
ENSMUSG00000003382	Etv3	-0.61502	0.062619	8.49	8.56	8.71	4.43	6.1	6.52
ENSMUSG00000027829	Ccnl1	-0.897549	0.062619	77.46	74.66	71.32	52.08	44.79	27.35
ENSMUSG00000080885	Rpl10-ps6	0.734306	0.062619	2.02	1.68	1.59	3.6	3.04	2.27
ENSMUSG00000091474	2610021A01Rik	-0.517042	0.062619	3.11	2.83	2.73	2.37	1.86	1.86
ENSMUSG00000026889	Rbm18	-0.62947	0.0626623	30.2	30.28	29.17	22.08	21.61	15.1
ENSMUSG00000022105	Rb1	-0.549486	0.0627627	13.69	13.03	11.3	8.36	10.08	7.63
ENSMUSG00000032554	Trf	0.437405	0.0628704	3.3	3.79	3.59	4.98	5.1	4.39
ENSMUSG00000027463	Slc52a3	0.616918	0.0628815	15.76	15.81	14.45	19.69	22.51	29.3
ENSMUSG00000020361	Hspa4	-0.38799	0.0629141	21.37	20.45	19.59	15.44	16.53	14.97
ENSMUSG00000030587	2200002D01Rik	0.517321	0.0629141	12.57	10.4	9.89	15.2	17.26	14.45
ENSMUSG00000020326	Ccng1	-0.691161	0.0629738	14.87	15.56	14.58	8.94	12.05	7.44
ENSMUSG00000026977	Marchf7	-0.557537	0.0629738	12.58	14.39	12.43	9.71	9.81	7.41
ENSMUSG00000027365	Trpm7	-0.446671	0.0629738	8.58	8.04	7.12	6.2	5.7	5.49
ENSMUSG00000043782	Bicdl2	-0.53296	0.0629738	2.21	2.28	2.34	1.31	1.66	1.79
ENSMUSG00000047632	Fgfbp3	1.31067	0.0629738	2.68	2.23	2.09	4.08	4.55	10.27
ENSMUSG00000049076	Acap2	-0.426101	0.0629738	17.68	18.21	19.07	12.5	15	13.5
ENSMUSG00000053470	Kdm3a	-0.673532	0.0629738	14.67	14.52	13.71	9.87	10.63	6.86
ENSMUSG00000057667	Bloc1s3	0.400766	0.0629738	4.58	5.13	4.91	6.29	6.84	6.17
ENSMUSG00000067931	Zfp948	-0.895681	0.0629738	7.08	6.14	5.54	4.7	3.17	2.51
ENSMUSG00000027002	Nckap1	-0.591726	0.0632517	62.89	61.79	59.39	37.95	50.72	35.03
ENSMUSG00000065734	Snord49a	-1.1812	0.0632517	7.07	4.64	11.47	3.51	2.82	3.26
ENSMUSG00000020701	Tmem132e	0.629491	0.0633145	16.05	16.55	16.82	20.1	26.93	30.56
ENSMUSG00000042557	Sin3a	-0.463959	0.0633145	9.57	9.17	9.87	7.33	7.48	6.02
ENSMUSG00000048490	Nrip1	-0.375917	0.063346	14.02	13.49	12.61	10.47	10.16	10.26
ENSMUSG00000087259	2610035D17Rik	0.449587	0.063346	10.71	11.27	11.62	13.64	15.46	16.94
ENSMUSG00000030357	Fkbp4	0.546104	0.063363	26.77	23.66	25.67	38.64	30.93	42.35
ENSMUSG00000087006	Gm13889	0.437646	0.063363	39.2	39.9	40.67	48.24	54.95	59.62
ENSMUSG00000032028	Nxpe2	-0.462132	0.063578	6.48	5.65	5.12	4.28	4.22	3.97
ENSMUSG00000035356	Nfkbiz	-0.499826	0.063734	142.51	131.52	142.49	105.29	107.49	83.46
ENSMUSG00000025049	Taf5	-0.627422	0.063768	6.21	4.95	5.48	3.35	4.4	3.1
ENSMUSG00000028698	Pik3r3	-0.595946	0.063768	5.82	5.44	6.58	3.38	3.75	4.76
ENSMUSG00000033364	Usp37	-0.37963	0.063768	3.73	3.95	4.14	3.1	2.92	3.06
ENSMUSG00000034311	Kif4	-0.399481	0.063768	3.16	3.13	3.07	2.47	2.16	2.48
ENSMUSG00000012535	Tnpo3	-0.440784	0.0638305	6.64	6.36	5.95	5.05	4.76	4.18
ENSMUSG00000027014	Cwc22	-0.516977	0.0639474	4.01	4.61	4.95	3.18	3.52	2.79
ENSMUSG00000091028	Gm10722	-1.252	0.0639995	4.56	3.96	2.09	1.21	1.94	1.19
ENSMUSG00000071451	Psmg4	0.488627	0.0640059	16.6	19.2	19.56	29.3	23.96	24.53
ENSMUSG00000021709	Erbin	-0.585637	0.0641524	12.59	13.19	9.87	6.96	8.82	7.9
ENSMUSG00000031880	Rrad	-0.412843	0.0641524	37.9	32.95	35.99	26.47	25.32	28.42
ENSMUSG00000038642	Ctss	1.04559	0.0641818	4.48	3.61	7.69	11.5	10.64	8.94
ENSMUSG00000035851	Ythdc1	-0.414443	0.0643092	6.28	6.27	6.64	5.25	4.77	4.41
ENSMUSG00000047502	Mroh7	0.474223	0.0644927	2.23	2.26	1.92	2.89	3.3	2.72
ENSMUSG00000020427	Igfbp3	-1.29487	0.0646293	72.08	62.86	60.82	14.76	33.16	38.12
ENSMUSG00000051022	Hs3st1	-0.559913	0.0646455	37.37	53.27	44.12	31.28	30.57	28.67
ENSMUSG00000063628	Gm7665	-0.602462	0.0646455	2.91	3.65	2.97	1.91	1.88	2.51
ENSMUSG00000103149	AA914427	-0.5257	0.0646455	2.31	2.28	2.65	1.81	1.82	1.42
ENSMUSG00000108621	Gm33989	-0.415012	0.0646551	2.61	2.54	2.77	2.16	1.83	1.96
ENSMUSG00000038508	Gdf15	-0.560593	0.0646577	2.96	2.42	3.35	2.07	1.78	2.03
ENSMUSG00000005583	Mef2c	-0.405114	0.0646797	12.15	12.72	11.88	9.7	8.43	9.67
ENSMUSG00000015085	Entpd2	0.541684	0.0646797	12.57	10.17	9.93	14.81	14.68	18.01
ENSMUSG00000015092	Edf1	0.410917	0.0646797	76.89	74.23	81.27	112.37	96.28	100.76
ENSMUSG00000020029	Nudt4	-0.402765	0.0646797	35.27	33.82	36.28	24.42	26.92	28.49
ENSMUSG00000020128	Vps54	-0.607057	0.0646797	9.13	7.82	8.78	4.8	6.96	5.31
ENSMUSG00000020647	Ncoa1	-0.447311	0.0646797	5.93	6.15	5.26	3.99	4.66	4.07
ENSMUSG00000028958	Tmub1	0.521296	0.0646797	3.47	3.28	4.1	5.85	4.67	5.05
ENSMUSG00000031010	Usp9x	-0.497	0.0646797	5.7	5.5	4.45	3.46	3.93	3.65
ENSMUSG00000038299	Wdr36	-0.404469	0.0646797	17.25	19.32	17.54	14.14	14.06	12.68
ENSMUSG00000042821	Snai1	-0.403747	0.0646797	26.98	25.55	30.21	20.66	20.81	20.92
ENSMUSG00000050310	Rictor ENSMUSG00000050310	-0.45907	0.0646797	11.58	12.02	10.18	7.86	9.06	7.66
ENSMUSG00000063457	Rps15	0.399094	0.0646797	87.55	88.89	88.39	114.9	108.01	127.1
ENSMUSG00000074912	Gm14207	0.5696	0.0646797	6.06	5.15	6.32	7.25	9.73	9.14
ENSMUSG00000094724	Rnaset2a	0.397058	0.0646797	16.35	14.2	14.5	19.16	19.97	20.09
ENSMUSG00000114048	4930549C15Rik	0.725876	0.0646797	2.04	2.67	1.6	3.69	3.18	3.36
ENSMUSG00000097785	B230217O12Rik	-0.677006	0.0649613	3.53	2.39	3.07	1.63	1.8	2.16
ENSMUSG00000049686	Orai1	0.402056	0.0651027	32.47	36.87	36.35	46.92	44.04	48.59
ENSMUSG00000035399	Oser1	-0.402699	0.0651125	21.37	20.56	20.92	17.44	14.91	15.3
ENSMUSG00000020954	Strn3	-0.394878	0.0651942	18.98	20.63	17.69	14.44	14.83	14.23
ENSMUSG00000024208	Uqcc2	0.480198	0.0651958	28.11	31.47	34.01	46.83	38.64	45.13
ENSMUSG00000032380	Dapk2	0.404517	0.0651958	112.17	112.75	102.64	154.16	134	145.73
ENSMUSG00000042508	Dmtf1	-0.374889	0.0651958	5.35	5.62	5.32	4.34	4.29	3.94
ENSMUSG00000060591	Ifitm2	0.472473	0.0651958	204.2	166.54	200.36	280.81	242.48	267.29
ENSMUSG00000067288	Rps28	0.426911	0.0651958	26.09	26.84	29.2	39.41	37.81	33.34
ENSMUSG00000019806	Aig1	0.454637	0.0652424	8.4	7.26	7.77	10.76	11.77	9.63
ENSMUSG00000022601	Zbtb11	-0.623895	0.0652424	6.44	8.05	6.95	3.75	5.38	4.88
ENSMUSG00000060224	Pyroxd2	0.614757	0.0652424	4.43	4.34	4.14	6.38	8.25	5.43
ENSMUSG00000114835	Gm48194	-0.778698	0.0652424	11.99	11.66	8.45	7.55	4.88	6.35
ENSMUSG00000031802	Phxr4	0.605262	0.0653622	6.09	7.54	5	9.11	9.75	9.1
ENSMUSG00000032745	Gpbp1	-0.462321	0.0653622	27.54	28.26	25.32	22.17	19.3	17.61
ENSMUSG00000024844	Banf1	0.42279	0.065398	92.82	94.24	94.79	139.8	113.97	125.36
ENSMUSG00000065990	Aurkaip1	0.392872	0.0654537	38.26	36.64	40.16	48.56	48.41	54.21
ENSMUSG00000031059	Ndufb11	0.421523	0.0654981	94.03	90.55	92.16	138.23	113.93	119.71
ENSMUSG00000031715	Smarca5	-0.417839	0.0654981	11.8	12.12	10.31	8.24	9.01	8.33
ENSMUSG00000081805	Gm14335	-0.787917	0.0654981	2.73	2.84	3.43	2.34	1.38	1.6
ENSMUSG00000006651	Aplp1	0.386356	0.0655516	4.84	5.2	5.27	7.1	6.58	6.34
ENSMUSG00000019907	Ppp1r12a	-0.559818	0.0655516	11.87	11.38	11.2	9.47	6.58	7.58
ENSMUSG00000027199	Gatm	0.543544	0.0658764	62.38	68.76	56.12	93.92	102.72	77.26
ENSMUSG00000059834	Sclt1	-0.401946	0.0658764	3.06	3.02	3.04	2.53	2.26	2.13
ENSMUSG00000025982	Sf3b1	-0.461659	0.0662497	44.91	47.65	44.14	34.62	36.35	28.74
ENSMUSG00000032575	Manf	1.06517	0.0662497	19.23	21	17.68	63.27	37.24	27.76
ENSMUSG00000029202	Pds5a	-0.463795	0.066252	5.34	4.77	4.51	3.38	3.95	3.28
ENSMUSG00000082192	Gm14719	0.599902	0.0663368	2.8	3.19	3.83	5.51	5.11	4.23
ENSMUSG00000032462	Pik3cb	-0.457959	0.0665216	4.21	3.41	3.83	3.01	2.68	2.63
ENSMUSG00000020641	Rsad2	-0.629787	0.0665384	17.26	13.49	15.93	10.39	8.18	11.78
ENSMUSG00000022770	Dlg1	-0.464433	0.0665384	8.02	8.16	7.29	5.39	6.48	5.2
ENSMUSG00000030177	Ccdc77	-0.380772	0.0665384	2.8	2.91	2.72	2.24	2.23	2.01
ENSMUSG00000039461	Tcta	0.486913	0.0665384	21.51	18.9	20.41	32.67	25.21	27.73
ENSMUSG00000043342	Hoxd9	0.666683	0.0665384	1.96	2.95	2.2	3.68	4.19	3.3
ENSMUSG00000022329	Stk3	-0.483289	0.0665624	20.41	22.42	17.84	14.9	15.38	13.04
ENSMUSG00000041763	Tpp2	-0.386062	0.0665678	13.08	13.56	12.13	9.84	9.42	10.4
ENSMUSG00000069114	Zbtb10	-0.547858	0.0665678	4.84	4.17	3.52	2.92	3.03	2.57
ENSMUSG00000066677	Pydc3	-0.656057	0.0665713	7.16	4.66	5.13	3.78	3.55	3.26
ENSMUSG00000035783	Acta2	-1.09883	0.0667012	7.85	5.89	4.41	2.55	2.05	3.97
ENSMUSG00000040732	Erg	-0.600652	0.0667012	15.22	16.28	14.71	11.53	11.29	8.03
ENSMUSG00000079481	Nhsl2	0.397105	0.0667012	7.66	6.84	6.89	9.75	9.63	8.78
ENSMUSG00000037872	Ackr1	0.595538	0.0667262	716.99	828.58	807.56	1284.95	1356.4	949.67
ENSMUSG00000077602	Gm22672	0.815965	0.0667262	1.65	2.31	1.31	3.02	2.63	3.43
ENSMUSG00000024097	Srsf7	-0.615987	0.0667307	194.16	179.58	206.68	152.43	129.68	101.27
ENSMUSG00000048960	Prex2	-0.378052	0.0667622	10.6	11.04	9.81	8.31	8.09	7.78
ENSMUSG00000059975	Zfp74	-0.444799	0.0670268	2.14	2.06	2.06	1.71	1.56	1.35
ENSMUSG00000024248	Cox7a2l ENSMUSG00000024248	0.36485	0.0672204	57	61.25	57.94	78.32	72.4	76.18
ENSMUSG00000028668	Eloa	-0.365752	0.0672363	23.18	23.21	24.08	17.87	17.53	19.33
ENSMUSG00000035245	Eogt	-0.602099	0.0672363	12.29	9.96	12.76	6.33	8.31	8.49
ENSMUSG00000015804	Med28	0.446069	0.0672516	19.97	21.76	21.6	30.84	25.23	30.5
ENSMUSG00000022124	Fbxl3	-0.387279	0.0672516	25.61	24.96	24.95	19.11	20.85	17.89
ENSMUSG00000051483	Cbr1	0.368398	0.0672516	31.22	30.91	30.92	42.85	38.46	38.95
ENSMUSG00000029084	Cd38	0.534049	0.0672549	291.92	298.64	278.25	441.93	481.6	346.02
ENSMUSG00000043631	Ecm2	-0.615851	0.0672549	4.45	4.18	3.79	2.23	2.63	3.34
ENSMUSG00000050619	Zscan29	-0.448003	0.0672549	6.06	5.03	4.94	3.75	4.13	3.83
ENSMUSG00000029208	Guf1	-0.474457	0.0674675	4.96	4.11	4.18	3.43	3.25	2.85
ENSMUSG00000040325	Dcaf1 ENSMUSG00000040325	-0.493676	0.0674675	8.09	7.77	7.3	5.12	6.46	4.97
ENSMUSG00000055762	Eef1d	0.359265	0.0674675	11.58	12.62	11.82	15.55	15.58	15.05
ENSMUSG00000000266	Mid2	-0.609817	0.0674835	11.41	13.62	12.76	8.14	10.08	6.8
ENSMUSG00000020589	Cyria	-0.481404	0.0674835	6.38	6.99	7.36	5.29	5.34	4.27
ENSMUSG00000021253	Tgfb3	0.470204	0.0674835	2.45	2.18	2.19	2.75	3.49	3.24
ENSMUSG00000023905	Tnfrsf12a	-0.638649	0.0674835	25.43	24.62	28.52	13.61	16.54	21.02
ENSMUSG00000028282	Casp8ap2	-0.53537	0.0674835	3.2	3.45	2.79	2.36	1.84	2.33
ENSMUSG00000030340	Scnn1a	0.434259	0.0674835	1.69	1.51	1.74	2.44	2.19	2.05
ENSMUSG00000049091	Sephs2	-0.413805	0.0674835	14.74	15.97	15.52	12.32	12.06	10.4
ENSMUSG00000070394	Tmem256	0.434262	0.0674835	31.47	27.88	31.65	44.95	37.53	40.61
ENSMUSG00000033307	Mif	0.402828	0.0676222	35.51	35.29	38.43	52.49	44.93	47.19
ENSMUSG00000049878	Rlf	-0.38074	0.0677075	5.31	5.95	5.62	4.42	4.45	4.09
ENSMUSG00000020571	Pdia6	0.56783	0.0677861	95.05	124.7	105.12	187.14	147.01	147.5
ENSMUSG00000025372	Baiap2	-0.344674	0.0677861	9.01	8.83	9.29	7.14	7.14	7.08
ENSMUSG00000104699	Rps4x-ps	0.459301	0.0677861	2.71	2.99	2.64	3.9	3.37	4.23
ENSMUSG00000046733	Gprc5a	-0.480534	0.0678687	6.16	6.54	7.43	5.01	4.23	5.2
ENSMUSG00000024986	Hhex	-0.462651	0.0680971	64.88	79.54	73.58	50.86	58.03	49.16
ENSMUSG00000002428	Hltf	-0.641912	0.0681899	7.2	4.6	5.69	3.88	3.4	3.76
ENSMUSG00000006445	Epha2	-0.641353	0.0681899	18.98	19.58	22.9	10.68	12.89	16.29
ENSMUSG00000014856	Tmem208	0.44979	0.0681899	28	28.35	30.09	45.26	36.75	36.59
ENSMUSG00000020189	Osbpl8	-0.59634	0.0681899	6.93	6.18	5.89	4.53	4.81	3.35
ENSMUSG00000020611	Gna13	-0.553014	0.0681899	27.7	25.43	21.81	15.57	19.99	15.63
ENSMUSG00000025353	Ormdl2	0.509569	0.0681899	4.77	5.03	4.51	7.65	5.7	7.16
ENSMUSG00000026131	Dst	-0.414024	0.0681899	4.52	4.57	4.17	3.52	3.46	2.99
ENSMUSG00000026833	Olfm1	0.520738	0.0681899	6.44	5.16	5.88	9.22	8.68	7.21
ENSMUSG00000039449	Prpf18	-0.394008	0.0681899	19.14	19.81	18.94	14.57	16.02	13.56
ENSMUSG00000059486	Kbtbd2	-0.388422	0.0681899	43.99	42.4	44.98	32.62	36.44	31.47
ENSMUSG00000061848	Gm5805	0.590299	0.0681899	10.4	7.81	10.55	16.34	13.82	12.95
ENSMUSG00000025323	Sp4	-0.388864	0.0682978	3.95	3.93	3.79	3.14	2.71	3.08
ENSMUSG00000028427	Aqp7	-0.744282	0.0682978	2	2.19	2.92	1.77	1.22	1.26
ENSMUSG00000029267	Mtf2	-0.439193	0.0682978	7.82	7.72	7.04	6.27	5.24	5.19
ENSMUSG00000029321	Slc10a6	-0.459117	0.0682978	52.07	63.68	53.53	44.28	40.69	37.92
ENSMUSG00000030924	Rexo5	-0.555954	0.0682978	3.67	4.63	3.63	2.59	3.11	2.41
ENSMUSG00000037447	Arid5a	-0.535861	0.0682978	9.26	8.85	6.95	5.32	6.33	5.55
ENSMUSG00000042272	Sestd1	-0.442725	0.0682978	3.54	3.54	3.39	2.37	2.95	2.42
ENSMUSG00000057605	Gm6807	0.477593	0.0682978	3.91	4.05	4.06	6.44	4.83	5.58
ENSMUSG00000066315	Gm12918	0.546488	0.0682978	8.36	7.74	9.62	10.51	13.76	13.41
ENSMUSG00000041112	Elmo1	-0.41092	0.068552	19.63	21.31	21.52	15.65	17.08	14.33
ENSMUSG00000042473	Tbc1d8b	-0.518816	0.0686133	2.47	2.84	2.15	1.93	1.64	1.62
ENSMUSG00000053334	Ficd	0.416022	0.0686316	5.86	6.22	5.21	8.14	7.57	7.32
ENSMUSG00000026510	Trp53bp2	-0.616106	0.068696	8.48	7.79	8.01	4.38	6.71	5
ENSMUSG00000036114	Rpp25l	0.425265	0.068696	16.83	17.71	18.17	26.62	22.1	22.29
ENSMUSG00000049832	Rbx1-ps	0.57213	0.0687319	2.74	2.2	2.54	3.35	4.47	3.36
ENSMUSG00000061024	Rrs1	-0.392125	0.0687319	20.66	19	18.25	15.3	13.72	15.1
ENSMUSG00000074221	Znf568	-0.379644	0.0687319	3	2.92	2.8	2.12	2.41	2.18
ENSMUSG00000044949	Ubtd2	-0.952753	0.0687668	5.93	6.71	5.01	2.11	3.03	4.3
ENSMUSG00000049044	Rapgef4	-0.593881	0.0687668	3.23	3.58	2.96	1.77	2.18	2.58
ENSMUSG00000031529	Tnks	-0.520177	0.0687791	5.19	5.06	4.15	2.95	3.75	3.34
ENSMUSG00000018377	Vezf1	-0.358167	0.0688213	20.53	21.28	20.15	16.12	16.86	15.38
ENSMUSG00000026319	Relch	-0.402166	0.0688213	5.72	6.04	5.76	4.48	4.8	4.01
ENSMUSG00000029640	Usp12	-0.610465	0.0688213	14.5	13.03	13.32	7.01	10.53	9.58
ENSMUSG00000031644	Nek1	-0.389355	0.0688213	2.74	2.56	2.69	1.97	1.92	2.22
ENSMUSG00000032688	Malt1	-0.45012	0.0688213	3.93	3.57	3.21	2.42	2.84	2.57
ENSMUSG00000001627	Ifrd1	-0.838838	0.0692009	71.41	60.08	63.15	47.01	39.89	25.25
ENSMUSG00000020986	Sec23a	-0.375749	0.0692009	14.47	16.13	15.51	11.95	12.36	11.22
ENSMUSG00000021188	Trip11	-0.742816	0.0692009	4.98	5.02	4.02	3.74	2.35	2.44
ENSMUSG00000021367	Edn1	-0.466016	0.0692009	3.04	3.27	2.82	2.52	2.1	2.01
ENSMUSG00000024483	Ankhd1	-0.375697	0.0692009	11.21	11.88	10.5	8.77	8.87	8.23
ENSMUSG00000024521	Pmaip1	0.590443	0.0692009	19.47	18.24	22	36.24	24.88	29.58
ENSMUSG00000026640	Plxna2	-0.391268	0.0692009	7.71	6.68	7.19	5.73	5.18	5.53
ENSMUSG00000028680	Plk3	-0.555619	0.0692009	26.6	26.75	31.02	15.66	21.29	20.85
ENSMUSG00000030704	Rab6a	-0.384004	0.0692009	46.81	45.03	43.38	34.82	36.94	31.99
ENSMUSG00000034610	Tut4	-0.510057	0.0692009	5.3	4.75	4.27	3.76	2.92	3.39
ENSMUSG00000037400	Atp11b	-0.398297	0.0692009	8.78	8.58	7.92	5.86	6.79	6.55
ENSMUSG00000037977	6430571L13Rik	0.624034	0.0692009	1.83	1.54	1.55	3.19	2.17	2.31
ENSMUSG00000039065	Atpsckmt	0.500659	0.0692009	2.72	2.56	2.62	4.47	3.38	3.42
ENSMUSG00000043004	Gng2	-0.363151	0.0692009	15.77	16.15	16.87	13.38	12.41	12.16
ENSMUSG00000048720	Tbc1d12	-0.430335	0.0692009	5.12	6.13	5.09	4.12	4.17	3.8
ENSMUSG00000055633	Zfp580	0.452037	0.0692009	10.59	8.65	9.29	12.73	12.06	14.19
ENSMUSG00000064952	Gm24920	1.30934	0.0692009	1	1.51	1.99	2.59	3.05	5.79
ENSMUSG00000084284	Tpt1-ps6	0.639418	0.0692009	2.59	2.25	1.96	4.19	3.59	2.87
ENSMUSG00000086049	Gm12735	-0.983562	0.0692009	2.21	3.35	3.38	1.21	2.14	1.25
ENSMUSG00000098066	Gm26944	-0.494719	0.0692009	4.11	5.15	4.9	3	3.34	3.7
ENSMUSG00000022914	Brwd1	-0.391269	0.0694007	5.07	4.99	4.71	4.11	3.62	3.55
ENSMUSG00000039697	Ncoa7	-0.395346	0.0694915	3.96	3.47	3.46	2.85	2.6	2.82
ENSMUSG00000042302	Ehbp1	-0.548688	0.0694915	3.54	2.79	2.6	1.8	2.13	2.14
ENSMUSG00000056492	Adgrf5	-0.34657	0.069494	89.01	83.74	84.17	67.44	68.76	65.81
ENSMUSG00000015357	Clpx	-0.388626	0.069614	28.69	26.95	29.17	23.18	21.77	19.92
ENSMUSG00000034525	Ice1	-0.393415	0.069614	6.8	6.54	6.11	5.36	4.68	4.78
ENSMUSG00000034744	Nagk	0.40108	0.069614	14.51	14.83	14.76	19.8	17.48	21.13
ENSMUSG00000039886	Tmem120a	0.417576	0.069614	14.29	15.21	14.79	20.85	17.47	21.03
ENSMUSG00000042500	Ago4	-0.406412	0.069614	2.82	3.25	3.2	2.31	2.49	2.19
ENSMUSG00000027293	Ehd4	-0.63154	0.0697922	15.41	14.42	14.89	7.74	9.37	12.27
ENSMUSG00000072437	Nanos1	-0.572627	0.0697922	2.92	2.69	2.52	1.47	2.11	1.94
ENSMUSG00000006005	Tpr	-0.553079	0.0698497	5.89	6	4.35	3.56	3.47	3.94
ENSMUSG00000017652	Cd40	-0.520244	0.0698497	4.41	3.68	4.39	2.6	2.74	3.39
ENSMUSG00000113497	Gm18030	0.530203	0.0698497	4.53	4.41	3.86	6.74	6.73	5.12
ENSMUSG00000021192	Golga5	-0.504662	0.0698849	22.2	24.3	23.01	17.89	17.89	13.58
ENSMUSG00000021262	Evl	-0.540836	0.0698849	9.27	9.44	9.64	5.25	7.35	7.1
ENSMUSG00000066026	Dhrs3	0.552342	0.0698849	50.76	61.24	57.4	88.55	68.22	93.15
ENSMUSG00000012117	Dhdds	0.39284	0.0699532	8.64	9.88	9.91	12.54	11.8	12.94
ENSMUSG00000021738	Atxn7	-0.532289	0.0699532	6.65	5.31	5.4	4.63	3.66	3.72
ENSMUSG00000020648	Dus4l	-0.453669	0.0701756	3.16	3.14	3.3	2.14	2.72	2.19
ENSMUSG00000059689	Znf32	0.355894	0.0701756	11.96	12.65	13.03	16.69	15.63	15.84
ENSMUSG00000025823	Pdia4	0.512269	0.0702402	75.58	92.51	77.88	119.76	130.66	100.97
ENSMUSG00000021156	Zmynd11	-0.453588	0.0702923	14.5	13.87	13.21	10.76	11	8.74
ENSMUSG00000038024	Dennd4c	-0.505502	0.070293	4.64	5.14	4.86	2.92	4.01	3.46
ENSMUSG00000034832	Tet3	-0.382632	0.0702941	6.97	7.18	6.99	5.02	5.9	5.33
ENSMUSG00000019054	Fis1	0.405359	0.0703271	73.93	70.23	70.91	105.95	87.71	92.04
ENSMUSG00000024944	Arl2	0.415878	0.0706591	9.68	9.97	11.05	14.85	12.52	13.62
ENSMUSG00000046879	Irgm1	-0.696056	0.0706952	52.1	33.07	35.96	26.91	21.47	25.22
ENSMUSG00000049327	Kmt5a	-0.358084	0.0706952	9.52	10.45	9.69	7.87	7.42	7.84
ENSMUSG00000002068	Ccne1	-0.647681	0.0707056	3.73	3.23	3.94	1.9	2.21	2.94
ENSMUSG00000035329	Fbxo33	-0.464168	0.0707056	9.3	8.75	8.63	5.58	7.33	6.54
ENSMUSG00000045624	Esf1	-0.549081	0.0707056	4.42	3.8	3.82	3.27	2.32	2.7
ENSMUSG00000050370	Ch25h	-0.693836	0.0707056	2.91	3.11	2.61	1.97	2.13	1.33
ENSMUSG00000054555	Adam12	-0.430593	0.0707056	7.37	8.25	8.69	6.57	5.94	5.53
ENSMUSG00000031918	Mtmr2	-0.460326	0.0708161	39.39	43.52	38.74	28.8	33.69	26.28
ENSMUSG00000027035	Cers6	-0.451642	0.0708572	3.13	3.59	3.63	2.81	2.5	2.27
ENSMUSG00000022801	Lrch3	-0.397158	0.070898	14.59	15.13	15.99	10.88	12.74	11.15
ENSMUSG00000025340	Rabgef1	-0.479707	0.070898	14.38	11.77	13.33	8.41	9.36	10.57
ENSMUSG00000027276	Jag1	-0.415526	0.0709611	22.62	21.82	21.46	15.62	15.34	18.63
ENSMUSG00000001930	Vwf	0.526924	0.0709684	1.66	1.65	1.56	2.18	2.86	2.05
ENSMUSG00000106395	Gm42439	0.685171	0.0709684	2.17	1.45	1.34	2.76	2.53	2.51
ENSMUSG00000017188	Coa3	0.369583	0.0710856	67.67	67.69	63.04	91.11	80.83	84.56
ENSMUSG00000035517	Tdrd7	-0.421796	0.0710856	19.22	18.16	20.97	14.08	16.03	13.49
ENSMUSG00000037369	Kdm6a	-0.515067	0.0710856	11	9.9	9.72	7.05	8.42	6.11
ENSMUSG00000070871	Ccnyl1	-0.607135	0.0711457	20.58	20.07	20.96	11.07	12.88	17.18
ENSMUSG00000040520	Manea	-0.410875	0.0711635	6.46	6.12	6.41	5.14	4.96	4.23
ENSMUSG00000022991	Lalba	-0.706476	0.0711705	40.98	44.29	45.58	30.91	19.56	31.49
ENSMUSG00000040570	Rundc3b	-0.608592	0.0711705	2.6	2.35	2.68	1.89	1.88	1.3
ENSMUSG00000062997	Rpl35	0.376983	0.0711705	33.8	33.71	35.75	48.6	43.23	42.46
ENSMUSG00000070639	Lrrc8b	-0.41102	0.0711705	6.47	5.97	5.46	4.16	4.74	4.55
ENSMUSG00000047539	Fbxo28	-0.379325	0.0712329	10.64	9.86	10.73	7.54	8.62	7.87
ENSMUSG00000103039	Gm37123	-0.564314	0.0713111	2.38	2.64	2.39	1.54	2.08	1.45
ENSMUSG00000045251	Zfp688	0.428942	0.0715485	3.46	3.34	3.57	4.45	4.26	5.31
ENSMUSG00000041415	Dicer1	-0.443544	0.0715718	4.56	4.18	4.17	2.75	3.41	3.37
ENSMUSG00000018567	Gabarap	0.556832	0.0716329	140.76	146.99	156.03	263.95	216.61	179.74
ENSMUSG00000022637	Cblb	-0.58171	0.0716329	28.42	28.27	26.09	17.43	23.16	15.49
ENSMUSG00000024856	Cdk2ap2	0.562933	0.0716329	61.11	59.18	69.74	115.09	82.67	85.46
ENSMUSG00000026939	Tmem141	0.467678	0.0716329	5.91	7.28	5.59	8.68	8.16	8.98
ENSMUSG00000029169	Dhx15	-0.473006	0.0716329	23.05	21.98	22.36	17.16	18.06	13.67
ENSMUSG00000032216	Nedd4	-0.390197	0.0716329	94	93.42	89.55	67.46	78.06	66.34
ENSMUSG00000033082	Clec1a	-0.416966	0.0716329	19.1	21.8	19.93	16.77	14.82	14.03
ENSMUSG00000034459	Ifit1	-0.896043	0.0716329	5.48	2.88	4.34	2.41	1.8	2.45
ENSMUSG00000036368	Rmdn2	-0.50391	0.0716329	3.85	4.34	4.29	3.45	2.53	2.88
ENSMUSG00000037533	Rapgef6	-0.476984	0.0716329	5.47	5.09	4.95	3.18	3.8	4.23
ENSMUSG00000038274	Fau	0.410944	0.0716329	75.14	75.87	74.25	111.64	99.19	89.84
ENSMUSG00000057335	Cep170	-0.406275	0.0716329	2.56	2.39	2.3	1.86	1.97	1.65
ENSMUSG00000062014	Gmfb	-0.358674	0.0716329	38.36	37.36	36.76	29.31	30.98	27.52
ENSMUSG00000063334	Krr1	-0.480712	0.0716329	5.68	5.83	5.84	4.74	4.29	3.5
ENSMUSG00000071856	Mcc	-0.477618	0.0716329	2.12	2.13	2.42	1.43	1.53	1.85
ENSMUSG00000079509	Zfx	-0.394609	0.0716329	5.71	6.42	6.25	4.89	4.83	4.27
ENSMUSG00000021224	Numb	-0.335545	0.0716674	33.52	32.25	34.01	26.61	26.54	25.91
ENSMUSG00000025738	Fbxl16	0.847223	0.0716674	1.87	1.77	1.39	2.83	4.17	2.27
ENSMUSG00000054452	Tle5	0.556785	0.0716674	62.51	68.04	67.52	84.32	89.56	121.04
ENSMUSG00000003380	Rabac1	0.437956	0.0718325	98.09	104.7	114.07	158.08	128.38	143.51
ENSMUSG00000057706	Mex3b	-0.423967	0.0718325	3.24	3.24	3.15	2.09	2.6	2.52
ENSMUSG00000026504	Sdccag8	-0.351486	0.0718399	5.11	4.89	4.93	3.84	4.13	3.74
ENSMUSG00000030104	Edem1	0.37368	0.0718399	9.38	8.33	8.53	10.78	11.31	11.89
ENSMUSG00000045767	B230219D22Rik	-0.436763	0.0718399	30.68	33.22	31.02	23.73	26.13	20.56
ENSMUSG00000020267	Hint1	0.46728	0.0718797	106.05	102.27	102.07	168.84	128.05	135.3
ENSMUSG00000021775	Nr1d2	-0.419891	0.0718797	32.66	35.57	36.45	25.79	28.97	23.67
ENSMUSG00000035248	Tut7	-0.360326	0.0718797	12.07	11.29	12.16	8.73	9.7	9.25
ENSMUSG00000015597	Zfp318	-0.382972	0.0720642	3.01	2.97	2.76	2.06	2.39	2.26
ENSMUSG00000039994	Timeless	-0.484676	0.072336	21.13	17.9	17.09	13.16	14.99	11.96
ENSMUSG00000029415	Sdad1	-0.356127	0.0723591	4.59	4.49	4.87	3.72	3.44	3.74
ENSMUSG00000054469	Lclat1	-0.374641	0.0725838	10.88	10.82	11.03	8	9.24	8.06
ENSMUSG00000063406	Tmed5	-0.797896	0.0725838	22.63	23.18	18.01	16.99	9.88	10.71
ENSMUSG00000024095	Hnrnpll	-0.444769	0.0726558	10.71	10.89	9.86	6.82	8.73	7.66
ENSMUSG00000029647	Pan3	-0.361693	0.0727436	5.23	5.06	5.12	4.27	4.01	3.73
ENSMUSG00000039157	Fam102a	0.491264	0.0727436	16.21	15.5	12.48	18.65	21.67	21.55
ENSMUSG00000060568	Fam78b	-0.587773	0.0727436	3.55	3.64	3.54	1.89	2.91	2.45
ENSMUSG00000084221	Hmgb1-ps4	-0.427149	0.0727436	2.65	3.07	2.78	2.35	1.96	2.02
ENSMUSG00000027361	Gabpb1	-0.371809	0.072902	15.08	13.76	15.47	11.3	12.04	10.89
ENSMUSG00000030249	Abcc9	-0.524202	0.072902	188.06	175.32	167.33	123.05	146.02	103.23
ENSMUSG00000026558	Uck2	-0.446406	0.0729477	8.01	7.18	6.87	4.74	5.79	5.69
ENSMUSG00000056919	Cep162	-0.410135	0.0730324	2.35	2.28	2.13	1.9	1.6	1.6
ENSMUSG00000092274	Neat1	0.587739	0.0730509	3.8	4.27	3.84	4.76	6.18	7.19
ENSMUSG00000022820	Ndufb4	0.341267	0.0731143	29.85	29.15	30.92	37.99	39.3	36.64
ENSMUSG00000042129	Rassf4	-0.451563	0.0731143	9.41	10.3	11.03	8.38	7.49	6.66
ENSMUSG00000037126	Psd	-0.433926	0.0735676	3.5	4.45	3.84	2.77	3.02	2.9
ENSMUSG00000037411	Serpine1	-0.496156	0.0736687	2.86	3.09	3.24	2.14	1.87	2.55
ENSMUSG00000090919	Pabpc4l	-0.473871	0.0737205	4.72	4.51	4.16	3.52	3.44	2.73
ENSMUSG00000030516	Tjp1	-0.666258	0.0737256	38	37.13	33.2	21.92	29.64	18.04
ENSMUSG00000009248	Ascl2	0.700675	0.0738237	1.94	1.92	1.44	3.67	2.48	2.53
ENSMUSG00000021929	Kpna3	-0.415708	0.0738237	13.45	12.52	12.92	10.8	9.8	8.66
ENSMUSG00000090231	Cfb	0.381152	0.0738237	1.79	1.9	1.67	2.17	2.36	2.45
ENSMUSG00000025809	Itgb1	-0.39523	0.0739678	209.88	198.02	203.99	147.15	173.42	146.05
ENSMUSG00000046562	Unc119b	-0.729517	0.0739678	4.03	3.54	4.37	2.21	1.91	3.24
ENSMUSG00000021911	Parg	-0.398455	0.0739694	10.12	10.32	9.88	7.2	7.26	8.62
ENSMUSG00000024999	Noc3l	-0.615514	0.0739694	5.19	5.52	5.76	4.13	4.04	2.75
ENSMUSG00000034345	Gtf2h5	0.385031	0.0739694	14.05	13.89	15.48	19.57	17.38	19.78
ENSMUSG00000028461	Ccdc107	0.441733	0.0739749	12.76	14.4	13.56	20.84	16.37	18.3
ENSMUSG00000035000	Dpp4	0.446722	0.0739749	5.24	5.48	5.17	7.43	8.12	6.23
ENSMUSG00000036432	Siah2	-0.498964	0.0739749	20.93	22.91	20.13	12.57	16.58	16.41
ENSMUSG00000037358	Dipk2b	-0.490878	0.0739749	2.61	2.86	3.23	1.81	2.06	2.33
ENSMUSG00000037563	Rps16	0.353291	0.0739749	86.69	78.49	79.38	104.38	107.33	100.51
ENSMUSG00000037849	Ifi206	-0.866419	0.0739749	6.1	3.23	3.54	2.4	1.99	2.41
ENSMUSG00000046080	Clec9a	-0.419936	0.0739749	2.87	2.54	3.07	2.22	1.94	2.17
ENSMUSG00000048546	Tob2	-0.440603	0.0739749	51.87	50.63	48.35	32.28	37.69	41.75
ENSMUSG00000062203	Gspt1	-0.401778	0.0739749	15.21	16.65	16.3	11.74	13.53	11.27
ENSMUSG00000100164	2610306M01Rik	0.669304	0.0739749	3.52	4.95	3.29	5.55	5.73	7.25
ENSMUSG00000026688	Mgst3	0.394329	0.0740148	23.88	23.89	24.43	35.02	28.64	31.55
ENSMUSG00000086593	Gm16548	-0.58741	0.0740148	4.42	4.14	3.25	2.77	2.89	2.19
ENSMUSG00000058396	Gpr182	0.360562	0.0741058	170.87	165.21	178.41	207.39	219.55	234.11
ENSMUSG00000036285	Noa1	-0.467931	0.0741479	7.42	6.62	6.48	4.58	4.56	5.76
ENSMUSG00000040794	C1qtnf4	0.700137	0.0746283	1.44	1.71	2.17	2.29	3.06	3.27
ENSMUSG00000047766	Lrrc49	-0.365842	0.0746283	3.21	3.58	3.24	2.61	2.71	2.46
ENSMUSG00000030259	Rassf8	-0.448825	0.0747596	2.99	3	2.66	2.03	2.42	1.91
ENSMUSG00000018844	Fndc8	0.510603	0.0748292	2.68	2.62	2.91	3.42	3.66	4.72
ENSMUSG00000032431	Crtap	0.351806	0.0748292	46.53	46.07	46.55	60.75	55.07	61.99
ENSMUSG00000038344	Txlng	-0.406959	0.0748292	2.9	3.06	2.52	2.25	2.05	2.08
ENSMUSG00000046814	Gchfr	0.454667	0.0748477	29.67	29.89	34.82	48.37	38.61	42.56
ENSMUSG00000021111	Papola	-0.450544	0.0749627	34.16	31.47	30.18	25.84	24.32	20.23
ENSMUSG00000028188	Spata1	-0.517746	0.0750445	2.16	2.39	2.45	1.95	1.59	1.39
ENSMUSG00000045078	Rnf216	-0.362708	0.0750624	14.69	13.89	15.29	11.29	12.08	10.76
ENSMUSG00000034731	Dgkh	-0.584869	0.0750943	13.91	12.16	11.83	6.68	9.82	9.04
ENSMUSG00000020974	Pole2	-0.350898	0.0750956	3.94	3.66	3.6	2.79	3.01	2.98
ENSMUSG00000076218	Mir692-1	0.858963	0.0750956	2.2	1.4	2.54	4.31	3	3.61
ENSMUSG00000041688	Amot	-0.369451	0.0751288	2.71	2.89	2.52	2.19	2.09	2
ENSMUSG00000022837	Iqcb1	-0.660678	0.0751872	5.55	5.86	5.22	4.59	3.38	2.77
ENSMUSG00000009545	Kcnq1	0.417264	0.0751873	10.57	10.37	11.28	14.1	16.15	12.93
ENSMUSG00000021500	Ddx46	-0.495617	0.0751873	10.73	9.92	9.55	8.47	6.94	6.17
ENSMUSG00000024639	Gnaq	-0.519061	0.0751873	17.29	16.4	16.98	12.93	13.25	9.55
ENSMUSG00000026028	Trak2	-0.411828	0.0751873	6.4	6.23	6.9	5.5	4.52	4.7
ENSMUSG00000026411	Tmem9	0.490833	0.0751873	21.71	22.23	20.8	27.39	27.75	36.65
ENSMUSG00000052364	B630019K06Rik	0.537004	0.0751873	3.86	3.46	2.95	4.35	4.82	5.74
ENSMUSG00000064372	mt-Tp	0.45623	0.0751873	50.6	46.7	45.37	56.23	73.29	67.18
ENSMUSG00000025545	Clybl	0.33106	0.075257	8.55	8.73	8.5	11.24	10.58	10.62
ENSMUSG00000027132	Katnbl1	-0.446636	0.0752784	9.03	8.6	9.46	7.65	6.43	5.9
ENSMUSG00000039005	Tlr4	-0.424347	0.0755535	6.8	7.87	8.37	5.88	5.97	5.28
ENSMUSG00000015843	Rxrg	0.837738	0.075565	2.01	1.57	1.35	3.48	3.36	2.08
ENSMUSG00000001504	Irx2	0.599366	0.0756071	4.38	5.38	5.36	6.16	7.81	9.13
ENSMUSG00000003814	Calr	0.659741	0.0756071	235.55	350.38	270.92	532.68	432.82	382.38
ENSMUSG00000016206	H2-M3	0.436228	0.0756071	35.54	34.37	34.89	46.66	41.63	54.35
ENSMUSG00000016984	Etaa1	-0.803716	0.0756071	3.29	3.9	3.07	1.68	2.79	1.58
ENSMUSG00000019278	Dpep1	-0.717374	0.0756071	3.04	3.13	2.21	1.49	1.47	2.16
ENSMUSG00000021265	Slc25a29	0.355195	0.0756071	4.64	4.37	4.95	5.76	5.94	6.14
ENSMUSG00000021792	Prxl2a	0.579407	0.0756071	7.26	8.24	8.09	14.93	10.28	10.52
ENSMUSG00000025199	Chuk	-0.554246	0.0756071	17.4	18.2	16.23	13.04	13.3	9.36
ENSMUSG00000027371	Fahd2a	0.589572	0.0756071	2.11	3.03	2.6	3.84	3.36	4.39
ENSMUSG00000027881	Prpf38b	-0.627453	0.0756071	11.92	12.06	11.52	9.38	8.2	5.84
ENSMUSG00000028273	Pdlim5	-0.345993	0.0756071	14.64	16.46	15.74	12.26	12.36	12.19
ENSMUSG00000030970	Ctbp2	-0.330075	0.0756071	12.66	13.39	12.91	10.56	10.07	10.36
ENSMUSG00000034724	Cnot6l	-0.34887	0.0756071	8.81	8.55	7.89	6.66	6.75	6.4
ENSMUSG00000034757	Tmub2	0.341214	0.0756071	23.53	23.92	23.13	31.02	30.31	28.15
ENSMUSG00000037349	Nudt22	0.432173	0.0756071	6.09	5.61	6.71	9.04	7.46	8.35
ENSMUSG00000040722	Scamp5	0.426851	0.0756071	21.69	20.59	20.54	24.4	30.73	29.72
ENSMUSG00000050188	Lsm10	0.464694	0.0756071	19.36	18.16	15.65	25.07	26.68	21.62
ENSMUSG00000052102	Gnpda1	0.458402	0.0756071	10.41	8.5	11.06	13.85	12.8	14.32
ENSMUSG00000057143	Trim12c	-0.541746	0.0756071	3.43	3.15	3.16	1.87	2.74	2.16
ENSMUSG00000059474	Mbtd1	-0.398148	0.0756071	3.47	3.78	3.23	2.44	2.81	2.7
ENSMUSG00000062960	Kdr	-0.376233	0.0756071	340.8	334	339.6	239.46	285.87	258.25
ENSMUSG00000068874	Selenbp1	0.445279	0.0756071	3.81	3.67	3.85	4.38	5.59	5.55
ENSMUSG00000087589	D430040D24Rik	-0.362615	0.0756071	3.64	3.29	3.74	2.79	2.65	2.85
ENSMUSG00000091421	Gm4202	-0.532119	0.0756071	10.78	10.37	10.71	8.88	7.37	6.05
ENSMUSG00000102976	Zc3h11a	-0.425557	0.0756071	4.62	4.53	4.11	2.89	3.52	3.49
ENSMUSG00000002222	Rmnd5a	-0.331432	0.0756472	9.84	10.03	9.75	7.51	8.01	8.03
ENSMUSG00000030509	Asb7	-0.434005	0.0758655	3.55	3.62	3.67	2.73	3.02	2.32
ENSMUSG00000063838	Cdc42ep5	0.370701	0.0758655	5.79	6.16	6.43	7.45	7.81	8.52
ENSMUSG00000045377	Tmem88	0.47518	0.0758998	117.83	116.82	126.52	185.17	140.01	180.44
ENSMUSG00000037822	Smim14	0.329126	0.0760025	8.21	8.36	8.81	10.58	10.72	10.57
ENSMUSG00000067878	Map7d3	-0.691984	0.0760148	4.25	3.75	3.61	3.12	2.39	1.83
ENSMUSG00000059005	Hnrnpa3	-0.424249	0.0761778	15.08	15.57	13.57	11.05	12.14	9.83
ENSMUSG00000027668	Mfn1	-0.393796	0.0762198	7.94	8.98	8.46	6.61	6.89	5.84
ENSMUSG00000101892	9130401M01Rik	0.380393	0.0762563	2.26	2.12	2.07	3.08	2.67	2.66
ENSMUSG00000113634	Gm36756	0.477818	0.0762563	2.58	2.03	2	2.88	3.33	2.95
ENSMUSG00000110841	Gpx4-ps2	0.411024	0.0762745	32.64	31.88	33.93	48.74	38.77	43.92
ENSMUSG00000021585	Cast	-0.575297	0.0763917	9.89	9.81	9.11	7.62	6.93	5.06
ENSMUSG00000020948	Klhl28	-0.356234	0.0764361	3.87	4.24	4.23	3.37	3.23	3.04
ENSMUSG00000043241	Upf2	-0.530307	0.0764502	4.71	4.28	4.36	3.44	2.48	3.42
ENSMUSG00000061544	Zfp229	-0.464482	0.0766736	2.6	2.2	2.09	1.87	1.57	1.55
ENSMUSG00000105388	Rpl36a-ps2	0.537604	0.0767382	6.72	7.27	7.39	12.11	10.92	8.35
ENSMUSG00000048186	Bend7	-0.467815	0.0767387	5.51	6.85	5.78	4.08	4.93	4.1
ENSMUSG00000000594	Gm2a	0.427577	0.077081	32.65	35.36	34.47	39.74	49.42	49.3
ENSMUSG00000015748	Prpf3	-0.402712	0.077081	6.62	6.01	6.83	5	5.31	4.43
ENSMUSG00000032468	Armc8	-0.384512	0.077081	10.16	10.18	10.04	8.68	7.18	7.49
ENSMUSG00000038312	Edem2	0.4039	0.077081	21.35	17.91	18.32	23.73	25.37	26.95
ENSMUSG00000058715	Fcer1g	0.446225	0.077081	204.46	213.69	225.42	339.22	260.6	281.78
ENSMUSG00000086004	Gm7805	0.419863	0.077081	3.44	2.95	3.43	4.02	4.31	4.81
ENSMUSG00000087331	1810021B22Rik	0.558007	0.077081	2.42	2.12	2.54	2.96	3.29	4.27
ENSMUSG00000024234	Mtpap	-0.336077	0.0771379	21.73	22.27	20.65	16.42	17.25	17.54
ENSMUSG00000046223	Plaur	-0.511428	0.0771379	67.88	58.44	54.71	48.1	35.96	43.32
ENSMUSG00000106558	Gm5552	-0.407293	0.0771379	2.53	2.27	2.06	1.61	1.76	1.79
ENSMUSG00000015312	Gadd45b	-0.457402	0.0772067	105.26	96.68	119.12	87.88	71.43	74.6
ENSMUSG00000017713	Tha1	0.458059	0.0773554	4.95	3.84	4.17	5.44	6.38	5.92
ENSMUSG00000000275	Trim25	-0.473383	0.0774014	42.83	38.73	37.1	24.19	29.82	31.88
ENSMUSG00000039568	Ubald1	0.326647	0.077413	10.48	10.25	10.09	12.99	13.24	12.43
ENSMUSG00000028191	Bcl10	-0.422796	0.0774295	35.06	36.26	34.76	27.26	29.36	22.92
ENSMUSG00000044308	Ubr3	-0.598899	0.0774295	7.75	7.07	6.5	4.13	6.01	4.13
ENSMUSG00000048264	Dip2c	-0.338281	0.0776484	3.37	3.08	3.25	2.53	2.49	2.65
ENSMUSG00000100017	2410022M11Rik	0.371306	0.0778026	4.36	4.32	4.09	5.42	5.11	6.02
ENSMUSG00000001418	Glmp	0.454288	0.078103	25.61	25.68	25.12	30.94	33.26	41.29
ENSMUSG00000024501	Dpysl3	-0.668828	0.078103	4.68	3.62	3.71	2.42	3.2	2.02
ENSMUSG00000068270	Shroom4	-0.392968	0.0783505	7.65	8.47	7.19	5.49	6.31	5.94
ENSMUSG00000021252	Erg28	0.358254	0.0784852	6.86	6.58	6.47	9.25	8.16	8.15
ENSMUSG00000020694	Tlk2	-0.398059	0.078858	5.18	4.92	5.35	4.29	3.98	3.49
ENSMUSG00000025333	Gpr143	0.425112	0.078858	5.49	6.33	6.81	8.6	7.63	8.73
ENSMUSG00000031600	Vps37a	-0.358322	0.078858	5.7	6.12	5.99	4.58	4.99	4.34
ENSMUSG00000026987	Baz2b	-0.396406	0.0789122	8.92	8.91	7.95	6.8	5.88	6.93
ENSMUSG00000045876	Pcdhb8	-0.466434	0.0789122	2.48	2.59	2.47	2.08	1.89	1.53
ENSMUSG00000069237	Fam8a1	-0.425231	0.0789122	15.66	16.71	13.27	10.55	11.56	11.76
ENSMUSG00000086324	Gm15564	0.417937	0.0789122	68.21	67.38	71.83	98.68	80.14	99.55
ENSMUSG00000102539	Gm37229	0.623432	0.0789122	1.96	1.42	1.29	2.11	2.67	2.33
ENSMUSG00000041697	Cox6a1	0.403287	0.0790928	235.69	228.42	243.79	353.81	284.99	301.09
ENSMUSG00000021690	Jmy	-0.399394	0.0791252	4.85	4.91	4.28	3.74	3.7	3.21
ENSMUSG00000061665	Cd2ap	-0.702554	0.0791566	17.8	18.03	16.52	14.22	10.8	8.01
ENSMUSG00000030990	Pgap2	0.31752	0.0791636	13.84	14.37	14.09	17.57	17.78	17.36
ENSMUSG00000025241	Fyco1	-0.366712	0.0792904	6.61	6.35	5.6	4.72	4.87	4.77
ENSMUSG00000108231	Gm4045	0.536861	0.0796875	4.1	3.4	4.24	6.82	5.22	5.07
ENSMUSG00000112544	Gm48089	-0.406279	0.0797294	3.47	3.38	2.83	2.49	2.49	2.3
ENSMUSG00000029166	Mapre3	0.396584	0.0798261	4.31	4.88	5.32	6.09	6.59	6.36
ENSMUSG00000042410	Agps	-0.398016	0.0798261	11.11	9.44	10.09	7.46	8.47	7.32
ENSMUSG00000028053	Ash1l	-0.434218	0.079831	8.14	7.63	6.81	5.5	5.02	6.21
ENSMUSG00000046324	Ermp1	-0.429604	0.079831	7.99	8.62	8.35	5.44	7.07	6.12
ENSMUSG00000057637	Prdm2	-0.457506	0.079831	7.57	6.89	7.03	4.52	6.06	5.17
ENSMUSG00000107868	Gm5112	-0.40542	0.079831	3.46	2.75	3.02	2.35	2.23	2.36
ENSMUSG00000025227	Mfsd13a	0.377094	0.0799633	11.21	13.53	12.42	15.58	16.13	16.42
ENSMUSG00000020777	Acox1	-0.365495	0.0802882	39.53	38.9	38.52	27.48	30.94	32.58
ENSMUSG00000024054	Smchd1	-0.328582	0.0802882	4.2	4.21	3.96	3.26	3.4	3.19
ENSMUSG00000037419	Endod1	-0.80928	0.0802882	9.88	10	9.87	3.79	6.9	6.93
ENSMUSG00000042401	Crtac1	0.665787	0.0804432	1.37	1.5	2.1	2.17	2.93	2.71
ENSMUSG00000035278	Plekhj1	0.481882	0.0805734	12.58	14.03	13.91	21.17	15.7	20.12
ENSMUSG00000088185	Scarna2	-0.55126	0.0805734	2.8	2.48	3.02	2.2	1.53	1.98
ENSMUSG00000063659	Zbtb18	-0.35565	0.0805761	6.49	6.99	6.16	4.85	5.33	5.16
ENSMUSG00000036499	Eea1	-0.599981	0.0807068	4.03	4.47	3.52	3.34	2.34	2.33
ENSMUSG00000016946	Kctd5	0.375207	0.0807308	11.84	11.78	11.33	14.27	14.34	16.85
ENSMUSG00000018481	Appbp2	-0.543864	0.0807308	20.35	20	19.55	14.2	16.5	10.96
ENSMUSG00000027079	Clp1	-0.449935	0.0807308	23.6	28.21	25.04	16.67	18.49	21.22
ENSMUSG00000028284	Map3k7	-0.636618	0.0807308	11.77	11.28	12	6.01	9.95	7.09
ENSMUSG00000039801	Cplane1	-0.379473	0.0807308	2.61	2.75	2.37	1.94	2.13	1.87
ENSMUSG00000107002	0610012G03Rik	0.385546	0.0807308	22.88	23.88	23.05	32.26	26.97	32.27
ENSMUSG00000022752	Tomm70	-0.324604	0.0807441	30.66	30.53	31.35	24.6	25.66	23.67
ENSMUSG00000057614	Gnai1	-0.491157	0.0807441	5.7	7.36	6.57	4.6	5.25	4.11
ENSMUSG00000020185	E2f7	-0.348009	0.0808618	6.18	5.93	5.48	4.44	4.57	4.8
ENSMUSG00000003355	Fkbp11	0.487245	0.0810497	11.83	9.86	9.99	17.3	14.13	13.13
ENSMUSG00000020605	Hs1bp3	0.355766	0.0810497	6.97	7.86	7.94	9.79	9.32	9.99
ENSMUSG00000026944	Abca2	0.479892	0.0810497	2.5	2.43	2.36	2.85	3.99	3.42
ENSMUSG00000032478	Nme6	0.494639	0.0810497	6.05	5.55	5.71	9.62	8.21	6.79
ENSMUSG00000048799	Cep120	-0.459249	0.0810497	19.86	18.39	19.21	12.88	16.61	12.62
ENSMUSG00000050896	Rtn4rl2	0.828105	0.0810497	4.34	3.24	3.47	4.51	8.42	7.19
ENSMUSG00000005148	Klf5	-0.553153	0.0811289	2.91	2.91	2.68	1.52	2.24	2.11
ENSMUSG00000050777	Tmem37	0.390986	0.0811289	130	134.92	119.57	186.51	157.23	161.25
ENSMUSG00000054079	Utp18	-0.351004	0.0811289	12.41	12.76	11.1	9.28	9.45	9.66
ENSMUSG00000024287	Thoc1	-0.519144	0.0812568	15.77	16.79	14.59	12.73	11.52	8.95
ENSMUSG00000021134	Srsf5	-0.618093	0.0813803	366.18	355.28	366.05	283.9	261.13	177.66
ENSMUSG00000023921	Mmut	-0.364322	0.0813803	18.73	20.07	18.41	16.03	14.73	13.74
ENSMUSG00000024063	Lbh	0.41054	0.0813803	16.22	15.01	16.43	23.35	18.59	21.64
ENSMUSG00000025381	Cnpy2	0.389836	0.0813803	48.72	46.37	50.95	71.52	60.76	59.58
ENSMUSG00000035310	NA	-0.412995	0.0813803	5.11	5.01	4.46	3.86	3.88	3.23
ENSMUSG00000035473	Galm	0.489175	0.0813803	5.19	5.68	5.09	6.47	7.15	8.97
ENSMUSG00000059588	Calcrl	-0.580129	0.0813803	85.6	93.53	82.14	65.75	66.33	45.13
ENSMUSG00000110030	Gm45546	0.355833	0.0813803	2.81	2.86	2.73	3.36	3.5	3.91
ENSMUSG00000032504	Pdcd6ip	-0.36311	0.0814775	29.83	28.21	28.79	22.64	24.39	20.62
ENSMUSG00000004535	Tax1bp1	-0.514924	0.0815827	27.5	30.35	26.26	23.99	18.28	17.13
ENSMUSG00000019978	Epb41l2	-0.39996	0.0815827	11.46	11.15	11.37	7.54	9.51	8.82
ENSMUSG00000022354	Ndufb9	0.434206	0.0815827	157.09	139.61	142.74	229.22	183.51	183.58
ENSMUSG00000024338	Psmb8	0.648064	0.0815827	23.44	16.03	21.54	33.78	25.69	35.89
ENSMUSG00000026499	Acbd3	-0.424633	0.0815827	12.37	13.53	12.69	8.47	10.95	9.47
ENSMUSG00000028086	Fbxw7	-0.52669	0.0815827	4.12	4.53	3.61	2.84	2.39	3.32
ENSMUSG00000028268	Gbp4	-0.651233	0.0815827	17.38	10.2	13.23	8.74	8.15	8.5
ENSMUSG00000030122	Ptms	0.350948	0.0815827	27.84	26.07	27.48	35.59	31.94	36.4
ENSMUSG00000033799	Tasor2	-0.421315	0.0815827	2.33	2.54	2.03	1.86	1.64	1.64
ENSMUSG00000035674	Ndufa3	0.352898	0.0815827	58.37	63.27	66.71	83.44	76.65	80.24
ENSMUSG00000038208	Pgap3	0.418749	0.0815827	2.76	2.39	2.16	3.28	3.07	3.38
ENSMUSG00000038793	Lefty1	0.498677	0.0815827	6.15	5.38	6.29	10.11	7.6	7.64
ENSMUSG00000042426	Dhx29	-0.347445	0.0815827	6.36	5.68	5.7	4.48	4.63	4.82
ENSMUSG00000048285	Frmd6	-0.569127	0.0815827	11.56	12.17	10.86	6.16	9.47	8.02
ENSMUSG00000059461	Gm7331	0.376523	0.0818106	13.99	11.85	11.93	16.16	15.77	16.98
ENSMUSG00000023031	Cela1	0.575912	0.0818429	2.47	1.83	2.67	3.78	3.49	3.03
ENSMUSG00000031337	Mtm1	-0.48108	0.0818429	5.79	6.46	5.75	5.1	4.18	3.71
ENSMUSG00000034566	Atp5pd	0.371991	0.0818429	97.94	96.03	102.48	142.09	121.98	120.53
ENSMUSG00000026249	Serpine2	-0.712483	0.0818607	8.46	6.08	5.03	3.28	4.32	4.15
ENSMUSG00000028964	Park7	0.401993	0.0818607	44.39	45.83	50.47	68.18	55.72	62.35
ENSMUSG00000025597	Klhl4	-0.470472	0.0818935	22.86	20.78	19.62	15.2	17.61	13.09
ENSMUSG00000026663	Atf6	-0.376181	0.0819283	7.21	6.44	6.05	4.77	5.2	5.18
ENSMUSG00000028373	Astn2	0.352935	0.0819283	1.75	1.92	1.87	2.48	2.41	2.19
ENSMUSG00000022710	Usp7	-0.34751	0.0822361	16.18	17.14	15.25	12.48	12.25	13.43
ENSMUSG00000029535	Triap1	0.330549	0.0822361	22.62	22.19	24.43	28.21	29.27	29.53
ENSMUSG00000034560	Washc4	-0.445402	0.0822361	14.16	12.24	12.14	10.8	9.11	8.47
ENSMUSG00000034636	Zyg11b	-0.571259	0.0822361	6.76	6.18	5.84	3.38	5.19	4.24
ENSMUSG00000038848	Ythdf1	-0.346726	0.0822361	36.42	36.88	35.8	26.37	30.45	29.12
ENSMUSG00000042734	Ttc9	-0.833656	0.0822361	3.77	3.5	3.15	2.06	1.33	2.68
ENSMUSG00000051285	Pcmtd1	-0.411577	0.0822361	16.16	13.73	14.33	10.99	12.22	10.06
ENSMUSG00000063931	Pepd	0.355197	0.0822361	16.92	17.43	16.76	23.08	19.86	22.57
ENSMUSG00000104077	Gm37027	0.858534	0.0822361	2.2	1.34	1.49	2.76	2.36	4.02
ENSMUSG00000062627	Mysm1	-0.466524	0.0822428	5.6	5.85	5.03	4.69	3.58	3.72
ENSMUSG00000032384	Csnk1g1	-0.356745	0.0822449	3.26	3.32	3.11	2.41	2.76	2.41
ENSMUSG00000068823	Csde1	-0.316372	0.0822449	36.52	36.09	34.65	29.11	28.02	29
ENSMUSG00000027499	Pkia	0.492201	0.0822708	2.06	1.85	1.55	2.89	2.38	2.39
ENSMUSG00000040549	Ckap5	-0.37207	0.0823605	5.21	5.12	4.89	4.29	3.94	3.56
ENSMUSG00000010608	Rbm25	-0.388187	0.0824615	9.43	8.89	8.3	7.44	6.19	6.74
ENSMUSG00000006191	Cdkal1	-0.361187	0.0824961	4.12	4.28	4.34	3.01	3.37	3.56
ENSMUSG00000027405	Nop56	-0.345361	0.0825969	24.35	23.49	25.57	20.66	18.55	18.61
ENSMUSG00000028530	Jak1	-0.34632	0.0826491	306.52	312.36	296.12	231.81	260.18	228.78
ENSMUSG00000044339	Alkbh2	0.397115	0.0826491	4.14	4.57	4.08	6.26	5.5	5.12
ENSMUSG00000031370	Zrsr2	-0.318762	0.0827114	6.28	6.13	5.89	5.01	4.89	4.77
ENSMUSG00000020650	Bcap29	-0.394648	0.0829461	6.25	5.39	5.33	4.69	4.12	4.09
ENSMUSG00000021413	Prpf4b	-0.525252	0.0829484	9.52	9.01	8.75	7.93	5.58	5.69
ENSMUSG00000022641	Bbx	-0.434767	0.0829484	6.2	5.84	5.04	4.42	4.47	3.74
ENSMUSG00000027809	Etfdh	-0.319696	0.0829484	14.88	15.28	15.01	11.68	12.63	11.9
ENSMUSG00000028318	Polr1e	-0.396621	0.0829484	5.27	5.11	5.6	3.79	4.59	3.8
ENSMUSG00000034786	Gpsm3	0.447832	0.0829484	8.75	10.02	8.58	10.75	13.83	12.84
ENSMUSG00000072294	Klf12	-0.541993	0.0830307	2.55	2.46	2.49	1.46	2.18	1.59
ENSMUSG00000018199	RO60	-0.344923	0.0832715	8.73	8.6	8.23	6.23	7.14	6.78
ENSMUSG00000085795	Znf703	-0.387689	0.0833116	6.65	6.93	5.95	4.86	4.64	5.43
ENSMUSG00000020484	Xbp1	0.39216	0.0834013	652.06	667.43	592.54	836.04	920.87	757.08
ENSMUSG00000056749	Nfil3	-0.816267	0.0834013	37.62	38.61	26.4	23.99	21.2	13.81
ENSMUSG00000024231	Cul2	-0.631336	0.0834219	16.6	17.86	16.41	14.49	10.36	8.72
ENSMUSG00000090125	Pou3f1	-0.501565	0.0834251	3.35	2.72	3.57	2.07	2.13	2.6
ENSMUSG00000000838	Fmr1	-0.455214	0.0836425	8.29	8.25	8.3	5.04	6.84	6.39
ENSMUSG00000022723	Crybg3	-0.447644	0.0839211	2.79	2.52	2.92	1.73	2.26	2.07
ENSMUSG00000026185	Igfbp5	-0.794746	0.083941	13.72	10.81	8.1	5.34	7.98	5.4
ENSMUSG00000027366	Sppl2a	-0.406665	0.083941	18.24	17.64	15.98	13.46	14.21	11.54
ENSMUSG00000047221	Fam185a	-0.395811	0.083941	2.11	2.42	2.11	1.57	1.86	1.62
ENSMUSG00000073599	Ecscr	0.325706	0.083941	97.48	99.36	90.64	121.45	121.87	116.76
ENSMUSG00000076609	Igkc	5.84925	0.083941	7.08	2.4	355.14	2319.7	1275.72	390.71
ENSMUSG00000113334	D030007L05Rik	-0.3173	0.083941	61.64	59.61	59.38	49.39	49.27	46.35
ENSMUSG00000035337	Uchl4	-0.352883	0.0841216	2.62	2.81	3.02	2.24	2.28	2.09
ENSMUSG00000078994	Zfp429	-0.443263	0.0841216	4.35	4.05	4.24	3.21	3.52	2.63
ENSMUSG00000042323	Pbrm1	-0.383757	0.0842822	21.48	21.62	19.42	17.48	14.5	16.02
ENSMUSG00000008730	Hipk1	-0.417402	0.0843794	10.82	12.61	11.68	8.65	9.84	7.86
ENSMUSG00000027363	Usp8	-0.451335	0.0843794	16.13	14.8	14.54	11.91	12.22	9.33
ENSMUSG00000032621	Srek1	-0.522144	0.0843794	10.41	10.11	9.05	7.88	7.38	5.53
ENSMUSG00000036281	Snapc4	-0.323688	0.0843794	3.26	3.36	3.26	2.62	2.77	2.51
ENSMUSG00000062510	Nsl1	0.656839	0.0843794	2.66	2.54	2.16	4.28	4.64	2.88
ENSMUSG00000025423	Pias2	-0.452512	0.0845679	17.96	17	15.57	11.17	14.48	11.47
ENSMUSG00000111356	Rpl32l	0.410828	0.0847096	2.1	1.77	2.15	2.81	2.75	2.43
ENSMUSG00000055862	Izumo4	0.335293	0.084775	4.01	4.19	4.04	5.4	4.79	5.27
ENSMUSG00000050234	Gja4	0.926576	0.0848423	13.4	11.59	13.75	19.16	19.52	39.21
ENSMUSG00000022280	Rnf19a	-0.471022	0.0848728	36.07	38.05	37.52	23.57	32.53	25.22
ENSMUSG00000092341	Malat1	0.522567	0.0848728	177.1	174.49	171.81	219.3	226.78	316.46
ENSMUSG00000032582	Rbm6	-0.333926	0.0850713	5.64	5.65	5.49	4.68	4.52	4.13
ENSMUSG00000005338	Cadm3	0.598443	0.0851177	3.32	3.73	3.51	6.8	5.27	4.21
ENSMUSG00000038774	Ascc3	-0.484628	0.0851943	3.22	3.61	2.63	2.15	2.46	2.11
ENSMUSG00000088695	Gm22334	1.16712	0.0853969	1.99	1	1.94	2.36	4.94	3.75
ENSMUSG00000043263	Ifi209	-0.378693	0.0856908	2.31	2.73	2.43	1.87	2.06	1.81
ENSMUSG00000027938	Creb3l4	0.499016	0.0857728	2.43	2.38	2.22	3.96	3.34	2.74
ENSMUSG00000084552	Gm24840	0.650585	0.0857728	1.59	1.89	2.14	3.76	2.78	2.38
ENSMUSG00000094509	Ighv14-1	0.922662	0.0857728	2.12	1.62	3.5	4.6	4.85	3.67
ENSMUSG00000018143	Mafk	-0.526506	0.0858382	23.9	20.7	21.87	12.85	14.93	18.87
ENSMUSG00000035954	Dock4	-0.401625	0.0858382	4.39	3.97	3.98	2.73	3.33	3.31
ENSMUSG00000008575	Nfib	-0.415896	0.0858402	18.54	18.81	17.44	13.81	11.95	15.52
ENSMUSG00000034390	Cmip	-0.379163	0.0858918	25.95	25.14	24.13	17.82	18.53	21.67
ENSMUSG00000054435	Gimap4	0.356674	0.0859097	291.48	282.36	269.98	392.58	356.46	333.36
ENSMUSG00000027550	Lrrcc1	-0.551648	0.0859563	2.51	2.25	2.17	2	1.41	1.38
ENSMUSG00000018340	Anxa6	0.381534	0.0860946	34.4	33.96	32.75	43	39.82	49.4
ENSMUSG00000022665	Ccdc80	-0.509598	0.0860946	5.62	4.81	5.19	3.04	3.66	4.37
ENSMUSG00000027305	Ndufaf1	0.411588	0.0860946	10.82	10.32	12.05	13.45	14.2	16.58
ENSMUSG00000027433	Xrn2	-0.460989	0.0860946	26.49	26.65	27.93	22.06	21.09	16.25
ENSMUSG00000028760	Eif4g3	-0.424579	0.0860946	10.49	10.69	9.6	8.69	7.67	6.68
ENSMUSG00000035495	Tstd2	-0.319699	0.0860946	7	7.1	7.1	5.45	5.56	5.99
ENSMUSG00000037966	Ninj1	0.359415	0.0860946	102.71	115.22	99.99	130.84	131.96	144.71
ENSMUSG00000055723	Rras2	-0.702321	0.0860946	7.15	8.26	8.9	3.72	5	6.56
ENSMUSG00000027589	Pcmtd2	-0.33468	0.0861067	24.39	25.02	24.96	18.46	21.13	19.47
ENSMUSG00000014956	Ppp1cb	-0.347876	0.0861222	17.16	16.57	15.16	12.35	13.6	12.45
ENSMUSG00000020166	Cnot2	-0.338804	0.0861222	19.97	18.58	18.82	15.45	15.88	14.07
ENSMUSG00000028070	Naxe	0.456277	0.0861222	59.03	56.25	57.85	91.26	66.26	82.04
ENSMUSG00000037759	Ptger2	0.339592	0.0861222	28.84	25.01	26.51	34.65	33.14	33.74
ENSMUSG00000040423	Rc3h1	-0.474815	0.0861222	7.62	7.75	6.45	4.75	6.16	4.85
ENSMUSG00000073096	Lrrc61	0.40364	0.0861389	3.27	3.57	3.6	4.02	5	4.84
ENSMUSG00000052299	Ltn1	-0.5069	0.0861522	9.22	10.37	9.71	7.32	7.95	5.56
ENSMUSG00000037826	Ppm1k	-0.42027	0.0861755	3.83	4.22	4.32	3.47	3.11	2.7
ENSMUSG00000013663	Pten	-0.33311	0.0861909	9.82	9.65	8.74	7.26	7.45	7.66
ENSMUSG00000028224	Nbn	-0.364308	0.0861909	16.05	16.68	15.91	13.31	13.3	11.28
ENSMUSG00000045689	Pcdhb4	0.44267	0.0862404	4.48	4.64	3.94	5.43	5.52	6.86
ENSMUSG00000027641	Rbl1	-0.44921	0.0863384	6.16	6.77	5.34	4.48	4.92	3.97
ENSMUSG00000062078	Qk	-0.365597	0.0863384	51.97	51.6	45.69	35.7	40.79	39.34
ENSMUSG00000037253	Mex3c	-0.533799	0.0864081	24.44	21.97	20.22	12.28	17.19	16.95
ENSMUSG00000073491	Ifi213	-0.63353	0.0865258	5.24	3.34	3.39	2.76	2.35	2.45
ENSMUSG00000024045	Akap8	-0.38593	0.0866331	38.69	35.47	36.2	26.05	31.81	26.87
ENSMUSG00000024843	Chka	-0.454831	0.0867982	8.94	7.33	8.27	5.5	5.53	6.92
ENSMUSG00000009772	Nuak2	-0.454757	0.0868258	6.63	6.28	6.71	3.96	5.27	5.2
ENSMUSG00000029328	Hnrnpdl	-0.614961	0.0868258	26.34	27.1	25.57	22.17	17.31	13.24
ENSMUSG00000034105	Meak7	0.409368	0.0868258	2.51	2.41	2.78	2.99	3.59	3.67
ENSMUSG00000039086	Ss18l1	-0.452309	0.0868258	3.1	3.16	2.82	1.94	2.13	2.61
ENSMUSG00000042271	Nxt2	-0.427188	0.0868258	6.55	5.45	6.14	5.04	4.45	4.02
ENSMUSG00000074211	Sdhaf1	0.40137	0.0868258	1.98	1.93	2.35	2.98	2.65	2.62
ENSMUSG00000031246	Sh3bgrl	-0.595882	0.0869228	48.79	45.27	40.02	36.81	29.8	23.34
ENSMUSG00000030557	Mef2a	-0.479899	0.0869819	11.17	11.12	9.68	6.99	9.19	6.9
ENSMUSG00000079184	Mphosph8	-0.597672	0.087037	4.17	5.17	3.87	3.57	2.4	2.81
ENSMUSG00000037938	Chchd5	0.40836	0.087154	6.95	7.23	7.47	9.68	10.83	8.37
ENSMUSG00000056313	Tcim	-0.400733	0.0873547	152.81	161.95	173.92	139.82	118.02	113.36
ENSMUSG00000026049	Tex30	-0.468299	0.0875548	8.01	8.13	7.2	6.44	5.85	4.7
ENSMUSG00000087700	Gm15283	-0.526175	0.0875548	3.19	3.04	2.81	2.23	2.45	1.67
ENSMUSG00000041153	Osgin2	-0.362566	0.0876054	4	4.61	4.71	3.62	3.33	3.39
ENSMUSG00000022142	Nup155	-0.419998	0.0876257	6.55	5.77	6.28	4.33	5.36	4.27
ENSMUSG00000015189	Casd1	-0.357904	0.0876485	23.64	23.16	21.21	16.19	18.51	18.41
ENSMUSG00000048732	Klhl11	-0.746306	0.0876485	3.06	2.77	2.4	1.21	2.24	1.59
ENSMUSG00000066000	Zfp979	-1.00199	0.0876485	8.72	8.53	8.21	7.09	3.71	2.89
ENSMUSG00000069830	Nlrp1a	-0.472675	0.0876485	2.93	2.32	2.65	2.02	2.06	1.62
ENSMUSG00000030213	Atf7ip	-0.381263	0.087666	6.43	6.32	6.63	4.76	5.63	4.55
ENSMUSG00000050229	Pigm	-0.33222	0.087666	13.53	13.51	13.26	9.86	10.98	11.22
ENSMUSG00000053559	Smagp	0.412056	0.087666	102.92	122.72	120.81	158.6	137.25	165.13
ENSMUSG00000090136	Gm10177	0.629182	0.087666	4.94	6.12	5.24	10.86	8.08	6.68
ENSMUSG00000020019	Ntn4	0.590132	0.0877028	1.99	2.12	2	2.31	3.53	3.53
ENSMUSG00000026469	Xpr1	-0.566622	0.0877028	3.91	4.34	3.97	2.5	3.56	2.33
ENSMUSG00000029108	Pcdh7	0.448149	0.0877028	3	2.46	2.4	3.27	4.01	3.43
ENSMUSG00000038047	Haus6	-0.455272	0.0877028	3.42	3.44	2.74	2.62	2.2	2.17
ENSMUSG00000048120	Entpd1	-0.391217	0.0877028	36.39	33.9	32.72	24.22	29.67	24.9
ENSMUSG00000053137	Mapk11	0.325837	0.0877028	19.37	18.53	19.63	23.34	23.21	25.61
ENSMUSG00000010609	Psen2	0.369969	0.0877112	21.39	24.77	20.66	27.78	28.17	30.19
ENSMUSG00000097493	9930014A18Rik	0.353477	0.0877112	2.06	2.16	2.12	2.68	2.48	2.96
ENSMUSG00000034485	Uaca	-0.406682	0.087922	20.16	18.99	20.53	13.13	15.16	16.95
ENSMUSG00000053799	Exoc6	-0.633221	0.0881641	35.69	42.85	41.33	28.72	30.72	19.2
ENSMUSG00000084168	Atp5l2-ps	0.607515	0.0882768	4.08	5.63	4.35	5.92	8.69	6.87
ENSMUSG00000096727	Psmb9	0.546181	0.0882768	21.65	14.88	19.64	29.86	24.06	27.42
ENSMUSG00000040296	Ddx58	-0.418336	0.0883308	23.54	19.77	21.19	17	17.25	14.09
ENSMUSG00000028843	Sh3bgrl3	0.356545	0.0883823	80.14	73.19	81.32	105.66	91.67	103.36
ENSMUSG00000029920	Smarcad1	-0.366449	0.0883823	4.76	5.12	4.34	3.62	3.93	3.47
ENSMUSG00000031530	Dusp4	-0.490775	0.0883823	3.82	3.33	2.85	2.05	2.48	2.57
ENSMUSG00000037601	Nme1	0.394659	0.0883823	5.87	5.36	5.42	8.25	6.55	7.17
ENSMUSG00000052812	Atad2b	-0.369641	0.0883823	3.56	3.5	3.14	2.39	2.77	2.74
ENSMUSG00000060671	Atp8b2	-0.348835	0.0883823	9.92	8.47	9.8	7.38	7.42	7.28
ENSMUSG00000064337	mt-Rnr1	0.584269	0.0883823	138.12	139.13	137.03	189.08	171.79	273.21
ENSMUSG00000067719	Gm10221	0.469107	0.0883823	10.91	13.46	9.94	17.07	14.41	15.74
ENSMUSG00000070284	Gmppb	0.484906	0.0883823	5.05	4.66	4.49	8.03	5.68	6.35
ENSMUSG00000022584	Ly6c2	1.30302	0.0885859	2.15	1.14	2.7	7.57	3.42	3.84
ENSMUSG00000098557	Kctd12	-0.521209	0.0885859	23.53	25.48	23.22	21.07	15.62	14.31
ENSMUSG00000028078	Dclk2	-0.383944	0.0887718	4.05	3.7	4.01	2.71	3.36	2.97
ENSMUSG00000028382	Ptbp3	-0.484319	0.0887718	64.52	59.86	57.09	44.75	50.47	35.66
ENSMUSG00000029227	Fip1l1	-0.346872	0.0889194	7.31	6.73	7.03	5.8	5.74	5.05
ENSMUSG00000020280	Pus10	-0.363666	0.0890554	5.69	5.27	5.9	3.96	4.64	4.52
ENSMUSG00000011256	Adam19	-0.420206	0.0890681	4.2	3.61	3.28	2.93	2.8	2.53
ENSMUSG00000020163	Uqcr11	0.363932	0.0890681	80.74	80.15	80.03	110.69	91.81	108.62
ENSMUSG00000026307	Scly	0.39317	0.0890681	5.03	5.1	4.53	5.68	6.62	7
ENSMUSG00000055681	Cope	0.373511	0.0890681	45.14	42.68	44.28	62.86	50.84	58.04
ENSMUSG00000002768	Mea1	0.359232	0.0891424	30.77	29.79	27.96	38.13	34.56	41.05
ENSMUSG00000009894	Snap47	0.375436	0.0894143	15.05	16.86	16.9	22.62	21.77	19.01
ENSMUSG00000033938	Ndufb7	0.44548	0.0894143	10.5	10.49	10.93	15.08	12.13	16.62
ENSMUSG00000025269	Apex2	-0.316292	0.0895041	2.91	2.98	2.81	2.43	2.34	2.22
ENSMUSG00000036550	Cnot1	-0.463641	0.0895612	6.66	5.92	6.18	4.56	5.32	3.83
ENSMUSG00000025558	Dock9	-0.373441	0.0896094	11.46	10.55	11.66	7.88	9.58	8.59
ENSMUSG00000025220	Oga	-0.541726	0.0899231	29.43	25.44	26.59	16.61	23.72	16.38
ENSMUSG00000006736	Tspan31	0.321185	0.0899551	44.23	45.28	44.89	53.25	55.02	59.84
ENSMUSG00000027074	Slc43a3	0.317393	0.0899775	115.88	114.34	114.52	146.24	134.38	149.39
ENSMUSG00000029253	Cenpc	-0.407029	0.0899775	3.76	3.47	3.36	3.07	2.49	2.46
ENSMUSG00000107470	Gm3375	0.509032	0.0899775	4.3	3.8	4.42	7.24	5	5.75
ENSMUSG00000074994	Qser1	-0.475487	0.0900315	3.26	3.85	3.23	2.09	2.55	2.83
ENSMUSG00000020794	Ube2g1	-0.402501	0.090284	27.79	30.02	26.43	21.35	23.8	18.79
ENSMUSG00000026234	Ncl	-0.508838	0.090284	30.82	30.1	24.46	23.89	17.86	18.46
ENSMUSG00000031520	Vegfc	-0.4274	0.090284	8.52	7.57	6.78	5.22	5.45	6.32
ENSMUSG00000058355	Abce1	-0.515134	0.090284	18.33	16.58	15.82	12.61	13.75	9.5
ENSMUSG00000069094	Pde7a	-0.339083	0.090284	3.56	4.12	4.03	3.03	3.16	3.05
ENSMUSG00000106290	Gm43429	-0.537221	0.090284	3.12	2.94	2.13	1.94	1.95	1.69
ENSMUSG00000006494	Pdk1	-0.357371	0.0903568	19.03	20.3	18.81	13.73	15.33	16.42
ENSMUSG00000022897	Dyrk1a	-0.485068	0.0903644	6.07	7.81	7.42	4.32	5.53	5.37
ENSMUSG00000030062	Rpn1	0.371921	0.0903644	50.16	61.63	53.57	69.07	70.12	74.1
ENSMUSG00000038844	Kif16b	-0.407219	0.0903644	3.89	4.36	3.97	2.68	3.42	3.15
ENSMUSG00000027472	Pdrg1	0.388536	0.0904378	34.63	33.23	34.93	49.34	39.1	46.74
ENSMUSG00000055024	Ep300	-0.432487	0.0904378	6.29	6.5	5.22	4.9	4.43	4
ENSMUSG00000086058	Unc45bos	0.396789	0.0904496	5.52	6.49	6.9	8.12	7.85	8.85
ENSMUSG00000029669	Tspan12	-0.438956	0.0905916	57.05	54.73	48.44	44.64	39.93	34.06
ENSMUSG00000030579	Tyrobp	1.13243	0.0906068	6.97	6.38	16.25	22.58	20.3	16.61
ENSMUSG00000030754	Copb1	-0.365179	0.0906068	31.81	33.93	34.38	27.04	27.74	23.15
ENSMUSG00000023951	Vegfa	-0.313436	0.0907614	29.06	27.53	30.56	23.12	23.4	23.55
ENSMUSG00000031134	Rbmx	-0.333238	0.0907614	15.58	14.66	14.21	12.17	12.18	10.95
ENSMUSG00000040283	Btnl9	-0.514299	0.0907614	64.62	63.05	58.13	45	34.87	51.8
ENSMUSG00000040943	Tet2	-0.360955	0.0907614	3.25	3.71	3.23	2.56	2.52	2.85
ENSMUSG00000022035	Ccdc25	-0.374861	0.0908825	6.79	7.3	6.58	5.87	4.79	5.32
ENSMUSG00000029551	Psmg3	0.385214	0.0908825	3.15	2.8	2.65	4.07	3.73	3.43
ENSMUSG00000032754	Slc8b1	0.484021	0.0908825	6.38	6.05	6.57	7.29	9.03	10.54
ENSMUSG00000035173	Ccdc186	-0.638974	0.0908825	9.52	9.32	8.88	7.92	5.79	4.55
ENSMUSG00000037487	Ubr5	-0.374773	0.0908825	13.14	12.48	11.72	9.81	10.45	8.6
ENSMUSG00000056124	B4galt6	-0.317175	0.0908825	2.49	2.45	2.38	1.85	2.06	1.97
ENSMUSG00000078317	F8a	0.495718	0.0909013	18.75	17.64	20.32	29.84	21.52	29.34
ENSMUSG00000038236	Hoxa7	0.425731	0.0909248	9.33	9.15	9.11	12.63	10.51	14.2
ENSMUSG00000029833	Trim24	-0.324682	0.0909567	4.66	4.5	4.24	3.46	3.47	3.77
ENSMUSG00000087397	Rapgef3os2	-0.429604	0.0909567	2.33	2.57	2.37	1.98	1.52	1.93
ENSMUSG00000021693	Kif2a	-0.359276	0.0909801	3.56	3.61	3.19	2.93	2.53	2.62
ENSMUSG00000027694	Gm8325	-0.30994	0.0909801	7.41	7.98	7.77	6.15	6.45	6.08
ENSMUSG00000043183	Simc1	-0.309373	0.0909801	3.83	3.68	3.98	3.04	3.04	3.19
ENSMUSG00000029186	Pi4k2b	-0.55997	0.0913339	9.11	8.89	7.6	6.91	6.11	4.55
ENSMUSG00000060470	Adgrg3	0.352611	0.0913339	63.82	70.8	73.17	81.86	91.65	91.74
ENSMUSG00000064339	mt-Rnr2	0.375294	0.0913339	1428.12	1415.83	1303.82	1797.85	1611.52	1985.77
ENSMUSG00000107560	Gm44199	-0.539688	0.0914232	2.89	2.24	2.87	1.79	2.18	1.55
ENSMUSG00000035595	Fam174c	0.661736	0.0915149	3.32	4.16	5.75	7.59	6.66	6.22
ENSMUSG00000031502	Col4a1	-1.20589	0.0915803	168.43	136.48	135.25	33.69	74.45	100.98
ENSMUSG00000034164	Emid1	0.807632	0.0915803	9.5	7.17	7.23	9.73	14.24	19.06
ENSMUSG00000038037	Socs1	-0.501875	0.0915803	61.78	42.8	45.96	36.85	33.08	35.11
ENSMUSG00000050666	Vstm4	0.319582	0.0915803	76.8	76.51	79.88	91.15	97.74	102.4
ENSMUSG00000014554	Dguok	0.331503	0.0916953	10.05	10.14	11	13.94	12.9	12.42
ENSMUSG00000079197	PSME2b	0.470465	0.0917321	51.49	43.92	51.36	75.73	56.41	72.32
ENSMUSG00000049658	Bdp1	-0.392943	0.0917428	3.83	3.91	3.78	3.17	2.52	3.13
ENSMUSG00000032089	Il10ra	0.498926	0.0918227	8.62	11.92	10.72	12.9	16.14	14.93
ENSMUSG00000058076	Sdhc	0.317213	0.0918774	57.25	58.82	60.82	72	70.56	77.97
ENSMUSG00000022340	Sybu	-0.37725	0.0919301	3.3	3.14	2.65	2.35	2.25	2.37
ENSMUSG00000031176	Dynlt3	-0.435246	0.0920498	42.76	38.46	36.85	33.11	29.58	25.03
ENSMUSG00000036860	Mrpl55	0.469043	0.0920498	22.76	19.74	21.02	35.32	25.6	27.7
ENSMUSG00000107079	Gm35648	-0.449332	0.0920566	3.21	3.03	3.29	2.05	2.19	2.8
ENSMUSG00000037710	Cisd1	0.33263	0.0920675	27.78	25.21	25.95	30.85	34.17	34.43
ENSMUSG00000041220	Elovl6	-0.423028	0.0920675	2.89	2.56	2.35	2.05	2.07	1.7
ENSMUSG00000041695	Kcnj2	-0.777355	0.0921017	3.72	4.04	2.59	1.46	2.44	2.17
ENSMUSG00000022800	Fyttd1	-0.553936	0.0921485	31.2	30.82	27.92	23.23	23.25	15.71
ENSMUSG00000024081	Cebpz	-0.435929	0.0922645	8.14	8.77	8.08	7.28	5.96	5.37
ENSMUSG00000024276	Zfp397	-0.322609	0.0922645	3.93	3.46	3.58	2.88	2.98	2.9
ENSMUSG00000024383	Map3k2	-0.388808	0.0922645	4.79	4.62	3.91	3.16	3.62	3.37
ENSMUSG00000003531	Dgcr6	0.554106	0.0923039	3.59	4.03	4.59	5.7	4.99	7.39
ENSMUSG00000004285	Atp6v1f	0.340058	0.0924974	76.56	74.45	76.86	105.74	89.66	93.72
ENSMUSG00000020527	Myo19	-0.414951	0.0924974	2.6	2.76	2.34	1.95	2.15	1.69
ENSMUSG00000024346	Pfdn1	0.443591	0.0924974	25.93	24.92	23.35	34.19	28.47	38.99
ENSMUSG00000026970	Rbms1	-0.52362	0.0924974	47.39	47.89	43.88	38	25.4	34.73
ENSMUSG00000024150	Mcfd2	0.350383	0.0928016	58.89	60.25	61.67	85.61	73.55	72.01
ENSMUSG00000087281	Gm16015	-0.634164	0.0928016	3.47	2.57	3.15	1.69	2.57	1.73
ENSMUSG00000022369	Mtbp	-0.316547	0.0929591	2.58	2.51	2.8	2.14	2.14	2.05
ENSMUSG00000036087	Slain2	-0.433494	0.093008	11.18	10.18	10.29	6.95	9.27	7.38
ENSMUSG00000028577	Plaa	-0.387821	0.0932188	10.1	10.9	10.1	7.71	9.03	7.13
ENSMUSG00000029775	Klhdc10	-0.356309	0.0936255	5.63	4.68	5.36	3.93	4.24	4.04
ENSMUSG00000037415	Ranbp10	-0.408605	0.0936255	9.24	7.9	8.78	5.89	7.42	6.27
ENSMUSG00000015575	Atp6v0e	0.40685	0.0937218	36.87	38.64	37.18	57.59	43.52	49.25
ENSMUSG00000034968	Lbx2	0.403563	0.0937218	8.72	8.63	10.5	13.51	11.56	11.71
ENSMUSG00000038102	Trappc11	-0.386152	0.0940074	14.25	13.21	14.54	10.16	12.24	9.86
ENSMUSG00000038387	Rras	0.369856	0.094015	108.07	107.17	111.62	148.47	123.65	151.95
ENSMUSG00000042354	Gnl3	-0.620274	0.094015	17.44	15.24	15.23	12.02	12.12	7.65
ENSMUSG00000000001	Gnai3	-0.333308	0.0940212	57.15	57.6	50.43	42.62	45.41	42.89
ENSMUSG00000017493	Igfbp4	0.3628	0.0940212	500.21	534.62	551.27	608.11	731.67	704.54
ENSMUSG00000020990	Cdkl1	0.365891	0.0940212	40.23	33.36	34.03	47.35	47.16	43.77
ENSMUSG00000021068	Nin	-0.350487	0.0940212	3.23	3.24	3.33	2.82	2.57	2.32
ENSMUSG00000021670	Hmgcr	-0.3574	0.0940212	6.55	6.65	7.25	5.11	5.89	4.99
ENSMUSG00000032235	Ice2	-0.4498	0.0940212	4.02	3.95	4.03	3.34	3.12	2.41
ENSMUSG00000036452	Arhgap26	-0.325124	0.0940212	8.77	8.49	8.3	6.53	7.36	6.54
ENSMUSG00000038172	Ttc39b	-0.460806	0.0940212	14.61	11.84	11.73	10.37	9.37	8.01
ENSMUSG00000039523	Cep104	-0.319845	0.0940212	6.97	6.98	6.95	5.21	5.97	5.59
ENSMUSG00000042063	Zfp386	-0.633007	0.0940212	4.37	3.29	3.41	2.92	2.46	1.83
ENSMUSG00000046985	Tapt1	-0.378546	0.0940212	18.08	19.67	18.26	13.24	16.33	13.67
ENSMUSG00000047996	Prrg1	-0.492168	0.0940212	2.2	2.55	2.21	1.68	1.95	1.36
ENSMUSG00000059355	Wdr83os	0.391614	0.0940212	36.12	31.63	33.81	50.51	42.39	40.73
ENSMUSG00000061136	Prpf40a	-0.385725	0.0940212	8.08	7.52	7.03	6.52	5.4	5.44
ENSMUSG00000003623	Crot	-0.333991	0.0940601	10.06	9.47	10.38	8.26	7.29	8.2
ENSMUSG00000007050	Lsm2	0.373677	0.0940601	10.27	9.7	9.63	14.24	11.35	12.91
ENSMUSG00000021838	Samd4	-0.519665	0.0940601	2.72	2.92	2.61	1.51	2.08	2.24
ENSMUSG00000022052	Ppp2r2a	-0.503646	0.0940601	24.87	22.49	26.08	19.48	19.04	13.8
ENSMUSG00000022760	Thap7	0.309236	0.0940601	10.21	9.58	9.2	11.78	11.95	12.16
ENSMUSG00000024217	Snrpc	0.356123	0.0940601	13.84	14.8	15.29	17.32	18.31	20.71
ENSMUSG00000024667	Tmem216	0.433431	0.0940601	5.4	5.51	5.98	8.17	8.42	6.37
ENSMUSG00000025358	Cdk2	-0.311061	0.0940601	19.93	20.04	19.9	15.06	16.56	16.69
ENSMUSG00000030126	Tmcc1	-0.35136	0.0940601	3.19	3.76	3.55	2.61	2.91	2.7
ENSMUSG00000030753	Thap12	-0.320683	0.0940601	18.64	18.51	18.34	14.98	15.77	13.75
ENSMUSG00000030826	Bcat2	0.370987	0.0940601	9.78	9.48	10.25	14.35	12.38	11.57
ENSMUSG00000031925	Maml2	-0.365358	0.0940601	10.64	10.51	8.97	7.33	7.75	8.26
ENSMUSG00000035202	Lars2	0.38589	0.0940601	126.18	141.32	135.98	186.43	153.82	188.64
ENSMUSG00000039715	Dync2i2	0.337706	0.0940601	2.63	2.78	2.7	3.35	3.18	3.74
ENSMUSG00000044864	Ankrd50	-0.512307	0.0940601	14.07	14.9	14.34	7.96	11.8	11.03
ENSMUSG00000020994	Pnn	-0.596894	0.0940971	10.9	11.07	9.88	9	7.09	5.4
ENSMUSG00000021676	Iqgap2	-0.393042	0.0940971	3.08	3.02	3.05	2.69	2.07	2.25
ENSMUSG00000028330	Ncbp1	-0.38747	0.0940971	17.84	20.56	19.25	15.06	16.1	13.01
ENSMUSG00000036934	4921524J17Rik	-0.486704	0.0940971	104.33	115.7	98.12	87.36	79.66	61.86
ENSMUSG00000044080	S100a1	0.528467	0.0940971	46.3	43.73	55.72	83.2	57.71	70.51
ENSMUSG00000053907	Mat2a	-0.331302	0.0940971	129.5	135.89	142.23	114.89	108.79	100.55
ENSMUSG00000095677	Dynlt1f	0.406653	0.0940971	6.96	7.23	8	11.29	9.27	8.96
ENSMUSG00000028522	Mier1	-0.368246	0.0942075	7.3	8.39	7.17	6.16	6.15	5.39
ENSMUSG00000037416	Dmxl1	-0.381521	0.0943164	2.49	2.27	2.17	1.81	1.94	1.58
ENSMUSG00000038664	Herc1	-0.309215	0.0943419	6.21	6.11	6.05	4.92	5.23	4.69
ENSMUSG00000004266	Ptpn6	0.582206	0.0944778	1.42	1.53	2.21	2.5	2.31	2.79
ENSMUSG00000027104	Atf2	-0.474579	0.0944778	14.67	14.28	12.29	10.76	10.93	8.16
ENSMUSG00000047242	Taf9b	-0.385428	0.0944778	24.27	23.2	21.63	19.18	18.44	15.45
ENSMUSG00000062098	Btbd3	-0.612859	0.0944778	27.73	31.05	21.71	15.03	21.87	15.9
ENSMUSG00000024403	Atp6v1g2	0.313366	0.0946674	5.01	5.3	5.09	6.65	5.99	6.51
ENSMUSG00000029470	P2rx4	0.306616	0.0946674	9.31	9.89	9.29	11.73	11.29	12.22
ENSMUSG00000103649	Gm37768	-0.425109	0.0946674	3.86	3.76	3.6	3.29	2.43	2.7
ENSMUSG00000022365	Derl1	0.298202	0.094724	47.95	48.58	48.07	58.23	61.98	57.68
ENSMUSG00000024912	Fosl1	-0.523753	0.094724	7.25	5.54	8.28	4.38	5.01	5.1
ENSMUSG00000027774	Gfm1	-0.376647	0.094724	13.27	12.87	12.33	10.76	10.35	8.64
ENSMUSG00000040021	Lats1	-0.47637	0.094724	7.03	7.11	6.49	3.99	5.55	5.44
ENSMUSG00000090112	Shprh	-0.388569	0.094724	3	3.35	2.9	2.11	2.35	2.62
ENSMUSG00000108219	Gm44101	0.379418	0.094724	1.89	1.69	1.51	2.2	2.08	2.32
ENSMUSG00000010751	Tnfrsf22	-0.430743	0.0948696	6.95	7.07	7.84	4.55	5.82	5.94
ENSMUSG00000037286	Stag1	-0.381079	0.0951297	8.78	8.37	8.48	6.11	7.57	6.1
ENSMUSG00000037791	Phf12	-0.366909	0.0951297	8.59	8.87	8.67	6.53	7.67	6.15
ENSMUSG00000028341	Nr4a3	-0.4916	0.0951599	2.15	2.96	2.96	2.06	1.88	1.75
ENSMUSG00000030766	Arhgap17	-0.426457	0.0951599	12.1	13.73	13.25	10.06	10.94	8.24
ENSMUSG00000082454	Gm12183	-0.318181	0.0951599	2.61	2.37	2.63	2.12	1.97	2.01
ENSMUSG00000038866	Zcchc2	-0.459488	0.0952619	4.29	4.09	4.35	2.51	3.44	3.4
ENSMUSG00000015488	Cacfd1	0.362604	0.0953644	4.02	5.01	4.62	5.87	5.88	5.73
ENSMUSG00000019810	Fuca2	0.353279	0.0953644	2.77	3.08	3.13	3.75	4.17	3.56
ENSMUSG00000028676	Srsf10	-0.362911	0.0953644	20.29	20.26	19.82	17.75	15.05	14.34
ENSMUSG00000029070	Mxra8	0.552458	0.0953644	61.52	67	66.41	72.65	107.93	110.12
ENSMUSG00000040938	Slc16a11	-0.589123	0.0953644	3.47	2.66	2.82	1.74	1.73	2.54
ENSMUSG00000038070	Cntln	-0.434401	0.0956353	3.16	3.56	2.94	2.77	2.24	2.16
ENSMUSG00000024579	Pcyox1l	0.294348	0.0959935	9	9.12	9.23	11.15	11.56	10.84
ENSMUSG00000006095	Tbcb	0.431168	0.0961779	34.51	32.03	33.14	53.7	39.85	41.96
ENSMUSG00000028104	Polr3gl	0.353988	0.0963794	19.32	18.77	17.41	25.13	24.66	21.27
ENSMUSG00000020130	Tbc1d15	-0.524876	0.0964027	28.08	31.15	27.05	20.55	24.25	15.94
ENSMUSG00000020572	Nampt	-0.402877	0.0965899	14.85	11.9	12.08	9.89	8.98	10.4
ENSMUSG00000021733	Slc4a7	-0.321211	0.0965899	2.65	2.55	2.34	1.95	2.1	1.98
ENSMUSG00000031357	Syap1	-0.52788	0.0965899	39.68	36.48	38.2	30.35	29.71	20.46
ENSMUSG00000068706	Gm10250	0.4063	0.0965899	10.42	9.43	11.92	15.46	13.38	13.18
ENSMUSG00000073448	Gm10509	-1.12355	0.0965899	5.73	4.21	3.59	2.39	3.02	1.16
ENSMUSG00000085148	Mir22hg	-0.451255	0.0965899	27.02	28.14	28.03	24.62	19.41	17.45
ENSMUSG00000036676	Tmtc3	-0.489864	0.0967108	4.35	4.86	4.42	2.87	4.04	2.91
ENSMUSG00000040651	Tasor	-0.407372	0.0967108	5.72	5.18	4.74	3.64	4.47	3.7
ENSMUSG00000024222	Fkbp5	-0.33487	0.0968312	47.11	45.88	53.35	37.39	40.28	38.16
ENSMUSG00000035781	R3hdm4	0.303014	0.0968312	9.19	9.13	9.67	11.47	11.06	12.01
ENSMUSG00000021767	Kat6b	-0.33975	0.0968925	3.07	3.1	2.73	2.2	2.49	2.34
ENSMUSG00000028403	Zdhhc21	-0.408916	0.0969382	3.1	3.03	3.44	2.13	2.77	2.34
ENSMUSG00000045932	Ifit2	-0.478173	0.0969382	8.6	7.06	6.17	4.9	4.86	5.82
ENSMUSG00000005881	Ergic3	0.312476	0.0971369	51.84	48.02	48.85	65.24	60.35	59.15
ENSMUSG00000026393	Nek7	-0.516812	0.0971369	14.68	14.59	14.67	8.27	12.83	10.11
ENSMUSG00000027177	Hipk3	-0.631628	0.0971369	21.95	22.37	20.67	10.39	18.33	14.33
ENSMUSG00000029249	Rest	-0.305814	0.0971369	13.03	12.91	13.08	10.2	10.17	11.23
ENSMUSG00000039191	Rbpj	-0.301742	0.0971369	4.35	4.26	4.36	3.67	3.53	3.33
ENSMUSG00000053062	Jam2	-0.579899	0.0971369	12.01	13.16	14.02	6.89	8.56	11.25
ENSMUSG00000061666	Gdpd1	0.573291	0.0971369	12.34	13.02	13.1	23.1	20.93	14.34
ENSMUSG00000027751	Supt20h	-0.355577	0.0971895	14.5	15.57	14	12.37	11.82	10.32
ENSMUSG00000030967	Zranb1	-0.405369	0.0973598	9.36	11.51	10.97	8.95	7.43	7.65
ENSMUSG00000031458	Coprs	0.419159	0.0973927	7.13	7.61	7.68	11.89	9	9.31
ENSMUSG00000033790	Tubgcp5	-0.340445	0.0973927	3.98	4.35	3.68	3.01	3.3	3.16
ENSMUSG00000067818	Myl9	-0.397894	0.0973927	7.13	5.71	5.97	4.65	4.42	5.17
ENSMUSG00000001288	Rarg	0.54861	0.0975365	7.18	8.46	7.51	9.03	11.18	14.14
ENSMUSG00000036751	Cox6b1	0.366471	0.0975365	225.36	202.15	223.46	314.17	262.86	264.13
ENSMUSG00000020219	Timm13	0.355878	0.0977454	21.22	20.05	21.67	27.86	23.91	29.01
ENSMUSG00000020137	Thap2	-0.328912	0.0977842	2.39	2.56	2.25	1.81	2.02	1.9
ENSMUSG00000035798	Zdhhc17	-0.397339	0.0978057	10.26	12.4	10.87	8.16	9.51	7.8
ENSMUSG00000039219	Arid4b	-0.384197	0.0978057	4.05	4.21	3.34	2.88	2.86	3.11
ENSMUSG00000072774	Zfp951	-0.374137	0.0978227	2.35	2.02	2.4	1.76	1.59	1.87
ENSMUSG00000079470	Utp14b	-0.436651	0.0978227	2.68	2.15	2.4	2.02	1.77	1.56
ENSMUSG00000032435	Dync1li1	-0.344041	0.0978447	25.51	25.53	25.29	17.93	21.7	20.7
ENSMUSG00000030750	Nsmce1	0.37031	0.0981079	39.92	43.26	39.62	59.88	51.17	48.23
ENSMUSG00000033228	Scaf11	-0.380215	0.0981566	13.31	12.64	11.48	10.09	8.47	10.25
ENSMUSG00000030170	Wnt5b	0.749499	0.0982811	4	3.51	3.51	4.15	7.08	7.97
ENSMUSG00000043962	Thrap3	-0.346802	0.0982811	21.22	20.05	18.74	16.9	15.94	14.39
ENSMUSG00000044452	Zfp507	-0.375122	0.0982811	3.11	3.01	2.56	2.06	2.25	2.37
ENSMUSG00000002058	Unc119	0.422571	0.098406	5.63	6.18	5.57	7.29	6.95	9.21
ENSMUSG00000003423	Pih1d1	0.381333	0.098406	12.19	10.29	11.3	16.08	14.78	13.18
ENSMUSG00000005893	Nr2c2	-0.329419	0.098406	4.48	4.5	4.42	3.22	3.71	3.76
ENSMUSG00000024077	Strn	-0.398319	0.098406	6.73	6.6	6.66	5.16	5.77	4.34
ENSMUSG00000024542	Cep192	-0.398624	0.098406	3.14	2.74	3.11	2.45	2.42	1.97
ENSMUSG00000024659	Anxa1	-0.553628	0.098406	35.47	34.78	36.72	27.44	18.37	28.42
ENSMUSG00000025877	Hk3	0.423729	0.098406	1.67	1.61	2.06	2.58	2.15	2.41
ENSMUSG00000037010	Apln	-1.23266	0.098406	6.61	4.57	5.24	1.4	1.98	4.4
ENSMUSG00000037674	Rfx7	-0.41281	0.098406	2.8	3.03	2.48	2.37	1.91	1.97
ENSMUSG00000038718	Pbx3	-0.389092	0.098406	3.83	3.86	3.58	2.51	3.26	2.88
ENSMUSG00000044676	Zfp612	0.384145	0.098406	1.81	1.89	1.61	2.6	2.16	2.18
ENSMUSG00000024194	Cuta	0.374979	0.098529	77.67	77.49	88.35	118.17	99.29	98.84
ENSMUSG00000019194	Scn1b	0.701128	0.0988826	60.11	52.53	50.19	64.7	86.46	121.74
ENSMUSG00000038708	Golga4	-0.345243	0.0988826	5.63	5.64	5.42	4.91	4.1	4.17
ENSMUSG00000022540	Rogdi	0.419277	0.0990516	8.32	8.54	9.67	13.17	10.11	12.34
ENSMUSG00000027193	Api5	-0.285667	0.0990874	52.09	52.69	53.76	42.65	44.02	43.39
ENSMUSG00000009569	Mrtfb	-0.352888	0.0991794	9.18	10.92	10.36	7.94	7.44	8.44
ENSMUSG00000025862	Stag2	-0.682183	0.0992233	8.71	10.89	7.71	6.35	6.75	4.13
ENSMUSG00000027163	Commd9	0.398367	0.0992233	13.8	12.39	13.81	16.64	15.95	20.37
ENSMUSG00000066175	2510046G10Rik	0.309196	0.0992233	5.7	5.49	5.86	7.43	6.64	7.07
ENSMUSG00000020476	Dbnl	0.308621	0.0993138	74.81	69.87	77.04	90.14	88.62	95.77
ENSMUSG00000006262	Mob1b	-0.359824	0.0994695	4.17	3.69	3.69	3.06	3.24	2.71
ENSMUSG00000022905	Kpna1	-0.393675	0.0994695	13.09	12.76	13.39	9.71	11.57	8.78
ENSMUSG00000022983	Scaf4	-0.473058	0.0994695	11.7	11.84	12.64	7.18	10.53	8.66
ENSMUSG00000035649	Zcchc7	-0.388992	0.0994695	4.42	4.83	4.21	3.68	3.65	2.98
ENSMUSG00000047126	Cltc	-0.4329	0.0994695	133.56	136.1	129	93.32	118.7	86.05
ENSMUSG00000005846	Rsl1d1	-0.439961	0.0998532	43.08	42.36	41.79	38.2	28	28.56
ENSMUSG00000034761	Map4k5	-0.458465	0.0998811	89.52	91.01	80.74	60.39	76.84	54.64
ENSMUSG00000052593	Adam17	-0.487125	0.100055	18.79	18.58	19.15	13.3	16.58	11.01
ENSMUSG00000002052	Supt6h	-0.396111	0.100091	10.93	11.46	10.45	7.14	8.65	9.3
ENSMUSG00000028847	Trappc3	0.338956	0.100302	56.93	55.24	54.51	67.51	65.58	78.35
ENSMUSG00000033632	Kiaa1328	-0.47213	0.100302	4.17	4.09	3.61	3.3	3	2.33
ENSMUSG00000021583	Erap1	-0.498067	0.100369	18.91	18.21	19.03	14.97	14.97	10.38
ENSMUSG00000033400	Agl	-0.302687	0.100369	2.19	2.02	2.22	1.77	1.68	1.76
ENSMUSG00000034659	Tmem109	0.340517	0.100369	55.45	56.85	58.94	71.94	65.86	79.61
ENSMUSG00000034663	Bmp2k	-0.417876	0.100369	5.97	5.89	5.42	3.65	4.91	4.46
ENSMUSG00000037608	Bclaf1	-0.492532	0.100369	9.02	8.83	7.87	7.27	6.28	4.93
ENSMUSG00000057110	Cntrl	-0.31414	0.100369	3.75	3.67	3.58	3.01	3.12	2.73
ENSMUSG00000027654	Fam83d	-0.414365	0.1005	2.53	3.25	2.77	2.03	2.37	2
ENSMUSG00000026604	Ptpn14	-0.334385	0.100712	3.64	3.33	3.66	2.57	2.98	2.89
ENSMUSG00000033991	Ttc37	-0.465468	0.100712	3.15	3.52	3.06	2.03	2.86	2.22
ENSMUSG00000074182	Znhit6	-0.364699	0.100712	7.73	8.1	7.81	6.69	5.35	6.4
ENSMUSG00000089726	Mir17hg	-0.436648	0.100712	3.79	3.04	3.85	2.4	2.51	2.97
ENSMUSG00000022479	Vdr	-0.36453	0.101162	2.77	3.22	2.61	2.11	2.35	2.2
ENSMUSG00000022973	Synj1	-0.434076	0.101162	6.54	6.28	6.1	5.47	4.75	3.91
ENSMUSG00000025731	Mettl26	0.428636	0.101162	10.11	9.87	9.87	11.26	13.55	15.74
ENSMUSG00000031818	Cox4i1	0.337231	0.101162	149.24	147.77	150.83	210.93	178.91	177.72
ENSMUSG00000024750	Zfand5	-0.451447	0.101213	106.04	109.02	97.98	89.17	78.76	63.08
ENSMUSG00000033538	Casp4	-0.442	0.101213	12.11	11.56	10.57	9.89	8.37	7.13
ENSMUSG00000061232	H2-K1	0.386786	0.101225	695.84	565.55	686.54	836.36	788.01	916.27
ENSMUSG00000026034	Clk1	-0.608302	0.101326	57.78	60.37	56.61	49.09	40.12	28.3
ENSMUSG00000027615	Hps3	-0.389706	0.101678	4.62	5.73	4.72	3.51	4.08	3.88
ENSMUSG00000033107	Rnf125	-0.328438	0.101704	20.96	20.57	19.27	15.51	15.33	17.65
ENSMUSG00000050578	Mmp13	-1.80924	0.101704	12.63	2.62	2.57	1.39	1.38	1.03
ENSMUSG00000002910	Arrdc2	0.304412	0.101711	8.59	8.4	7.93	9.84	10.8	10.14
ENSMUSG00000035397	Klf16	-0.462575	0.102096	5.61	5.53	5.57	3.24	4.46	4.57
ENSMUSG00000038582	Pptc7	-0.35362	0.102124	7.94	8.67	8.4	5.81	7.11	6.71
ENSMUSG00000056602	Fry	-0.390318	0.102335	2.46	2.81	2.97	1.87	2.12	2.3
ENSMUSG00000053317	Sec61b	0.513088	0.102454	38.43	43.91	43.79	75.67	56.55	50.19
ENSMUSG00000027412	Lpin3	-0.482962	0.102614	11.48	10.26	11.55	6.42	8.24	9.42
ENSMUSG00000027878	Notch2	0.372467	0.10271	3.34	3.06	3.13	3.89	4.72	3.78
ENSMUSG00000029851	Tcaf2	-0.474209	0.10271	6.49	6.25	6.28	3.71	4.64	5.52
ENSMUSG00000039735	Fnbp1l	-0.312855	0.10271	4.52	4.12	3.97	3.49	3.27	3.38
ENSMUSG00000036990	Otud4	-0.463249	0.102778	13.34	13.56	11.59	10.09	10.42	7.61
ENSMUSG00000032766	Gng11	0.289312	0.102917	447.09	437.29	427.23	514.03	549.48	539.71
ENSMUSG00000000127	Fer	-0.398973	0.102934	10.13	10	10.23	8.21	8.51	6.47
ENSMUSG00000021936	Mapk8	-0.380923	0.102934	3.18	3.49	3.26	2.66	2.8	2.2
ENSMUSG00000047909	Ankrd16	-0.37565	0.102934	8.78	8.47	10.02	7.72	6.96	6.35
ENSMUSG00000021171	Esyt2	-0.488714	0.103031	14.76	14.17	15.48	8.7	13.09	10.29
ENSMUSG00000022858	Tra2b	-0.336103	0.103031	56.08	47.27	54.57	43.02	41.76	40.03
ENSMUSG00000032126	Hmbs	0.364208	0.103031	10.94	12.67	11.82	16.68	13.7	15.29
ENSMUSG00000027080	Med19	0.359495	0.103079	12.49	13.13	13.53	18.49	14.82	17.1
ENSMUSG00000028414	Fktn	-0.344656	0.103079	3.03	2.52	2.72	2.11	2.3	2.09
ENSMUSG00000071359	Tbpl1	-0.356559	0.103079	16.19	16.11	14.64	13.54	12.17	11.04
ENSMUSG00000097318	1700007L15Rik	0.431461	0.10311	4.14	4.03	3.22	5.53	5.26	4.53
ENSMUSG00000098483	Mir7078	-0.779914	0.10311	7.15	4.42	4.93	3.12	2.36	4.18
ENSMUSG00000046836	Brox	-0.438797	0.103205	22.47	21.8	21.58	15.48	19.67	13.94
ENSMUSG00000002699	Lcp2	0.355143	0.103284	14.3	12.18	12.85	15.49	18.26	16.56
ENSMUSG00000004446	Bid	0.311232	0.103284	6.64	6.62	6.24	8.6	7.54	8.08
ENSMUSG00000005161	Prdx2	0.34509	0.103284	35.79	36.35	37.72	52.34	42.93	44.76
ENSMUSG00000006599	Gtf2h1	-0.510047	0.103284	19.84	20.33	18.51	17.24	13.46	11.14
ENSMUSG00000021028	Mbip	-0.486559	0.103284	25.81	23.44	22.48	20.68	17.14	13.95
ENSMUSG00000022807	Osbpl11	-0.54896	0.103284	33.91	34.64	31.33	17.65	28.65	23.24
ENSMUSG00000026623	Lpgat1	-0.370669	0.103284	10.33	11.16	11.45	7.59	9.59	8.39
ENSMUSG00000028763	Hspg2	-0.420996	0.103284	26.42	24.46	24.06	21.53	19.13	15.73
ENSMUSG00000030649	Anapc15	0.417988	0.103284	4.4	4.69	3.88	5.22	6.7	5.46
ENSMUSG00000030652	Coq7	0.418535	0.103284	3.33	3.22	4.01	5.32	4.26	4.53
ENSMUSG00000036427	Gpi	0.340654	0.103284	19.31	18.16	19.22	21.78	23.74	26.47
ENSMUSG00000038095	Sbno1	-0.293785	0.103284	7.02	6.64	6.52	5.44	5.69	5.33
ENSMUSG00000038822	Hace1	-0.33131	0.103284	3.63	3.44	3.77	2.68	2.8	3.15
ENSMUSG00000039615	Stub1	0.317267	0.103284	15.44	15.7	15.12	19.57	17.62	20.56
ENSMUSG00000040883	Tmem205	0.342091	0.103284	12.45	11.85	11.83	16.72	13.69	15.53
ENSMUSG00000041921	Metap1d	-0.363416	0.103284	10.35	8.57	9.98	7.47	8.02	6.94
ENSMUSG00000049659	Aftph	-0.597335	0.103284	8.14	6.82	6.73	5.67	5.36	3.55
ENSMUSG00000051351	Znf436	-0.427848	0.103284	7.01	6.32	6.65	4.19	5.8	4.98
ENSMUSG00000062861	Zfp28	-0.339472	0.103284	6.3	6.03	6.11	4.36	4.94	5.32
ENSMUSG00000063235	Ptpmt1	0.331975	0.103284	4.83	4.56	4.31	5.3	6.18	5.78
ENSMUSG00000088037	Gm24992	-1.22507	0.103284	5.37	4.7	2.93	1	2.01	2.88
ENSMUSG00000092134	Gm17089	0.4234	0.103284	2.04	1.69	1.99	2.23	2.91	2.55
ENSMUSG00000104231	Gm37592	-1.0142	0.103284	4.28	3.23	3.13	1	2.17	2.42
ENSMUSG00000112375	Gm38560	0.63576	0.103284	2.08	1.81	1.65	3.93	2.42	2.45
ENSMUSG00000032727	Mier3	-0.349878	0.1033	7.19	7.31	6.79	5.31	5.17	6.28
ENSMUSG00000026110	Mgat4a	-0.448892	0.103536	2.8	3.08	2.97	2.04	2.64	1.87
ENSMUSG00000036833	Pnpla7	-0.387656	0.103755	4.58	4.75	5.7	3.47	3.97	4.02
ENSMUSG00000024885	Aldh3b1	0.486696	0.103779	9.63	9.14	9.57	11.01	12.68	16.6
ENSMUSG00000098050	Gm5345	0.464375	0.103932	8.37	11.27	10.33	14.09	15.2	11.95
ENSMUSG00000113249	Gm33312	0.369946	0.104	1.66	1.66	2.01	2.22	2.18	2.47
ENSMUSG00000019726	Lyst	-0.344104	0.104069	2.6	2.74	2.3	2.13	1.99	1.89
ENSMUSG00000039997	Ifi203	-0.572705	0.104072	9.54	8.48	7.17	7.24	4.88	4.99
ENSMUSG00000037896	Rcor1	-0.323853	0.104145	14.96	13.07	12.8	10.79	11.18	10.58
ENSMUSG00000047036	Znf445	-0.632924	0.104145	6.59	6.89	7.43	6.06	4.43	3.37
ENSMUSG00000037270	Kiaa1109	-0.37892	0.104376	4.67	4.24	3.69	3.18	3.46	3.02
ENSMUSG00000098544	Mir7211	1.41998	0.104376	7.94	15.58	4.99	35.39	14.16	23.6
ENSMUSG00000007411	Mark3	-0.323751	0.104447	16.84	17.61	17.69	12.76	13.86	15.13
ENSMUSG00000019794	Katna1	-0.36284	0.104447	14.47	14.49	14.87	12.04	12.35	9.86
ENSMUSG00000019577	Pdk4	-0.614068	0.104498	17.26	23.19	18.52	15.06	14.27	9.62
ENSMUSG00000032228	Tcf12	-0.323997	0.104498	7.59	8.06	7.24	6.61	5.78	5.91
ENSMUSG00000028771	Ptpn12	-0.400611	0.104645	14.73	18.31	14.1	11.47	12.71	11.34
ENSMUSG00000031095	Cul4b	-0.820514	0.10466	10.02	8.89	8.7	6.92	6.18	3.29
ENSMUSG00000031813	Mvb12a	0.32645	0.10466	11	11.86	13.14	15.43	14.84	14.76
ENSMUSG00000039242	B3galnt2	-0.305814	0.10466	5.65	5.19	5.47	4.44	4.62	4.14
ENSMUSG00000107283	Mpv17	0.313937	0.104679	21.71	23.58	23.25	29.98	26.37	28.92
ENSMUSG00000049960	Mrps16	0.420115	0.104929	9.35	8.99	10.36	15.13	11.32	12.18
ENSMUSG00000086587	Gm11837	0.533842	0.104929	10.98	11.89	8.98	16.97	17.17	12.21
ENSMUSG00000101281	Gm8449	0.575956	0.104929	2.33	2.2	1.72	2.51	3.03	3.84
ENSMUSG00000055319	Sec23ip	-0.335702	0.104964	7.77	7.18	7.25	5.87	6.42	5.34
ENSMUSG00000046962	Zbtb21	-0.401614	0.105458	8.22	8.16	7.89	5.13	6.74	6.64
ENSMUSG00000049929	Lpar4	-0.445467	0.105458	3.77	2.86	3.6	2.74	2.2	2.55
ENSMUSG00000069539	Scyl2	-0.375226	0.105458	5.84	5.3	5.34	3.98	4.88	3.9
ENSMUSG00000023973	Cnpy3	0.316076	0.10546	24.19	27.48	26.7	31.23	31.97	34.3
ENSMUSG00000104030	5330406M23Rik	0.530615	0.105641	2.8	3.51	2.46	3.95	3.69	5
ENSMUSG00000025723	Nmb	0.517933	0.105732	2.87	2.1	2.27	2.93	4.08	3.36
ENSMUSG00000040464	Gtpbp10	-0.367427	0.105732	4.35	4.09	3.51	3.24	3.15	2.85
ENSMUSG00000078193	Gm2000	0.503739	0.105767	26.45	21.44	25.56	41.97	34.53	28.51
ENSMUSG00000011114	Tbrg1	0.332954	0.105939	18.16	19.01	18.31	25.87	21.36	22.86
ENSMUSG00000024259	Slc25a46	-0.473542	0.105939	22.78	21.63	20.93	18.37	16.75	12.52
ENSMUSG00000073684	Faap20	0.333664	0.105939	28.57	28.4	30.76	34.12	35.97	40.7
ENSMUSG00000022174	Dad1	0.335459	0.106064	62.46	61.35	63.78	88.29	76.49	72.7
ENSMUSG00000042133	Ppig	-0.494603	0.106086	5.69	4.96	5.11	4.7	3.18	3.45
ENSMUSG00000028538	St3gal3	-0.444504	0.106114	7.41	7.76	8.03	4.86	6.93	5.44
ENSMUSG00000034308	Sdr42e1	0.452118	0.106114	1.67	1.77	1.93	2.42	2.06	2.93
ENSMUSG00000032123	Dpagt1	0.35226	0.106165	17.52	17.3	16.48	24.84	20.16	20.75
ENSMUSG00000074884	Serf2	0.359705	0.106165	4.19	4.22	4.55	5.91	4.85	5.93
ENSMUSG00000110195	Pde2a ENSMUSG00000110195	0.323673	0.106165	1.89	1.95	1.89	2.65	2.29	2.25
ENSMUSG00000096910	Zfp955b	-0.511746	0.106251	5.59	4.1	3.81	3.45	3.13	2.79
ENSMUSG00000061607	Mdc1	-0.320998	0.106353	3.24	3	3.49	2.56	2.73	2.49
ENSMUSG00000022587	Ly6e	0.284187	0.106453	619.97	597.54	588.02	708.39	737.88	752.52
ENSMUSG00000034765	Dusp5	-0.285036	0.106453	50.17	46.44	47.57	40.14	38.9	39.24
ENSMUSG00000086961	Gm12946	0.406488	0.106453	4.96	4.46	5.03	6.48	7.31	5.47
ENSMUSG00000042138	Msantd2	-0.391683	0.106716	10.1	10.61	10.25	6.65	8.75	8.36
ENSMUSG00000002660	Clpp	0.354171	0.10684	25.34	29.99	26.49	36.41	31.62	36.52
ENSMUSG00000008036	Ap2s1	0.282182	0.10684	213.56	202.43	207.4	254.34	245.31	258.41
ENSMUSG00000026425	Srgap2	-0.298706	0.10684	11.02	10.9	11.34	8.8	9.66	8.61
ENSMUSG00000041958	Pigs	0.448239	0.10684	16.3	13.66	15.31	20.02	17.63	24.53
ENSMUSG00000033319	Fem1c	-0.384311	0.106889	11.16	12.16	10.72	7.81	10.02	8.36
ENSMUSG00000078681	Tm2d3	0.327737	0.106889	29.19	30.29	30.58	41.86	35.05	36.43
ENSMUSG00000040760	Appl1	-0.525398	0.107324	6.63	6.62	6.52	4.9	5.58	3.51
ENSMUSG00000035198	Tubg1	0.369499	0.107452	20.97	17.74	16.58	23.55	22.49	25.11
ENSMUSG00000002814	Top3a	-0.437704	0.107549	4.78	4.47	4.71	2.8	3.92	3.69
ENSMUSG00000016087	Fli1	-0.354738	0.107549	68.44	70.44	72.98	62.96	50.3	53.13
ENSMUSG00000018846	Pank3	-0.371143	0.107549	7.61	8.13	6.77	5.72	6.41	5.28
ENSMUSG00000018995	Nars2	-0.388644	0.107549	4.04	3.15	3.28	2.53	2.85	2.58
ENSMUSG00000024335	Brd2	-0.44699	0.107549	74.06	77.08	82.96	47.98	68.78	56.65
ENSMUSG00000029304	Spp1	-1.64016	0.107549	17.82	12.89	5.57	1.74	5.74	4.23
ENSMUSG00000036820	Amdhd2	0.38412	0.107549	12.11	12.45	12.4	16.53	13.76	18.27
ENSMUSG00000088252	Snord13	-0.373325	0.107549	13.19	10.67	10.26	8.81	8.55	8.82
ENSMUSG00000113204	Gm46430	-0.422946	0.107549	3.81	2.97	2.91	2.63	2.33	2.23
ENSMUSG00000018076	Med13l	-0.318291	0.107813	5.86	5.94	5.46	4.28	4.6	4.98
ENSMUSG00000018412	Kansl1	-0.324858	0.107985	16.11	16.81	16.36	11.92	14.34	13.19
ENSMUSG00000037104	Socs5	-0.353316	0.107985	16.36	16.69	16.64	11.36	13.35	14.37
ENSMUSG00000048271	Rbm33	-0.402368	0.107985	6.18	5.65	5.06	4.41	4.69	3.7
ENSMUSG00000050705	2310061I04Rik	0.38559	0.107985	6.13	5.31	4.75	6.46	7.29	7.32
ENSMUSG00000062190	Lancl2	-0.48419	0.107985	6.82	7.97	7.32	6.26	5.49	4.23
ENSMUSG00000073411	H2-D1	0.431367	0.107985	1188.64	1063.2	1220.89	1429	1407.3	1881.42
ENSMUSG00000024427	Spry4	-0.468934	0.108153	16	13.48	14.4	10.36	8.84	12.79
ENSMUSG00000032606	Nicn1	0.386928	0.108223	6.55	7.83	8.41	9.96	10.57	9.16
ENSMUSG00000028106	Rprd2	-0.36957	0.10831	4.8	4.77	4.22	3.92	3.14	3.64
ENSMUSG00000034341	Wbp2	0.401151	0.10831	39.47	46.05	45.11	50.62	56.44	66.09
ENSMUSG00000038690	Atp5j2	0.346333	0.10831	24.26	23.36	25.68	34.6	30.79	28.07
ENSMUSG00000027109	Sp3	-0.459128	0.108361	20	22.1	21.47	18.32	15.9	12.54
ENSMUSG00000031736	Crnde	-0.36533	0.108426	3.21	3.36	3.97	2.83	2.82	2.51
ENSMUSG00000022941	Ripply3	0.33332	0.108584	45.58	46.62	50.47	57.72	56.09	66.25
ENSMUSG00000107083	Gm43313	-0.386471	0.108639	5.99	5.17	5.96	3.79	4.75	4.59
ENSMUSG00000048410	Zfp407	-0.335324	0.108747	3.06	2.74	2.62	2.05	2.29	2.33
ENSMUSG00000015542	Nat9	0.352999	0.108844	8.51	8.18	8.21	12.03	9.49	10.43
ENSMUSG00000028334	Nans	0.366023	0.108844	5.51	5.13	5.31	6.63	6.15	7.88
ENSMUSG00000000759	Tubgcp3	-0.374768	0.108967	7.25	6.6	7.67	5.58	6.17	4.89
ENSMUSG00000016477	E2f3	-0.371354	0.108967	2.84	2.22	2.59	1.92	1.88	2.09
ENSMUSG00000030061	Uba3	-0.529736	0.108967	12.01	10.5	10.74	9.65	7.71	6.05
ENSMUSG00000036611	Eepd1	-0.650507	0.108967	13.44	14.65	13.94	6.7	8.48	12.49
ENSMUSG00000078974	Sec61g	0.473384	0.108967	13.6	11.65	13.61	21.37	18.37	14.7
ENSMUSG00000018042	Cyb5r3	0.370926	0.109001	77.38	80.74	83.21	98.22	94.74	120.82
ENSMUSG00000070426	Rnf121	0.395285	0.109124	6.13	5.5	6.8	8.91	7.13	8.21
ENSMUSG00000016831	Tox4	-0.319696	0.109352	19.96	17.43	18.65	14.04	15.89	14.96
ENSMUSG00000021112	Mpp5	-0.457236	0.109352	4.16	5.6	4.37	3.49	3.77	2.99
ENSMUSG00000029062	Cdk11b	0.342217	0.109352	53.11	62.88	62.04	78.39	77.11	69.83
ENSMUSG00000048109	Rbm15	-0.426548	0.109352	3.27	4.01	3.32	2.25	2.93	2.72
ENSMUSG00000037405	Icam1	-0.38618	0.109555	146.07	145.63	148.01	95.2	116.61	127.05
ENSMUSG00000001911	Nfix	0.299357	0.109695	8.47	8.27	8.95	9.88	10.75	11
ENSMUSG00000031229	Atrx	-0.584188	0.110026	6.23	6.99	5.26	4.89	3.11	4.47
ENSMUSG00000026356	Dars	-0.301311	0.110058	19.69	20.7	19.45	16.36	17.15	15.1
ENSMUSG00000050621	Rps27	0.465173	0.110263	62.49	56.32	71.97	103.09	86.87	74.41
ENSMUSG00000028967	Errfi1	-0.294027	0.110293	26.76	28.07	29.89	22.39	22.88	23.78
ENSMUSG00000025470	Zfp511	0.39999	0.110327	8.15	8.88	7.29	11.79	11.09	9.27
ENSMUSG00000029004	Kmt2e	-0.369533	0.110327	12.21	12.99	11.33	10.32	8.24	9.8
ENSMUSG00000021706	Zfyve16	-0.555334	0.11043	4.7	5	4.49	4.16	3.21	2.49
ENSMUSG00000022074	Tnfrsf10b	-0.3814	0.11043	7.52	7.13	6.54	6.22	5.27	4.84
ENSMUSG00000024462	Gabbr1	-0.399779	0.11043	4.53	4.38	4.21	2.83	3.86	3.33
ENSMUSG00000027007	Itprid2	-0.298194	0.11043	11.04	11.41	11.71	8.83	9.04	9.94
ENSMUSG00000029127	Zbtb49	-0.32632	0.11043	2.27	2.72	2.33	1.9	1.97	1.95
ENSMUSG00000036073	Galt	0.300321	0.11043	11.51	10.28	10.2	13.15	12.78	13.41
ENSMUSG00000038267	Slc22a23	-0.352549	0.11043	3.22	3.29	2.82	2.19	2.55	2.57
ENSMUSG00000040253	Gbp7	-0.716535	0.11043	17.87	11.32	13.79	10.69	6.29	9.35
ENSMUSG00000059669	Taf1b	-0.428594	0.11043	13.91	13	14.4	11.42	11.16	8.38
ENSMUSG00000061111	Mcrip1	0.335487	0.11043	92.06	97.01	96.33	124.14	106.75	130.42
ENSMUSG00000025132	Arhgdia	0.351343	0.11044	228.45	233.91	232.81	284.51	268.11	338.63
ENSMUSG00000024440	Pcdh12	-0.298933	0.110466	30.31	26.54	28.22	22.97	23.58	22.51
ENSMUSG00000059498	Fcgr3	0.76991	0.110466	2.31	3.34	5	5.97	5.9	5.43
ENSMUSG00000022898	Vps26c	0.286538	0.110596	22.05	22.76	22.05	28.73	26.04	26.84
ENSMUSG00000028152	Tspan5	-0.415826	0.110596	10.41	11.63	11.11	6.99	8.39	9.66
ENSMUSG00000034320	Slc26a2	-0.298316	0.110596	9.72	8.8	8.9	7.72	7.49	7.08
ENSMUSG00000063929	Cyp4a32	-0.351901	0.110596	3.93	4.16	3.86	3.29	2.73	3.38
ENSMUSG00000003363	Pld3	0.402011	0.110797	23.36	23.78	23.67	27.05	30.17	37.17
ENSMUSG00000031508	Ankrd10	-0.292943	0.110852	11.99	13.27	11.87	10.14	9.93	10.2
ENSMUSG00000029823	Luc7l2	-0.326571	0.110896	6.11	6.47	6.43	5.51	5.13	4.56
ENSMUSG00000033417	Cacul1	-0.327973	0.110896	7.42	7.84	8.1	6.19	6.8	5.66
ENSMUSG00000046387	Pcdhb17	-0.323874	0.110896	3.55	3.65	3.52	2.82	3.16	2.61
ENSMUSG00000026031	Cflar	-0.310654	0.111176	14.97	15.32	14.57	10.98	12.71	12.55
[truncated: 9,958 more rows]
