# Supplementary material for: Restoring bone marrow niche function rejuvenates aged hematopoietic stem cells by reactivating the DNA Damage Response
Source: Nat Commun. 2023 Apr 10;14:2018. doi: 10.1038/s41467-023-37783-4 (PMC10086043; doi:10.1038/s41467-023-37783-4)
Supplement: Supplementary file 10 — Supplemental Data 7 [file 41467_2023_37783_MOESM10_ESM.xlsx]

## Sheet: HALLMARK
Upregulated in Young BMEC	NES	NOM p-val	FDR q-val		Upregulated in Aged BMEC	NES	NOM p-val	FDR q-val
HALLMARK_TNFA_SIGNALING_VIA_NFKB	2.30763	0	0		HALLMARK_OXIDATIVE_PHOSPHORYLATION	-2.31762	0	0
HALLMARK_MITOTIC_SPINDLE	2.16497	0	0		HALLMARK_GLYCOLYSIS	-1.80514	0	0.00432365
HALLMARK_UV_RESPONSE_DN	2.15958	0	0		HALLMARK_REACTIVE_OXYGEN_SPECIES_PATHWAY	-1.72231	0	0.00600187
HALLMARK_G2M_CHECKPOINT	1.9957	0	0.000497619		HALLMARK_BILE_ACID_METABOLISM	-1.63801	0.00813008	0.0115157
HALLMARK_EPITHELIAL_MESENCHYMAL_TRANSITION	1.88821	0	0.000987839		HALLMARK_XENOBIOTIC_METABOLISM	-1.42046	0.005291	0.0559494
HALLMARK_E2F_TARGETS	1.79139	0	0.00295795
HALLMARK_TGF_BETA_SIGNALING	1.75031	0.00138696	0.0039305
HALLMARK_INFLAMMATORY_RESPONSE	1.50908	0.00618812	0.0545912
HALLMARK_IL2_STAT5_SIGNALING	1.48285	0.00485437	0.0652027
HALLMARK_COMPLEMENT	1.45887	0.0108565	0.0743941
HALLMARK_KRAS_SIGNALING_UP	1.44495	0.0159902	0.077448
HALLMARK_ANDROGEN_RESPONSE	1.43691	0.0252996	0.0754784
HALLMARK_IL6_JAK_STAT3_SIGNALING	1.41464	0.0430686	0.0856049
HALLMARK_INTERFERON_GAMMA_RESPONSE	1.39618	0.0220588	0.0947951

## Sheet: REACTOME
Upregulated in Young BMEC	NES	NOM p-val	FDR q-val		Upregulated in Aged BMEC	NES	NOM p-val	FDR q-val
REACTOME_LAMININ_INTERACTIONS	2.31564	0	0		REACTOME_EUKARYOTIC_TRANSLATION_ELONGATION	-3.38888	0	0
REACTOME_RND3_GTPASE_CYCLE	2.13722	0	0.000905853		REACTOME_SRP_DEPENDENT_COTRANSLATIONAL_PROTEIN_TARGETING_TO_MEMBRANE	-3.35225	0	0
REACTOME_SIGNALING_BY_PDGF	2.10412	0	0.00214572		REACTOME_SELENOAMINO_ACID_METABOLISM	-2.9646	0	0
REACTOME_RHOF_GTPASE_CYCLE	2.02494	0	0.00668129		REACTOME_RESPONSE_OF_EIF2AK4_GCN2_TO_AMINO_ACID_DEFICIENCY	-2.90402	0	0
REACTOME_TP53_REGULATES_TRANSCRIPTION_OF_CELL_CYCLE_GENES	1.98612	0	0.0117756		REACTOME_TRANSLATION	-2.89321	0	0
REACTOME_ANTIVIRAL_MECHANISM_BY_IFN_STIMULATED_GENES	1.97761	0	0.0110309		REACTOME_RESPIRATORY_ELECTRON_TRANSPORT	-2.84891	0	0
REACTOME_SUMOYLATION	1.96793	0	0.0106352		REACTOME_RESPIRATORY_ELECTRON_TRANSPORT_ATP_SYNTHESIS_BY_CHEMIOSMOTIC_COUPLING_AND_HEAT_PRODUCTION_BY_UNCOUPLING_PROTEINS	-2.82925	0	0
REACTOME_NS1_MEDIATED_EFFECTS_ON_HOST_PATHWAYS	1.94547	0	0.0136408		REACTOME_EUKARYOTIC_TRANSLATION_INITIATION	-2.75	0	0
REACTOME_NON_INTEGRIN_MEMBRANE_ECM_INTERACTIONS	1.93653	0	0.0139534		REACTOME_COMPLEX_I_BIOGENESIS	-2.74774	0	0
REACTOME_ECM_PROTEOGLYCANS	1.93218	0	0.0131055		REACTOME_MITOCHONDRIAL_TRANSLATION	-2.66735	0	0
REACTOME_RHOD_GTPASE_CYCLE	1.91932	0	0.0146626		REACTOME_CELLULAR_RESPONSE_TO_STARVATION	-2.65826	0	0
REACTOME_CIRCADIAN_CLOCK	1.91765	0	0.0139019		REACTOME_REGULATION_OF_EXPRESSION_OF_SLITS_AND_ROBOS	-2.56893	0	0
REACTOME_RND1_GTPASE_CYCLE	1.9117	0	0.0136792		REACTOME_NONSENSE_MEDIATED_DECAY_NMD	-2.56396	0	0
REACTOME_CHEMOKINE_RECEPTORS_BIND_CHEMOKINES	1.90906	0	0.0130991		REACTOME_THE_CITRIC_ACID_TCA_CYCLE_AND_RESPIRATORY_ELECTRON_TRANSPORT	-2.50972	0	0
REACTOME_RHOV_GTPASE_CYCLE	1.89458	0	0.0146641		REACTOME_ROS_AND_RNS_PRODUCTION_IN_PHAGOCYTES	-2.37821	0	0
REACTOME_RHOBTB1_GTPASE_CYCLE	1.89198	0	0.0142014		REACTOME_METABOLISM_OF_AMINO_ACIDS_AND_DERIVATIVES	-2.37788	0	0
REACTOME_SIGNALING_BY_FLT3_FUSION_PROTEINS	1.86495	0.00151515	0.0192336		REACTOME_NEUTROPHIL_DEGRANULATION	-2.26673	0	0.000502709
REACTOME_MET_PROMOTES_CELL_MOTILITY	1.85664	0.00149477	0.0209103		REACTOME_GLUCONEOGENESIS	-2.25464	0	0.000538761
REACTOME_SIGNALING_BY_HIPPO	1.85132	0.00152672	0.0212118		REACTOME_ACTIVATION_OF_THE_MRNA_UPON_BINDING_OF_THE_CAP_BINDING_COMPLEX_AND_EIFS_AND_SUBSEQUENT_BINDING_TO_43S	-2.24119	0	0.000632632
REACTOME_RHOU_GTPASE_CYCLE	1.84981	0	0.0206538		REACTOME_INSULIN_RECEPTOR_RECYCLING	-2.17768	0	0.00084725
REACTOME_SIGNALING_BY_KIT_IN_DISEASE	1.8462	0.00143885	0.0206334		REACTOME_BIOSYNTHESIS_OF_THE_N_GLYCAN_PRECURSOR_DOLICHOL_LIPID_LINKED_OLIGOSACCHARIDE_LLO_AND_TRANSFER_TO_A_NASCENT_PROTEIN	-2.16283	0	0.000982535
REACTOME_RHO_GTPASE_CYCLE	1.84112	0	0.0210652		REACTOME_SYNTHESIS_OF_SUBSTRATES_IN_N_GLYCAN_BIOSYTHESIS	-2.10331	0	0.00239021
REACTOME_RAC1_GTPASE_CYCLE	1.84059	0	0.0202281		REACTOME_SIGNALING_BY_ROBO_RECEPTORS	-2.05862	0	0.00371948
REACTOME_HEME_SIGNALING	1.83888	0.00143062	0.0198395		REACTOME_POST_TRANSLATIONAL_MODIFICATION_SYNTHESIS_OF_GPI_ANCHORED_PROTEINS	-1.99881	0	0.00680191
REACTOME_RHOB_GTPASE_CYCLE	1.82947	0.00137741	0.0214938		REACTOME_MHC_CLASS_II_ANTIGEN_PRESENTATION	-1.98312	0	0.00785869
REACTOME_NUCLEAR_PORE_COMPLEX_NPC_DISASSEMBLY	1.8269	0.00147059	0.0213681		REACTOME_DISEASES_OF_CARBOHYDRATE_METABOLISM	-1.96608	0	0.00923166
REACTOME_TRANSPORT_OF_MATURE_TRANSCRIPT_TO_CYTOPLASM	1.82598	0	0.0207447		REACTOME_TRANSFERRIN_ENDOCYTOSIS_AND_RECYCLING	-1.89847	0.002849	0.0170369
REACTOME_MEIOSIS	1.82119	0	0.0211097		REACTOME_ANTIGEN_PROCESSING_CROSS_PRESENTATION	-1.89522	0	0.0172927
REACTOME_SIGNALING_BY_ERBB2_IN_CANCER	1.81768	0.00151976	0.0212655		REACTOME_INFLUENZA_INFECTION	-1.88116	0	0.0188045
REACTOME_SYNTHESIS_OF_PIPS_AT_THE_PLASMA_MEMBRANE	1.81572	0	0.0211678		REACTOME_IRON_UPTAKE_AND_TRANSPORT	-1.86831	0	0.0200721
REACTOME_ACTIVATION_OF_THE_PRE_REPLICATIVE_COMPLEX	1.80874	0	0.0224026		REACTOME_MITOCHONDRIAL_PROTEIN_IMPORT	-1.84475	0	0.0240647
REACTOME_REGULATION_OF_TP53_ACTIVITY	1.80786	0	0.0218743		REACTOME_DISEASES_ASSOCIATED_WITH_GLYCOSYLATION_PRECURSOR_BIOSYNTHESIS	-1.84383	0.0057971	0.0235011
REACTOME_SIGNALING_BY_SCF_KIT	1.8067	0.00724638	0.0214872		REACTOME_DEFECTIVE_CFTR_CAUSES_CYSTIC_FIBROSIS	-1.82941	0	0.0256688
REACTOME_SUMOYLATION_OF_SUMOYLATION_PROTEINS	1.80428	0	0.0214441		REACTOME_CRISTAE_FORMATION	-1.81331	0	0.0286939
REACTOME_SUMOYLATION_OF_DNA_DAMAGE_RESPONSE_AND_REPAIR_PROTEINS	1.80406	0	0.0208576		REACTOME_DISEASES_ASSOCIATED_WITH_N_GLYCOSYLATION_OF_PROTEINS	-1.79544	0.0115942	0.0322305
REACTOME_NUCLEAR_ENVELOPE_BREAKDOWN	1.80392	0.0013369	0.0203028		REACTOME_PLASMA_LIPOPROTEIN_CLEARANCE	-1.77932	0.0031746	0.0357961
REACTOME_MEIOTIC_SYNAPSIS	1.78853	0.00151976	0.0233106		REACTOME_PROTEIN_LOCALIZATION	-1.7706	0	0.0374559
REACTOME_RND2_GTPASE_CYCLE	1.7884	0.00428571	0.0227206		REACTOME_LYSOSOME_VESICLE_BIOGENESIS	-1.76092	0.00890208	0.0387142
REACTOME_TRANSCRIPTIONAL_REGULATION_BY_E2F6	1.78718	0.00439239	0.0226264		REACTOME_PHASE_I_FUNCTIONALIZATION_OF_COMPOUNDS	-1.75817	0.00362319	0.038427
REACTOME_SUMOYLATION_OF_RNA_BINDING_PROTEINS	1.78499	0.00146843	0.0226099		REACTOME_ARACHIDONIC_ACID_METABOLISM	-1.75546	0.0161812	0.0380499
REACTOME_TP53_REGULATES_TRANSCRIPTION_OF_ADDITIONAL_CELL_CYCLE_GENES_WHOSE_EXACT_ROLE_IN_THE_P53_PATHWAY_REMAIN_UNCERTAIN	1.77946	0.00458015	0.0233478		REACTOME_HEDGEHOG_LIGAND_BIOGENESIS	-1.74801	0	0.03974
REACTOME_NGF_STIMULATED_TRANSCRIPTION	1.77885	0.00434783	0.0228593		REACTOME_FORMATION_OF_ATP_BY_CHEMIOSMOTIC_COUPLING	-1.73958	0.0026455	0.0408205
REACTOME_SYNTHESIS_OF_PIPS_AT_THE_EARLY_ENDOSOME_MEMBRANE	1.778	0.0015456	0.0225796		REACTOME_IRE1ALPHA_ACTIVATES_CHAPERONES	-1.73086	0.00355872	0.0426161
REACTOME_SUMOYLATION_OF_UBIQUITINYLATION_PROTEINS	1.77678	0	0.0224818		REACTOME_DETOXIFICATION_OF_REACTIVE_OXYGEN_SPECIES	-1.72125	0.00330033	0.0448116
REACTOME_INTEGRIN_CELL_SURFACE_INTERACTIONS	1.77123	0.00140647	0.0235306		REACTOME_ABC_TRANSPORTER_DISORDERS	-1.709	0	0.0481171
REACTOME_NEPHRIN_FAMILY_INTERACTIONS	1.77022	0.00803858	0.0233553		REACTOME_CELLULAR_RESPONSE_TO_CHEMICAL_STRESS	-1.70824	0	0.0473823
REACTOME_SEMAPHORIN_INTERACTIONS	1.7681	0	0.0233445		REACTOME_INSERTION_OF_TAIL_ANCHORED_PROTEINS_INTO_THE_ENDOPLASMIC_RETICULUM_MEMBRANE	-1.70767	0.0058309	0.0465752
REACTOME_DOWNSTREAM_SIGNAL_TRANSDUCTION	1.76739	0.00306279	0.0230658		REACTOME_ASPARAGINE_N_LINKED_GLYCOSYLATION	-1.68843	0	0.0528359
REACTOME_REGULATION_OF_GLUCOKINASE_BY_GLUCOKINASE_REGULATORY_PROTEIN	1.76463	0.00587371	0.023289		REACTOME_BIOLOGICAL_OXIDATIONS	-1.68536	0	0.0531914
REACTOME_G0_AND_EARLY_G1	1.76397	0.00588235	0.0229326		REACTOME_AUF1_HNRNP_D0_BINDS_AND_DESTABILIZES_MRNA	-1.66294	0.00364964	0.0618893
REACTOME_TRANSPORT_OF_MATURE_MRNAS_DERIVED_FROM_INTRONLESS_TRANSCRIPTS	1.761	0.00141643	0.0230763		REACTOME_TP53_REGULATES_METABOLIC_GENES	-1.65878	0	0.0624909
REACTOME_NUCLEAR_EVENTS_KINASE_AND_TRANSCRIPTION_FACTOR_ACTIVATION	1.75791	0.00136612	0.0232656		REACTOME_SPHINGOLIPID_DE_NOVO_BIOSYNTHESIS	-1.62903	0.0169492	0.0754744
REACTOME_SIGNALING_BY_BMP	1.75472	0.00618238	0.0236688		REACTOME_RRNA_PROCESSING	-1.62119	0	0.0789694
REACTOME_EXPORT_OF_VIRAL_RIBONUCLEOPROTEINS_FROM_NUCLEUS	1.75407	0.00431655	0.0234166		REACTOME_CROSS_PRESENTATION_OF_SOLUBLE_EXOGENOUS_ANTIGENS_ENDOSOMES	-1.61413	0.00719425	0.0817825
REACTOME_SIGNALING_BY_RHO_GTPASES_MIRO_GTPASES_AND_RHOBTB3	1.75357	0	0.0231066		REACTOME_DISEASES_OF_METABOLISM	-1.61192	0	0.0817086
REACTOME_NUCLEAR_IMPORT_OF_REV_PROTEIN	1.74678	0.00436047	0.0244096		REACTOME_SIALIC_ACID_METABOLISM	-1.60658	0.0469208	0.0833283
REACTOME_INTERACTIONS_OF_REV_WITH_HOST_CELLULAR_PROTEINS	1.73943	0.0070028	0.0262416		REACTOME_CALNEXIN_CALRETICULIN_CYCLE	-1.59905	0.0154321	0.0865377
REACTOME_PEPTIDE_LIGAND_BINDING_RECEPTORS	1.73636	0.0028169	0.0267191		REACTOME_GLUTATHIONE_CONJUGATION	-1.59426	0.0196078	0.0878577
REACTOME_DISASSEMBLY_OF_THE_DESTRUCTION_COMPLEX_AND_RECRUITMENT_OF_AXIN_TO_THE_MEMBRANE	1.73401	0.00297619	0.026792		REACTOME_N_GLYCAN_TRIMMING_IN_THE_ER_AND_CALNEXIN_CALRETICULIN_CYCLE	-1.58148	0.0154321	0.0950169
REACTOME_EPIGENETIC_REGULATION_OF_GENE_EXPRESSION	1.72867	0.00134409	0.0280469
REACTOME_TRANSCRIPTIONAL_ACTIVITY_OF_SMAD2_SMAD3_SMAD4_HETEROTRIMER	1.72518	0.0070028	0.028861
REACTOME_SIGNALING_BY_ERBB2	1.71944	0	0.0301399
REACTOME_CLASS_A_1_RHODOPSIN_LIKE_RECEPTORS	1.71408	0.0026178	0.0310878
REACTOME_ACTIVATION_OF_ATR_IN_RESPONSE_TO_REPLICATION_STRESS	1.71371	0.00432277	0.0307882
REACTOME_TRANSPORT_OF_THE_SLBP_DEPENDANT_MATURE_MRNA	1.70363	0.00146628	0.0340247
REACTOME_RHOBTB_GTPASE_CYCLE	1.69907	0.002849	0.0352847
REACTOME_SIGNALING_BY_TGFB_FAMILY_MEMBERS	1.69689	0.00263158	0.0356066
REACTOME_MYD88_INDEPENDENT_TLR4_CASCADE	1.69	0	0.0377208
REACTOME_RHOH_GTPASE_CYCLE	1.68731	0.0113636	0.0382588
REACTOME_SUMOYLATION_OF_CHROMATIN_ORGANIZATION_PROTEINS	1.68683	0.00142045	0.0378817
REACTOME_TRANSCRIPTIONAL_ACTIVATION_OF_MITOCHONDRIAL_BIOGENESIS	1.68107	0.00275103	0.0398488
REACTOME_RHOC_GTPASE_CYCLE	1.68	0	0.0396386
REACTOME_CHROMATIN_MODIFYING_ENZYMES	1.67316	0	0.0416171
REACTOME_PI_METABOLISM	1.67137	0.00664894	0.0417204
REACTOME_DEADENYLATION_OF_MRNA	1.66875	0.0074184	0.0423477
REACTOME_SIGNALING_BY_RECEPTOR_TYROSINE_KINASES	1.66773	0	0.0423185
REACTOME_SIGNALING_BY_ERYTHROPOIETIN	1.66431	0.0131579	0.0432396
REACTOME_HDMS_DEMETHYLATE_HISTONES	1.66201	0.0154799	0.0436221
REACTOME_RHOQ_GTPASE_CYCLE	1.65789	0.00409836	0.0448263
REACTOME_TOLL_LIKE_RECEPTOR_9_TLR9_CASCADE	1.65261	0.00263505	0.0467602
REACTOME_SIGNALING_BY_FGFR1_IN_DISEASE	1.6523	0.00877193	0.0463072
REACTOME_B_WICH_COMPLEX_POSITIVELY_REGULATES_RRNA_EXPRESSION	1.65077	0.00287356	0.0464886
REACTOME_BMAL1_CLOCK_NPAS2_ACTIVATES_CIRCADIAN_GENE_EXPRESSION	1.64956	0.00757576	0.0465993
REACTOME_REGULATION_OF_SIGNALING_BY_CBL	1.64926	0.0166667	0.0462172
REACTOME_SUMOYLATION_OF_TRANSCRIPTION_COFACTORS	1.64906	0.0126227	0.0458021
REACTOME_RHOJ_GTPASE_CYCLE	1.64812	0.00268817	0.0457903
REACTOME_RAC3_GTPASE_CYCLE	1.64762	0.00260756	0.0454112
REACTOME_RESOLUTION_OF_D_LOOP_STRUCTURES	1.64713	0.0160514	0.0451947
REACTOME_TRANSCRIPTION_OF_E2F_TARGETS_UNDER_NEGATIVE_CONTROL_BY_DREAM_COMPLEX	1.647	0.0111643	0.0447279
REACTOME_SMAD2_SMAD3_SMAD4_HETEROTRIMER_REGULATES_TRANSCRIPTION	1.64395	0.011611	0.0456805
REACTOME_PI3K_AKT_SIGNALING_IN_CANCER	1.64118	0.00667557	0.0462251
REACTOME_SUMOYLATION_OF_DNA_REPLICATION_PROTEINS	1.63902	0.00578871	0.046775
REACTOME_FLT3_SIGNALING_IN_DISEASE	1.63302	0.0134731	0.0491981
REACTOME_INTERACTIONS_OF_VPR_WITH_HOST_CELLULAR_PROTEINS	1.63238	0.00713267	0.0489668
REACTOME_MITOTIC_PROMETAPHASE	1.63159	0	0.0486721
REACTOME_REGULATION_OF_TP53_ACTIVITY_THROUGH_PHOSPHORYLATION	1.63156	0.00382166	0.048203
REACTOME_APOPTOTIC_EXECUTION_PHASE	1.63043	0.0141443	0.0481022
REACTOME_MITOTIC_PROPHASE	1.62716	0.00255428	0.0492039
REACTOME_CARGO_TRAFFICKING_TO_THE_PERICILIARY_MEMBRANE	1.62059	0.00979021	0.052052
REACTOME_PROCESSING_OF_INTRONLESS_PRE_MRNAS	1.62006	0.0156006	0.0518518
REACTOME_RAC2_GTPASE_CYCLE	1.61952	0.00387097	0.0516025
REACTOME_EXTRA_NUCLEAR_ESTROGEN_SIGNALING	1.61911	0.00137174	0.0512858
REACTOME_SIGNALING_BY_GPCR	1.6161	0	0.0520852
REACTOME_CYCLIN_D_ASSOCIATED_EVENTS_IN_G1	1.61577	0.0122783	0.051691
REACTOME_SIGNALING_BY_CYTOSOLIC_FGFR1_FUSION_MUTANTS	1.6094	0.01849	0.0546534
REACTOME_REGULATION_OF_TP53_EXPRESSION_AND_DEGRADATION	1.60625	0.00863309	0.0558593
REACTOME_NRAGE_SIGNALS_DEATH_THROUGH_JNK	1.59439	0.00865801	0.0623912
REACTOME_VIRAL_MESSENGER_RNA_SYNTHESIS	1.59051	0.00551724	0.064055
REACTOME_SMOOTH_MUSCLE_CONTRACTION	1.59003	0.0207407	0.0637363
REACTOME_SIGNALING_BY_TGF_BETA_RECEPTOR_COMPLEX	1.58231	0.0143979	0.0675786
REACTOME_NCAM_SIGNALING_FOR_NEURITE_OUT_GROWTH	1.5804	0.0207407	0.0680482
REACTOME_SIGNALING_BY_MET	1.57845	0.00408163	0.0686668
REACTOME_HOMOLOGOUS_DNA_PAIRING_AND_STRAND_EXCHANGE	1.57597	0.0191458	0.0695462
REACTOME_VXPX_CARGO_TARGETING_TO_CILIUM	1.57071	0.0344311	0.0720428
REACTOME_RHOG_GTPASE_CYCLE	1.57057	0.0193638	0.0715117
REACTOME_RNA_POLYMERASE_II_TRANSCRIPTION_TERMINATION	1.57037	0.00923483	0.071037
REACTOME_REPRODUCTION	1.5698	0.0123119	0.0708147
REACTOME_RNA_POLYMERASE_II_TRANSCRIBES_SNRNA_GENES	1.56744	0.00779221	0.0716795
REACTOME_EXTRACELLULAR_MATRIX_ORGANIZATION	1.56552	0.0060241	0.0723201
REACTOME_EGR2_AND_SOX10_MEDIATED_INITIATION_OF_SCHWANN_CELL_MYELINATION	1.56525	0.0212766	0.0719158
REACTOME_G1_S_SPECIFIC_TRANSCRIPTION	1.5638	0.0185185	0.0722328
REACTOME_FGFR1_MUTANT_RECEPTOR_ACTIVATION	1.56125	0.0397554	0.0732602
REACTOME_HDR_THROUGH_SINGLE_STRAND_ANNEALING_SSA	1.55957	0.0330827	0.0738733
REACTOME_RHOA_GTPASE_CYCLE	1.55651	0.005	0.0752614
REACTOME_RORA_ACTIVATES_GENE_EXPRESSION	1.55215	0.0311526	0.0774258
REACTOME_CONSTITUTIVE_SIGNALING_BY_ABERRANT_PI3K_IN_CANCER	1.55146	0.0279001	0.077276
REACTOME_SIGNALING_BY_NOTCH1	1.54926	0.00921053	0.0780366
REACTOME_POSTMITOTIC_NUCLEAR_PORE_COMPLEX_NPC_REFORMATION	1.54614	0.0257143	0.0797906
REACTOME_POSITIVE_EPIGENETIC_REGULATION_OF_RRNA_EXPRESSION	1.54563	0.0152566	0.0795133
REACTOME_DNA_DOUBLE_STRAND_BREAK_REPAIR	1.54526	0.00869565	0.0791541
REACTOME_GENE_SILENCING_BY_RNA	1.54326	0.0133511	0.0799773
REACTOME_NOTCH1_INTRACELLULAR_DOMAIN_REGULATES_TRANSCRIPTION	1.54057	0.0237099	0.081179
REACTOME_GPCR_LIGAND_BINDING	1.53871	0.00649351	0.0819201
REACTOME_SIGNALING_BY_NTRKS	1.52986	0.00505689	0.0878331
REACTOME_REGULATION_OF_TP53_ACTIVITY_THROUGH_METHYLATION	1.52842	0.0406977	0.0882586
REACTOME_ESR_MEDIATED_SIGNALING	1.5281	0	0.0878524
REACTOME_PKMTS_METHYLATE_HISTONE_LYSINES	1.52513	0.0225035	0.0894606
REACTOME_HCMV_EARLY_EVENTS	1.52503	0.0231924	0.0888919
REACTOME_CD28_CO_STIMULATION	1.52324	0.0250737	0.0896149
REACTOME_INTERFERON_SIGNALING	1.52076	0.00967352	0.0908113
REACTOME_INTERLEUKIN_7_SIGNALING	1.51739	0.0402477	0.0926301
REACTOME_TRNA_PROCESSING_IN_THE_NUCLEUS	1.51676	0.00977654	0.0924662
REACTOME_FOXO_MEDIATED_TRANSCRIPTION	1.51631	0.014885	0.0921009
REACTOME_RESOLUTION_OF_SISTER_CHROMATID_COHESION	1.51559	0.0102171	0.0919882
REACTOME_CELL_CYCLE_MITOTIC	1.51225	0	0.0938637
REACTOME_MYOGENESIS	1.51187	0.0397554	0.0935717
REACTOME_SIGNALING_BY_EGFR	1.51157	0.038835	0.0931969
REACTOME_HDR_THROUGH_HOMOLOGOUS_RECOMBINATION_HRR	1.50416	0.0282486	0.0979736
REACTOME_TRANSCRIPTIONAL_REGULATION_BY_SMALL_RNAS	1.49671	0.0305981	0.102953
REACTOME_INTERLEUKIN_4_AND_INTERLEUKIN_13_SIGNALING	1.49606	0.0244216	0.102772
REACTOME_G2_M_DNA_DAMAGE_CHECKPOINT	1.49567	0.0308725	0.102424
REACTOME_TRANSCRIPTIONAL_REGULATION_BY_MECP2	1.49524	0.0262391	0.102075
REACTOME_INTERLEUKIN_3_INTERLEUKIN_5_AND_GM_CSF_SIGNALING	1.49218	0.0273381	0.103944
