# Supplementary material for: Restoring bone marrow niche function rejuvenates aged hematopoietic stem cells by reactivating the DNA Damage Response
Source: Nat Commun. 2023 Apr 10;14:2018. doi: 10.1038/s41467-023-37783-4 (PMC10086043; doi:10.1038/s41467-023-37783-4)
Supplement: Supplementary file 11 — Supplemental Data 8 [file 41467_2023_37783_MOESM11_ESM.xlsx]

## Sheet: LepR+ MSC FPKM
ENSEMBL ID	Gene Symbol	logFC	adj-P-Val	AgedPBS_MSC_1	AgedPBS_MSC_2	AgedPBS_MSC_3	AgedPBS_MSC_4	AgedNTN1_MSC_1	AgedNTN1_MSC_2	AgedNTN1_MSC_3	AgedNTN1_MSC_4
ENSMUSG00000037628	Cdkn3	-3.7428	4.70474e-05	22.02	31.21	36.88	32.65	1.92	2.34	2.24	2.56
ENSMUSG00000001403	Ube2c	-3.55027	0.000108124	24.96	40.32	50.69	38.51	3.01	3.62	3.86	2.48
ENSMUSG00000006398	Cdc20	-3.70721	0.000108124	35.73	69.66	82.85	59.71	4.03	5.14	4.84	4.22
ENSMUSG00000022033	Pbk	-3.42578	0.000108124	24.73	31.93	46.51	27.69	3.24	2.32	3.2	3.17
ENSMUSG00000027469	Tpx2	-3.21285	0.000108124	13.83	17.03	22.59	16.79	1.68	2.11	2.2	1.55
ENSMUSG00000037725	Ckap2	-2.85581	0.000108124	11.52	10.29	13.3	7.96	1.46	1.56	1.52	1.32
ENSMUSG00000046295	Ankle1	-2.88213	0.000108124	8.13	10.16	14.58	10.55	1.24	1.43	1.65	1.47
ENSMUSG00000019942	Cdk1	-3.19012	0.000110776	11.85	17.94	25.74	19.14	1.84	1.79	2.28	2.01
ENSMUSG00000023015	Racgap1	-2.41031	0.000110776	7.84	8.95	12.06	8.56	1.6	1.97	1.59	1.81
ENSMUSG00000027331	Knstrn	-2.27391	0.000110776	6.4	7.9	9.55	6.99	1.44	1.73	1.64	1.51
ENSMUSG00000028678	Kif2c	-2.77538	0.000110776	6.35	9.74	11.84	8.81	1.18	1.45	1.32	1.3
ENSMUSG00000032218	Ccnb2	-3.89434	0.000110776	46.58	79.03	117.85	70.05	3.84	6.05	5.88	4.55
ENSMUSG00000035365	Parpbp	-1.73086	0.000110776	4.18	4.11	4.74	4.05	1.28	1.37	1.22	1.27
ENSMUSG00000051378	Kif18b	-2.57882	0.000138588	5.62	8.72	10.52	8.38	1.35	1.32	1.34	1.42
ENSMUSG00000027306	Nusap1	-2.89398	0.000185465	9.99	14.14	21.83	13.23	1.88	2.07	1.7	2.02
ENSMUSG00000038943	Prc1	-2.65774	0.000185465	8.08	11.65	16.57	10.77	1.73	1.81	1.89	1.79
ENSMUSG00000017716	Birc5	-3.97419	0.000190504	23.24	52.51	76.31	46.91	2.97	3.24	2.62	2.84
ENSMUSG00000024590	Lmnb1	-2.67912	0.000190504	15.16	25.04	30.63	26.48	3.89	3.65	3.57	3.61
ENSMUSG00000025889	Snca	-2.82798	0.000195221	19.36	14.09	19.3	12.39	1.96	2.79	2.76	1.7
ENSMUSG00000027533	Fabp5	-2.34597	0.000202696	21.01	16.08	14.45	15.26	3.43	2.7	4.21	2.86
ENSMUSG00000005233	Spc25	-2.89345	0.000211177	10.63	14.94	22.73	13.52	1.81	1.71	2.12	2.44
ENSMUSG00000021965	Ska3	-2.30056	0.000224878	5.56	7.51	10.07	7.31	1.47	1.62	1.66	1.32
ENSMUSG00000023505	Cdca3	-3.45049	0.000224878	15.41	30.56	42.93	26.61	2.02	2.79	2.37	2.82
ENSMUSG00000073400	Trim10	-3.20211	0.000224878	10.62	16.83	24.93	13.72	1.88	1.64	2.11	1.31
ENSMUSG00000020649	Rrm2	-4.26207	0.00025232	84.93	216.11	326.25	197.48	7.88	8.41	10.73	12.27
ENSMUSG00000028832	Stmn1	-2.95228	0.00025232	59.29	114.01	141.08	96.97	10.81	13.42	12.59	14.11
ENSMUSG00000032783	Troap	-1.95363	0.00025232	3.63	5.32	5.31	4.23	1.12	1.36	1.15	1.1
ENSMUSG00000036777	Anln	-1.67766	0.00025232	3.73	3.87	4.77	3.36	1.15	1.23	1.28	1.22
ENSMUSG00000041431	Ccnb1	-4.04953	0.00025232	16.87	40.58	59.84	35.53	1.9	2.49	2.48	1.65
ENSMUSG00000068744	Psrc1	-2.14054	0.000269046	4.43	6.12	7.67	6.68	1.47	1.27	1.55	1.27
ENSMUSG00000048327	Ckap2l	-2.7864	0.000292524	9.92	13.16	18.38	8.93	1.67	1.9	2.16	1.38
ENSMUSG00000035683	Melk	-2.62097	0.000302952	5.8	10.31	13.15	9.15	1.65	1.45	1.4	1.5
ENSMUSG00000039396	Neil3	-1.7817	0.000311114	4.18	4.38	5.27	3.49	1.17	1.13	1.34	1.36
ENSMUSG00000040084	Bub1b	-2.75056	0.000311114	8.26	15.99	18.12	13.91	1.75	1.78	2.18	2.39
ENSMUSG00000022385	Gtse1	-2.53358	0.000316638	6.81	10.63	12.15	10.11	1.48	1.28	2.12	1.97
ENSMUSG00000030867	Plk1	-3.64875	0.000316638	13.57	33.28	43.44	28.52	2.17	2.71	2.33	1.65
ENSMUSG00000038379	Ttk	-1.7446	0.000316638	3.03	3.99	4.51	3.25	1.07	1.16	1.11	1.02
ENSMUSG00000040204	Pclaf	-3.50917	0.000316638	13.7	30.42	46.2	29.53	2.21	2.49	2.65	2.32
ENSMUSG00000044201	Cdc25c	-2.47522	0.000316638	5.87	8.96	12.46	10.34	1.45	1.83	1.68	1.59
ENSMUSG00000027496	Aurka	-3.43237	0.000325973	11.41	30.13	35.1	24.74	2.41	2.28	2	2
ENSMUSG00000030677	Kif22	-3.11685	0.000325973	8.31	17.31	22.91	17.06	1.46	1.96	1.96	1.77
ENSMUSG00000003779	Kif20a	-2.32882	0.000328515	22.01	30.86	39.05	27.35	6.57	6.53	6.26	4.24
ENSMUSG00000020914	Top2a	-3.05378	0.000328515	8.18	15	22.8	12.11	1.6	1.36	1.85	1.77
ENSMUSG00000027379	Bub1	-2.26139	0.000328515	4.51	6.65	7.26	3.93	1.08	1.19	1.2	1.05
ENSMUSG00000027715	Ccna2	-3.50679	0.000328515	24.88	59.4	85.36	53.78	4.14	4.93	4.99	3.99
ENSMUSG00000030737	Slco2b1	2.54337	0.000328515	4.06	2.88	2.74	2.5	17.31	24.46	18.04	12.11
ENSMUSG00000034317	Trim59	-2.3755	0.000328515	11.11	16.24	23.47	15.76	2.72	3.65	3.01	3.08
ENSMUSG00000020737	Jpt1	-1.72858	0.000347295	45.27	59.44	67.72	55.58	14.81	16.7	17.06	19.9
ENSMUSG00000021697	Depdc1b	-1.40133	0.000347295	3.03	3.2	3.66	2.79	1.26	1.21	1.16	1.15
ENSMUSG00000023216	Epb42	-2.20616	0.000347295	4.87	5.05	8.83	5.62	1.25	1.16	1.56	1.19
ENSMUSG00000023926	Rhag	-4.80871	0.000347295	26.43	95.45	135.03	74.23	2.53	3.42	2.77	1.71
ENSMUSG00000024660	Incenp	-2.63602	0.000347295	12.69	20.1	30.78	19.89	3.49	3.65	3.11	2.64
ENSMUSG00000026688	Mgst3	-1.98409	0.000347295	67.77	66.79	94.83	63.41	19.38	17.2	22.63	14.73
ENSMUSG00000028825	Rhd	-4.60413	0.000347295	36.67	98.24	157.13	93.2	3.45	5.2	4.12	2.04
ENSMUSG00000029177	Cenpa	-3.32022	0.000347295	11.96	24.64	34.57	21.76	1.66	2.82	2.6	1.83
ENSMUSG00000012443	Kif11	-2.62958	0.000358398	6.65	10.92	16.63	9.97	1.49	1.83	1.61	1.87
ENSMUSG00000027699	Ect2	-2.11373	0.000372104	4.83	5.16	9.08	5.78	1.42	1.46	1.45	1.24
ENSMUSG00000023940	Sgo1	-2.68251	0.000386434	4.7	8.96	12.08	7.53	1.13	1.12	1.32	1.35
ENSMUSG00000048922	Cdca2	-1.94399	0.000395458	3.14	4.98	5.79	4.85	1.22	1.19	1.15	1.2
ENSMUSG00000058773	H1f5	-2.90653	0.000425171	7.47	12.94	19.73	14.58	1.3	1.78	1.76	2.16
ENSMUSG00000028873	Cdca8	-2.95643	0.000440393	8.19	19.09	22.99	15.2	2.06	2.36	1.8	1.72
ENSMUSG00000029499	Pxmp2	-1.34184	0.000440393	9.25	8.35	8.55	7.63	3.66	3.21	3.51	2.96
ENSMUSG00000051839	Gypa	-4.11829	0.000440393	45.19	69.58	118.44	63.69	5.76	4.78	5.35	1.77
ENSMUSG00000002055	Spag5	-2.24836	0.000457611	4.55	8.32	9.74	6.5	1.62	1.41	1.41	1.46
ENSMUSG00000037544	Dlgap5	-2.11798	0.000457611	3.67	5.13	7.81	4.87	1.12	1.23	1.22	1.2
ENSMUSG00000049932	H2ax	-1.57971	0.000457611	35	42.85	49.58	39.74	13.19	13.67	12.33	16.65
ENSMUSG00000050675	Gp1ba	-1.49734	0.000457611	3.81	4.45	4.28	4.8	1.89	1.47	1.43	1.38
ENSMUSG00000051517	Arhgef39	-1.64157	0.000457611	4.11	3.99	5.31	3.82	1.16	1.58	1.52	1.26
ENSMUSG00000072980	Oip5	-2.95726	0.00047869	9.77	19.07	29.08	18.13	2.08	2.95	2.2	2
ENSMUSG00000023031	Cela1	-2.91667	0.000484906	8.9	17.5	25.11	17.53	1.9	2.73	2.35	1.73
ENSMUSG00000026683	Nuf2	-2.32201	0.000484906	4.62	7.95	10.51	6.56	1.36	1.25	1.48	1.61
ENSMUSG00000027654	Fam83d	-1.61021	0.000484906	2.81	3.34	4.38	3.25	1.06	1.12	1.02	1.27
ENSMUSG00000029866	Kel	-3.22055	0.000484906	8.38	16.86	28.03	13.8	1.77	1.75	1.9	1.23
ENSMUSG00000037313	Tacc3	-2.7902	0.000484906	16.1	32.1	43.13	27.28	4.42	4.33	4.58	3.03
ENSMUSG00000031262	Cenpi	-1.67108	0.000506037	3.9	4.79	6.6	5.27	1.64	1.67	1.46	1.58
ENSMUSG00000062248	Cks2	-3.80244	0.000506037	73.36	187.2	315.21	190.52	9.1	16.25	12.43	11.84
ENSMUSG00000059325	Hopx	-1.90643	0.00052378	7.5	7.31	10.96	7.66	2.05	2.98	2.04	1.87
ENSMUSG00000072082	Ccnf	-3.00935	0.000525582	6.98	14.94	22.59	13.71	1.44	1.91	1.51	1.85
ENSMUSG00000006574	Slc4a1	-3.0797	0.000549823	30.93	17.19	33.36	17.22	3.07	2.01	4.57	2.12
ENSMUSG00000068101	Cenpm	-2.45901	0.000549823	11.47	14.78	16.62	15.33	1.91	1.91	3.4	3.81
ENSMUSG00000005470	Asf1b	-3.16339	0.000555739	12.97	29.19	39.41	27.42	2.32	2.26	3.02	4.01
ENSMUSG00000004552	Ctse	-4.24614	0.000560679	37.07	117.8	194.02	102.41	3.91	6.91	6.13	4.04
ENSMUSG00000027811	4930579G24Rik	-1.73927	0.000560679	10.35	14.84	16.52	13.8	4.77	4.37	4.06	3.33
ENSMUSG00000028044	Cks1b	-2.25535	0.000560679	69.44	126.7	148.95	104.92	20.96	20.72	21.25	28.67
ENSMUSG00000055612	Cdca7	-1.94534	0.000563835	18.68	29.4	34.9	25.53	6.83	6.98	8.1	5.76
ENSMUSG00000054191	Klf1	-4.55171	0.000564212	24.27	104.71	132.46	90.12	3.37	4.24	3.31	2.12
ENSMUSG00000018362	Kpna2	-2.99394	0.000584945	27.13	67.13	86.45	59.44	6.3	6.02	7.62	8.04
ENSMUSG00000028332	Hemgn	-3.96785	0.000584945	17.02	37.34	62.53	35.01	2.2	3.18	2.91	1.14
ENSMUSG00000001517	Foxm1	-1.42324	0.00059343	4.27	4.72	6.15	5.24	1.99	1.85	2.03	1.68
ENSMUSG00000020330	Hmmr	-2.56852	0.000600062	5.93	9.1	13.52	5.38	1.16	1.47	1.43	1.3
ENSMUSG00000022797	Tfrc	-3.72229	0.000606702	13.13	37.61	53.87	34.72	2.35	3.27	2.43	1.63
ENSMUSG00000001228	Uhrf1	-3.16075	0.000614313	10.16	27.15	37.28	24.59	2.52	2.69	2.4	2.43
ENSMUSG00000019992	Mtfr2	-2.82393	0.00062487	6.39	14.51	18.47	11.15	1.92	1.35	1.98	1.48
ENSMUSG00000026622	Nek2	-2.82398	0.000657877	5.5	12.21	16.62	11.68	1.28	1.36	1.61	1.85
ENSMUSG00000032254	Kif23	-1.82068	0.000657877	3.12	4.12	5.98	4.5	1.14	1.37	1.27	1.12
ENSMUSG00000006715	Gmnn	-3.24792	0.000678339	19.93	56.98	77.1	46.27	4.56	4.23	4.94	5.22
ENSMUSG00000020897	Aurkb	-2.90172	0.000678339	8.06	17.49	26.52	16.47	1.9	1.82	2.23	2.56
ENSMUSG00000032902	Slc16a1	-2.92627	0.000678339	20.56	45.41	63.35	42.57	5.03	6.51	5.89	3.91
ENSMUSG00000016319	Slc25a5	-1.44493	0.000703035	260.13	346.96	398.52	332.12	115.12	112.05	134.78	125.07
ENSMUSG00000035455	Fignl1	-3.26589	0.000715548	6.47	17.19	25.4	17.5	1.54	1.86	1.44	1.4
ENSMUSG00000041237	Pklr	-3.22215	0.000715548	4.58	14.3	16.44	12.97	1.12	1.21	1.27	1.07
ENSMUSG00000019528	Gyg	-1.36202	0.000747079	12.43	15.02	18.63	14.73	5.38	6.22	6.11	5.74
ENSMUSG00000022322	Shcbp1	-1.99545	0.000747079	3.21	5.6	7.05	5.16	1.34	1.32	1.17	1.25
ENSMUSG00000031877	Ces2g	-4.25037	0.000747079	10.7	41.19	57.96	38.94	1.48	2.4	1.84	1.16
ENSMUSG00000035383	Pmch	-1.71945	0.000747079	4.37	3.7	5.22	3.79	1.15	1.62	1	1.46
ENSMUSG00000047959	Kcna3	-1.16855	0.000747079	2.98	2.62	3.07	2.54	1.17	1.36	1.18	1.27
ENSMUSG00000074476	Spc24	-2.76864	0.000747079	8.31	18.83	23.7	16.49	2.11	2.01	2.07	3.23
ENSMUSG00000083596	Rpl21-ps15	-1.61547	0.000747079	16.59	23.65	26.68	24.3	6.69	7.93	8.42	6.46
ENSMUSG00000023995	Tspo2	-2.91445	0.000770202	4.82	11.09	16.76	9.11	1.22	1.29	1.5	1.07
ENSMUSG00000056091	St3gal5	-2.57928	0.000804125	17.06	30.23	45.23	26.6	5.07	5.69	5.14	3.28
ENSMUSG00000059775	Rps26-ps1	-1.72771	0.0008043	13.57	17.79	19.04	15.5	5.16	3.95	4.31	6.74
ENSMUSG00000031562	Dctd	-1.47372	0.000806834	2.96	3.79	4.05	3.76	1.35	1.39	1.5	1.02
ENSMUSG00000047953	Gp5	-2.11165	0.000806834	5.22	8.77	10.88	8.26	1.45	2.39	1.88	1.81
ENSMUSG00000069301	Hist1h2an	-2.91289	0.000806834	10.5	22.61	31.95	17.78	2.25	2.07	2.35	3.83
ENSMUSG00000073705	Cenps	-2.15937	0.000806834	4.71	8.01	10.28	7.16	1.23	1.88	1.85	1.63
ENSMUSG00000031756	Cenpn	-2.26391	0.000834637	4.97	9.75	11.91	8.71	1.45	1.86	1.66	2.11
ENSMUSG00000015217	Hmgb3	-3.62478	0.000857514	21.68	70.8	102.82	63.12	4.39	5.96	4.58	3.59
ENSMUSG00000024640	Psat1	-2.29761	0.00087228	9.23	20.06	18.08	18.55	3.3	2.61	2.89	4.27
ENSMUSG00000031698	Mylk3	-1.66263	0.00087228	3.58	3.93	6.3	4.05	1.45	1.36	1.51	1.2
ENSMUSG00000001014	Icam4	-3.10615	0.000885189	8.41	16.57	28.54	18.35	2.48	1.21	2.02	2.19
ENSMUSG00000026779	Mastl	-1.12529	0.000887225	2.47	2.72	2.66	2.38	1.14	1.13	1.35	1.08
ENSMUSG00000028995	Fam126a	-1.52926	0.000887225	3.49	4.72	5.88	4.89	1.61	1.75	1.73	1.4
ENSMUSG00000030844	Rgs10	-2.08302	0.000887225	9.86	19.3	22.69	16.22	3.6	4.03	3.5	4.28
ENSMUSG00000001763	Tspan33	-3.36406	0.000915217	7.16	20.71	30.91	17.65	1.78	2.03	1.66	1.2
ENSMUSG00000030346	Rad51ap1	-2.53293	0.000915217	4.45	9.42	12.9	9.64	1.34	1.72	1.6	1.26
ENSMUSG00000054428	Atp5if1	-2.17877	0.000915217	122.29	236.07	306.85	218.14	41.26	48.99	50.24	45.28
ENSMUSG00000015880	Ncapg	-2.33712	0.000933119	3.69	7.93	10.2	6.4	1.2	1.33	1.35	1.36
ENSMUSG00000025154	Arhgap19	-2.60773	0.000933119	5.4	11.86	16.5	12.26	1.56	2.11	1.62	1.76
ENSMUSG00000031170	Slc38a5	-4.12839	0.000933119	11.76	43.79	67.68	35.3	1.56	2.29	2.81	1.31
ENSMUSG00000045273	Cenph	-3.28811	0.000951609	6.5	16.07	29.48	17.4	1.62	1.55	1.86	1.26
ENSMUSG00000054717	Hmgb2	-2.8009	0.000951609	84.55	181.67	263.31	163.88	21.62	31.68	24.41	16.81
ENSMUSG00000065401	Mir144	-3.10738	0.000951609	4.75	12.84	15.56	10.87	1	1	1	1.87
ENSMUSG00000032126	Hmbs	-2.8873	0.000952945	41.54	102.18	147.42	92.88	10.42	13.94	13.5	9.89
ENSMUSG00000069379	Gm4950	-1.05353	0.000972528	9.17	9.18	9.66	8.75	4.29	5.01	4.11	4.34
ENSMUSG00000053279	Aldh1a1	-2.40714	0.000991945	5.98	9.64	16.56	9.2	1.66	2.18	2.1	1.46
ENSMUSG00000021792	Prxl2a	-1.55087	0.000994313	10	11.63	13.87	13.43	5.06	3.52	4.84	3.41
ENSMUSG00000027875	Hmgcs2	2.23661	0.00103946	14.46	9.31	7.55	7.16	54.82	48.29	46.75	29.01
ENSMUSG00000026815	Gfi1b	-4.14966	0.00107163	10.36	42.4	62.8	35.79	1.42	2.67	2.05	1.28
ENSMUSG00000020808	Pimreg	-2.03023	0.00110119	8.97	3.96	4.62	4.49	1.3	1.18	1.19	1.45
ENSMUSG00000024791	Cdca5	-2.74735	0.00110119	5.54	12.03	19.68	13.3	1.46	1.87	1.62	1.94
ENSMUSG00000028644	Ermap	-4.06044	0.00110119	11.93	43.74	64.45	40.64	2.24	2.6	2.68	1.13
ENSMUSG00000037336	Mfsd2b	-2.73368	0.00110119	4.74	11.78	16.61	11.56	1.46	1.46	1.76	1.46
ENSMUSG00000065701	Rny1	-2.28388	0.00110119	6.31	7.16	4.68	2.66	1	1	1	1
ENSMUSG00000059900	Tmem40	-1.7327	0.00113548	3.22	4.29	6.77	4.89	1.41	1.32	1.47	1.37
ENSMUSG00000024747	Aldh1a7	-2.61139	0.00115834	3.57	6.81	11.83	8.5	1.21	1.34	1.02	1.06
ENSMUSG00000058290	Espl1	-1.95956	0.00116015	2.92	4.98	6.99	5.25	1.21	1.33	1.26	1.15
ENSMUSG00000005410	Mcm5	-3.53026	0.00124921	15.29	54.93	78.87	52.59	3.09	3.93	4.6	3.5
ENSMUSG00000019214	Chtf18	-2.13176	0.00124921	3.58	7.17	9.3	7.61	1.46	1.47	1.49	1.54
ENSMUSG00000021569	Trip13	-2.32982	0.00124921	5.09	10.32	13.54	8.59	1.52	2	2.2	1.43
ENSMUSG00000038930	Rccd1	-1.37534	0.00124921	5.08	6.04	8.2	5.96	2.25	2.59	2.63	2.16
ENSMUSG00000068601	Gm10244	-1.35616	0.00124921	10.2	12.08	14	10.54	4.66	5.65	4.06	3.96
ENSMUSG00000041219	Arhgap11a	-1.87414	0.00125983	3.15	5.44	6.8	4.05	1.09	1.37	1.25	1.4
ENSMUSG00000004655	Aqp1	-3.57413	0.00126832	37.5	75.51	128.75	74.73	5.5	10.68	7.84	2.94
ENSMUSG00000062611	Rps3a2	-0.955819	0.00128303	4.13	4.54	4.41	4.29	2.18	2.38	2.1	2.3
ENSMUSG00000030559	Rab38	-2.08786	0.00132558	3.61	8.43	6.34	5.01	1.14	1.29	1.75	1.15
ENSMUSG00000029366	Dck	-2.78822	0.00132579	13.71	32.91	51.06	30.03	4.25	4.8	4.64	3.21
ENSMUSG00000024691	Fam111a	-1.96632	0.00136585	6.26	9.6	13.19	7.45	1.8	2.9	2.39	2.03
ENSMUSG00000029596	Sdsl	-2.56765	0.00139689	3.35	8.98	11.15	7.31	1.22	1.31	1.15	1.08
ENSMUSG00000053799	Exoc6	-2.82849	0.0014239	7.12	19.88	23.44	15.6	1.81	2.86	2.47	1.59
ENSMUSG00000016255	Tubb1	-2.09822	0.00147157	15.55	13.23	27.07	24.65	5.38	3.17	4.57	5.24
ENSMUSG00000027562	Ca2	-5.06508	0.00147157	232.01	788.58	1227.34	714.68	21.69	36.77	29.29	5.47
ENSMUSG00000031778	Cx3cl1	1.87659	0.00147157	33.48	24.16	17.51	22.48	93.24	101.97	101.53	59.97
ENSMUSG00000033031	Cip2a	-1.49348	0.00147157	3.2	4.15	5.54	3.92	1.24	1.76	1.45	1.45
ENSMUSG00000033952	Aspm	-1.20469	0.00147157	2.07	2.95	2.91	2.22	1.08	1.06	1.1	1.11
ENSMUSG00000037474	Dtl	-2.3762	0.00147157	3.3	7.51	10.53	7.05	1.18	1.31	1.29	1.27
ENSMUSG00000049327	Kmt5a	-1.60631	0.00147157	13.31	19.24	26.6	18.69	6.76	6.61	6.05	5.48
ENSMUSG00000076437	Selenoh	-1.77485	0.00147157	30.25	56.72	64.69	50.34	15.72	14.06	12.74	14.47
ENSMUSG00000026185	Igfbp5	2.78734	0.00147513	362.78	184.37	132.16	168.13	1740.49	1773.96	1452.42	752.77
ENSMUSG00000030641	Ddias	-1.75874	0.00148099	2.74	4.61	5.75	3.98	1.12	1.48	1.09	1.22
ENSMUSG00000023345	Poc1a	-1.49615	0.00151407	3.41	4.98	6.08	4.57	1.89	1.48	1.8	1.48
ENSMUSG00000023919	Cenpq	-1.82243	0.00151571	7.26	9.17	14.64	9.8	2.31	2.42	3	3.64
ENSMUSG00000024210	Ip6k3	2.73596	0.0015273	2.2	2.22	1.95	1.52	11.15	25.5	14.88	6.74
ENSMUSG00000032400	Zwilch	-1.78998	0.00152871	3.58	6.63	7.76	5.45	1.53	1.77	1.8	1.44
ENSMUSG00000031162	Gata1	-4.05632	0.00153181	10.1	49.02	65.44	41.9	2.53	2.51	2.18	1.28
ENSMUSG00000073940	Hbb-bt	-3.36925	0.00156982	670.07	255.95	415.04	242.86	46.8	20.2	66.88	23.98
ENSMUSG00000021102	Glrx5	-2.33375	0.00157958	29.6	65.57	89.61	60.38	11.33	12.44	12.65	9.12
ENSMUSG00000078630	Tomt	-1.59147	0.00157958	5.09	8.56	9.99	8.94	2.71	2.53	2.53	2.72
ENSMUSG00000085156	Snhg15	-1.18177	0.00157958	12.52	16.02	16.79	18.32	7.83	6.81	6.53	6.69
ENSMUSG00000058794	Nfe2	-2.40198	0.00158053	8.03	14.65	22.5	15.21	2.18	3.7	3.09	2.07
ENSMUSG00000008843	Cldn13	-4.87647	0.00159568	34.75	138.26	214.69	127.49	3.68	8.19	4.44	1.32
ENSMUSG00000033544	Angptl1	2.18711	0.00160374	11.3	8.01	5.16	4.55	33.39	28.73	38.37	24.83
ENSMUSG00000025732	Mcrip2	-1.79889	0.00163242	14.17	23.08	23.66	18.95	6.45	6.37	6.51	3.74
ENSMUSG00000024165	Jpt2	-0.904669	0.00163529	43.96	38.96	38.92	40.2	21.17	21.06	21.65	22.6
ENSMUSG00000096351	Samd11	-1.82625	0.00163529	7.45	13.08	14.24	10.32	2.64	3.59	3.9	2.45
ENSMUSG00000036352	Ubac1	-2.4255	0.00167384	33.08	81.62	105.83	69.06	13.78	12.86	13.45	9.94
ENSMUSG00000040466	Blvrb	-2.73102	0.00167384	25.71	72.12	97.52	64.89	8.03	10.21	9.9	7.44
ENSMUSG00000017499	Cdc6	-3.17685	0.00167528	7.85	23.14	35.91	23.12	1.65	2.1	2.04	3.19
ENSMUSG00000017861	Mybl2	-2.88134	0.00167528	4.41	12.47	18.62	11.46	1.18	1.61	1.65	1.27
ENSMUSG00000027883	Gpsm2	-1.8726	0.00167528	12.36	19.34	27.44	17.48	4.79	5.83	5.9	3.87
ENSMUSG00000040767	Snrnp25	-1.35687	0.00169718	13.61	19.77	19.68	15.25	6.54	5.49	6.5	8.04
ENSMUSG00000000028	Cdc45	-2.5976	0.00169985	7.77	17.66	26.32	16.39	1.78	2.79	2.98	2.98
ENSMUSG00000021485	Mxd3	-0.910694	0.00173946	10.03	10.51	11.39	10.97	6.03	5.38	5.91	5.5
ENSMUSG00000000320	Alox12	-1.66672	0.00175002	4.88	8.57	9.39	9.28	2.28	2.89	2.24	2.43
ENSMUSG00000022021	Diaph3	-1.45851	0.00175002	2.44	3.96	4.12	3.34	1.13	1.18	1.15	1.52
ENSMUSG00000040658	Dnph1	-3.03026	0.00175002	4.72	17.13	18.17	17.78	1.3	1.57	1.83	1.57
ENSMUSG00000021048	Mthfd1	-2.66675	0.00176954	15.62	46.11	52.39	42.13	4.86	6.61	6.66	4.57
ENSMUSG00000028212	Ccne2	-2.16494	0.00176954	10.68	21.58	30.24	20.61	4.21	5.39	4.3	3.64
ENSMUSG00000029036	Atad3	-1.19908	0.00176954	13.43	18.5	19.89	17.43	7.6	7.51	8.33	6.52
ENSMUSG00000002870	Mcm2	-3.18644	0.00177186	10.02	32.59	47.46	28.94	2.1	2.68	2.93	3.96
ENSMUSG00000027323	Rad51	-1.83869	0.00180075	5.72	11.22	13.75	10.39	2.75	2.67	2.98	2.56
ENSMUSG00000018983	E2f2	-2.13265	0.00180325	4.98	8.98	13.91	9.24	1.66	1.92	1.92	2.54
ENSMUSG00000036223	Ska1	-2.67512	0.00185812	3.62	10.64	13.28	8.11	1	1.43	1.49	1.17
ENSMUSG00000040521	Tsfm	-1.18214	0.00185812	11.64	15.8	17	14.69	5.67	6.9	7.2	6.15
ENSMUSG00000028312	Smc2	-2.42857	0.00186116	7.82	13.58	22.5	7.61	1.86	2.39	2.51	1.94
ENSMUSG00000000031	H19	2.31845	0.00187481	1.67	1.14	1	1.24	10.24	7.93	4.89	3.68
ENSMUSG00000028718	Stil	-1.59992	0.00187481	2.5	3.96	5.22	3.17	1.06	1.21	1.24	1.22
ENSMUSG00000029521	Chek2	-1.49055	0.00187481	7.96	11.48	14.12	9.57	4.64	3.29	3.85	3.37
ENSMUSG00000051811	Cox6b2	-1.71484	0.00187481	15.66	23.11	32.72	21.32	7.64	7.77	6.99	5.24
ENSMUSG00000029910	Mad2l1	-1.919	0.00189815	6.31	11.8	14.91	11.25	3.18	3.23	2.74	2.17
ENSMUSG00000002767	Mrpl2	-1.04612	0.00192687	23.86	31.06	30.38	27.75	15.28	12.59	12.65	14.12
ENSMUSG00000000088	Cox5a	-1.30424	0.00192877	61.58	87.25	106.43	91.58	34.53	31.94	34.19	37.34
ENSMUSG00000025758	Plk4	-1.39697	0.00192877	5.08	7.07	8.83	6.24	2.18	2.83	2.85	2.34
ENSMUSG00000028066	Pmf1	-1.63375	0.00192877	6.31	11.04	13.14	9.8	3.37	3.17	3.43	2.64
ENSMUSG00000036752	Tubb4b	-1.66842	0.00192877	92.63	159.99	207.19	147.38	41.94	50.7	46.07	45.25
ENSMUSG00000042029	Ncapg2	-1.85716	0.00192877	3.74	6.68	9.68	5.67	1.62	1.7	1.7	1.7
ENSMUSG00000020549	Elac2	-1.17176	0.00193074	8.96	12.48	13.65	12.64	5.63	5.26	5.28	4.79
ENSMUSG00000022034	Esco2	-1.64448	0.00193074	2.66	3.75	5.83	3.13	1.2	1.16	1.16	1.18
ENSMUSG00000021714	Cenpk	-2.06341	0.00193903	3.81	7.18	10.7	6.72	1.37	1.63	1.95	1.48
ENSMUSG00000022814	Umps	-1.69949	0.00193903	13.07	24.34	26.86	23.8	7.06	5.78	7.63	5.87
ENSMUSG00000028175	Depdc1a	-1.573	0.00193903	2.4	3.2	5.08	3.03	1.03	1.17	1.17	1.07
ENSMUSG00000030978	Rrm1	-2.67452	0.00193903	12.7	35.18	51.52	31.26	4.47	5	5.06	3.83
ENSMUSG00000103409	Lsmem2	-2.61801	0.00193903	21	60.67	80.38	57.59	7.4	8.82	8.46	7.52
ENSMUSG00000002477	Snrpd1	-1.77836	0.00194105	77.27	113.37	146.61	115.35	39.66	33.18	37.64	21.6
ENSMUSG00000006585	Cdt1	-2.51922	0.00194105	6.32	18.3	21.86	16.57	2.31	2.84	2.15	2.75
ENSMUSG00000020547	Bzw2	-1.47365	0.00194105	12.52	16.48	17.68	15.07	6.58	5.4	6.72	3.87
ENSMUSG00000021391	Cenpp	-2.03266	0.00194105	5.71	10.34	16.05	8.26	2.54	2.12	2.53	2.05
ENSMUSG00000022070	Bora	-2.16657	0.00194105	7.17	15.2	18.58	15.3	2.32	2.81	4.09	2.86
ENSMUSG00000024056	Ndc80	-2.11347	0.00194105	4.17	7.12	12.12	6.35	1.52	1.42	1.48	2.04
ENSMUSG00000024346	Pfdn1	-1.03625	0.00194105	40.41	49.87	55.05	47.9	25.59	22.96	24.16	21.16
ENSMUSG00000025068	Gsto1	-1.7617	0.00194105	18.69	26.55	28.77	22.62	6.11	10.53	7.7	4.93
ENSMUSG00000025395	Prim1	-2.50946	0.00194105	7.9	19.03	26.2	19	2.59	3.49	3.58	2.2
ENSMUSG00000026355	Mcm6	-2.66157	0.00194105	28.28	79.56	110.99	68.32	8.29	12.88	9.93	10.04
ENSMUSG00000028896	Rcc1	-2.31717	0.00194105	8.84	23.2	28.52	20.6	3.57	3.97	4.09	3.37
ENSMUSG00000029430	Ran	-2.25303	0.00194105	91.05	204.54	254.16	188.5	37.07	41.9	42.89	25.94
ENSMUSG00000030835	Nomo1	-0.963635	0.00194105	13.41	17.42	17.02	16.11	7.97	7.82	8.57	8.29
ENSMUSG00000031609	Sap30	-2.08195	0.00194105	7.56	15.13	20.39	13.12	2.82	2.96	2.71	4.21
ENSMUSG00000033589	Reep4	-1.41677	0.00194105	13.44	19.8	25.36	19.18	7.42	7.54	7.44	6.12
ENSMUSG00000035443	Thyn1	-1.32546	0.00194105	13.75	13.16	15.25	12.79	5.12	5.98	7.18	4.07
ENSMUSG00000038252	Ncapd2	-2.10886	0.00194105	6.91	14.42	21.33	12.33	2.86	3.13	3.02	2.8
ENSMUSG00000041859	Mcm3	-2.864	0.00194105	16.54	50.99	74.21	46.92	5.23	6.98	5.56	5.15
ENSMUSG00000042106	Inka1	-1.00551	0.00194105	15.4	16.71	19.92	17.17	8.7	8.93	9.31	7.49
ENSMUSG00000042476	Abcb4	-2.78908	0.00194105	3.49	10.43	15.27	9.25	1.21	1.49	1.19	1.05
ENSMUSG00000058905	Gm10051	-1.42372	0.00194105	6.74	10.77	10.62	8.64	3.52	2.81	3.11	4.18
ENSMUSG00000075266	Cenpw	-1.87911	0.00194105	5.08	9.02	12.48	8.69	1.97	2	2.67	2.58
ENSMUSG00000025747	Tyms	-2.25509	0.00197496	8.99	16.94	26.95	17.78	3.59	4.15	3.85	2.45
ENSMUSG00000031974	Abcb10	-2.0251	0.00197799	16.09	27.57	43.94	26.4	7.46	7.05	7.13	5
ENSMUSG00000098090	2700099C18Rik	-1.18187	0.00200915	3.79	4.52	2.97	3.22	1.38	1.74	1.58	1.63
ENSMUSG00000061119	Prcp	-1.08816	0.00203348	8.43	9.84	12.37	10.81	4.37	5.03	5.2	4.75
ENSMUSG00000063412	Gm10131	-1.792	0.00204579	29.6	54.03	74.44	50.86	15.63	13.7	13.17	14.93
ENSMUSG00000059336	Slc14a1	-3.50834	0.00204746	5.61	24.89	35.29	22.91	1.73	1.56	1.98	1.26
ENSMUSG00000098234	Snhg6	-1.35407	0.00205725	13.45	17.21	22.45	20.03	7.14	8.05	7.44	5.7
ENSMUSG00000016757	Ttll12	-1.89075	0.00206236	9.36	19.74	24.1	16.41	4.33	4.09	5.11	4.27
ENSMUSG00000027714	Exosc9	-1.54909	0.00206503	12.19	20.42	25.27	18.22	5.85	6.46	7.23	5.72
ENSMUSG00000031697	Orc6	-1.83604	0.00209846	19.86	38.68	48.03	37.58	9.5	11.09	10.15	7.98
ENSMUSG00000056201	Cfl1	-0.903305	0.0021269	415.54	459.51	523.59	455.05	244.41	243.64	262.46	237.87
ENSMUSG00000020493	Prr11	-1.44318	0.00218844	2.77	2.9	5.18	3.23	1.14	1.21	1.34	1.33
ENSMUSG00000097039	Pvt1	-0.939851	0.00218844	2.16	2.39	2.68	2.42	1.29	1.38	1.24	1.12
ENSMUSG00000023571	C1qtnf12	-2.97464	0.00218857	54.08	178.68	237.9	153.63	17.73	21.86	20.7	11.53
ENSMUSG00000032221	Mns1	-2.59056	0.00218928	5.28	15.75	19.88	12.75	1.76	2.44	2.26	1.65
ENSMUSG00000001525	Tubb5	-1.70502	0.00221137	66.13	99.5	136.34	99.16	30.89	34.62	34.45	21.37
ENSMUSG00000001056	Nhp2	-2.58634	0.00222478	34.54	114.88	127.16	99.49	12.17	15.4	14.15	14.55
ENSMUSG00000084106	Gm6136	-1.74074	0.00222478	20.01	33.19	45.28	30.91	9.51	9.8	11.15	7.17
ENSMUSG00000061518	Cox5b-ps	-1.15564	0.00222798	63.07	84.82	103.15	79.06	35.94	34.34	37.06	38.72
ENSMUSG00000020018	Snrpf	-1.73616	0.00223298	66.29	113.44	146.75	113.68	35.01	36.57	33.02	24.09
ENSMUSG00000034311	Kif4	-1.33319	0.00223298	4.26	5.39	7.52	5.06	2.05	2.53	2.2	1.9
ENSMUSG00000049577	Zfpm1	-2.74288	0.00223298	5.28	14.62	23.33	15.09	1.83	2.32	2.07	1.54
ENSMUSG00000052684	Jun	1.21375	0.00223298	555.03	404.32	339.46	401.44	987.33	1031.57	1040.15	835.41
ENSMUSG00000079508	Apoo	-0.986099	0.00223298	20.49	24.41	24.63	23.27	13.17	10.84	12.7	10.27
ENSMUSG00000020309	Chac2	-0.946021	0.00224645	16.25	18.58	20.11	15.36	8.81	9.64	9.11	8.75
ENSMUSG00000028587	Orc1	-2.46446	0.00225165	4.13	11.09	15.86	9.49	1.44	1.93	1.64	1.63
ENSMUSG00000029414	Kntc1	-1.52304	0.00225859	2.23	3.07	4.83	2.95	1.05	1.03	1.13	1.17
ENSMUSG00000004099	Dnmt1	-1.7683	0.00225885	7.65	14.27	18.56	13.63	3.99	4.16	3.96	3.12
ENSMUSG00000025001	Hells	-1.88796	0.00225885	2.78	5.5	7.7	5.27	1.44	1.34	1.26	1.36
ENSMUSG00000025962	Fastkd2	-1.39066	0.00225885	5.5	8.39	10.35	8.19	3.15	3.11	3.3	2.56
ENSMUSG00000022391	Rangap1	-1.78642	0.00231684	14.14	27.37	32.07	24.45	5.14	7.2	7.67	7.55
ENSMUSG00000063856	Gpx1	-2.08885	0.00233525	375.11	623.21	914.73	567.09	117.67	200.22	161.09	97.56
ENSMUSG00000035198	Tubg1	-1.1099	0.00235259	16.04	20.17	23.07	21.15	7.81	10.04	10.24	9.06
ENSMUSG00000028124	Gclm	-1.829	0.00235354	16.45	29.94	41.83	28.57	8.32	8.74	8.18	6.21
ENSMUSG00000006392	Med8	-0.932809	0.00236439	21.5	21.63	27.38	24.51	13.3	12.67	11.66	11.96
ENSMUSG00000005161	Prdx2	-1.81239	0.0023799	81.79	150.63	210.07	141.86	40.99	41.23	43.98	32.46
ENSMUSG00000032939	Nup93	-1.42343	0.0023799	14.25	21.82	26.7	19.03	7.71	8.19	8.07	5.99
ENSMUSG00000034449	Dhrs11	-1.99358	0.0023799	16.76	26.44	41.43	28.71	6.52	9.42	7.08	4.82
ENSMUSG00000034906	Ncaph	-1.95829	0.0023799	7.53	14.51	17.24	11.14	3.13	2.35	4.5	2.78
ENSMUSG00000086438	Asb17os	-3.09246	0.0023799	3.43	12.32	19.58	12.07	1.23	1.3	1.18	1
ENSMUSG00000031004	Mki67	-1.52825	0.00238119	2.5	3.7	4.97	2.59	1.07	1.09	1.25	1.18
ENSMUSG00000030000	Add2	-2.72819	0.00238235	3.08	10.52	13.72	8.72	1.17	1.24	1.32	1.05
ENSMUSG00000070803	Cited4	-2.60907	0.00239866	3.86	14.18	14.37	11.61	1.48	1.65	1.56	1.73
ENSMUSG00000036781	Rps27l	-1.23672	0.00240977	228.85	335.68	391.8	362.97	132.77	133.89	134.06	148.63
ENSMUSG00000057113	Npm1	-2.34244	0.00240977	72.75	203.43	235.87	167.47	28.46	36.3	35.58	24.04
ENSMUSG00000096982	Redrum	-2.81355	0.00240977	4.88	17.25	23.42	14.84	1.74	1.88	1.99	1.84
ENSMUSG00000109324	Prmt1	-1.07512	0.00240977	26.86	35.56	38.94	33.62	15.13	16.44	18.03	14.15
ENSMUSG00000030792	Dkkl1	-2.44209	0.00242315	2.45	7.33	8.72	7.46	1	1.07	1.17	1.07
ENSMUSG00000021131	Erh	-1.72906	0.00242982	37.36	74.08	89.21	68.75	18.44	22.46	19.66	17.26
ENSMUSG00000078377	Gm4294	-1.47337	0.00243592	3.82	5.42	5.99	5.32	1.54	1.56	2.64	1.75
ENSMUSG00000027671	Actl6a	-1.53208	0.00243655	19.59	30.68	39.08	30.21	9.75	11.02	11.89	7.94
ENSMUSG00000028690	Mmachc	-0.950744	0.00245071	10.33	12.99	12.56	10.64	6.34	6.5	5.71	5.46
ENSMUSG00000018507	Trpv2	-1.41967	0.0024819	8.11	10.43	12.53	11.58	2.91	4.41	5.06	3.69
ENSMUSG00000043673	Kcns3	1.33072	0.0024819	5.23	2.96	3.85	3.76	11.47	10.64	8.75	8.4
ENSMUSG00000002997	Prkar2b	-1.32182	0.00252775	45.7	39.16	50.16	40.34	19.96	14.44	23.23	13.85
ENSMUSG00000037572	Wdhd1	-2.44728	0.00253041	4.01	11.34	15.48	9.25	1.78	1.65	1.87	1.34
ENSMUSG00000068417	Pnp2	-2.38873	0.00253041	5.26	12.93	18.28	9.68	1.6	2.72	2.15	1.71
ENSMUSG00000069919	Hba-a1	-3.35938	0.00253041	1117.24	399.82	694.42	319.33	79.69	30.76	107.54	33.87
ENSMUSG00000029716	Tfr2	-2.50208	0.00254748	5.19	14.76	21.37	13.21	2.22	2.24	2.32	1.82
ENSMUSG00000021061	Sptb	-2.05438	0.00254792	2.88	6.2	9.1	5.15	1.27	1.33	1.46	1.14
ENSMUSG00000028884	Rpa2	-2.27654	0.00256018	13.56	36.49	47.3	33.41	6.67	5.97	6.55	5.44
ENSMUSG00000073676	Hspe1	-2.30514	0.00256018	53.15	149.35	176.55	146.89	23.44	26.98	26.02	20.97
ENSMUSG00000002076	Hsf2bp	1.62394	0.00257054	5.75	3.81	3.6	3.42	11.72	15.86	15.28	8.57
ENSMUSG00000006998	Psmd2	-0.882983	0.00257054	61.76	73.38	81.58	74.5	38.83	39.57	39.82	38.92
ENSMUSG00000016257	Prelid3b	-1.27414	0.00257054	43.1	68.64	78.88	63.96	25.55	26.58	26.72	24.04
ENSMUSG00000019838	Slc16a10	-1.78874	0.00257054	2.26	4.49	6.08	4.02	1.16	1.24	1.11	1.09
ENSMUSG00000019961	Tmpo	-1.35779	0.00257054	13.79	20.83	26.83	19.85	8.13	8.09	8.07	6.68
ENSMUSG00000022698	Naa50	-1.29787	0.00257054	26.71	41.02	46.91	38.67	16.64	15.52	16.57	12.71
ENSMUSG00000024556	Me2	-1.59207	0.00257054	27.67	48.52	62.7	44.95	14.03	14.53	17.23	13.04
ENSMUSG00000026784	Pdss1	-1.32931	0.00257054	4.87	4.98	6.45	5.03	2.19	2.7	2.24	1.49
ENSMUSG00000030649	Anapc15	-1.19301	0.00257054	4.63	6.01	7.84	6.4	2.35	2.93	2.79	2.66
ENSMUSG00000036850	Mrpl41	-0.94973	0.00257054	37.75	37.6	49.6	46.67	21.29	22.18	22.89	21.84
ENSMUSG00000050010	Shisa3	1.76163	0.00257054	8.57	7.38	6.31	6.18	24.58	38.1	23.21	15
ENSMUSG00000020116	Pno1	-1.63302	0.00257568	23.07	45.71	51.35	42.88	11.82	14.34	11.18	13.24
ENSMUSG00000022881	Rfc4	-2.8593	0.00257568	23.18	84.81	116.04	78.1	8.66	9.61	9.86	7.83
ENSMUSG00000024007	Ppil1	-1.84114	0.00257568	15.81	29.71	38.56	28.78	8.59	8.04	8.45	5.42
ENSMUSG00000028069	Gpatch4	-1.57191	0.00257568	5.55	10.52	10.88	9.38	3.81	2.7	2.62	2.83
ENSMUSG00000029246	Ppat	-2.32217	0.00257568	7.06	18.29	24.29	16.94	3.31	3.18	3.54	2.28
ENSMUSG00000034023	Fancd2	-1.55362	0.00257568	2.67	4.78	6.03	4	1.48	1.56	1.33	1.35
ENSMUSG00000053801	Grwd1	-1.21961	0.00257568	11.55	16.91	15.82	16.35	5.27	8.01	6.67	6.1
ENSMUSG00000054320	Lrrc36	1.09222	0.00257568	2.77	2.33	2.11	2.28	5.29	5.16	5.92	3.97
ENSMUSG00000083496	Gm11263	-0.912039	0.00257568	4.04	4.74	3.99	4.48	2.17	2.08	2.63	2.3
ENSMUSG00000002984	Tomm40	-1.31962	0.00262402	13.76	21.67	25.95	22.21	7.44	8.21	8.84	8.2
ENSMUSG00000062510	Nsl1	-1.88668	0.00262402	2.6	5.33	7.46	5.46	1.42	1.35	1.27	1.24
ENSMUSG00000026532	Spta1	-1.58687	0.00262451	2.13	3.74	4.93	3.08	1.04	1.09	1.26	1.04
ENSMUSG00000037894	H2az1	-2.02118	0.00262451	114.92	260.68	344.37	236.21	57.71	63.03	54.8	45.03
ENSMUSG00000046434	Hnrnpa1	-2.08401	0.00262451	62.77	150.6	186.47	142.7	28.44	32.91	34.74	23.94
ENSMUSG00000035704	Alg8	-1.30169	0.00263768	13.24	20.38	23.31	21.13	6.94	7.57	7.47	9.17
ENSMUSG00000003824	Syce2	-2.22196	0.00264322	9.28	24.4	29.98	21.7	4.94	4.05	4.71	3.3
ENSMUSG00000027405	Nop56	-1.63512	0.00264322	23.2	48.76	52.76	43.24	12.81	14.26	12.42	12.22
ENSMUSG00000027556	Ca1	-4.79269	0.00264322	98.31	443.4	619.39	374.25	12.18	27.11	16.89	3.07
ENSMUSG00000039682	Lap3	-1.19324	0.00264322	18.81	22	24.55	24.57	10.56	10.78	11.17	7.18
ENSMUSG00000040675	Mthfd1l	-1.91925	0.00264322	5.25	10.14	13.84	9.85	2.05	3.16	2.71	2.02
ENSMUSG00000005732	Ranbp1	-1.66029	0.00266919	79.78	159.27	192.88	139.63	46.94	41.4	45.4	38.86
ENSMUSG00000022407	Adsl	-1.23252	0.00266919	10.97	17.74	18.55	15.49	6.45	6.99	7.1	5.73
ENSMUSG00000024742	Fen1	-2.77153	0.00266919	18.89	66.86	88.19	61.14	6.56	7.88	6.63	9.14
ENSMUSG00000026348	Acmsd	-1.58829	0.00266919	2.21	3.42	4.93	3.25	1.41	1.02	1.03	1
ENSMUSG00000029283	Cdc7 ENSMUSG00000029283	-1.48743	0.00266919	3.9	6.95	8.29	6.44	2.39	2.1	2.38	1.96
ENSMUSG00000036880	Acaa2	-1.0933	0.00266919	46.21	63.11	74.89	61.32	26.82	27.16	30.73	28.87
ENSMUSG00000038900	Rpl12	-1.56876	0.00266919	26.41	49.13	58.46	52.9	14.9	16.23	14.89	14.39
ENSMUSG00000053553	3110082I17Rik	-1.27626	0.00266919	5.91	6.1	7.76	7.59	3.17	3	3.26	1.99
ENSMUSG00000056895	Hist3h2ba	-1.82231	0.00266919	2.86	7.29	5.62	5.54	1.27	1.38	1.85	1.28
ENSMUSG00000022099	Dmtn	-1.50501	0.00267017	2.83	4.08	6.21	3.36	1.46	1.41	1.42	1.27
ENSMUSG00000056394	Lig1	-2.39305	0.00267017	10.91	24.77	39.31	24.16	3.99	6.3	4.04	3.32
ENSMUSG00000025573	6030468B19Rik	-2.81003	0.00268968	3.31	8.12	18.18	9.73	1.31	1	1.24	1.21
ENSMUSG00000031167	Rbm3	-1.01733	0.00268968	29.46	38.94	44.84	37.19	18.9	18.68	19.02	16.97
ENSMUSG00000019773	Fbxo5	-2.47732	0.00270366	9.18	24.8	36.9	20.53	4.65	3.33	4.05	2.86
ENSMUSG00000056612	Ppp1r14b	-1.40175	0.00270366	42.28	61.82	70.67	71.75	17.08	25.16	25.25	25.06
ENSMUSG00000002297	Dbf4	-1.52353	0.00271074	2.84	4.52	6.35	3.97	1.57	1.42	1.66	1.28
ENSMUSG00000020328	Nudcd2	-1.16955	0.00271074	39.63	47.48	59.35	48.44	24.86	24.59	19.83	17.43
ENSMUSG00000025393	Atp5f1b	-1.13416	0.00271074	179.05	256.62	307.02	254.73	108.84	110.31	113.11	114.01
ENSMUSG00000026969	Fam166a	-1.56507	0.00271074	19.67	33.36	42.33	34.73	9.94	9.61	13.43	9.81
ENSMUSG00000039055	Eme1	-1.07724	0.00271074	11.96	16.16	16.91	16.46	6.49	6.47	7.75	8.34
ENSMUSG00000046179	E2f8	-2.72669	0.00271074	3.62	10.15	17.4	10.31	1.29	1.7	1.52	1.03
ENSMUSG00000079641	Rpl39	-1.65825	0.00271074	62.82	119.86	140.5	125.25	29.47	38.17	38.99	30.44
ENSMUSG00000036639	Nudt1	-1.24346	0.00271232	9.07	11.7	15.48	13.47	5.25	5.23	5.95	4.31
ENSMUSG00000028292	Rars2	-0.970924	0.0027673	13.83	16.58	19.88	16.36	8.02	8.43	9.4	7.95
ENSMUSG00000000751	Rpa1	-1.64597	0.00278947	14.57	27.78	35.94	23.87	8.85	7.62	7.56	7.1
ENSMUSG00000004897	Hdgf	-2.01196	0.00278947	72.35	172.82	214.97	159.51	34.94	42.2	37.16	29.57
ENSMUSG00000035504	Reep6	-1.93985	0.00278947	3.98	7.7	8.98	9.5	2.6	1.48	1.56	2.01
ENSMUSG00000036112	Metap2	-1.63311	0.00278947	23.53	41.41	54.96	38.25	12.69	13.32	13.58	9.64
ENSMUSG00000050856	Atp5k	-1.04585	0.00279299	93.86	102.49	128.34	112.21	42.39	56.25	58.31	54.84
ENSMUSG00000050107	Haspin	-1.70293	0.0027948	2.9	5.32	7.38	5.1	1.37	1.37	1.53	1.8
ENSMUSG00000027656	Ccn5	2.71146	0.00283887	99.2	38.73	42.91	41.51	385.06	631.87	297.23	174.16
ENSMUSG00000004929	Thop1	-1.26298	0.00284176	5.05	7.45	8.68	7.19	2.94	3.04	3.37	2.35
ENSMUSG00000008450	Nutf2	-1.42687	0.00284176	27.27	45.45	56.96	41.29	16.02	16.31	16.36	13.05
ENSMUSG00000018446	C1qbp	-1.9322	0.00284176	29.71	70.16	81.94	68.57	14.88	18.21	15.53	13.12
ENSMUSG00000020490	Btnl10	-2.11471	0.00284176	2.35	6.11	7.94	4.93	1.11	1.23	1.17	1
ENSMUSG00000026429	Ube2t	-1.77863	0.00284176	2.64	4.77	7.05	4.83	1.17	1.16	1.52	1.5
ENSMUSG00000027203	Dut	-2.45035	0.00284176	29.65	83.76	109.05	76.84	12.15	15.89	14.03	8.61
ENSMUSG00000028132	Tlcd4	-2.39478	0.00284176	3.13	10.11	11.94	8.99	1.36	1.51	1.36	1.59
ENSMUSG00000028333	Anp32b	-2.07191	0.00284176	84.93	180.1	251.19	171.09	37.88	49.34	41.38	27.2
ENSMUSG00000029507	Pus1	-1.35442	0.00284176	8.2	13.02	14.77	12.16	5.31	4.76	4.93	3.6
ENSMUSG00000030042	Pole4 ENSMUSG00000030042	-0.76856	0.00284176	33.63	33.15	37.19	33.53	20.64	20.01	20.75	19.26
ENSMUSG00000035024	Ncapd3	-1.47632	0.00284176	5.41	8.42	11.01	6.75	2.5	3.35	2.87	2.35
ENSMUSG00000036678	Aaas	-1.34819	0.00284176	19.46	33.91	37.44	30.68	10.68	13.23	11.35	11.25
ENSMUSG00000046959	Slc26a1	-1.28264	0.00284176	2.64	4.12	4.66	3.24	1.54	1.67	1.47	1.24
ENSMUSG00000057278	Snrpg	-1.77768	0.00284176	58	117.76	147.01	110.19	27.46	36.53	32.14	24.83
ENSMUSG00000105879	Gm6204	-1.48865	0.00284176	10	16.29	13.22	13.11	4.13	3.27	5.49	6.14
ENSMUSG00000022422	DSCC1	-1.94985	0.00286058	2.8	6.05	8.77	5.52	1.24	1.47	1.53	1.32
ENSMUSG00000022945	Chaf1b	-2.37704	0.00286058	4.56	13	18.09	11.71	2.1	2.08	2.35	1.68
ENSMUSG00000028614	Ndc1	-1.31268	0.00290045	7.83	12.07	14.24	11.64	5.15	4.56	4.8	3.65
ENSMUSG00000073702	Rpl31	-1.55606	0.00292386	66.32	126.43	151.6	130.39	38.75	35.67	40.33	39.77
ENSMUSG00000003038	Hmgn2	-1.26374	0.0029387	104.41	80.54	103.31	79.67	39.89	45.15	42.96	26.91
ENSMUSG00000020869	Lrrc59	-0.913195	0.0029387	86.45	100.59	94.59	97.49	48.88	43.23	50.38	59.89
ENSMUSG00000029722	Agfg2	-1.05216	0.0029387	7.18	9.12	11.36	8.95	3.86	4.5	4.42	4.69
ENSMUSG00000025508	Rplp2	-1.51052	0.00294148	49.48	88.88	105.32	89.86	25.82	33.57	29.09	25.05
ENSMUSG00000036932	Aifm1	-1.25493	0.00294148	13.46	18.13	21.36	15.71	7.1	7.64	8.57	5.43
ENSMUSG00000031750	Il34	1.48947	0.00298157	76.49	44.64	44.06	50.14	180.13	147.84	167.67	105.01
ENSMUSG00000059323	Tonsl	-1.46287	0.00300433	2.96	4.49	6.6	3.75	1.46	1.46	1.61	1.66
ENSMUSG00000044533	Rps2	-1.84697	0.00306212	85.33	185.4	236.26	199.86	40.3	50.17	45.91	48.05
ENSMUSG00000008393	Carhsp1	-1.16791	0.00306587	28.73	37.98	50.16	35.18	16.64	16.89	18.45	14.57
ENSMUSG00000025574	Tk1	-1.65778	0.00306587	13.88	19.52	27.2	17.53	5.08	8.73	6.56	4.48
ENSMUSG00000031403	Dkc1	-1.83037	0.00306587	13.29	26.96	34.09	21.64	5.89	7.76	7.47	4.84
ENSMUSG00000038644	Pold1	-1.48616	0.00306587	5.81	10.11	12.91	10.81	3.22	3.68	3.6	3.12
ENSMUSG00000090553	Snrpe	-1.61214	0.00306587	58.25	98.56	131.86	96.59	34.16	34.3	31.63	22.59
ENSMUSG00000091086	Rpl6l	-1.58615	0.00306587	13.51	25.91	31.9	25.94	7.43	7.75	8.78	7.05
ENSMUSG00000022913	Psmg1	-1.28756	0.00307124	22.82	35.48	39.92	38.2	15.63	12.85	14.91	11.61
ENSMUSG00000027108	Ola1	-1.28873	0.00307124	13.21	18.21	20.47	17.39	8.22	7.98	7.27	5.04
ENSMUSG00000030528	Blm	-1.35977	0.00307124	2.72	4.71	5.43	3.7	1.54	1.64	1.69	1.39
ENSMUSG00000067274	Rplp0	-1.81013	0.00307124	215.2	440.65	595.07	469.49	105.72	134.34	117.48	105
ENSMUSG00000080776	Gm12174	-0.922658	0.00307124	5.39	6.26	6.18	7.18	3.5	3.27	3.58	2.83
ENSMUSG00000001707	Eef1e1	-1.94247	0.00308468	11.28	27.79	34.32	26.45	6.11	5.87	5.68	6.4
ENSMUSG00000018697	Aatf	-0.927724	0.00308468	13.08	16.88	17.33	17.66	8.37	8.86	9.12	7.63
ENSMUSG00000021707	Dhfr	-2.04724	0.00308468	4.42	9.69	14.88	9.29	1.94	2.61	2.12	1.89
ENSMUSG00000022742	Cpox	-2.64913	0.00308468	32	107.87	147.43	92.76	12.43	14.96	16.33	10.04
ENSMUSG00000027184	Caprin1	-0.990529	0.00308468	23.51	26.53	31.04	26.03	12.94	14.95	15.14	11.04
ENSMUSG00000031971	Ccsap	-0.878864	0.00308468	3.02	3.11	3.48	2.98	1.81	1.67	1.93	1.46
ENSMUSG00000041329	Atp1b2	-1.69403	0.00308468	13.33	18.67	23.34	18.35	4.66	7.21	7.76	3.73
ENSMUSG00000044934	Zfp367	-1.54697	0.00308468	4.23	6.16	10.2	6.05	2	1.99	2.29	2.42
ENSMUSG00000010048	Ifrd2	-2.36993	0.00309719	11.4	32.48	43.85	29.54	4.44	6.38	5.77	4.11
ENSMUSG00000023953	Polh	-0.931394	0.00313163	5.13	5.1	6.77	6.68	2.92	3.07	3.07	3.25
ENSMUSG00000034883	Lrr1	-2.6391	0.00313163	2.68	8.88	12.44	8.35	1	1.08	1.52	1
ENSMUSG00000045751	Mms22l	-1.76515	0.00313163	3	5.82	8.44	5.88	1.67	1.41	1.79	1.54
ENSMUSG00000018189	Uchl5	-1.51811	0.00314253	12.51	21.41	30.25	20.09	7.24	6.73	7.51	6.61
ENSMUSG00000056305	Usp39	-1.40696	0.0031456	16.92	28.58	36.32	25.84	9.09	10.51	8.92	10.77
ENSMUSG00000020163	Uqcr11	-1.22094	0.00315543	123.46	197.64	218.12	188.19	72.23	70.02	75.43	88.93
ENSMUSG00000022032	Scara5	1.80271	0.00316485	27.78	18.54	12.84	16.78	71.11	83.84	69.35	39.76
ENSMUSG00000029780	Nt5c3a	-1.33095	0.00316485	15.28	19.65	28.29	19.78	8.7	9.37	8.26	6.23
ENSMUSG00000038510	Rpf2	-1.80621	0.00316485	15.24	26.87	28.93	23.14	7.23	8.26	7.95	3.86
ENSMUSG00000027454	Gins1	-2.58204	0.00317457	6.55	19.13	27.63	14.5	2.88	3.21	2.64	1.6
ENSMUSG00000026786	Apbb1ip	-1.2524	0.00317459	5.94	6.95	8.73	6.8	2.66	3.87	3.27	2.26
ENSMUSG00000006235	Epor	-2.06367	0.00320379	12.95	27.95	37.22	24.97	7.41	4.97	7.33	4.08
ENSMUSG00000025503	Taldo1	-1.77823	0.00320379	56.39	115.68	160.31	112.67	26.79	32.17	29.5	33.48
ENSMUSG00000098318	Lockd	-1.65259	0.00320379	4.17	4.96	5.82	4.37	1.29	1.18	1.31	2.7
ENSMUSG00000022962	Gart	-1.67605	0.00320458	18.67	38.23	46.14	36.39	9.4	11.78	11.61	8.94
ENSMUSG00000032459	Mrps22	-1.39969	0.00320754	6.37	9.88	11.52	11.28	4.14	4.05	3.66	2.75
ENSMUSG00000085723	Gm15915	-3.35485	0.00320754	3.24	18.01	20.76	19.18	1.36	1.13	1.38	1
ENSMUSG00000028089	Chd1l	-1.50609	0.0032115	4.85	8.1	10.46	8.58	2.11	2.95	2.93	2.97
ENSMUSG00000106252	Mir684-1	-1.72598	0.0032115	2.15	2.6	5.79	3.7	1	1	1	1
ENSMUSG00000026020	Nop58	-1.7128	0.00322193	4.74	10.29	11.25	8.95	2.93	2.82	2.64	1.95
ENSMUSG00000061479	Snrpa	-0.933125	0.00322193	21.13	24.68	31.03	25.3	13.57	12.64	14.24	12.61
ENSMUSG00000038759	Nup205	-1.13996	0.00322253	5.16	8.41	8.68	7.24	3.39	3.34	3.45	2.96
ENSMUSG00000044229	Nxpe4	-1.13398	0.00322253	3.74	5.05	6.2	4.73	2.2	2.64	1.93	2.13
ENSMUSG00000068039	Tcp1	-1.36957	0.00322253	44.23	76.57	91.51	73.66	27.09	27.91	28.87	23.46
ENSMUSG00000029186	Pi4k2b	-1.51223	0.00322759	8.4	13.04	19.4	13.34	4.65	5.11	4.87	3.7
ENSMUSG00000059824	Dbp	1.53459	0.00325335	11.44	7.24	5.27	6.39	23.43	21.18	24.5	16.16
ENSMUSG00000004880	Lbr	-1.70478	0.00325922	35.16	64.2	97.16	60.76	18.89	20.63	19.07	15.88
ENSMUSG00000021270	Hsp90aa1	-1.77843	0.00325922	39.24	79.37	105.61	66.89	16.92	22.1	24.5	17.34
ENSMUSG00000027018	Hat1	-1.92114	0.00325922	20.27	49.21	61.59	41.29	11.93	11.33	10.25	8.9
ENSMUSG00000029363	Rfc5	-1.39454	0.00325922	16.23	26.97	35.47	24.01	9.98	9.65	9.75	8.31
ENSMUSG00000069682	Gm10275	-1.52226	0.00325922	14.65	30.17	33.36	26.49	7.92	8.63	9.39	8.94
ENSMUSG00000005354	Txn2	-1.05075	0.00326919	24.59	34.18	40.32	31.49	16.76	15.3	15.89	14.22
ENSMUSG00000028671	Gale	-1.15879	0.0032942	5.33	6	8.01	6.51	2.44	2.48	3.03	3.66
ENSMUSG00000032279	Idh3a	-1.53189	0.00334108	18.23	34.81	39.98	28.3	9.68	12.25	10.51	8.24
ENSMUSG00000001249	Hpn	-2.40739	0.00337658	2.7	8.98	11.5	6.58	1.33	1.35	1.29	1
ENSMUSG00000007080	Pole	-1.27614	0.00337658	2.2	3.42	4.47	3.3	1.41	1.33	1.41	1.22
ENSMUSG00000013701	Timm23	-1.29461	0.00337658	24.04	43.03	47.64	37.9	14.66	16.15	14.63	14.89
ENSMUSG00000014226	Cacybp	-1.54663	0.00337658	39.4	80.32	88.34	66.17	22.33	25.59	24.13	18.42
ENSMUSG00000020527	Myo19	-0.783223	0.00337658	3.97	4.57	4.77	4.43	2.44	2.72	2.71	2.43
ENSMUSG00000021811	Dnajc9	-1.73356	0.00337658	21.73	42.37	60.11	40.58	13.44	11.77	12.03	9.65
ENSMUSG00000025362	Rps26	-1.68556	0.00337658	67.66	140.42	169.92	148.08	32.78	40.19	38.92	43.55
ENSMUSG00000027510	Rbm38	-1.94079	0.00337658	3.66	6.01	10.81	7.27	1.46	2.33	1.72	1.36
ENSMUSG00000028010	Gar1	-1.91434	0.00337658	19.61	43	50.1	38.85	8.18	12.71	11.3	6.92
ENSMUSG00000030546	Plin1	-1.91592	0.00337658	9.33	3.53	3.65	3.34	1.25	1.04	1.19	1.28
ENSMUSG00000030612	Mrpl46	-1.24857	0.00337658	19.34	34.49	35.32	30.81	12.96	11.97	11.13	13.19
ENSMUSG00000033970	Rfc3	-1.47189	0.00337658	9.16	14.86	21.27	14.34	5.46	5.27	5.59	4.36
ENSMUSG00000034028	Cd226	-1.23134	0.00337658	3.69	3.81	5.43	4.73	1.44	2.44	1.78	1.9
ENSMUSG00000038046	Mrm3	-1.30868	0.00337658	5.45	9.67	9.66	8.62	3.87	3.12	3.51	2.75
ENSMUSG00000038685	Rtel1	-0.850605	0.00337658	5.3	5.93	7.07	6.36	3.12	3.62	3.45	3.43
ENSMUSG00000042462	Dctpp1	-1.57484	0.00337658	20.34	35.75	46.22	35.54	9.86	10.81	9.66	14.73
ENSMUSG00000058443	Rpl10	-1.10755	0.00337658	6.48	9.68	10.42	7.9	3.43	4.38	4.24	3.76
ENSMUSG00000064057	Scgb3a1	1.46285	0.00337658	3.57	2.54	2.53	2.32	7.52	9.68	8.74	4.83
ENSMUSG00000078193	Gm2000	-1.4108	0.00337658	63.55	107.29	121.64	113.24	40.14	30.16	34.58	44.89
ENSMUSG00000089762	Ier5l	1.12728	0.00337658	8.27	6.55	5.28	5.78	11.79	15.49	16.23	12.7
ENSMUSG00000029657	Hsph1	-1.55282	0.00338875	5.32	9.84	12.46	10.15	3.49	3.33	2.98	2.58
ENSMUSG00000029730	Mcm7	-2.2934	0.00338875	21.06	56.05	83.23	53.25	10.06	11.54	10.69	7.3
ENSMUSG00000030515	Tarsl2	-1.56328	0.00338875	2.09	4.03	5.21	4.06	1.17	1.2	1.31	1.27
ENSMUSG00000030611	Mrps11	-0.902564	0.00338875	12.58	15.88	17.1	14.45	8.99	7.35	8.2	7.46
ENSMUSG00000021175	Cdca7l	-2.31965	0.00341067	3.37	9.76	13.18	9.17	1.2	1.73	1.64	1.88
ENSMUSG00000045160	Bola3	-1.20676	0.00342433	18.44	27.38	35.66	23.7	11.56	10.88	11.34	10.54
ENSMUSG00000003868	Ruvbl2	-1.49246	0.00344294	15.81	30.13	34.45	28.88	9.41	10.84	9.64	7.69
ENSMUSG00000005683	Cs	-1.05086	0.00344294	31.99	44.82	54.61	45.22	21.19	21.34	21.03	20.21
ENSMUSG00000021361	Tmem14c	-2.16	0.00344294	111.05	262.93	382.85	255.82	55.82	59.12	60.71	35.78
ENSMUSG00000025364	Pa2g4	-1.6595	0.00344294	19.88	40.53	50.47	40.61	10.19	12.62	12.83	10.05
ENSMUSG00000026729	4930562F07Rik	-0.907724	0.00344294	15.08	14.02	19.57	16.24	8.53	9.68	8.06	8.15
ENSMUSG00000028684	Urod	-1.47692	0.00344294	29.65	50.91	71.05	49.07	17.69	17.21	18.71	15.39
ENSMUSG00000037152	Ndufc1	-0.886143	0.00344294	71.76	96.5	100.09	89.91	46.64	45.76	50.86	49.2
ENSMUSG00000039356	Exosc2	-1.33029	0.00344294	8.87	16.85	17.26	15.64	6.19	5.47	5.54	5.38
ENSMUSG00000044424	Gm9493	-1.37657	0.00344294	8.61	14.81	17.84	16.34	5.55	4.79	5.75	5.35
ENSMUSG00000078126	Rpl23a-ps3	-1.265	0.00344294	24.22	38.47	45.7	36.29	16.18	16.6	13.58	12.7
ENSMUSG00000001674	Ddx18	-0.95001	0.00345856	21.21	28.08	30.8	27.41	13.39	15.54	13.99	12.4
ENSMUSG00000025630	Hprt	-1.22857	0.00345856	111.16	182.95	205.83	176.71	72.74	63.78	66.45	79.57
ENSMUSG00000030189	Ybx3	-2.01349	0.00345856	62.4	141.27	171.86	129.51	28.77	40.04	32.8	19.54
ENSMUSG00000032420	Nt5e	1.62227	0.00345856	5.77	3.71	4.16	3.17	16.95	13.75	13.86	7.85
ENSMUSG00000038845	Phb	-0.889957	0.00345856	33.86	38.22	42.21	36.08	22.47	19.03	22.54	17.34
ENSMUSG00000040945	Rcc2	-1.98304	0.00345856	15.8	39.8	46.26	34.98	5.92	8.94	8	9.84
ENSMUSG00000052798	Nup107	-1.41634	0.00345856	12.81	23.24	28.63	20.68	7.68	8.12	8.19	6.8
ENSMUSG00000056656	Apol8	-2.12951	0.00345856	2.43	5.48	8.68	5.8	1.12	1.04	1.57	1
ENSMUSG00000051220	Ercc6l	-1.85969	0.00346171	2.19	4.62	6.87	4.46	1	1.24	1.31	1.1
ENSMUSG00000004264	Phb2	-1.71265	0.00346353	32.01	72.7	85.22	66.91	17.15	19.66	20.42	16.7
ENSMUSG00000024997	Prdx3	-1.52085	0.00346577	79.24	147.18	198.99	142.38	48.32	46.66	47.47	45.53
ENSMUSG00000026750	Psmb7	-0.945427	0.00346577	32.23	38.19	49.07	42.59	20.91	21.67	21.31	19.37
ENSMUSG00000059791	Nrm	-1.08439	0.00346577	12.08	11.57	17.36	10.55	5.87	6.27	6.54	5.26
ENSMUSG00000027597	Ahcy	-1.74213	0.00348042	5.06	11.06	14.12	11.03	3.25	2.73	2.96	2.65
ENSMUSG00000000244	Tspan32	-1.89606	0.00348537	2.79	6.8	8.55	5.7	1.25	1.56	1.42	1.74
ENSMUSG00000028247	Coq3	-1.04411	0.00348537	6.22	8.96	10.22	7.77	4.01	4.1	3.57	4.17
ENSMUSG00000105987	AI506816	-1.47583	0.00349131	22.93	40.66	47.33	43.03	10.99	13.57	12.64	16.83
ENSMUSG00000020708	Psmc5	-0.930618	0.00350841	76.43	104.91	112.23	100.52	47.51	55.08	51.59	50.76
ENSMUSG00000036751	Cox6b1	-0.882203	0.00350841	277.38	352.71	403.45	335.29	187.71	184.56	187.8	176.24
ENSMUSG00000023089	Ndufa5	-0.846582	0.00350922	77.31	99.04	104.86	92.75	49.87	49.12	54.22	53.62
ENSMUSG00000024844	Banf1	-1.19646	0.00351849	132	201.8	248.47	209.88	88.64	91.18	80.55	77.35
ENSMUSG00000023110	Prmt5	-1.22808	0.00352068	12.51	20.05	21.88	16.49	7.84	7.54	8.53	5.96
ENSMUSG00000025980	Hspd1	-2.09491	0.00352068	56.41	151.71	179.13	134.61	28.39	32.18	33.74	20.1
ENSMUSG00000028330	Ncbp1	-1.30615	0.00352068	18.65	29.84	36.11	27.48	11.38	11.44	12.79	8.87
ENSMUSG00000029614	Rpl6	-1.63423	0.00352068	41.74	89.99	108.32	82.74	24.59	26.68	25.21	21.92
ENSMUSG00000046334	Gm6195	-1.24351	0.00352068	7.94	9.88	9.2	5.43	2.85	3.26	3.45	3.89
ENSMUSG00000078812	Eif5a	-1.36377	0.00352068	262.07	484.52	566.44	456.33	158.2	169.46	165.25	168.89
ENSMUSG00000000384	Tbrg4	-1.45486	0.00352528	4.16	7.75	8.94	7.79	2.59	2.76	2.06	2.7
ENSMUSG00000002257	Def6	-0.769483	0.00352528	8.1	8.83	9.88	9.03	4.98	5.66	5.03	5.33
ENSMUSG00000008683	Rps15a	-1.4547	0.00352528	17.15	31.71	37.69	33.47	9.04	11.71	10.73	10.7
ENSMUSG00000020929	Eftud2	-1.22813	0.00352528	12.33	18.11	23.13	19.29	8.13	8.15	7.95	6.28
ENSMUSG00000022748	Cmss1	-1.0173	0.00352528	18.15	27.1	28.36	26.4	13.41	11.73	11.9	11.72
ENSMUSG00000024184	Pdia2	-2.79286	0.00352528	3.27	9.33	20.23	10.92	1.19	1.5	1.53	1.07
ENSMUSG00000025930	Msc	1.99661	0.00352528	5.44	3.27	2.69	2.22	13.84	18.63	13.73	7.61
ENSMUSG00000032518	Rpsa	-1.61032	0.00352528	60.95	125.03	158.05	128.9	35.23	38.16	35.57	37.36
ENSMUSG00000033047	Eif3l	-1.06744	0.00352528	57.2	80.11	100.92	80.4	36.41	36.44	38.25	37.98
ENSMUSG00000037466	Tedc1	-1.35338	0.00352528	3.14	4.61	5.26	4.42	1.46	1.55	1.43	2.44
ENSMUSG00000038690	Atp5j2	-0.954379	0.00352528	35.7	45.2	55.03	42.5	22.51	23.44	24.39	20.8
ENSMUSG00000055760	Gemin6	-1.67854	0.00352528	11.86	22.47	26.67	22.1	6.5	5.24	4.98	8.82
ENSMUSG00000073640	Rpl27-ps3	-1.54402	0.00352528	11.11	22.29	23.06	20.88	4.93	6.71	7.9	6.31
ENSMUSG00000086583	Gm15500	-1.59827	0.00352528	14.71	28.43	37.74	29.16	7.9	9.83	7.95	8.87
ENSMUSG00000035960	Apex1	-1.18398	0.0035348	32.49	42.38	52.17	36.26	17.27	20.07	20.6	13.69
ENSMUSG00000046865	Fbl	-1.86791	0.0035348	9.2	22.33	26.72	20.97	4.37	5.33	6.16	4.52
ENSMUSG00000031683	Lsm6	-0.93359	0.00353712	15.52	20.96	23.91	20.89	10.65	10.26	10.56	10.58
ENSMUSG00000039004	Bmp6	1.43364	0.00353712	75	43.41	38.29	46.06	156.78	123.32	156.41	101.1
ENSMUSG00000003585	Sec14l2	-2.06661	0.00354111	4.55	9.2	16.06	12.05	2.54	1.94	2.63	2.03
ENSMUSG00000028693	Nasp	-1.78388	0.00354111	7.24	16.24	19.84	13.26	4.09	4.38	4.22	2.91
ENSMUSG00000055675	Kbtbd11	1.01268	0.00354111	3.82	3.13	2.8	3.35	7.69	6.39	7.26	5.21
ENSMUSG00000071415	Rpl23	-1.58256	0.00354111	63.01	127.94	155.31	130.01	36.7	39.52	33.21	42
ENSMUSG00000080893	Ndufa12-ps	-1.6642	0.00354111	53.61	88.02	47.45	69.49	28.47	12.91	18.17	23.09
ENSMUSG00000047139	Cd24	-2.78216	0.0035618	68.46	196.7	284.25	169.16	17.74	17.81	18.97	48.25
ENSMUSG00000018293	Pfn1	-0.986119	0.00357046	311.67	393.32	473.23	387.66	192.26	225.18	198.62	169.87
ENSMUSG00000026019	Wdr12	-1.38315	0.00357046	3.37	6.29	6.87	5.94	1.85	2.17	2.45	1.9
ENSMUSG00000028416	Bag1	-0.927249	0.00357046	106.66	129.36	164.45	127.01	64.62	70.4	69.79	69.41
ENSMUSG00000058838	Rps27a-ps2	-1.16351	0.00357046	4.5	4.84	6.19	4.68	1.94	2.85	1.75	2.59
ENSMUSG00000027635	Dsn1	-1.26263	0.00357749	5.55	8.72	10.57	7.2	3.82	3.06	3.42	2.78
ENSMUSG00000024588	Fech	-1.275	0.00358289	74.14	81.59	111.34	72.13	39.52	37.67	39.48	24.1
ENSMUSG00000025134	Alyref	-1.47433	0.00358356	39.39	77.44	92.34	73.2	25.23	26.15	23.65	22.17
ENSMUSG00000057541	Pus7	-0.926878	0.00358356	4.77	5.52	6.16	5.79	2.83	3.4	3.1	2.41
ENSMUSG00000019813	Cep57l1	-0.854229	0.00361305	2.62	3.57	3.55	3.22	1.73	1.86	1.83	1.7
ENSMUSG00000021116	Eif2s1	-1.56	0.00361305	21.84	44.8	53.12	42.59	12.93	14.69	13.73	11.23
ENSMUSG00000034024	Cct2	-1.35985	0.00361305	42.74	79.4	92.62	73.12	27.28	27.57	28.51	24.7
ENSMUSG00000041697	Cox6a1	-0.881615	0.00361305	253.5	292.98	339.09	285.74	173.03	154.82	171.35	136.05
ENSMUSG00000079435	Rpl36a	-1.40637	0.00361305	41.58	72.99	79.45	73.7	22.08	22.23	22.38	32.77
ENSMUSG00000018740	Slc25a35	-0.925565	0.00361418	6.82	8.74	8.92	9.27	3.91	4.18	5.16	4.49
ENSMUSG00000022360	Atad2	-1.88085	0.003621	6.2	12.4	19.04	10.12	2.58	3.91	3.18	2.51
ENSMUSG00000024359	Hspa9	-1.22854	0.003621	52.54	92.16	101.37	85.4	35.47	35.08	35.38	31.58
ENSMUSG00000026669	Mcm10	-2.18047	0.003621	2.51	7.05	9.51	7.69	1.29	1.49	1.34	1.19
ENSMUSG00000026914	Psmd14	-1.10208	0.003621	40.01	53.23	67.21	54.53	25.37	27.55	26.01	20.22
ENSMUSG00000029066	Mrpl20	-1.13952	0.003621	42.7	64.29	73.36	63.38	30.62	25.3	29.75	23.51
ENSMUSG00000030045	Mrpl19	-0.936016	0.003621	6.26	8.28	8.87	8.19	4.34	4.63	3.79	3.69
ENSMUSG00000001416	Cct3	-1.27937	0.00362442	27.75	43.01	50.59	42.89	17.78	18.31	18.23	12.57
ENSMUSG00000006442	Srm	-1.69104	0.00362442	38.48	79.34	79.94	88.17	17.22	19.97	19.39	29.69
ENSMUSG00000029777	Gars1	-1.19848	0.00362442	37.79	59.97	66.99	58.39	21.2	23.71	21.96	28.95
ENSMUSG00000029922	Mkrn1	-0.958354	0.00362442	39.31	39.34	50.31	37.27	22.67	24.16	21.48	17.29
ENSMUSG00000030007	Cct7	-1.40323	0.00362442	29.78	57.09	67.39	54.04	18.23	18.48	19.6	19.16
ENSMUSG00000038005	Hpf1	-1.26571	0.00362442	10.94	16.37	21.02	16.42	6.78	7.6	6.81	5.27
ENSMUSG00000074656	Eif2s2	-1.09884	0.00362442	14.44	19.66	24.95	20.46	7.91	8.87	9.52	10.31
ENSMUSG00000109291	Gm2814	0.966375	0.00362442	1.85	1.9	1.57	1.73	3.28	4.25	3.63	2.75
ENSMUSG00000021290	Atp5mpl	-1.04875	0.00362717	79.38	110.58	119.95	111.06	53.19	42.76	47.06	59.65
ENSMUSG00000024053	Emilin2	-2.63878	0.00362717	8.89	24.83	41.37	28.77	3.43	5.53	3.82	2.41
ENSMUSG00000032456	Nmnat3	-1.37569	0.00362717	3.16	5.37	6.85	4.9	2.1	1.62	1.75	2.11
ENSMUSG00000034248	Gm16867	-1.45014	0.00363714	10.33	7.12	11.24	6.63	3.5	3.3	3.96	2.15
ENSMUSG00000059363	Fxn	-1.93937	0.00363714	7.27	18.85	24.96	15.59	4.1	3.84	4.13	3.79
ENSMUSG00000021115	Vrk1	-1.66858	0.00367013	9.6	20.36	26.78	17.7	5.11	6.07	5.92	4.94
ENSMUSG00000028717	Tal1	-2.27993	0.00367013	2.3	7.33	9.6	6.67	1.13	1.37	1.15	1.09
ENSMUSG00000038736	Nudcd1	-0.817943	0.00367013	10.74	13.4	14.65	12.56	6.85	7.28	7.38	7.45
ENSMUSG00000063694	Cycs	-1.33383	0.00367013	22.17	37.18	45.95	34.9	12.33	13.1	12.3	16.48
ENSMUSG00000020124	Usp15	-1.20138	0.00370065	4.46	6.48	8.62	5.63	2.74	2.81	2.82	2.31
ENSMUSG00000026709	Dars2	-1.06932	0.00371283	6.3	9.41	10.51	9.3	4.69	4.31	3.82	3.87
ENSMUSG00000030493	Faap24	-1.09971	0.00371283	10.4	16.43	16.18	15.38	5.97	8.1	6.24	6.68
ENSMUSG00000036371	Serbp1	-1.32644	0.00371283	11.93	20.31	24.81	18.75	7.49	7.92	7.94	6.05
ENSMUSG00000003438	Timm50	-1.30683	0.00372398	18.31	30.39	38.99	31.24	11.91	11.85	12.41	10.33
ENSMUSG00000020280	Pus10	-0.964951	0.00372398	6.99	9.51	10.65	9.54	4.29	4.65	5.3	4.4
ENSMUSG00000020988	L2hgdh	-1.31055	0.00372398	4.96	7.29	9.79	7.92	3.22	3.5	2.75	2.39
ENSMUSG00000028455	Stoml2	-0.978555	0.00372398	26.29	35.82	42.06	32.03	17.44	17.59	17.87	15.35
ENSMUSG00000031948	Kars1	-0.970218	0.00372398	18.87	27.44	29.39	23.52	12.35	11.7	12.4	13.56
ENSMUSG00000044573	Acp1	-1.35827	0.00372398	20.26	34.09	45.05	30.4	10.92	13.25	13.25	11.42
ENSMUSG00000048439	Nupl2	-0.936232	0.00372398	4.05	4.9	6.27	5.26	2.81	2.78	2.53	2.47
ENSMUSG00000058558	Rpl5	-1.55308	0.00372398	44.17	89.37	107.53	84.78	28.15	28.35	28.26	21.52
ENSMUSG00000031432	Prps1	-1.15078	0.00373405	31.84	48.54	52.51	44.96	22.34	21.06	20.64	15.46
ENSMUSG00000020340	Cyfip2	-1.19778	0.0037369	9.35	10.51	15.17	10.08	4.05	4.11	5.48	5.95
ENSMUSG00000019989	Enpp3	1.55951	0.00373997	6.42	3.46	4.14	3.24	14.58	13.73	13.87	8.1
ENSMUSG00000026260	Ndufa10	-0.948668	0.00373997	28.48	37.72	44.13	37.96	19.51	19.34	20.24	16.98
ENSMUSG00000032350	Gclc	-1.44624	0.00373997	15.19	25.7	37.12	27.08	8.88	10.21	8.83	8.89
ENSMUSG00000034773	Hrob	-1.65433	0.00373997	2.13	4.27	5.23	4.91	1.07	1.57	1.19	1.19
ENSMUSG00000018848	Rars	-1.09748	0.00376544	18.55	27.05	30.65	26.01	11.81	13.63	12.22	9.7
ENSMUSG00000029551	Psmg3	-1.00326	0.00376544	5.19	7.01	7.64	7.48	3.15	3.81	3.7	2.9
ENSMUSG00000030662	Ipo5	-1.53563	0.00376544	14.28	22.96	32.78	23.16	7.88	8.71	9.2	5.58
ENSMUSG00000032058	Ppp2r1b	-1.60484	0.00376544	13.73	27.84	31.71	25.32	8.62	8.38	8.88	5.59
ENSMUSG00000032586	Traip	-1.58072	0.00376544	2.38	4.51	6.36	4.68	1.52	1.53	1.31	1.31
ENSMUSG00000037020	Wdr62	-1.09452	0.00376544	2.25	3.71	3.73	3.69	1.42	1.61	1.52	1.59
ENSMUSG00000037376	Trmt6	-1.02915	0.00376544	7.02	9.55	11.57	9.12	4.01	5.15	4.55	4.34
ENSMUSG00000039183	Nubp2	-1.24147	0.00376544	34.8	58.48	69.52	60.06	23.17	24.8	22.08	21.43
ENSMUSG00000040688	Tbl3	-0.856831	0.00376544	8.74	11.08	12.11	10.37	5.79	6.49	5.53	5.44
ENSMUSG00000040918	Slc19a2	-1.0148	0.00376544	3.66	5.28	5.15	4.9	2.02	2.65	2.64	2.07
ENSMUSG00000045538	Ddx28	-0.789471	0.00376544	7.5	8.44	9.11	9.12	5.13	4.95	5.31	4.37
ENSMUSG00000081359	Cox20b	-0.741964	0.00376544	3.24	3.21	3.33	3.5	1.93	1.98	2.24	1.81
ENSMUSG00000107383	Gm4366	-1.24771	0.00376544	7.64	14.15	12.94	13.23	4.07	5.34	5.17	5.18
ENSMUSG00000003429	Rps11	-1.58342	0.00377214	246.86	517.17	639.02	544.03	152.81	156.51	146.47	157.09
ENSMUSG00000059355	Wdr83os	-0.756126	0.00377214	66.19	61.86	63.46	62.44	43.05	36.41	37.78	33.67
ENSMUSG00000078652	Psme3	-1.24802	0.00377214	48.51	81.57	98.96	79.43	32.71	30.77	33.74	28.78
ENSMUSG00000031984	2810004N23Rik	-0.873031	0.00378089	8.08	9.1	10.07	10.1	4.48	5.79	5.57	4.6
ENSMUSG00000032028	Nxpe2	-2.37712	0.00378089	8.37	21.8	32.55	17.94	2.82	5.11	4.32	2.35
ENSMUSG00000040952	Rps19	-1.33856	0.00378089	44.07	72.5	91.75	82.93	25.35	28	25.85	32.39
ENSMUSG00000063696	Gm8730	-1.12744	0.00378089	3.75	5.14	6.23	5.58	1.86	2.69	2.47	2.38
ENSMUSG00000106847	Peg13	1.15054	0.00378089	13.66	9.04	9.08	11.24	25.49	24.94	27.28	17.65
ENSMUSG00000032381	Ciao2a	-1.40036	0.00378452	74.73	134.86	174.25	135.5	48.94	48.68	48.11	42.76
ENSMUSG00000027227	Sord	-1.19199	0.00379782	17.28	19.33	28.01	18.28	9.43	9.68	10.31	6.67
ENSMUSG00000097195	Snhg5	-1.51692	0.00379782	17.2	34.24	41.34	30.79	9.73	10.2	12.54	8.98
ENSMUSG00000030512	Snrpa1	-1.24572	0.00379838	19.22	32.68	36.19	31.85	11.86	14.24	12.96	10.46
ENSMUSG00000026107	Nabp1	-1.18705	0.00380066	4.39	5.08	7.94	6.18	2.34	3.06	2.55	2.23
ENSMUSG00000032187	Smarca4	-0.804112	0.00380066	13.96	15.68	19.09	16.21	8.76	9.66	9.31	9.25
ENSMUSG00000025781	Atp5f1c	-0.841222	0.00382108	129.52	168.3	185.02	163.77	91.99	88.16	91.52	86.38
ENSMUSG00000032131	Abcg4	-1.71387	0.00382108	3.09	7.1	8.9	6.56	1.95	1.74	2	1.63
ENSMUSG00000041278	Ttc1	-0.84818	0.00382108	24.81	29.28	31.77	26.4	14.92	15.99	17.84	13.63
ENSMUSG00000095567	Noc2l	-1.85936	0.00382108	24.46	63.79	72.18	52.93	13.55	14.36	16.35	10.81
ENSMUSG00000027999	Pla2g12a	-2.0155	0.00382174	11.18	31.29	39.36	27.27	5.83	5.64	5.79	7.38
ENSMUSG00000028741	Mrto4	-1.84064	0.00383367	10.28	26.63	29.34	24.69	5.69	5.79	7.33	4.99
ENSMUSG00000037710	Cisd1	-1.02208	0.00383367	53.41	79.92	87.76	73.46	32.98	35.8	34.17	40.1
ENSMUSG00000020359	Phykpl	-1.24965	0.00383809	20.61	34.46	40.47	33.73	12.47	15.15	13.91	11.54
ENSMUSG00000028393	Alad	-2.38819	0.00383809	32.66	101.93	133.43	85.69	15.04	11.54	12.79	22.83
ENSMUSG00000074743	Thbd	1.93108	0.00383809	34.03	17.14	13.74	15.45	75.26	105.61	73.65	44.73
ENSMUSG00000006456	Rbm14	-0.9523	0.00385346	9.4	12.58	14.24	11.32	6.45	5.53	6.82	5.59
ENSMUSG00000007050	Lsm2	-1.56478	0.00386151	10.6	21.83	27.67	21.07	5.69	6.84	6.92	6.54
ENSMUSG00000030688	Stard10	-2.76137	0.00386151	9.76	36.65	56.66	33.63	3.91	4.36	3.19	5.93
ENSMUSG00000056643	Chst13	-1.10187	0.00386151	2.35	2.75	3.71	3.5	1.4	1.52	1.63	1.14
ENSMUSG00000029447	Cct6a	-1.33654	0.00390874	66.81	103.81	122.38	100.72	38.94	47.05	41.88	27.39
ENSMUSG00000015452	Ager	1.47424	0.00392084	6.78	3.55	3.59	3.95	10.6	15.98	13.18	9.11
ENSMUSG00000038412	Higd1a	-0.852509	0.00392084	17.44	23.29	24.8	23.7	12.3	11.82	12.27	12.59
ENSMUSG00000021868	Ppif	-0.916525	0.00393627	7.54	10.13	11.13	9.47	4.95	5.38	5.4	4.41
ENSMUSG00000024966	Stip1	-1.30274	0.00396535	41.48	74.76	88.61	70.88	27.55	25.93	29.61	24.86
ENSMUSG00000024120	Lrpprc	-1.00681	0.0039843	4.78	6.39	7.33	6.01	3.11	2.91	3.59	2.54
ENSMUSG00000024164	C3	2.94938	0.0039843	79.33	63.78	21.58	34.85	284.09	779.04	354.22	172.78
ENSMUSG00000026234	Ncl	-1.60996	0.0039843	24.3	52.71	61.18	40.95	13.83	16.65	14.58	11.01
ENSMUSG00000033307	Mif	-1.25945	0.0039843	87.16	150.5	156.54	162.99	54.54	53.42	68.5	51.05
ENSMUSG00000041870	Ankrd13a	-1.59912	0.0039843	24.02	48.67	62.67	47.06	14.43	16.77	14.58	11.6
ENSMUSG00000042354	Gnl3	-1.58577	0.0039843	27.75	68.84	64.87	55.16	15.03	19.78	16.66	17
ENSMUSG00000048007	Timm8a1	-2.23549	0.0039843	6.23	19.08	21.1	17.72	2.2	4.49	3.21	2.85
ENSMUSG00000050608	Micos10	-1.13323	0.0039843	42.22	62.62	81.55	63.06	27.5	27.71	29.7	25.95
ENSMUSG00000110547	Gm29773	-0.948274	0.0039843	3.56	4.27	5.06	3.58	1.93	2.37	2.31	1.88
ENSMUSG00000008226	Scrn3	-1.35896	0.00402618	6.88	9.61	13.68	10.64	3.9	4.17	4.78	2.86
ENSMUSG00000014859	E2f4	-1.95526	0.00402618	40	104.99	134.77	91.47	21.35	23.07	26.53	17.52
ENSMUSG00000036285	Noa1	-1.40085	0.00402618	6.69	10.32	12.42	9.95	3.93	4.46	4.07	2.46
ENSMUSG00000064326	Siva1	-1.32329	0.00402618	15.92	22.46	30.5	22.01	9.11	9.94	10.53	6.42
ENSMUSG00000020089	Ppa1	-1.597	0.00403017	20.56	35.5	34.64	39.7	8.89	7.34	11.95	15.37
ENSMUSG00000084349	Rpl3-ps1	-1.16893	0.00403017	17.95	28.43	35.68	28.6	11.35	12.54	11.9	12.03
ENSMUSG00000021243	Fcf1	-1.12816	0.00404669	41.53	65.03	74.09	63.41	28.05	31.05	27.32	23.36
ENSMUSG00000059534	Uqcr10	-0.99429	0.00404669	153.99	218.01	260.7	209.01	106.37	100.76	111.13	97.52
ENSMUSG00000063316	Rpl27	-1.59683	0.00404669	71.89	155.25	188.83	162.67	41.27	44.4	45.8	48.8
ENSMUSG00000109523	Gdf1	1.13569	0.00404669	2.25	1.61	1.41	2.24	4.75	4.34	3.36	3.85
ENSMUSG00000006057	Atp5mc1	-1.4128	0.00404797	20.98	42.49	46.18	39.5	13.1	11.85	13.37	15.59
ENSMUSG00000024181	Mrpl28	-1.1739	0.00404797	38.55	57.5	75.18	64.41	25.41	23.64	28.02	24.61
ENSMUSG00000030884	Uqcrc2	-1.04916	0.00404797	52.02	75.05	89.48	67.59	34.13	37.55	34.13	29.44
ENSMUSG00000040616	Tmem51	1.58906	0.00404797	19.15	11.52	9.15	9.61	44.72	36.26	40.99	23.91
ENSMUSG00000090862	Rps13	-1.38162	0.00404797	44.8	87.06	101.58	83.25	30.24	28.31	26.73	31.27
ENSMUSG00000022471	Xrcc6	-1.34001	0.00405457	8.89	15.95	19.79	15.8	5.76	6.09	6.07	5.07
ENSMUSG00000031628	Casp3	-1.96548	0.00405457	10.06	29.66	34.92	23.76	6.24	5.52	5.93	5.21
ENSMUSG00000012848	Rps5	-1.62961	0.00405749	84.69	189.14	227.4	193.17	50.9	53.89	48.12	58.15
ENSMUSG00000015176	Nolc1	-1.65163	0.00405749	15.86	36	42.59	32.91	9.75	10.73	10.09	7.78
ENSMUSG00000001552	Jup	1.56453	0.00406378	9.23	5.42	4.73	4.34	18.18	20.7	18.37	11.37
ENSMUSG00000001380	Hars1	-1.40568	0.00406662	36.99	71.98	88.96	66.3	22.93	23.27	24.53	24.35
ENSMUSG00000015749	Anp32e	-1.26202	0.00406662	41.57	70.52	89.55	65.58	26.25	24.86	28.56	27.92
ENSMUSG00000018770	Atp5mc3	-0.860885	0.00406662	149.65	201.16	218.69	194.83	108.42	97.22	105.17	106.35
ENSMUSG00000018882	Mrpl45	-1.13763	0.00406662	14.91	22.11	25.52	17.39	9.47	10.09	9.1	7.18
ENSMUSG00000032397	Tipin	-1.86862	0.00406662	39.74	97.73	133.18	88.12	24.87	24.92	21.36	19.36
ENSMUSG00000058546	Rpl23a	-1.22592	0.00406662	97.6	167.99	192.98	156.06	65.61	68.76	67.18	54.43
ENSMUSG00000067121	Gm7027	-1.55255	0.00406662	6.69	14.6	16.98	10.44	3.61	4.01	4.5	3.59
ENSMUSG00000074578	Zfas1	-1.1273	0.0040779	7.75	11.72	13.91	11.07	4.92	5.55	5.42	4.15
ENSMUSG00000061787	Rps17	-1.42394	0.00408678	82.37	168.96	183.45	168.96	51.11	52.34	51.28	60.67
ENSMUSG00000020706	Ftsj3	-1.57518	0.00409833	11.17	24.73	28.93	24.6	6.74	7.75	7.19	6.64
ENSMUSG00000029415	Sdad1	-0.995827	0.00409833	4.2	5.74	6.74	5.51	2.46	3.19	2.84	2.54
ENSMUSG00000037580	Gch1	-0.899116	0.00409833	2.91	2.11	2.42	2.44	1.38	1.56	1.19	1.17
ENSMUSG00000041506	Rrp9	-0.911297	0.00410412	8.04	9.82	10.25	10.67	4.28	5.78	5.8	4.81
ENSMUSG00000047215	Rpl9	-1.19912	0.00410412	52.84	82.75	100.43	80.05	35.43	35.52	37.09	27.1
ENSMUSG00000024683	Mrpl16	-1.33941	0.00411263	21.48	45.78	42.36	39.76	13.93	12.77	15.25	14.89
ENSMUSG00000050410	Tcf19	-0.999303	0.00412473	20.87	20.91	27.84	20.73	11.67	13.14	11.89	8.65
ENSMUSG00000020180	Snrpd3 ENSMUSG00000020180	-1.24442	0.00413442	18.91	33.85	37.26	29.69	11.57	13.2	13.83	10.64
ENSMUSG00000020514	Mrpl22	-1.07836	0.00413442	31.04	43.64	56.8	44.8	19.82	19.05	23.05	19.92
ENSMUSG00000021474	Sfxn1	-1.15913	0.00413442	12.76	19.72	24.09	19.37	8.23	8.92	9.16	7.02
ENSMUSG00000030983	Bccip	-0.916568	0.00413442	49.38	67.27	75.85	63.89	33	36.52	34.7	30.32
ENSMUSG00000033845	Mrpl15	-1.05775	0.00413442	7.96	10.83	12.19	10.85	5.54	5.6	5.11	3.83
ENSMUSG00000039515	Ptpa	-0.960307	0.00413442	26.83	34.83	44.32	32.73	17.19	18.24	18.62	16.2
ENSMUSG00000024896	Minpp1	-1.84821	0.00415228	35.44	85.34	115.02	76.7	19.54	22.76	22.27	16.03
ENSMUSG00000025358	Cdk2	-1.10137	0.00416092	10.36	13.22	19.18	13.87	6.5	6.52	7.18	5.65
ENSMUSG00000042155	Klhl23	-1.62308	0.00416092	3.44	5.86	7.72	5.43	1.59	2.34	2.12	1.19
ENSMUSG00000056076	Eif3b	-1.28345	0.00416092	47.12	81.01	97.28	76.33	28.13	34.6	32.4	25.6
ENSMUSG00000010406	Mrpl52	-0.994793	0.00416725	55.04	74.12	82.75	76.9	34.99	42.51	37.05	29.87
ENSMUSG00000025027	Xpnpep1	-1.12468	0.00416725	15.32	22.38	28.9	19.87	9.92	9.26	10.91	8.69
ENSMUSG00000026496	Parp1	-1.45039	0.00416725	9.4	18.16	20.89	16.95	5.31	5.28	5.14	7.52
ENSMUSG00000048758	Rpl29 ENSMUSG00000048758	-1.61401	0.00416725	41.2	88.94	109.85	93.81	25.3	23.95	23.74	29.9
ENSMUSG00000097462	9530026P05Rik	1.25613	0.00416725	1.76	1.26	1.22	1.22	3.85	4.06	3.11	2.21
ENSMUSG00000027342	Pcna	-1.91983	0.00416839	40.11	93.61	135.13	88.59	23.39	26.4	21.88	16.23
ENSMUSG00000027490	E2f1	-1.92674	0.00416839	4.3	10.46	13.77	8.84	2.11	1.75	2.26	3.14
ENSMUSG00000032330	Cox7a2	-0.947122	0.00416839	133.47	177.37	203.94	180.33	84.52	84.28	83.8	105.55
ENSMUSG00000107176	Gm9794	-1.50267	0.00416839	84.25	180.52	195.53	176.8	50.36	49.41	50.48	64.92
ENSMUSG00000071528	Atp5md	-0.89734	0.00417013	333.6	443.29	504.96	465.52	214.81	249.66	227.53	236.68
ENSMUSG00000048442	Smim5	-2.26514	0.00417589	4.45	11.65	18.76	10.76	1.73	2.5	2.85	1.59
ENSMUSG00000020460	Rps27a	-1.68776	0.0041845	59.97	141.35	162.67	142.93	31.37	37.86	35.87	42.95
ENSMUSG00000043190	Rfesd	-1.49912	0.0041934	9.13	16.56	20.85	18.19	6.32	6.2	5.55	4.13
ENSMUSG00000026520	Pycr2	-1.20849	0.00424927	14.51	24.98	27.81	25.87	8.84	11.12	9.52	9.77
ENSMUSG00000041840	Haus1	-1.28032	0.00426438	26.7	45.46	57.61	45.05	15.01	18.35	18.67	17.6
ENSMUSG00000019478	Rab4a	-1.90308	0.00427012	3.71	8.67	12.7	7.27	2.19	2.28	2.04	1.49
ENSMUSG00000020787	P2rx1	-1.24894	0.00427012	3.89	4.06	5.69	4.3	1.42	2.65	2.05	1.57
ENSMUSG00000022111	Uchl3	-1.12258	0.00427012	33.47	56.27	56.62	56.62	21.58	21.3	21.88	26.71
ENSMUSG00000024579	Pcyox1l	-0.908638	0.00427012	6.79	6.72	6.45	6.61	3.45	3.97	4.22	2.71
ENSMUSG00000026134	Prim2	-1.67018	0.00427012	4.12	8.9	11.78	8.03	2.09	2.93	2.58	2.14
ENSMUSG00000058064	Gm10036	-1.2976	0.00427012	4.04	4.68	6.45	5.07	1.92	1.54	1.89	3.03
ENSMUSG00000068394	Cep152	-0.826534	0.00427012	2.97	3.18	3.85	2.91	1.94	1.99	1.63	1.7
ENSMUSG00000073542	Cep76	-1.36829	0.0042794	6.91	12.97	16.31	10.84	4.76	4.16	4.03	4.47
ENSMUSG00000114003	Gm9616	-1.30449	0.0042794	10.77	16.24	22.74	17.79	5.22	7.06	6.99	7.38
ENSMUSG00000091957	Rps2-ps10	-1.08709	0.00429601	3.16	4.81	3.42	3.36	1.85	1.6	2.13	1.36
ENSMUSG00000108414	Snhg1	-1.07847	0.00429601	10.26	13.23	16.18	12.29	6.16	7.06	6.74	4.63
ENSMUSG00000005846	Rsl1d1	-1.20393	0.00429774	49.43	80.76	89	75.42	32.29	35.23	34.69	24.11
ENSMUSG00000005981	Trap1	-0.919842	0.00429774	27.16	30.1	37.23	29.67	16.8	17.97	17.96	13
ENSMUSG00000022283	Pabpc1	-0.984904	0.00429774	34.73	44.54	55.16	41.92	20.62	26.02	22.57	19.25
ENSMUSG00000022876	Samsn1	-2.19871	0.00429774	2.93	8.08	10.73	7.3	1.25	2.27	1.35	1.09
ENSMUSG00000026202	Tuba4a	-2.57307	0.00429774	20.38	65.98	85.22	61.51	4.82	8.92	9.67	13.52
ENSMUSG00000063320	1190007I07Rik	-1.17618	0.0043045	8.24	10.87	16.18	12.69	5.5	5.82	4.8	4.59
ENSMUSG00000061024	Rrs1	-1.16787	0.0043065	13.87	24.59	24.22	24.12	8.97	10.29	10.28	8.24
ENSMUSG00000012405	Rpl15	-1.50175	0.00432029	36.49	70.98	93.33	76.04	21.66	25.37	24.97	20.83
ENSMUSG00000001493	Meox1	2.87272	0.00436737	4.45	2.9	1.99	2.46	17.28	58.71	21.06	8.51
ENSMUSG00000005370	Msh6	-1.52389	0.00436737	8.58	17.05	22.99	15.75	6.06	4.89	4.77	5.48
ENSMUSG00000007739	Cct4	-1.16914	0.00436737	38.43	62.05	69.53	59.98	25.08	26.72	28.87	20.1
ENSMUSG00000016664	Pacsin2	-0.908495	0.00436737	27.03	34.75	43.51	34.45	17.15	19.2	18.31	18.81
ENSMUSG00000020075	Ddx21	-1.63889	0.00436737	7.63	18.01	19.12	13.95	3.75	5.67	4.9	3.74
ENSMUSG00000020358	Hnrnpab	-1.35183	0.00436737	111.06	207.82	253.83	195.55	68.31	77.72	78.98	64.38
ENSMUSG00000021595	Nsun2	-1.4797	0.00436737	17.7	37.51	42.34	36.43	10.51	11.53	13.38	10.44
ENSMUSG00000022234	Cct5	-1.41137	0.00436737	78.01	147.17	177.46	143.17	49.76	57.55	51.49	39.52
ENSMUSG00000024190	Dusp1	1.21987	0.00436737	465.82	282.31	289	298.41	807.21	902.97	828.88	552.56
ENSMUSG00000025931	Paqr8	1.32927	0.00436737	3.29	2.45	2.58	2.25	7.08	8.28	7.78	4.09
ENSMUSG00000028932	Psmc2	-0.970006	0.00436737	29.96	39.01	47.63	38.98	21.28	22.04	18.66	16.84
ENSMUSG00000029029	Wrap73	-0.917222	0.00436737	5.43	6.13	8.69	6.2	3.43	3.5	3.57	3.29
ENSMUSG00000029449	Rhof	-0.940856	0.00436737	2.4	2.76	3.89	2.85	1.43	1.6	1.45	1.63
ENSMUSG00000029613	Eif2ak1	-0.936897	0.00436737	17.47	23.48	28.17	21.94	12.62	11.51	12.34	10.53
ENSMUSG00000030603	Psmc4	-0.923919	0.00436737	55.86	82.14	89.38	79.46	40.4	39.19	40.73	39
ENSMUSG00000032171	Pin1	-0.733929	0.00436737	16.41	18.3	21.38	17.94	11.52	11.03	10.98	10.79
ENSMUSG00000033066	Gas7	1.20063	0.00436737	1.82	1.74	1.61	1.44	3.45	5.87	3.35	3.02
ENSMUSG00000039640	Mrpl12	-1.44175	0.00436737	29.16	54.14	69.95	59.19	16.85	19.68	21.33	16.97
ENSMUSG00000041453	Rpl21	-1.24839	0.00436737	14.62	25.08	27.73	24.98	10.57	10.52	9.56	7.5
ENSMUSG00000045316	Fahd1	-0.826066	0.00436737	14.09	14.56	18.47	14.82	9.01	9.28	9.2	7.39
ENSMUSG00000052926	Rnaseh2a	-1.30752	0.00436737	11.94	20.62	27.36	19.18	8	7.49	8.35	6.88
ENSMUSG00000055188	Rbm3os	-0.748431	0.00436737	9.93	11.98	12.88	11.92	6.38	7.18	7.07	7.08
ENSMUSG00000079480	Pin4	-0.968029	0.00436737	27.17	31.5	43.95	36.93	18.64	19.25	16.3	16.22
ENSMUSG00000109089	4833411C07Rik	0.95765	0.00436737	1.99	1.75	1.3	1.47	3.24	3.38	3.3	2.62
ENSMUSG00000109511	Nup62	-1.39275	0.00436737	16.7	32.52	40.03	31.94	10.63	11.93	11.15	10.33
ENSMUSG00000116933	Atp5o	-0.978444	0.00436737	27.18	37.97	46.52	38.14	19.65	17.34	18.37	19.41
ENSMUSG00000037872	Ackr1	-2.27376	0.00437371	3.36	8.95	12.82	6.46	1.08	2.27	1.72	1.08
ENSMUSG00000043716	Rpl7	-1.27533	0.00437371	91.19	168.31	196.39	166.73	61.07	66.95	59.42	60.26
ENSMUSG00000028639	Ybx1	-1.21537	0.00438008	128.98	222.99	260.95	213.38	84.34	95.28	91.04	75.3
ENSMUSG00000030079	Ruvbl1	-1.49781	0.00438008	24.6	50.21	62.48	49.88	14.37	18.01	16.42	14.24
ENSMUSG00000071014	Ndufb6	-0.774562	0.00438008	110.95	135.7	149.83	134.1	73.87	82.58	72.93	79.4
ENSMUSG00000062997	Rpl35	-1.3555	0.00438835	147.54	284.33	310.37	317.63	96.5	99.72	91.41	109.66
ENSMUSG00000036168	Ccdc38	-1.60115	0.00439213	9.27	18.22	24.95	18.54	6.07	6.51	5.44	4.29
ENSMUSG00000054115	Skp2	-1.10071	0.00439213	2.64	4.02	4.64	3.5	1.56	1.86	1.95	1.44
ENSMUSG00000095159	Tubb4b-ps1	-1.19081	0.00439213	2.96	3.61	4.91	3.78	1.25	1.47	1.92	2.07
ENSMUSG00000008892	Vdac3	-0.85647	0.00440611	24.73	28.19	33.52	28.44	15.23	17.31	17.61	13.32
ENSMUSG00000095597	Rps7-ps3	-1.55335	0.00440611	25.42	57.42	64.69	57.94	16.11	15.53	15.7	18.77
ENSMUSG00000020372	Rack1	-1.8289	0.00441813	34.41	92.09	109.69	92.43	19.36	21.06	21.04	23.51
ENSMUSG00000028140	Mrpl9	-0.883146	0.00441813	14.8	18.13	19.51	18.39	10.47	10.26	10.15	7.63
ENSMUSG00000030051	Aplf	-1.16835	0.00441813	3.34	4.35	5.98	4.23	1.7	2.41	2.17	1.62
ENSMUSG00000030224	Strap	-0.98584	0.00441813	52.11	68.4	79.16	64.94	34.59	37.55	35.08	26.14
ENSMUSG00000052833	Sae1	-0.928821	0.00441813	53.79	62.05	68.48	63.07	32.21	35.94	38.03	24.93
ENSMUSG00000059901	Adamts14	1.36186	0.00441813	5.22	4.74	3.05	3.44	10.13	12.4	12.81	7.04
ENSMUSG00000024360	Etf1	-1.08946	0.00442563	26.49	43	47.02	43.14	17.84	19.32	20.07	16.29
ENSMUSG00000030726	Pold3	-1.20206	0.00442563	9.02	14.31	18.7	13.42	5.51	6.44	6.29	5.18
ENSMUSG00000050705	2310061I04Rik	-0.799133	0.0044493	6.66	6.87	7.73	7.95	3.87	3.65	4.71	4.61
ENSMUSG00000024726	Carnmt1	-1.24036	0.00446779	12.64	24.49	20.75	19.14	8.54	9.31	8.07	6.15
ENSMUSG00000057762	Gm6169	-0.747685	0.00446779	6.43	5.91	6.95	6.19	3.93	3.24	3.93	4.11
ENSMUSG00000002603	Tgfb1	-0.82097	0.00448535	10.98	10.44	13.21	12.52	6.05	7.46	7.31	5.9
ENSMUSG00000033174	Mgll	-1.40597	0.00449149	8.38	11.98	11.2	10.05	2.97	3.33	3.5	6.62
ENSMUSG00000038482	Tfdp1	-1.59461	0.00449149	34.09	65.23	87.98	61.35	20.82	22.08	22.61	13.88
ENSMUSG00000053411	Cbx7	1.01084	0.00449149	5.5	6.17	4.7	5.14	11.7	13.32	10.91	7.95
ENSMUSG00000070493	Chchd2	-0.86994	0.00449149	100.27	114.39	133.21	111.95	68.78	65.77	67.45	50.25
ENSMUSG00000072692	Rpl37rt	-1.25107	0.00449149	24.31	42.38	43.24	40.33	11.81	15.34	16.28	18.98
ENSMUSG00000097407	4933408J17Rik	-1.56158	0.00449149	3.93	9.68	10.23	8.2	2.68	2.52	2.34	2.66
ENSMUSG00000028837	Psmb2	-0.755017	0.00450568	162.46	195.26	218.58	199.27	118.19	116.51	115.34	107.24
ENSMUSG00000027601	Mtfr1	-1.40475	0.00454836	12.8	22.62	32.69	21.88	8.62	7.27	8.49	7.92
ENSMUSG00000020430	Pes1	-1.06064	0.00456353	17.93	29.29	31.33	29.62	13.12	13.42	12.66	11.55
ENSMUSG00000043483	Gm6863	-1.33383	0.00456478	48.66	92.72	103.4	85.39	36.16	33.2	32.46	25.32
ENSMUSG00000061477	Rps7	-1.63998	0.00456478	67.66	158.8	183.13	161.96	38.98	43.05	39.29	51.23
ENSMUSG00000020741	Cluh	-0.899181	0.00458245	8.56	10.8	13.19	10.8	6.07	5.63	6.32	5.04
ENSMUSG00000024037	Wdr4	-1.2878	0.00459256	4.56	9.34	9.29	7.57	3.11	3.2	3.27	2.59
ENSMUSG00000047844	Bex4	-3.38718	0.00459256	3.54	26.54	28.89	22.45	1	1.96	1.84	1.41
ENSMUSG00000025995	Wdr75	-0.891141	0.00459366	10.27	13.16	14.39	11.93	7.1	7	7.28	5.42
ENSMUSG00000031231	Cox7b	-0.909301	0.00459788	85.49	114.25	134.04	115.08	62.69	63.05	58.8	52.1
ENSMUSG00000075232	Amd1	-1.45853	0.00459788	8.28	17.44	19.74	13.92	5.3	5.59	5.74	4.09
ENSMUSG00000070000	Fcho1	-2.49126	0.00460814	3.83	13.51	20.56	12.78	1.6	1.66	1.94	2.64
ENSMUSG00000002658	Gtf2f1	-1.09382	0.00461026	34.14	50.45	58.12	45.58	21.7	20.82	27.11	17.95
ENSMUSG00000006333	Rps9	-1.33854	0.00465646	88.92	164.49	206.17	170.82	59.95	66.12	57.44	55.31
ENSMUSG00000037563	Rps16	-1.70546	0.00465646	77.29	181.13	225.53	173.91	39.67	48.52	42.9	58.78
ENSMUSG00000060121	Gemin2	-1.09708	0.00465646	7.83	12.82	13.77	11.82	5.23	6.37	4.93	4.75
ENSMUSG00000039231	Suv39h1	-1.39994	0.00465749	6.96	14.44	16.09	11.78	4.65	4.72	4.89	3.66
ENSMUSG00000060938	Rpl26	-1.46496	0.00465954	87.81	180.35	218.39	178.98	53.39	57.68	51.59	67.09
ENSMUSG00000007892	Rplp1	-1.35711	0.00466284	242.98	450.27	561.01	493.75	176.29	159.25	146.87	170.67
ENSMUSG00000026072	Il1r1	1.43209	0.00466284	19.31	12.58	11.67	12.46	44.41	48.86	37.49	23.02
ENSMUSG00000041426	Hibch	-0.700841	0.00466284	4.41	4.61	5.46	4.93	2.8	3.08	3.01	3.02
ENSMUSG00000030979	Uros	-1.64222	0.00467131	9.78	19.54	26.9	19.08	6.01	5.53	7.28	4.27
ENSMUSG00000022551	Cyc1	-1.04103	0.00469711	87.69	140.14	158.38	131.8	64.32	61.53	56.29	64.23
ENSMUSG00000039001	Rps21	-1.4849	0.00469711	64.77	148.04	158.07	142.88	43.19	47.64	40.54	42.3
ENSMUSG00000062203	Gspt1	-1.0043	0.00469711	20.99	30.34	36.38	31.28	13.74	16.49	13.68	14.44
ENSMUSG00000001482	Def8	-0.771241	0.0047164	15.28	14.09	18.45	15.87	8.96	9.73	10.23	8.33
ENSMUSG00000038843	Gcnt1	-1.67856	0.0047164	2.67	3.73	7.56	5.02	1.24	1.82	1.45	1.1
ENSMUSG00000027386	Fbln7	1.1482	0.00472729	3.06	2.12	2.25	3.22	6.92	5.63	6.77	4.3
ENSMUSG00000041828	Abca8a	1.64099	0.00474585	13.88	7.86	6.26	5.99	26.59	32.76	26.67	16.66
ENSMUSG00000036992	Nxt1	-1.14568	0.00474996	20.66	35.97	39.34	30.38	13.46	15.83	14.27	12.19
ENSMUSG00000041313	Slc7a1	-1.172	0.00474996	2.42	4.08	4.99	3.87	1.48	1.74	1.67	1.72
ENSMUSG00000068706	Gm10250	-0.85367	0.00474996	52.35	63.15	76.42	74.63	38.33	38.38	33.75	35.61
ENSMUSG00000031527	Eri1	-1.17728	0.00475695	6.93	10.34	14.21	10.16	4.79	4.73	4.68	3.73
ENSMUSG00000071076	Jund	0.844974	0.00477849	718.57	566.04	471.44	565.55	1025.74	983.46	1121.02	998.29
ENSMUSG00000023104	Rfc2	-1.63871	0.00478349	9.21	19.79	26.68	18.54	5.06	7.04	5.62	4.79
ENSMUSG00000058704	Memo1	-1.41992	0.00478349	46.53	59.33	83.97	57.25	26.24	30.16	22.83	14.33
ENSMUSG00000024177	Nme4	-1.33457	0.00479459	15.91	23.27	27.5	23.37	11.23	9.14	10	5.73
ENSMUSG00000041975	Mettl8	-1.02	0.00479459	3.77	5.34	6.95	4.82	2.51	2.47	2.4	2.68
ENSMUSG00000028936	Rpl22	-1.16266	0.00479653	25.28	45.58	50.35	41.8	16.38	18.54	17.12	18.57
ENSMUSG00000051147	Nat2	-1.05199	0.00480804	5.36	5.65	9.24	5.98	2.8	3.31	3.44	2.84
ENSMUSG00000028156	Eif4e	-0.98228	0.00485147	19.61	28.43	31.96	26.3	13.33	14.72	14.15	11.08
ENSMUSG00000061315	Naca	-1.29105	0.00485147	22.43	43.35	47.47	40.56	15.19	16.11	16.76	12.73
ENSMUSG00000019982	Myb	-1.55358	0.00485392	2.06	4.69	5.58	3.92	1.25	1.55	1.3	1.13
ENSMUSG00000020739	Nup85	-1.41093	0.00485392	22.73	46.42	56.55	42.92	13.9	15.52	16.84	14.1
ENSMUSG00000021193	Pitrm1	-1.36732	0.00485392	13	22.13	28.62	20.41	7.37	10	8.41	6.12
ENSMUSG00000022557	Bop1	-1.01432	0.00485392	15.84	24.43	27.39	25.66	10.34	11.62	11.99	11.34
ENSMUSG00000024829	Mrpl21	-0.9563	0.00485392	17.28	26.58	28.88	24.47	13.29	12.47	11.71	11.8
ENSMUSG00000026880	Stom	-1.58429	0.00485392	36.76	55.76	71.96	52.05	14.76	14.14	14.83	30.68
ENSMUSG00000028851	Nudc	-1.01634	0.00485392	55.71	86.32	98.28	84.35	42.1	38.2	41.44	35.73
ENSMUSG00000037364	Srrt	-1.02078	0.00485392	13.26	17.6	23.88	18.13	9.24	8.95	9.46	7.62
ENSMUSG00000041781	Cpsf2	-1.29659	0.00485392	8.81	14.64	18.47	13.14	6.13	5.86	5.88	4.07
ENSMUSG00000049091	Sephs2	-1.59039	0.00485392	20.29	45.13	59.34	41.06	12.08	14.8	12.46	12.18
ENSMUSG00000062480	Acat3	-1.286	0.00485392	15.43	28.76	31.58	25.24	10.89	10.99	10.73	7.79
ENSMUSG00000051457	Spn	-2.05257	0.0048624	2.44	7.81	9.3	7.27	1.19	1.54	1.43	1.66
ENSMUSG00000047676	Rpsa-ps10	-1.46516	0.0048732	10.63	25.41	25.2	21.39	6.59	8.1	6.63	7.08
ENSMUSG00000061360	Phf5a	-1.55555	0.0048732	58.24	131.01	163.45	122.11	34.54	42	38.63	36.4
ENSMUSG00000081400	Gm13680	-1.03182	0.0048732	3.44	4.59	4.69	3.11	2.04	2.31	1.77	1.58
ENSMUSG00000054079	Utp18	-1.29521	0.00488444	9.03	17.34	19.63	16.84	6.03	7.17	5.74	5.75
ENSMUSG00000025290	Rps24	-1.35385	0.00490649	28.47	56.01	64.3	58.68	18.85	18.16	18.46	22.31
ENSMUSG00000048752	Prss50	-1.28458	0.00490755	3.52	3.08	4.27	2.02	1.38	1.48	1.3	1
ENSMUSG00000038147	Cd84	-1.25546	0.00491485	2.11	2.83	4.52	3.19	1.25	1.59	1.13	1.18
ENSMUSG00000052997	Uba2	-1.09023	0.00491485	27.93	37.02	43.63	36.69	17.62	19.62	19.13	12.18
ENSMUSG00000040385	Ppp1ca	-0.780326	0.00494013	235.85	288.64	341.27	279.54	165.59	162.54	172.53	160.72
ENSMUSG00000022673	Mcm4	-1.78506	0.00494203	25.58	52.31	78.89	47.13	14.47	17.39	14.99	9.35
ENSMUSG00000029012	Orc5	-1.27494	0.00495076	7.45	11.5	16.33	11.62	4.61	5.7	4.65	3.88
ENSMUSG00000001305	Rrp15	-1.03253	0.00495129	11.06	16.53	15.68	13.06	7.19	6.91	8.26	5.21
ENSMUSG00000020974	Pole2	-1.53562	0.00495129	4.9	8.99	12.18	7.49	3.33	3.32	2.56	2.01
ENSMUSG00000022419	Deptor	1.47181	0.00495129	13.88	7.66	9.23	9.32	32.24	37.28	26.89	16.75
ENSMUSG00000089832	Shkbp1	-0.92887	0.00497935	4.42	5.89	7.13	6.39	3	3.51	3.03	2.83
ENSMUSG00000026333	Gin1	-0.729533	0.00500695	3.8	3.99	4.85	3.78	2.5	2.32	2.62	2.42
ENSMUSG00000032892	Rangrf	-1.79874	0.00500695	6.58	17.88	18.06	16.14	3.86	4.86	4.44	2.81
ENSMUSG00000052102	Gnpda1	-1.13942	0.00500695	13.24	17.03	22.87	18.89	7.89	6.72	10.79	7.23
ENSMUSG00000028019	Pdgfc	-1.0964	0.00502863	5.74	3.19	4.89	3.55	2.14	2	2.09	1.7
ENSMUSG00000020899	Pfas	-1.15834	0.00503971	2.67	4.65	5.34	4.18	1.72	2.03	1.95	1.64
ENSMUSG00000032014	Oaf	-1.00917	0.00503971	9.85	10.93	13.57	10.52	4.95	6.38	6.88	4.31
ENSMUSG00000094989	Rpl9-ps4	-1.48338	0.00505381	6.22	6.72	9.62	12.08	3.75	3.79	2.81	1.99
ENSMUSG00000025613	Cct8	-1.28815	0.00505981	82.91	141.96	168.59	130.25	52.81	58.7	60.52	38.73
ENSMUSG00000068855	H2ac20	-2.60844	0.00506543	2.9	12.93	13.67	7.44	1	1	2.26	1.22
ENSMUSG00000019373	Cops3	-0.901078	0.00508402	25.39	32.61	38.18	33.69	18.8	18.33	17.87	14.22
ENSMUSG00000027111	Itga6	-1.12086	0.00508402	2.82	3.41	4.4	4.49	1.79	2.22	1.56	1.37
ENSMUSG00000050323	Ndufaf6	-0.959082	0.00510427	10.3	12.46	13.04	11.32	6.92	5.95	7.19	4.48
ENSMUSG00000081406	Rps6-ps4	-1.46966	0.00510427	18.24	38.82	38.34	45.65	11.48	11	11.37	14.67
ENSMUSG00000004100	Ppan	-1.38525	0.0051193	7.27	14.77	14.35	16.65	5.31	5.64	4.36	4.22
ENSMUSG00000035215	Lsm7	-1.26374	0.0051193	20.06	33.82	39.36	29.26	14.11	13.86	13.28	9.05
ENSMUSG00000108084	Gm7932	1.44398	0.0051193	2.9	1.63	1.75	1.59	5.01	7.81	5.06	3.64
ENSMUSG00000027610	Gss	-0.844604	0.00513057	4.78	5.86	6.8	6.19	3.16	3.79	2.86	3.31
ENSMUSG00000055762	Eef1d	-1.03615	0.00513057	21.69	34.24	39.41	33.26	17.08	14.76	15.55	14.04
ENSMUSG00000027305	Ndufaf1	-0.872177	0.00515167	18.59	23.94	27.47	25.69	14.07	14.18	12.41	11.3
ENSMUSG00000031922	Cep57	-0.850572	0.00515791	9.98	12.48	14.46	10.52	5.92	7.33	6.65	6.21
ENSMUSG00000046546	Fam43a	1.15667	0.00516318	13	11.15	8.59	9.05	23.94	26.17	27.98	15.88
ENSMUSG00000020922	Lsm12	-0.873593	0.00519667	18.63	20.48	27.64	24.8	13.17	12.55	13.11	10.71
ENSMUSG00000022474	Pmm1	-1.01928	0.00520475	8.99	14.81	14.62	11.49	5.53	6.15	7.11	5.48
ENSMUSG00000028696	Ipp	-1.46082	0.00521327	5.61	8.83	10.9	7.93	1.93	3.06	2.93	4.31
ENSMUSG00000071644	Eef1g	-1.58181	0.00521783	51.59	119.58	135.76	125.33	30.01	31.97	32.96	41.34
ENSMUSG00000025967	Eef1b	-1.22101	0.00521864	33.57	61.31	70.5	66.5	24.57	23.55	23.26	24.28
ENSMUSG00000027327	1700037H04Rik	-0.942837	0.00521864	21.89	22.44	22	19.62	12.92	11.12	13.31	8.12
ENSMUSG00000029428	Stx2	-1.57111	0.00521864	8.54	13.53	21.91	13.96	5.05	5.79	4.97	3.12
ENSMUSG00000069972	Rps13-ps2	-1.4882	0.00521864	18.38	34.99	34.24	25.02	9.25	12.46	6.3	12.25
ENSMUSG00000008318	Relt	-1.32616	0.00522348	2.25	4.21	4.73	3.06	1.23	1.69	1.49	1.12
ENSMUSG00000029703	Lrwd1	-1.1151	0.00522711	7.12	11.12	13.95	11.11	5.08	5.51	4.73	4.21
ENSMUSG00000049760	Micos13	-0.723083	0.00522711	67.71	71.99	88.47	76.09	44.81	42.79	47.01	49.03
ENSMUSG00000019297	Nop9	-1.1595	0.00523095	12.02	22.89	23.45	18.89	7.72	7.82	9.09	8.92
ENSMUSG00000025869	Nop16	-1.37771	0.00523095	14.88	27.41	30.84	29.53	8.74	12.47	9.9	7.55
ENSMUSG00000036598	Ccdc113	1.19292	0.00523095	5.58	4	3.31	2.77	9.28	8.79	9.79	7
ENSMUSG00000079017	Ifi27l2a	-2.38429	0.00523095	23.78	29.3	25.41	23.9	3.49	2.37	5.15	13.37
ENSMUSG00000019179	Mdh2	-0.964371	0.00524214	71.37	96.55	115.98	89.89	49.53	47.78	53.92	38.84
ENSMUSG00000024169	Ift140	-1.04944	0.00524214	6.52	6.06	10.98	6.82	3.76	3.46	3.79	3.27
ENSMUSG00000035206	Sppl2b	-0.934823	0.00524214	9.77	12.07	15.08	10.23	5.67	6.43	7.01	5.33
ENSMUSG00000042225	Ammecr1	-1.334	0.00524214	5.71	9.12	11.19	10.59	3.93	4.6	3.13	2.7
ENSMUSG00000021660	Btf3	-1.15056	0.00524464	96.09	147.36	185.8	148.7	64.57	74.5	65.82	50.87
ENSMUSG00000030432	Rpl28	-1.20509	0.00524464	42.51	71.15	90.19	77.51	30.26	30.59	31.47	25.69
ENSMUSG00000092203	1110038B12Rik	-1.61627	0.0052471	5.16	9.91	13.66	10.22	3.21	3.64	3.39	2.04
ENSMUSG00000035203	Epn1	-0.845416	0.00527319	13.65	14.37	19.14	12.95	7.39	8.18	8.68	8.89
ENSMUSG00000047037	Nipa1	-0.94071	0.00527319	11.22	13.06	16.33	13.11	6.83	7.76	8.03	5.43
ENSMUSG00000040170	Fmo2	1.52335	0.00527957	40.05	17.04	18.66	19.98	63.71	77.65	75.28	46.65
ENSMUSG00000002104	Rapsn	-0.751244	0.00528901	2.9	2.48	2.57	2.78	1.76	1.64	1.68	1.32
ENSMUSG00000057388	Mrpl18 ENSMUSG00000057388	-1.35631	0.00528901	57.86	117.63	140.06	116.87	39.99	38.26	39	43.45
ENSMUSG00000019814	Ltv1	-0.819629	0.00529211	21.03	26.87	31	29.64	15.25	15.51	16.01	14.13
ENSMUSG00000096336	Igkv1-135	-9.17135	0.00529708	831.01	69.02	561.22	63592.3	1.28	1.29	7.1	1.58
ENSMUSG00000062937	Mtap	-0.783741	0.00529745	11.85	13.4	12.39	13.6	7.45	7.28	9	6.24
ENSMUSG00000002379	Ndufa11	-0.629489	0.00529775	27.63	30.85	29.33	29.47	18.39	18.19	19.75	19.47
ENSMUSG00000025968	Ndufs1	-0.86747	0.00529775	15.64	19.64	24.36	18.79	10.26	10.79	11.94	9.6
ENSMUSG00000026049	Tex30	-1.26041	0.00529775	9.07	19.88	16.94	15.32	7.22	5.55	5.61	6.32
ENSMUSG00000033715	Akr1c14	1.30941	0.00529775	8.19	4.85	4.04	4.88	11.74	15.87	15.78	10.05
ENSMUSG00000069910	Spdl1	-1.28874	0.00529775	2.22	3.6	5.14	3.55	1.17	1.47	1.63	1.46
ENSMUSG00000026966	Ssna1	-1.14392	0.00530243	42.3	68.08	82.31	67.7	29.72	29.34	32.91	23.45
ENSMUSG00000020326	Ccng1	-0.750608	0.00530635	31.46	35.06	36.3	41.59	20.48	22.14	19.28	23.77
ENSMUSG00000040824	Snrpd2	-0.977281	0.00530635	15.89	25.48	27.13	24.22	10.86	12.35	12.08	10.93
ENSMUSG00000017778	Cox7c	-1.11151	0.00532055	128.91	203.28	227.32	194.51	77.27	77.5	79.57	111.56
ENSMUSG00000024387	Csnk2b	-0.826712	0.00532055	33.51	41.41	48.45	42.51	21.52	26.39	24.17	21.04
ENSMUSG00000026701	Prdx6	-1.1549	0.00532055	41.34	62.91	78.35	58.16	25.9	30.83	29.45	20.5
ENSMUSG00000021118	Plek2	-2.10278	0.00532332	2.03	7.56	6.61	7.55	1.14	1.55	1.19	1.07
ENSMUSG00000028906	Epb41	-0.791507	0.00533678	5.8	6.44	8.18	6.45	4.05	3.57	4.23	3.59
ENSMUSG00000087213	2810408I11Rik	-1.50932	0.00533678	2.14	3.91	5.75	3.76	1.09	1.44	1.09	1.61
ENSMUSG00000015342	Xk	-2.09591	0.00537186	2.85	7.95	11.66	7.08	1.17	1.35	1.59	2.23
ENSMUSG00000017999	Ddx27	-1.31172	0.00537186	7.51	14.03	17.75	13.35	5.22	5.3	5.54	4.29
ENSMUSG00000020361	Hspa4	-1.09341	0.00537186	15.59	26.47	30.47	24.99	10.59	10.76	10.78	12.34
ENSMUSG00000022323	Rida	-1.34115	0.00537186	4.69	8.29	11.25	8.59	2.65	3.26	2.9	3.64
ENSMUSG00000025270	Alas2	-2.38889	0.00537186	42.22	12.21	20.5	9.96	3.74	2.7	5.82	2.38
ENSMUSG00000027170	Eif3m	-1.19081	0.00537186	39.07	71.25	82.39	72.45	27.13	27.57	30.02	27.25
ENSMUSG00000028433	Ubap2	-0.862691	0.00537186	11.16	14.31	16.09	11.11	7.96	6.84	7.31	6.56
ENSMUSG00000061650	Med9	-0.765801	0.00537186	13.61	16.01	19.23	14.86	9.56	9.53	9.53	8.58
ENSMUSG00000062070	Pgk1	-0.758434	0.00537186	27.31	33.65	34.1	33.62	19.14	21.98	17.18	17.8
ENSMUSG00000021178	Psmc1	-0.860572	0.00537471	77.46	108.85	123.64	103.18	57.62	53.67	58.95	54.28
ENSMUSG00000061458	Nol10	-1.3248	0.00537477	6.57	12.47	14.95	12.95	4.58	5.11	4.59	3.75
ENSMUSG00000078521	Aunip	-2.29153	0.00537477	2.24	8.75	10.37	8.26	1.43	1.5	1.31	1.04
ENSMUSG00000042215	Bag2	-2.1955	0.00537648	5.24	17.92	21.42	16.07	3.64	3.19	3.21	1.97
ENSMUSG00000020650	Bcap29	-1.09015	0.00538679	6.85	9.61	11.68	8.64	4.09	5.64	3.96	3.54
ENSMUSG00000021810	Ecd	-1.01574	0.00543021	10.33	17.01	18.28	16.41	7.34	7.23	8.37	7.1
ENSMUSG00000051314	Ffar2	-1.02735	0.00543776	3.57	2.24	2.05	2.03	1.1	1.14	1.25	1.23
ENSMUSG00000025872	Thoc3	-0.974924	0.00545632	15.58	23.95	26.16	18.01	10.07	10.98	11.19	9.52
ENSMUSG00000003873	Bax	-0.67319	0.00546165	48.92	43.09	44.76	46.21	30.98	29.84	28.81	25.32
ENSMUSG00000026708	Cenpl	-1.22391	0.00546954	3.92	5.67	9.16	5.39	2.5	2.5	2.51	2.35
ENSMUSG00000000171	Sdhd	-0.987963	0.00547731	114.74	173.33	196.67	166.55	83.75	85.72	86.64	67.68
ENSMUSG00000016833	Mrps18c	-0.921051	0.00547731	31.75	45.52	51.19	45.91	22.65	25.02	23.62	19.74
ENSMUSG00000018548	Trim37	-1.16536	0.00547731	4.27	7.1	9.44	6.78	3.05	2.85	2.98	2.96
ENSMUSG00000062515	Fabp4	-2.11841	0.00547731	236.52	69.29	65.63	81.38	22.65	27.01	27.38	14.7
ENSMUSG00000069744	Psmb3	-0.908269	0.00547731	58.08	85.1	98.44	77.68	42.78	42.58	39.47	42.37
ENSMUSG00000035069	Oma1	-0.824992	0.00547976	7.47	8.03	8.92	9.48	5.82	4.01	4.85	4.55
ENSMUSG00000026248	Mrpl44	-0.91437	0.00548811	18.08	16.97	19.71	16.76	8.62	10.65	11.92	7.34
ENSMUSG00000041841	Rpl37	-1.39998	0.00548811	127.3	253.05	283.3	267.22	68.68	86.29	79.36	106.91
ENSMUSG00000033222	Ttf2	-0.799733	0.0054972	2.94	3.92	3.09	3.32	1.62	1.83	2.15	2.02
ENSMUSG00000024130	Abca3	-1.74718	0.00549879	2.32	5.17	8.01	5.29	1.49	1.69	1.37	1.16
ENSMUSG00000037275	Gemin5	-0.980676	0.00550107	4.32	6.77	7.18	5.88	3.08	3.39	3.07	2.54
ENSMUSG00000008373	Prpf31	-1.04378	0.00550768	10.17	17.76	17.94	17	7.4	8.01	7.61	6.76
ENSMUSG00000022571	Pycrl	-0.778675	0.00550768	15.64	15.68	15.95	16.95	7.62	11.32	9.46	9.38
ENSMUSG00000067367	Lyar	-1.65467	0.00550768	13.25	32.21	39.18	26.45	7.96	9.29	9.63	6.32
ENSMUSG00000087549	Gm13427	-1.02161	0.00550768	3.93	5.92	6.88	6.15	3.15	2.53	2.98	2.44
ENSMUSG00000097080	1700086O06Rik	-1.06028	0.00550768	4.31	7.07	8.06	5.82	2.82	2.85	3.42	2.75
ENSMUSG00000079139	Gm4204	-1.11403	0.00551417	19.19	29.01	32.82	25.52	13.63	13.84	12.71	8.86
ENSMUSG00000024608	Rps14	-1.21568	0.00551515	173.31	319.52	350.2	326.85	114.58	110.49	117.84	146.03
ENSMUSG00000044026	Slc35g1	-0.840987	0.00551515	11.76	11.41	13.78	11.01	7.51	6.82	7.41	5.21
ENSMUSG00000057841	Rpl32	-1.57859	0.00551515	254.34	582.64	660.82	630.7	155.84	159.85	145.37	214.31
ENSMUSG00000060288	Ppih	-1.66627	0.00551515	9.05	19.23	24.51	19.78	6.77	5.36	6.26	3.66
ENSMUSG00000058355	Abce1	-1.18392	0.00551777	17.44	30.07	37.45	28.72	11.34	12.42	13.74	10.94
ENSMUSG00000023169	Slc38a1	-2.01261	0.00557063	2.01	6.58	8.05	5.54	1.1	1.43	1.36	1.04
ENSMUSG00000058603	Rpl28-ps1	-1.27928	0.00557063	15.95	29.2	33.61	33.13	11.62	10.33	9.65	12.9
ENSMUSG00000022210	Dhrs4	-1.00112	0.00557343	28.69	38.04	52.07	35.4	19.42	20.59	19.29	16.25
ENSMUSG00000051855	Mest	-1.24199	0.00558192	5.63	4.97	4.7	10.04	2.77	2.37	2.77	2.32
ENSMUSG00000004996	Mri1	-0.653594	0.0055869	9.49	11.22	11.24	11.63	6.88	6.87	6.87	7
ENSMUSG00000029687	Ezh2	-1.27026	0.0055869	6.51	10.63	13.64	9	4.28	4.66	4.28	2.94
ENSMUSG00000038593	Tctn1	1.4058	0.0055869	22.46	10.43	13.22	12.96	45.22	42.19	41.18	25.18
ENSMUSG00000008690	Ncaph2	-0.75381	0.00559502	24.62	30.13	35.38	29.79	16.77	18.78	17.25	17.8
ENSMUSG00000010936	Vac14	-0.762772	0.00559502	5.68	6.98	8.04	6.51	4.26	4.16	3.86	3.66
ENSMUSG00000012483	Rpa3	-1.17344	0.00559502	50.18	68.82	91.52	70.51	35.24	31.52	35.61	21.77
ENSMUSG00000018583	G3bp1	-0.988863	0.00559502	30.07	41.95	49.72	42.12	19.92	23.16	22.52	16.39
ENSMUSG00000021250	Fos	1.06955	0.00559502	2064.49	1291.29	1058.96	1336.85	3071.57	2903.78	3189.98	2573.68
ENSMUSG00000021675	F2rl2	-1.13442	0.00559502	2.56	4.31	3.8	4.85	1.46	2.08	1.86	1.55
ENSMUSG00000022437	Samm50	-0.890337	0.00559502	50.14	73.65	78.63	66.77	33.87	33.96	34.43	41.47
ENSMUSG00000026037	Orc2	-1.57141	0.00559502	10.1	21.87	30.13	20.63	6	7.13	7.48	5.5
ENSMUSG00000027167	Elp4	-0.836761	0.00559502	7.79	9.35	10.71	9.38	5.31	5.17	6.12	4.28
ENSMUSG00000027559	Car3	-1.71619	0.00559502	102.39	35.82	72.92	77.81	16.67	23.81	28.8	15.62
ENSMUSG00000028018	Gstcd	-0.676296	0.00559502	2.01	2	2.35	2.03	1.38	1.41	1.27	1.19
ENSMUSG00000031629	Cenpu	-1.42503	0.00559502	4.05	7.17	10.19	6.7	3.03	2.4	2.76	1.9
ENSMUSG00000031657	Heatr3	-1.08995	0.00559502	11.97	18.84	21.96	15.87	7.63	8.66	9.08	6.38
ENSMUSG00000039345	Mettl22	-0.719723	0.00559502	3.99	4.62	4.59	3.91	2.79	2.86	2.31	2.44
ENSMUSG00000039630	Hnrnpu	-0.963991	0.00559502	46.51	61.35	74.79	56.87	29.68	33.13	34.92	24.41
ENSMUSG00000042079	Hnrnpf	-0.92923	0.00559502	56.54	73.52	93.7	74.78	38.7	40.94	42.78	32.68
ENSMUSG00000042331	Specc1	-0.794442	0.00559502	2.66	2.7	3.34	2.48	1.63	1.56	1.86	1.39
ENSMUSG00000042606	Hirip3	-1.03218	0.00559502	2.81	4.91	4.7	3.82	2.08	1.87	2.18	1.67
ENSMUSG00000042770	Hebp1	-1.27663	0.00559502	7.69	10.33	15.38	10.51	4.8	4.71	5.37	3.07
ENSMUSG00000046721	Rpl14-ps1	-1.37147	0.00559502	63.5	132.08	148.18	140.45	44.92	42.43	40.07	51
ENSMUSG00000058600	Rpl30	-1.21285	0.00559502	30.75	62.39	64.97	56.45	21.14	22.12	22.38	23.29
ENSMUSG00000078202	Nrarp	-1.2999	0.00559502	7.37	5.82	5.61	4.89	2.02	3.44	2.88	1.6
ENSMUSG00000097180	2700038G22Rik	-1.304	0.00559502	2.71	5.67	5.02	5.38	1.65	1.72	1.66	2.37
ENSMUSG00000024989	Cep55	-1.21847	0.00559553	4.69	3.42	2.27	2.62	1.12	1.29	1.39	1.62
ENSMUSG00000051329	Nup160	-1.05518	0.00561063	5.07	8.19	9.24	6.8	3.51	3.84	3.63	2.86
ENSMUSG00000060636	Rpl35a	-1.42291	0.00563234	19.22	40.79	44.17	41.02	11.27	13.06	11.31	16.51
ENSMUSG00000024217	Snrpc	-0.795939	0.00563399	9.48	11.85	12.48	11.1	6.72	7.44	6.32	5.42
ENSMUSG00000027566	Psma7	-0.841565	0.00563399	77.82	111.31	118.99	111.61	56.05	58.68	54.83	61.86
ENSMUSG00000067288	Rps28	-1.31165	0.00564256	39.26	76.58	74.09	84.93	22.09	26.93	25.14	33.32
ENSMUSG00000022476	Polr3h ENSMUSG00000022476	-0.957151	0.00564421	24.38	36.47	41.41	33.37	15.62	18.87	18.88	15.54
ENSMUSG00000037905	Bri3bp	-1.06003	0.00564764	4.11	5.97	7.08	6.2	2.83	3.33	2.8	2.16
ENSMUSG00000060032	H2aj	-0.834965	0.00564764	34.89	47.7	52.29	44.99	23.39	28.5	24.96	23.24
ENSMUSG00000070699	Sars2	-0.82415	0.00564852	4.84	6.41	6.14	5.31	2.97	3.23	3.86	2.78
ENSMUSG00000025487	Psmd13	-0.734534	0.00567902	28.89	38.5	39.43	34.19	21.97	21.19	20.96	20.05
ENSMUSG00000052337	Immt	-0.778269	0.00568518	12.22	15.75	17.76	14.22	8.92	8.95	8.93	7.88
ENSMUSG00000053175	Bcl3	1.43694	0.00568518	10.2	7.37	6.05	6.64	19.6	32.04	20.14	12.83
ENSMUSG00000021494	Ddx41	-0.688135	0.00571133	16.04	19.32	20.18	18.84	10.51	11.45	11.85	12.26
ENSMUSG00000025353	Ormdl2	-1.19365	0.00572835	17.13	31.66	37.37	32.44	12.28	12.78	12.67	12.08
ENSMUSG00000028234	Rps20	-1.3203	0.00572835	21.26	42.89	51.65	43.67	14.59	15.87	15.32	14.91
ENSMUSG00000037419	Endod1	-1.04511	0.00572835	9.02	12.9	16.48	11.2	5.2	6.76	5.2	6.48
ENSMUSG00000073418	C4b	1.58262	0.00572835	196.34	105.39	79.11	103.41	387.05	435.76	369.44	218.63
ENSMUSG00000022706	Mrpl40	-0.947585	0.00575343	29.35	43.83	52.04	42.53	21.68	21.67	22.52	19.45
ENSMUSG00000022389	Tef	1.08337	0.00575773	13.39	7.45	7.78	8.82	19.18	20.9	21.9	15.72
ENSMUSG00000024833	Pola2	-1.44269	0.00576825	12.85	26.35	35.02	26.28	8.73	10.14	8.1	7.96
ENSMUSG00000025651	Uqcrc1	-0.831479	0.00576825	42.6	57.45	67.68	52.88	29.89	29.01	31.45	32.03
ENSMUSG00000026526	Fh	-0.846663	0.00576825	22.95	22.71	27.77	23.43	15.45	14.69	13.87	10.3
ENSMUSG00000031320	Rps4x	-1.35666	0.00576825	103.94	212.1	254.18	220.56	71.2	68.51	70.94	83.04
ENSMUSG00000060036	Rpl3	-1.2773	0.00576825	84.19	160.91	187.1	163.71	57.3	68.19	61.18	50.29
ENSMUSG00000021929	Kpna3	-0.951687	0.00580401	10.92	16.49	17.72	14.4	7.19	8.69	8.16	6.44
ENSMUSG00000040034	Nup43	-1.52415	0.00580515	5.06	11.24	13.51	11.66	3.75	3.5	3.75	2.66
ENSMUSG00000047604	Frat2	-1.34802	0.00580515	3.61	6.53	9.62	6.06	2.22	2.55	2.35	2.46
ENSMUSG00000009090	Ap1b1	-1.27867	0.0058968	15.09	27.45	36.27	24.18	9.28	11.78	10.28	9.33
ENSMUSG00000024312	Wdr46	-1.28414	0.0058968	10.57	21.27	23.86	21.91	8.24	7.8	7.6	6.84
ENSMUSG00000026192	Atic	-0.858266	0.0058968	3.95	4.98	5.78	5.15	2.82	2.89	3.01	2.21
ENSMUSG00000057863	Rpl36	-1.14487	0.0058968	169.93	297.63	350.93	324.82	119.04	130.64	125.69	123.36
ENSMUSG00000002068	Ccne1	-3.24211	0.00591737	11.66	48.76	70.27	43.63	2.59	2.73	2.67	11.52
ENSMUSG00000057948	Unc13d	-2.0105	0.00591737	2.7	7.59	12.01	7.09	1.33	1.96	1.53	1.66
ENSMUSG00000003970	Rpl8	-1.40767	0.00591963	160.15	362.98	407	332.48	112.73	107.26	103.18	127.26
ENSMUSG00000112959	Gm32834	1.77333	0.00592583	19.24	9.62	8.03	9.34	42.65	53.82	39.76	20.77
ENSMUSG00000096942	Rps19-ps6	-1.1268	0.00592916	13.89	25.87	28.48	23.51	9.53	10.61	10.58	9.89
ENSMUSG00000029199	Lias	-0.891872	0.00593685	13.38	14.68	17.9	14.02	7.61	9.01	9.61	6.31
ENSMUSG00000030869	Ndufab1	-0.872143	0.00595096	14.15	19.59	23.71	19.91	10.83	10.31	10.6	9.85
ENSMUSG00000002718	Cse1l	-1.12813	0.00596662	14.11	23.55	27.84	21.66	9.69	11.14	10.36	7.85
ENSMUSG00000020190	Mknk2	-1.32294	0.00596662	15.41	28.46	39.43	27.1	10.66	10.43	11.62	9.26
ENSMUSG00000026869	Psmd5	-0.925636	0.00596662	12.56	18.69	21.64	16.83	9.39	8.83	9.73	8.14
ENSMUSG00000028683	Eif2b3	-1.06984	0.00596662	6.8	11.15	12.39	10.22	4.67	5.34	5.19	3.82
ENSMUSG00000032262	Elovl4	1.22305	0.00596662	7.2	4.84	4.86	5.38	17.58	10.8	15.73	9.06
ENSMUSG00000050908	Tvp23a	-0.746333	0.00596662	7.29	8.1	9.48	9.13	4.32	5.23	5.41	5.28
ENSMUSG00000079056	Kcnip3	1.26186	0.00596662	22.47	11.49	10.76	12.8	37.52	32.64	37.16	25.84
ENSMUSG00000082895	Rpsa-ps9	-1.10941	0.00596662	3.69	2.35	4.41	3.1	1.43	1.98	1.39	1.39
ENSMUSG00000025204	Ndufb8	-0.689714	0.0059688	25.18	28.85	32.61	26.28	18.6	16.53	17.67	16.93
ENSMUSG00000023883	Phf10	-1.36156	0.00597777	17.2	35.92	44.53	34.19	11.32	12.62	11.78	12.82
ENSMUSG00000030652	Coq7	-1.10344	0.00597777	4.06	6.57	8.28	5.97	3.19	2.91	2.72	2.45
ENSMUSG00000031506	Ptpn7	-2.33614	0.00597777	3.18	12.67	15.62	11.17	1.38	2.17	1.53	2.36
ENSMUSG00000003227	Edar	1.48829	0.00601112	8.3	4.26	3.78	5.95	21.26	11.85	17.11	11.43
ENSMUSG00000016554	Eif3d	-1.21657	0.00604339	48.76	89.54	107.34	89.63	35.89	34.61	38.84	29.85
ENSMUSG00000027452	Acss1	-2.50368	0.00604339	7.61	24.4	32.06	21.61	2.13	3.08	2.64	7.18
ENSMUSG00000014633	Cmc2	-1.57501	0.00604383	8.81	17.97	21.45	17.73	5.09	3.6	5.56	7.5
ENSMUSG00000049517	Rps23	-1.34175	0.00604383	125.01	263.03	312.63	258.44	89.91	91.98	83.52	93.2
ENSMUSG00000000732	Icoslg	1.62405	0.00605649	4.01	2.72	2.52	2.78	6.9	17.69	9.1	6.21
ENSMUSG00000020402	Vdac1	-0.88858	0.00605649	63.87	72.78	84.11	73.65	40.76	45.43	44.69	29.62
ENSMUSG00000021773	Comtd1	-1.195	0.00605649	3.79	6.04	8.08	6.12	2.13	2.54	3.16	2.41
ENSMUSG00000035842	Ddx11	-0.786439	0.00605649	3.06	3.37	4.23	3.67	2.18	2.19	2.19	1.73
ENSMUSG00000037070	Rbmxl1	-1.35349	0.00605649	24.72	42.79	59.63	37.34	14.79	18.44	17.18	11.79
ENSMUSG00000025428	Atp5a1	-0.720713	0.00606939	189.2	217.04	261.86	221.49	136.61	136.49	140.87	122.93
ENSMUSG00000034120	Srsf2	-1.05094	0.00608453	135.16	196.17	230.56	192.44	90.84	100.86	103.2	67.52
ENSMUSG00000035295	Wdr38	-1.27273	0.00608453	26.2	49.61	59.49	55.01	18.51	19.16	16.83	20.91
ENSMUSG00000082998	Gm11221	-1.32608	0.00608711	4.82	12.7	7.06	7.23	3.3	2.93	2.9	2.82
ENSMUSG00000015165	Hnrnpl	-0.799548	0.00609588	36.52	43.69	54.48	44.61	27.19	25.08	27.5	22.53
ENSMUSG00000022538	Lsg1	-0.950306	0.00609643	7.96	11.46	11.97	10.7	5.36	6.23	5.99	4.19
ENSMUSG00000018965	Ywhah	-1.09975	0.00610751	40.62	54.54	65.73	54.04	24.83	31.96	26.63	17.65
ENSMUSG00000028910	Mecr	-0.808189	0.00612429	7.22	8.83	11.11	9.7	4.72	5.42	5.32	5.37
ENSMUSG00000027570	Col9a3	-1.52341	0.00612741	6.03	2.24	2.71	3.51	1.06	1.06	1.61	1.04
ENSMUSG00000056718	Gm13199	-1.17415	0.00612741	8.05	14.26	16.68	15.34	5.2	5.71	5.66	6.74
ENSMUSG00000061983	Rps12	-1.52698	0.00612741	14.66	31.77	38.75	31.79	7.75	12.81	9.62	8.71
ENSMUSG00000114279	H2bc14	-1.81138	0.00612741	2.13	3.37	8.42	3.4	1	1.22	1	1.11
ENSMUSG00000027133	Nop10	-1.06461	0.00613184	98.89	161.62	180.56	154.82	72.79	76.89	74.95	55.65
ENSMUSG00000025917	Cops5	-0.837861	0.00614193	23.37	29.87	35.54	31.58	18.8	16.44	17.14	14.49
ENSMUSG00000027397	Slc20a1	-0.838245	0.00615152	9.17	10.48	12.94	10.58	5.95	6.71	6.65	4.85
ENSMUSG00000022889	Mrpl39	-0.865056	0.00615163	15.16	17.8	21.85	17.01	9.5	10.88	11.16	7.9
ENSMUSG00000025607	Copg2	-0.759889	0.00615163	10.57	9.27	9.67	11.08	6.06	6.54	6.67	4.83
ENSMUSG00000036918	Ttc7a	-1.09222	0.00615163	4.77	7.14	10.1	7.78	3.18	3.58	3.26	3.49
ENSMUSG00000049539	H1-1	-1.67837	0.00615163	2.2	4.54	5.45	4.01	1	1	1	2.08
ENSMUSG00000060438	Rps10-ps1	-1.46102	0.00615163	13.11	26.63	34.28	24.77	8.44	6.59	10.89	8.52
ENSMUSG00000006315	Tmem147	-0.631834	0.00616912	71.73	74.87	85.04	77.2	48.19	52.77	51.06	47.1
ENSMUSG00000038521	C1s1	1.71531	0.00616912	120.68	74.56	49.84	64.85	238.72	380.2	262.92	141.69
ENSMUSG00000046573	Lyrm4	-0.979274	0.00616912	7.13	9.35	13	9.23	5.64	4.59	4.67	4.38
ENSMUSG00000018921	Pelp1	-0.810916	0.00622897	5.27	6.09	7.17	5.9	3.36	3.11	4.3	3.19
ENSMUSG00000029610	Aimp2	-1.14903	0.00622897	19.51	35.3	37.66	33.25	15.15	14.29	15.11	10.9
ENSMUSG00000054843	Atrnl1	1.29816	0.00622897	4.42	2.41	2.81	2.89	7.91	9.16	9.04	4.83
ENSMUSG00000099764	Rps10-ps2	-1.45813	0.00622897	16.18	37.51	41.6	38.13	10.3	11.12	10.95	13.47
ENSMUSG00000086841	2410006H16Rik	-0.781252	0.00624133	61.78	77.31	82.72	79.92	37.63	48.57	48.1	41.17
ENSMUSG00000021737	Psmd6	-0.924425	0.00625273	42.57	56.93	70.19	56.13	31.32	30.48	32.32	23.85
ENSMUSG00000030207	Fam234b	-1.16545	0.00625273	8.15	11.62	16.13	11.28	5.51	5.42	6.03	3.78
ENSMUSG00000040463	Mybbp1a	-1.16923	0.00625273	14.77	27.22	31.22	26.09	10.22	11.72	11.53	9.27
ENSMUSG00000046364	Rpl27a	-1.18672	0.00625273	32.01	56.65	71.56	59.61	22.61	21.73	22.78	25.74
ENSMUSG00000047675	Rps8	-1.50877	0.00625273	75.06	174.62	197.59	187.51	47.92	49.29	49.05	63.92
ENSMUSG00000059291	Rpl11 ENSMUSG00000059291	-1.22808	0.00627997	42.19	87.31	91.73	82.75	29.58	31.22	29.46	34.13
ENSMUSG00000081281	Rpl7-ps9	-1.2113	0.00628225	5.29	7.4	11.34	9.99	3.83	3.46	3.96	2.94
ENSMUSG00000035472	Slc25a21	-2.08297	0.00629078	2.17	7.51	10.49	6.78	1.38	1.41	1.33	1.39
ENSMUSG00000025915	Sgk3 ENSMUSG00000025915	-0.863884	0.00631858	3.35	4.35	5.4	4.42	2.32	2.47	2.66	2.08
ENSMUSG00000063445	Nmral1	-1.52099	0.00634177	4.98	10.34	14.48	9.06	3.12	2.69	2.88	4.12
ENSMUSG00000041515	Irf8	1.24323	0.00637087	5.1	3.82	3.11	2.79	8.18	11.35	9.53	6
ENSMUSG00000031618	Nr3c2	0.721771	0.00637954	2.39	1.81	1.9	1.83	3.57	3.26	3.23	2.96
ENSMUSG00000042590	Ipo11	-0.780109	0.00637954	5.12	6.1	7.63	7.25	3.67	3.75	3.87	3.73
ENSMUSG00000021018	Polr2h	-1.04273	0.00638445	13.28	18.97	22.18	19.53	10.3	10.28	8.54	6.7
ENSMUSG00000036983	Tfb1m	-1.21994	0.00638445	6.26	10.15	12.86	9.87	3.28	5.48	4	3.81
ENSMUSG00000034333	Zbed4	-0.764732	0.00639485	2.09	2.31	2.83	2.1	1.43	1.52	1.32	1.2
ENSMUSG00000024352	Spata24	-1.25344	0.00643093	4.23	5.52	7.96	7.25	3.73	2.19	2.22	2.3
ENSMUSG00000026245	Farsb	-1.36699	0.00643093	26.97	57.69	70.54	54.87	18.43	21.08	19.91	17.59
ENSMUSG00000028716	Pdzk1ip1	-1.21555	0.00645791	3.59	5.01	6.89	3.22	1.65	2.23	1.81	2.06
ENSMUSG00000017404	Rpl19	-1.18858	0.006462	89.1	173.22	186.26	180.48	71.37	64.61	61.02	68.32
ENSMUSG00000021957	Tkt	-1.06268	0.006462	15.19	22.17	29.52	23.65	11.1	10.8	11.91	8.65
ENSMUSG00000000399	Ndufa9	-0.731382	0.0064649	53.92	65.39	75.48	69.62	42.06	35.95	40.2	40.12
ENSMUSG00000026087	Mrpl30	-1.07965	0.0064649	14.2	23.03	29.17	23.91	10.71	10.03	9.4	11.32
ENSMUSG00000032481	Smarcc1	-0.787471	0.0064649	8.18	10.61	12.27	9.24	5.62	6.08	6.11	5.31
ENSMUSG00000033356	Pus7l	-0.742212	0.0064649	3.06	3.53	4	4.18	2.2	2.35	2.3	1.94
ENSMUSG00000037370	Enpp1	0.784798	0.0064649	10.44	9.47	8.91	7.38	13.63	17.43	14.48	16.65
ENSMUSG00000040621	Gemin8	-0.797916	0.0064649	3.55	4.25	3.91	4.42	2.17	2.67	2.62	1.88
ENSMUSG00000059796	Eif4a1	-1.17428	0.0064649	109.26	128.51	151	135.45	61.98	73.31	68.23	35.71
ENSMUSG00000071547	Nt5dc2	-0.965798	0.0064649	77.21	58.08	69.99	58.91	39.5	33.47	39.63	24.25
ENSMUSG00000022394	L3mbtl2	-0.86176	0.00650128	4.77	7.46	7.65	7.02	3.49	3.77	3.72	3.58
ENSMUSG00000026028	Trak2	-0.973852	0.00650636	5.54	7.63	10.75	7.64	3.98	4.06	3.85	3.75
ENSMUSG00000039128	Cdc123	-0.765083	0.00650636	25.93	32.55	38.53	33.51	20.5	18.46	19.57	17.64
ENSMUSG00000081434	Gm14165	-1.08887	0.00650636	2.56	4.38	3.5	4.42	2.1	1.48	1.92	1.42
ENSMUSG00000037151	Lrrc20	-0.86955	0.00651015	5.07	7.03	8.58	6.48	3.6	3.35	3.81	3.87
ENSMUSG00000059070	Rpl18	-1.18976	0.00651015	35.81	67.12	75.45	67.38	24.75	23.24	25.3	31.01
ENSMUSG00000031785	Adgrg1	-2.12595	0.00654097	4.21	12.48	18.44	12.62	2.44	3.45	2.47	1.62
ENSMUSG00000078713	Tomm5	-1.24278	0.00657661	45.85	85.04	94.69	77.4	31.76	36.22	34.57	22.91
ENSMUSG00000019857	Asf1a	-1.25293	0.00660088	15.31	30.09	37.47	28.82	10.68	11.04	11.74	11.14
ENSMUSG00000062190	Lancl2	-0.845168	0.00660088	6.84	8.2	10.11	7.95	4.11	5.14	5.2	3.94
ENSMUSG00000083621	Gm14586	-1.50228	0.00660088	16.42	26.12	30.84	31.55	5.98	7.64	9.89	14.34
ENSMUSG00000006494	Pdk1	-1.23631	0.00666523	4.78	8.8	11.24	6.67	3.14	3.31	3.53	2.79
ENSMUSG00000026974	Zmynd19	-1.39012	0.00666523	4.41	9.99	10.25	8	3.36	3.38	3.05	2.21
ENSMUSG00000000056	Narf	-1.14172	0.0066683	11.25	15.72	19.15	13.46	7.92	7.06	7.61	4.52
ENSMUSG00000009863	Sdhb	-0.730215	0.0066683	56.83	71.36	77.53	70.33	42.47	37.27	39.99	46.13
ENSMUSG00000054766	Set	-1.35956	0.0066683	46.45	99.58	117.38	94.31	31.91	36.5	36.2	28.01
ENSMUSG00000081559	Gm12411	-1.13335	0.0066683	13.3	22.22	20.9	15.92	7.6	9.96	5.88	9.54
ENSMUSG00000016206	H2-M3	0.749395	0.0066928	32.24	29.99	24.3	23.22	41.69	47.25	46.42	47.65
ENSMUSG00000021185	Dglucy	-1.0017	0.0066928	9.27	5.52	6.1	7.5	4.09	3.03	3.97	2.96
ENSMUSG00000051232	Tmem199	-0.606851	0.0066928	17.53	15.94	15.92	17.48	10.79	11.86	10.44	10.82
ENSMUSG00000105388	Rpl36a-ps2	-1.39793	0.0066928	36.49	77.76	81.7	92.28	24.28	22.2	26.72	30.8
ENSMUSG00000030744	Rps3	-1.34475	0.00670011	53.56	112.6	134.05	114.73	37.29	37.23	35.7	44.97
ENSMUSG00000022555	Dgat1	-0.883016	0.00675428	32.41	24.96	33.92	25.24	15.03	17.89	17.87	12.46
ENSMUSG00000029147	Ppm1g	-1.48417	0.00675428	17.71	38.8	48.97	33.99	12.34	12.8	13.48	8.77
ENSMUSG00000003808	Farsa	-1.01068	0.00676518	10.89	17.79	20.25	16.45	7.77	8.97	8.25	6.81
ENSMUSG00000008668	Rps18	-1.49203	0.00676518	66.27	149.05	170.12	154.82	39.2	41.36	42.2	60.74
ENSMUSG00000029500	Pgam5	-0.906893	0.00676518	22.52	25	29.12	26.18	15.49	16.92	12.99	10.2
ENSMUSG00000019494	Cops6	-0.688876	0.00677492	45.45	49.88	55.76	50.47	32.53	34.51	31.52	26.7
ENSMUSG00000052293	Taf9	-1.16714	0.00678266	7.8	15.09	17.32	13.9	5.79	6.2	5.37	5.78
ENSMUSG00000113948	Rpl17-ps3	-1.53186	0.00679989	15.34	30.43	38.86	34.96	9.3	6.91	10.9	12.95
ENSMUSG00000005610	Eif4g2	-0.673844	0.00680742	74.68	86.77	97.05	85.95	52.05	54.84	58.8	49.72
ENSMUSG00000025785	Exosc7	-1.33116	0.0068077	6.48	12.67	14.53	11.85	5.09	4.36	5.03	3.16
ENSMUSG00000034875	Nudt19	-1.23571	0.0068077	19.83	30.62	37.46	28.21	12.42	15.05	13.83	8.07
ENSMUSG00000004319	Clcn3	-1.06849	0.00681151	2.79	4.42	5.2	3.87	1.61	1.9	1.74	2.41
ENSMUSG00000020413	Hus1	-0.943083	0.00681151	3.26	5.07	5.14	4.63	2.03	2.7	2.6	2.02
ENSMUSG00000027423	Snx5	-0.856302	0.00681151	18.54	28.26	27.73	27.1	13.35	14.16	15.7	12.35
ENSMUSG00000032399	Rpl4	-1.44555	0.00681151	183.19	416.57	511.01	417.43	120.99	135.91	122.52	146.82
ENSMUSG00000020267	Hint1	-0.773711	0.00681275	208.65	233.63	276.12	235.88	154.8	147.92	144.8	112.08
ENSMUSG00000041238	Rbbp8	-1.2925	0.00681683	5.51	6.97	11.59	5.19	2.21	2.82	3.12	3.3
ENSMUSG00000062456	Rpl9-ps6	-1.06056	0.00681683	17.77	26.68	35.57	27.18	10.62	14.44	12.13	13.02
ENSMUSG00000093904	Tomm20	-1.05991	0.00681683	12.76	21.09	23.64	20.69	9.19	9.71	10.58	7.38
ENSMUSG00000033965	Slc16a2	1.30141	0.00682495	24.99	14.39	13.11	15.71	49.92	46.25	44.96	26.33
ENSMUSG00000021377	Dek	-1.56072	0.00683256	24.25	44.18	59.48	29.04	12.39	16.63	14.48	8.19
ENSMUSG00000056671	Prelid2	-1.63098	0.00683256	9	15.48	15.1	14.88	3.58	7.77	4.74	2.58
ENSMUSG00000064267	Hvcn1	1.39245	0.00683256	66.82	32.96	38.26	39.78	145.12	117.84	131.91	70.58
ENSMUSG00000039163	Cmc1	-0.693102	0.00684018	23.33	20.9	22.81	21.57	15.15	13.39	15.13	11.44
ENSMUSG00000022312	Eif3h ENSMUSG00000022312	-0.895331	0.00685313	62.11	91.84	98.56	87.44	46.12	50.53	47.31	37.25
ENSMUSG00000027353	Mcm8	-1.29435	0.00686231	2.48	4.38	5.36	3.36	1.24	1.31	2.08	1.6
ENSMUSG00000050947	Amigo1	0.901881	0.00686231	4.16	2.86	2.63	3.16	6	6.58	6.4	4.77
ENSMUSG00000055172	C1ra	1.60769	0.00686231	89.89	52.58	40.24	44.07	181.31	243.16	169.52	96.75
ENSMUSG00000071866	Ppia	-0.888421	0.00686231	234.88	285.44	347.7	289.38	176.74	161.89	168.99	118.81
ENSMUSG00000026281	Dtymk	-1.37998	0.00686705	26.81	46.86	62.21	49.63	20.36	19.81	17.96	11.67
ENSMUSG00000091449	Gm10269	-0.961605	0.00686705	6.19	8.17	10.47	8	4.4	4.72	3.23	4.39
ENSMUSG00000025499	Hras	-0.778882	0.00687526	9.69	12.72	15.2	12.18	7	7.01	7.6	7.06
ENSMUSG00000037805	Rpl10a	-0.998591	0.00689339	36.42	60.43	67.4	58.81	26.66	30.79	27.34	24.39
ENSMUSG00000039987	Phtf2	-0.724662	0.00689339	3.54	3.41	3.71	3.37	1.98	2.39	2.43	1.76
ENSMUSG00000045106	Ccdc73	-0.734167	0.00689339	3.15	4.19	4.45	3.98	2.6	2.33	2.23	2.26
ENSMUSG00000060739	Nsa2	-0.859501	0.00689339	6.28	9.55	9.58	8.56	4.29	5.29	4.83	4.14
ENSMUSG00000028622	Mrpl37	-0.750834	0.00690052	12.94	16.25	18.85	17.78	10.42	9.79	9.05	9.52
ENSMUSG00000069117	Rps18-ps6	-1.02611	0.00691025	3.56	4.03	6.38	5.06	2.18	2.03	2.87	2.12
ENSMUSG00000021258	Ccnk	-0.739856	0.00692022	3.2	3.64	4.04	3.71	2.08	2.52	2.34	1.83
ENSMUSG00000031578	Mak16	-1.13446	0.00692022	14.52	26.7	30.52	26.36	11.6	11.87	9.9	9.85
ENSMUSG00000034664	Itga2b	-2.06616	0.00692022	5.44	10.79	18.72	13.17	1.8	5.09	2.03	2.53
ENSMUSG00000049960	Mrps16	-0.826787	0.00692746	21.4	22.92	25.07	23.19	14.97	14.72	13.52	9.67
ENSMUSG00000035754	Wdr18	-0.987981	0.0069286	7.58	13.34	13.55	12.8	5.38	5.71	6.2	5.95
ENSMUSG00000044548	Dact1	1.31133	0.00693204	25.59	15.31	13.17	14.9	40.28	57.47	44.64	28.22
ENSMUSG00000030521	Mphosph10	-1.0075	0.00693755	6.35	9.26	12.39	8.5	3.78	4.59	4.76	4.59
ENSMUSG00000031819	Emc8	-0.617665	0.00693755	9.54	10	10.79	10.05	6.34	6.92	7.09	6
ENSMUSG00000024892	Pcx	-0.977987	0.00694274	8.46	4.68	6.16	5.42	3.1	2.75	3.64	2.83
ENSMUSG00000031226	Pbdc1	-1.147	0.00694274	8.5	15.14	18.85	14.84	5.93	6.99	6.38	5.66
ENSMUSG00000032041	Tirap	0.621788	0.00694559	4.12	4.57	3.86	4.3	6.5	6.97	6.5	5.95
ENSMUSG00000031818	Cox4i1	-0.797568	0.00695389	152.39	217.29	235.56	201.64	124.85	108.36	109.58	116.23
ENSMUSG00000028798	Eif3i	-1.1524	0.00696726	16.77	31	35.34	30.62	11.2	11.72	11.95	14.69
ENSMUSG00000038462	Uqcrfs1	-1.14316	0.00697717	69.2	129.43	140.31	124.38	45.99	48.02	48.09	61.85
ENSMUSG00000022792	Yars2	-1.16183	0.00697815	6.6	13.39	14.41	10.95	5.17	5.12	4.55	4.62
ENSMUSG00000031023	Akip1	-0.701595	0.00698342	24.57	27.84	29.3	28.8	19.02	16.16	18.54	14.48
ENSMUSG00000093565	Rab26os	-1.32909	0.00698342	4.99	6.55	8.55	6.52	2.77	1.7	4.08	2.38
ENSMUSG00000039771	Polr2j	-1.01772	0.00698516	41.75	61.51	73.12	55.96	32.69	29.06	30.67	21.46
ENSMUSG00000047721	Bola2	-1.02477	0.00698516	5.54	8.76	9.86	9.91	3.47	4.03	4.21	4.7
ENSMUSG00000092072	Gm4540	-0.958308	0.00698516	5.27	4.96	8.68	5.12	3.05	3.29	2.83	2.87
ENSMUSG00000053565	Eif3k	-0.851917	0.00704131	31.97	43.51	54.77	46.73	23.6	23.98	24.97	23.74
ENSMUSG00000003235	Eif2b5	-0.728592	0.00705481	22.18	26.78	31.48	29.93	16.87	17.43	16.62	15.19
ENSMUSG00000010517	Faf1	-0.665601	0.00705481	13.23	16.3	16.44	15.84	9.93	9.1	9.14	10.74
ENSMUSG00000070730	Rmdn3	-1.00925	0.00705481	12.61	19.26	23.71	18.76	8.24	10.51	9.68	7.85
ENSMUSG00000002058	Unc119	-0.788001	0.00705989	5.79	7.4	8.76	8.03	4.32	3.92	4.18	4.79
ENSMUSG00000110275	Gm5905	-0.987204	0.00707074	7.66	10.35	12.99	12.07	5.55	5.97	4.16	5.84
ENSMUSG00000014769	Psmb1	-0.656059	0.00708831	194.37	240.25	256.95	230.8	148.22	138.8	147.17	148.35
ENSMUSG00000022724	Riox2	-0.73764	0.00708831	5.76	6.23	7.87	6.53	3.66	4.14	4.46	3.53
ENSMUSG00000023988	Bysl	-0.976411	0.00709214	16.91	27.43	32.17	26.23	13.07	12.21	13.81	11.85
ENSMUSG00000027076	Timm10	-1.24494	0.00709214	11.33	22.49	23.29	22.4	7.74	9.92	8.56	6.41
ENSMUSG00000028495	Rps6	-1.36117	0.00709214	106.39	235.01	270	237.02	75.17	79.49	68.96	89.16
ENSMUSG00000053318	Slamf8	1.39642	0.00709214	1.79	1.99	1.21	1.17	3.25	6.53	3.99	2.86
ENSMUSG00000055839	Elob ENSMUSG00000055839	-0.653591	0.00709214	230.69	248.12	294.33	238.39	160.64	151.9	172.75	155.59
ENSMUSG00000056185	Snx32	-0.649762	0.00709214	93.15	99.45	114.3	102.13	60.64	63.75	73.32	62.97
ENSMUSG00000057497	Fam136a	-0.934515	0.00709214	13.26	22.45	22.1	21.96	10.31	9.43	10.06	11.07
ENSMUSG00000031453	Rasa3	0.99639	0.00710407	57.57	42.39	38.17	41.29	95.82	106.12	95	63.07
ENSMUSG00000037601	Nme1	-1.6712	0.00710407	16.55	41.71	42.6	38.02	9.02	8.44	8.61	16.58
ENSMUSG00000052962	Mrpl35	-0.998985	0.00710952	10.87	18.27	18.49	16.59	8.76	8.14	8.54	6.27
ENSMUSG00000074129	Rpl13a	-1.407	0.00712544	4.26	7.63	12.04	9.23	2.56	2.86	3.44	2.9
ENSMUSG00000078784	Rbis	-0.752866	0.00712655	53.41	67.74	74.28	71.46	41.24	42.06	40.73	33.71
ENSMUSG00000006678	Pola1	-1.1553	0.00713103	2.27	3.15	5.27	3.42	1.37	1.65	1.62	1.43
ENSMUSG00000097346	Rps18-ps4	-0.864558	0.00713103	2.8	3.31	3.09	2.78	1.67	1.65	1.24	2.12
ENSMUSG00000021023	Prorp	-0.731073	0.00713466	3.56	4.53	5.04	4.65	2.46	2.68	2.95	2.56
ENSMUSG00000067194	Eif1ax	-0.858619	0.00713698	21.29	26.81	29.09	24.72	13.92	15.17	16.74	10.74
ENSMUSG00000019359	Gdpd2	1.49085	0.00714096	265.48	129.68	119.08	135.62	557.24	499.29	462.5	269.6
ENSMUSG00000031939	Taf1d	-0.69697	0.00714096	5.68	6.32	6.55	5.21	3.66	3.92	3.95	3.13
ENSMUSG00000063802	Hspbp1	-1.22876	0.00714096	14.64	28.87	33.1	26.66	8.9	12.34	11.37	9.9
ENSMUSG00000085481	Gm16304	0.818553	0.00714096	1.7	1.24	1.94	1.66	3.2	2.71	2.97	2.55
ENSMUSG00000028899	Taf12	-0.851359	0.00714569	12.87	19.16	21.76	18.06	9.33	10.26	10.11	9.45
ENSMUSG00000033020	Polr2f	-0.906218	0.00714569	72.51	109.95	114.95	99.15	50.78	58.26	58.21	42.77
ENSMUSG00000034285	Nipsnap1	-0.90179	0.00716941	2.18	2.89	3.63	3.11	1.33	1.5	1.59	1.84
ENSMUSG00000032555	Topbp1	-1.11359	0.00717611	4.45	7.43	9.36	6.03	2.84	3.48	3.3	2.61
ENSMUSG00000031654	Cbln1	1.48832	0.00717859	19.07	13.47	7.89	9.09	42.56	30.55	38.95	22.54
ENSMUSG00000027199	Gatm	-2.72393	0.0071791	5.21	19.4	33.01	15.01	1.99	3.4	3.5	1.11
ENSMUSG00000040749	Siah1b	-1.14281	0.0071791	7.01	10.68	12.99	9.45	4.47	5.11	5.39	3.14
ENSMUSG00000063785	Utp14a	-1.01582	0.0071791	3.88	6.88	6.93	5.41	2.62	3.37	2.53	2.68
ENSMUSG00000031754	Nudt21	-1.01936	0.00718085	14.58	20.01	26.58	19.82	9.31	12.23	10.07	7.94
ENSMUSG00000015023	Ddx19a	-0.951393	0.00718589	9.06	11.4	15.75	11.88	6.44	6.54	6.78	4.84
ENSMUSG00000024527	Afg3l2	-1.10356	0.00718589	20.51	35.11	44.9	34.24	15.84	15.57	15.77	13.35
ENSMUSG00000030264	Thumpd3	-1.07429	0.00718589	4.42	7.51	8.23	7.38	2.56	3.81	3.12	3.37
ENSMUSG00000068686	Cd59b	-0.661308	0.00718589	3.51	3.58	3.5	3.72	1.97	2.33	2.65	2.15
ENSMUSG00000081094	Rpl19-ps11	-1.07246	0.00718589	7.7	12.28	15.79	13.35	6.39	4.9	5.66	5.75
ENSMUSG00000061613	U2af1	-1.06806	0.0072045	72.6	132.2	148.16	130.06	52.33	54.89	56.94	58.52
ENSMUSG00000000568	Hnrnpd	-1.13428	0.00721087	23.23	34.44	45.14	32.58	16.65	16.37	17.28	10.76
ENSMUSG00000001134	Uxt	-0.86765	0.00721087	9.28	12.16	14.29	13.17	7.27	5.33	6.81	7.26
ENSMUSG00000006611	Hfe	1.28163	0.00721087	30.26	15.39	15.66	16.05	56.7	49.64	45.67	31.81
ENSMUSG00000020689	Itgb3	-1.20233	0.00721087	6.97	5.88	8.61	7.76	3.04	4.88	3.12	2.11
ENSMUSG00000031107	Rbmx2	-0.923551	0.00721087	6.98	9.52	11.12	7.78	4.4	5.31	5.11	3.72
ENSMUSG00000031165	Was	-1.52084	0.00721087	3.06	6.44	8.59	5.16	1.32	2.04	2.38	2.01
ENSMUSG00000032834	Pwp2	-0.832078	0.00721087	4.8	7.39	7.6	7.19	3.82	3.88	3.72	3.5
ENSMUSG00000035049	Rrp12	-1.41604	0.00721087	3.06	6.27	6.79	5.81	1.31	1.97	2.39	2.42
ENSMUSG00000047879	Usp14	-1.05153	0.00721087	20.13	28.79	34.6	26.99	14.5	13.93	15.46	9.39
ENSMUSG00000053332	Gas5	-1.06093	0.00721087	32.26	46.33	56.17	43.1	20.71	24.47	24.73	15.24
ENSMUSG00000004980	Hnrnpa2b1	-0.88532	0.00723068	116.08	141.21	181.91	140.7	83.18	82.65	86.37	60.69
ENSMUSG00000062867	Impdh2	-1.41943	0.00723318	21.68	39.71	48.54	38.41	13.2	17.03	16.22	8.6
ENSMUSG00000009112	Bcl2l13	-0.958595	0.00723749	5.74	9.63	10.69	9.23	4.53	4.64	4.26	4.27
ENSMUSG00000020941	Map3k14	1.21204	0.00724165	5.48	2.77	2.69	2.95	9.34	7.89	7.86	5.99
ENSMUSG00000035234	Abraxas1	-0.806804	0.00724856	5.36	7.06	7.78	6.22	3.94	3.53	4.38	3.21
ENSMUSG00000041057	Wdr43	-1.00428	0.00724856	17.25	29.99	33.08	26.44	12.83	14.53	12.64	11.86
ENSMUSG00000021520	Uqcrb ENSMUSG00000021520	-0.619104	0.00725112	196.85	224.33	248.53	211.08	145.82	145.14	139.75	140.74
ENSMUSG00000053768	Chchd3	-0.833118	0.00725112	16.97	22.39	29.01	23.17	12.65	13.21	12.07	12.57
ENSMUSG00000067995	Gtf2f2	-1.13833	0.00725112	13.42	24.38	25.12	24.27	10.18	12.01	8.92	7.79
ENSMUSG00000037887	Dusp8	-0.707026	0.00725657	2.11	2.58	2.32	2.74	1.46	1.39	1.38	1.74
ENSMUSG00000079658	Eloc	-0.877079	0.00725931	37.78	53.09	57.97	45.14	28.07	29.19	27.09	20.78
ENSMUSG00000029470	P2rx4	0.939795	0.00726033	19.17	13.5	12.69	14.98	30.12	35	29.24	21.61
ENSMUSG00000030188	Magohb	-1.06406	0.00726202	11.19	16.02	19.28	18.01	8.73	7.87	8.62	5.5
ENSMUSG00000059208	Hnrnpm	-0.822751	0.00726202	45.51	51.46	63.7	49.95	32.52	32.41	31.31	23.07
ENSMUSG00000023993	Treml1	-1.07818	0.00726732	3.15	4.15	4.36	4.02	1.55	2.85	1.5	1.74
ENSMUSG00000108823	Gm18959	-0.931273	0.00726732	3.87	5	4.63	2.99	1.92	2.23	2.53	1.87
ENSMUSG00000031781	Ciapin1	-0.708924	0.00731838	5.68	7.51	8.13	7.25	4.26	4.27	4.61	4.2
ENSMUSG00000019849	Prep	-0.762267	0.00731978	5.82	7.84	7.74	7.01	3.7	4.51	4.78	3.75
ENSMUSG00000004709	Cd244	-1.41293	0.00732089	2.12	2.6	6.05	3.52	1.14	1.3	1.37	1.15
ENSMUSG00000000934	Top1mt	-0.853773	0.00732587	3.52	4.62	4.78	4.15	2.41	2.12	1.96	3.02
ENSMUSG00000035439	Haus8	-1.0547	0.00732805	3.85	5.3	7.26	5.35	2.73	2.72	2.97	1.93
ENSMUSG00000023004	Tuba1b	-1.25672	0.00734409	99.84	139.17	183.84	128.12	56.88	71.69	68.65	35.86
ENSMUSG00000024309	Pfdn6	-1.07663	0.00734409	29.85	55.14	62.42	52.46	22.83	24.5	21.73	22.41
ENSMUSG00000026926	Pmpca	-0.838588	0.00734409	23.39	33.07	37.88	34.16	18.3	18.36	18.78	15.51
ENSMUSG00000030609	Aen	-0.659408	0.00734409	4.57	5.66	5.02	4.97	2.85	3.21	3.61	3.14
ENSMUSG00000037531	Mrpl47	-1.03886	0.00734409	10.06	16.85	20.87	17.02	7.61	7.7	8.11	7.11
ENSMUSG00000047875	Gpr157	1.02882	0.00734409	2.38	1.8	1.69	1.81	4.21	5.07	4	2.66
ENSMUSG00000058799	Nap1l1	-1.13746	0.00734409	24.45	33	43.5	30.93	15.01	17.9	17.25	10
ENSMUSG00000059851	Kmt5c	-0.801488	0.00734409	7.51	11	10.87	8.59	5.48	5.99	4.76	5.35
ENSMUSG00000062981	Mrpl42	-0.828465	0.00734409	22.94	32.51	38.13	32.08	18.35	18.04	17.32	16
ENSMUSG00000075704	Txnrd2	-1.25682	0.00734409	5.59	9.42	13.99	9.55	4.26	4.03	4.08	3.08
ENSMUSG00000062006	Rpl34	-1.2194	0.00735603	34.51	71.56	77.74	69.5	24.62	24.46	24.94	30.22
ENSMUSG00000026356	Dars	-0.875468	0.00736802	28.42	42.07	49.01	38.82	22.09	22.96	20.97	18.88
ENSMUSG00000029101	Rgs12	-1.18821	0.0074048	4.43	7.15	10.45	7.24	3	3.62	3.16	2.59
ENSMUSG00000056888	Glipr1	-1.01853	0.0074091	12.01	14.64	21.17	20.26	6.88	8.1	8.14	9.87
ENSMUSG00000004267	Eno2	1.06301	0.00741946	2.89	2.16	2.06	1.83	4.44	6.49	4.55	3.42
ENSMUSG00000001785	Pwp1	-0.812322	0.00747525	17.7	25.92	25.47	26.89	14.78	13.78	13.68	11.86
ENSMUSG00000030751	Psma1	-0.951813	0.00747525	53.93	90.76	101.96	82.89	40.96	43.19	41.98	39.79
ENSMUSG00000002835	Chaf1a	-0.934957	0.00748246	16.15	22.58	30.25	24.6	12.39	12.6	12.24	10.63
ENSMUSG00000025507	Pidd1	-1.50276	0.00748246	2.25	4.71	7.34	5.15	1.76	1.47	1.51	1.59
ENSMUSG00000063457	Rps15	-1.34286	0.00749953	135.67	261.85	329.71	295.84	86.99	82.94	92.13	125.93
ENSMUSG00000063875	Rps6-ps1	-1.13533	0.00749953	2.45	3.76	4.05	4.35	1.22	2.15	1.82	1.46
ENSMUSG00000002633	Shh	1.55685	0.00751637	3.26	3.47	1.4	2.16	7.43	8.48	9	4.52
ENSMUSG00000004018	Fancl	-1.27023	0.00751948	7.62	13.57	18.93	11.98	4.85	5.53	6.18	4.18
ENSMUSG00000028792	Ak2	-1.03843	0.00753567	49.83	78.16	93.11	73.15	35.02	40.73	38.4	27.21
ENSMUSG00000001440	Kpnb1	-0.880837	0.00754056	13.54	15.77	20.08	14.83	9.05	10.07	9.18	6.61
ENSMUSG00000042804	Gpr153	1.03818	0.00754056	20.17	11.74	12.93	13.92	32.41	34.32	31.64	21.54
ENSMUSG00000021932	Rnaseh2b	-1.02443	0.00754122	6.93	10.51	14.21	9.05	5.06	5.16	4.93	4.25
ENSMUSG00000030731	Syt3	0.683395	0.00755109	2.33	1.9	1.66	2.13	3.13	3.29	3.23	3.13
ENSMUSG00000066116	Gm10154	-1.16696	0.00755361	4.36	4.64	5.4	2.84	1.93	1.49	1.62	2.62
ENSMUSG00000020834	Dhrs13	-0.946308	0.00755735	4.1	5.95	7.68	6.98	3.07	3.2	3.24	2.98
ENSMUSG00000029810	Tmem176b	1.30978	0.00755735	624.02	332.02	309.28	362.92	1096.14	1199.23	1052.93	634.58
ENSMUSG00000008333	Snrpb2	-0.796721	0.00757609	21.99	25.36	28.02	24.83	14.65	16.26	16.26	11
ENSMUSG00000029247	Paics ENSMUSG00000029247	-1.25776	0.00758488	41.22	67.92	90.72	65.77	29.13	31.04	30.51	18.52
ENSMUSG00000028036	Ptgfr	1.5901	0.00759149	23.56	10.43	8.86	13.65	51.67	49.86	37.08	25.56
ENSMUSG00000000740	Rpl13	-1.05634	0.00759907	128.01	210.89	253.74	226.78	86.47	93.47	89.93	114.26
ENSMUSG00000027637	Rab5if	-0.67366	0.00759907	43.61	52.56	60.28	52.59	33.38	30.98	34.71	31.27
ENSMUSG00000027282	Mtch2	-0.724078	0.00762522	14.18	16.82	19.03	16.73	10.76	10.38	10.91	8.37
ENSMUSG00000037916	Ndufv1	-0.676169	0.00762522	48.25	59.39	66.3	57.95	35.06	38.25	37.57	33.52
ENSMUSG00000004791	Pgf	1.26742	0.00764874	29.71	15.63	14.64	16.68	49.77	51.03	49.75	30.14
ENSMUSG00000076866	Trdv2-2	-1.31526	0.00764874	2.12	2.51	5.03	2.29	1	1.44	1.11	1
ENSMUSG00000027404	Snrpb	-0.892582	0.00767808	82.53	117.92	144.02	115.43	67.18	61.51	63.53	51.88
ENSMUSG00000030254	Rad18	-0.995846	0.00767808	6.99	10.58	13.15	8.02	5.38	4.31	4.9	4.34
ENSMUSG00000031928	Mre11a	-0.989549	0.00768626	4.34	6.96	8.34	6.48	3.05	3.58	3.46	2.78
ENSMUSG00000022620	Arsa	1.02383	0.00769322	12.99	8.99	7.21	9.39	21.13	22.85	19.33	14.48
ENSMUSG00000021775	Nr1d2	1.24178	0.00770393	15.09	8.03	7.75	7.99	23.02	25.78	25.68	15.4
ENSMUSG00000027641	Rbl1	-1.03029	0.00770393	6.45	8.7	10.93	7.91	4.4	4.96	4.36	2.93
ENSMUSG00000033751	Gadd45gip1	-0.890046	0.00770393	22.53	32.94	41.44	32.07	16.95	16.66	16.35	18.11
ENSMUSG00000024855	Pacs1	-0.860647	0.00772208	14.15	15.87	22.13	16.55	9.75	9.49	10.8	7.57
ENSMUSG00000026895	Ndufa8	-0.722046	0.00772208	82.8	119.2	116.66	99.47	61.75	62.7	66	60.54
ENSMUSG00000048027	Rgmb	1.1422	0.00772729	21.05	11.53	12.65	11.39	29.55	37.69	33.06	22.54
ENSMUSG00000032744	Heyl	1.38374	0.00775799	14.16	7.72	11.68	6.36	29.24	26.37	29.72	16.43
ENSMUSG00000041736	Tspo	-0.781252	0.00775799	64.1	65.16	71.15	65.47	31.63	45.4	33.55	46.29
ENSMUSG00000022204	Ngdn	-0.751224	0.00777247	34.69	41.52	43.14	38.69	23.15	27.77	24.74	18.83
ENSMUSG00000019794	Katna1	-0.622433	0.00777319	16.91	20.81	21.37	20.07	12.74	13.25	13.08	12.17
ENSMUSG00000024067	Dpy30	-1.13338	0.00778004	67.92	130.5	143.79	113.64	58.93	50.81	49.67	42.05
ENSMUSG00000050549	Fam241a	-1.17106	0.00778004	18.69	26.79	37.88	27.65	15.38	10.55	13.83	9.09
ENSMUSG00000019303	Psmc3ip	-1.01223	0.00778247	9.55	14.22	17.82	16.63	8.13	7.16	5.85	7.14
ENSMUSG00000022013	Dnajc15	-0.814701	0.00778247	37.15	48.46	56.79	56.33	31.61	28.15	27.09	24.96
ENSMUSG00000031660	Brd7	-0.936727	0.00778247	8.26	11.82	13.23	9.23	4.67	5.48	6.94	5
ENSMUSG00000030505	Prmt3	-0.780054	0.00778798	6.6	7.12	8.63	7.24	3.9	4.29	5.44	3.71
ENSMUSG00000022217	Emc9	-0.858896	0.00780174	7.87	9.71	13.5	9.66	5.23	5.91	6.02	4.95
ENSMUSG00000024824	Rad9a	-0.708736	0.00781712	45.85	51.84	66.38	53.74	33.71	33.65	34.85	30.06
ENSMUSG00000043631	Ecm2	1.0738	0.00781712	8.11	4.72	5.07	4.5	12.82	13.35	11.69	8.57
ENSMUSG00000046330	Rpl37a	-1.18442	0.00781712	146.14	286.46	308.38	298.22	91.17	114.03	108.96	127.39
ENSMUSG00000073838	Tufm	-0.878169	0.00783862	19.37	25.21	32.12	24.59	12.76	15.28	15.23	11.38
ENSMUSG00000022336	Eif3e	-1.10036	0.00784547	97.1	138.22	172.03	126.13	67.57	68.19	71.91	41.59
ENSMUSG00000030678	Maz	-1.01621	0.00785718	16.19	25.64	33.13	25.63	12.7	12.53	12.69	10.43
ENSMUSG00000071052	Rpl7a-ps5	-1.55049	0.00786123	3.95	6.64	10.24	10.91	2.23	2.57	3.49	1.99
ENSMUSG00000018509	Cenpv	-1.49795	0.00792891	6.63	14.83	19.47	16.15	3.85	5.52	4.21	5.43
ENSMUSG00000025817	Nudt5	-0.843829	0.00792891	12.56	16.2	20.77	15.14	9.11	9.42	9.58	7.5
ENSMUSG00000049687	Pheta2	-0.979888	0.00794631	10.2	14.9	18.42	12.86	6.89	8.47	7.19	5.67
ENSMUSG00000038489	Polr2l	-0.958861	0.00795543	12.02	20.03	20.42	16.93	6.99	9.22	9.92	9.12
ENSMUSG00000057406	Nsd2	-0.985583	0.00795543	2.36	3.51	4.49	2.78	1.71	1.74	1.65	1.37
ENSMUSG00000016253	Nelfcd	-0.747613	0.00798053	17.22	23.1	24.26	22	13.69	14.23	12.41	11.05
ENSMUSG00000006369	Fbln1	1.96057	0.00800685	35.49	12.49	12.21	16.61	67.49	118.54	69.47	37.12
ENSMUSG00000029198	Grpel1	-0.751373	0.0080184	18.94	25.9	28.5	24.54	15.2	14.67	14.98	12.79
ENSMUSG00000068749	Psma5	-0.888058	0.00802541	81.57	110.79	135.91	113.76	63.8	64.75	61.06	47.22
ENSMUSG00000022241	Tars1	-0.731746	0.00806588	28.69	37.69	42.49	39.81	20.53	21.85	23.08	23.23
ENSMUSG00000028251	Tstd3	-1.14984	0.0080937	8.77	13.13	18.67	14.59	5.5	7.07	7.05	4.72
ENSMUSG00000020534	Shmt1	-0.782755	0.00809633	2.31	3.45	2.64	3.32	1.88	1.53	1.68	1.65
ENSMUSG00000030357	Fkbp4	-1.12853	0.00809633	39.52	72.25	83.71	69.62	29.58	34.33	30.17	23.77
ENSMUSG00000026027	Stradb	-0.769276	0.0081259	4.75	6.21	7.11	5.36	2.98	3.31	3.71	3.64
ENSMUSG00000039187	Fanci	-1.13614	0.0081849	4.32	6.78	9.61	6.4	3.19	3.59	2.74	2.46
ENSMUSG00000091537	Tma7	-0.85011	0.00819301	67	94.29	116.07	96.72	46.2	51.17	50.77	55.96
ENSMUSG00000040990	Sh3kbp1	-0.926178	0.0081968	4.25	4.14	6.6	4	2.32	2.61	2.87	2.05
ENSMUSG00000027185	Nat10	-0.870444	0.0081989	4.47	6.73	6.48	7	3.07	3.87	3.62	2.84
ENSMUSG00000074797	Itpa	-1.01801	0.00823211	22.72	29.59	33.85	26.73	17.18	15.9	14.13	9.37
ENSMUSG00000027968	Larp7	-0.95723	0.00823681	11.68	15.53	21.14	15.78	7.53	8.75	9.66	6.69
ENSMUSG00000071041	Impdh2-ps	-1.54449	0.00826502	10.46	23.85	31.6	21.44	6.8	8.28	8.41	4.93
ENSMUSG00000030335	Mrpl51	-0.829463	0.00829315	16.83	25.81	26.18	23.88	13.3	11.6	12	14.71
ENSMUSG00000044471	Lncpint	0.835603	0.00833194	4.01	3.05	3.05	3.13	6.85	6.98	5.27	4.7
ENSMUSG00000028496	Mllt3	-1.16463	0.00834247	2.52	4.92	6.01	4.47	1.72	2.04	1.87	2.01
ENSMUSG00000033166	Dis3	-1.1587	0.00834247	8.8	15.81	16.74	13.33	6.49	6.77	6.87	4.14
ENSMUSG00000025899	Alkbh8	-0.855847	0.0083477	2.9	4.18	5.2	3.73	2.09	2.1	2.28	2.19
ENSMUSG00000031960	Aars	-0.77354	0.00836005	14.08	18.61	21.49	17.9	9.55	9.55	10.83	11.95
ENSMUSG00000001123	Lgals9	-1.04915	0.00836915	70.34	86.38	107.84	80.26	42.78	50.58	48.41	27.38
ENSMUSG00000028886	Eya3	-0.660401	0.00836915	3.82	4.71	4.35	3.75	2.33	2.53	2.87	2.78
ENSMUSG00000033501	Crygs	-1.77164	0.00836915	19.75	11.65	7.79	10.13	4.57	2.22	5.75	2.29
ENSMUSG00000034892	Rps29	-1.2599	0.00839761	185.96	377.03	424.05	381.11	110.65	136.84	131.51	173.01
ENSMUSG00000062647	Rpl7a	-1.12616	0.00839761	25.75	51.38	56.2	51.55	20.37	21.44	19.96	19.37
ENSMUSG00000004748	Mtfp1	-1.68305	0.00843722	3.91	12	13.67	11.92	2.87	3.06	3.09	2.65
ENSMUSG00000009535	Rnmt	-0.850981	0.0084464	6.22	9.33	10.55	8.36	5.1	4.86	4.77	4.09
ENSMUSG00000009927	Rps25	-1.21532	0.00844696	68.32	134.24	155.2	142.99	43.63	58.57	47.78	57.35
ENSMUSG00000028560	Usp1	-1.17498	0.0084633	13.68	26.83	32.92	23.6	9.99	11.06	10.96	9.06
ENSMUSG00000035266	Helq	-0.832348	0.00847481	3.88	5.08	5.6	4.44	3.23	2.79	2.54	2.13
ENSMUSG00000027774	Gfm1	-0.8947	0.00847605	13.25	15.78	20.45	17.84	9.65	9.59	10.25	6.73
ENSMUSG00000039018	Mtg1	-0.697402	0.00848708	4.77	6.06	6.44	6.2	3.43	3.33	4.14	3.53
ENSMUSG00000034349	Smc4	-1.53485	0.00849302	6.79	8.27	13.18	4.39	1.92	3.59	2.92	2.29
ENSMUSG00000052214	Opa3	-0.621588	0.00849302	6.79	7.59	8.59	7.95	4.74	4.88	5.53	4.91
ENSMUSG00000015289	Lage3	-0.691822	0.00849806	17.49	20.08	23.24	20.93	14.38	12.22	13.04	10.95
ENSMUSG00000037447	Arid5a	0.943075	0.00850055	4.96	3.48	3.63	4.08	8.3	9.66	7.95	5.48
ENSMUSG00000057322	Rpl38	-1.60611	0.00854232	142.45	345.84	334.79	331.01	62.33	81.99	84.76	146.74
ENSMUSG00000024436	Mrps18b	-1.01195	0.00854886	9.61	15.88	15.57	18.39	6.1	7.27	6.84	8.71
ENSMUSG00000032869	Psmf1	-0.925138	0.00854886	8.85	12.1	16.34	12.22	6.69	6.85	6.81	5.27
ENSMUSG00000025509	Pnpla2	-0.760143	0.00856389	24.58	16.88	18.11	17.99	11.81	11.49	12.52	9.67
ENSMUSG00000027618	Nfs1	-0.802485	0.00861684	12.07	15.85	18.94	14.17	8.35	10.2	8.45	7.71
ENSMUSG00000090516	Rps11-ps1	-0.912992	0.00861684	18.52	25.39	32.02	27.24	11.87	16.79	12.77	12.82
ENSMUSG00000022247	Brix1	-1.14513	0.00864636	22.65	44.86	49.16	39.47	18.52	19.42	16.33	14.03
ENSMUSG00000094974	Rps19-ps2	-0.783092	0.00864636	2.47	2.47	2.46	2.17	1.13	1.66	1.2	1.65
ENSMUSG00000019851	Perp	-1.52307	0.00864673	3.03	4.81	8.46	6.43	1.39	2.42	1.47	2.35
ENSMUSG00000028861	Mrps15	-0.684593	0.00865825	31.19	38.69	41.55	37.45	23.42	21.2	26.57	21.33
ENSMUSG00000029632	Ndufa4	-0.663979	0.00866433	155.35	182.41	211.34	174.47	122.7	108.97	119.42	103.83
ENSMUSG00000049881	2810025M15Rik	-0.699322	0.00866433	6.73	6.71	6.42	5.39	4	3.21	4.41	3.97
ENSMUSG00000098661	Mir7052	-1.51344	0.00867279	7.86	7.36	4.52	6.72	1.85	1.89	1.67	4.53
ENSMUSG00000020720	Psmd12	-0.779235	0.00869329	40.62	56.18	67.2	56.32	31.28	33.12	31.6	30.41
ENSMUSG00000030878	Cdr2	-0.728394	0.00870289	3.91	4.67	5.69	4.48	2.52	2.73	3.23	2.78
ENSMUSG00000060860	Ube2s	-0.747302	0.00870289	9.28	12.73	14.59	12.71	6.82	7.25	7.53	7.41
ENSMUSG00000038279	Nop2	-1.30169	0.0087336	9.06	18.59	21.52	20.56	7.07	7.35	7.54	5.15
ENSMUSG00000022354	Ndufb9	-0.779457	0.00874568	109.41	150.63	156.93	133.45	83.71	69.58	72.41	94.27
ENSMUSG00000024764	Naa40	-1.02444	0.00874568	10.36	18.52	21.43	17.2	8.62	7.64	8.58	7.31
ENSMUSG00000028081	Rps3a1	-1.25988	0.00874735	291.77	612.42	712.31	651.67	205.64	222.99	209.57	262.43
ENSMUSG00000027374	Mrps5	-0.912344	0.00875442	6.93	10.69	12.21	9.87	4.59	5.79	5.82	4.6
ENSMUSG00000067058	Rps15a-ps5	-0.963117	0.00875442	2.39	3.81	3.33	2.78	1.28	1.29	1.89	1.87
ENSMUSG00000068856	Sf3b4	-0.961278	0.00875442	31.15	46.44	56.95	46.43	25.19	24.96	23.61	17.93
ENSMUSG00000050106	Tmc8	-1.47343	0.00876571	2.82	6.93	8.76	5.29	1.61	2.32	2.07	1.97
ENSMUSG00000058267	Mrps14	-0.814298	0.00876571	27.85	43.02	46.11	38.29	22.91	22.79	20.5	20.67
ENSMUSG00000062328	Rpl17	-1.51519	0.00876571	68.74	171.88	190.56	161.34	38.57	47.29	43.9	67.96
ENSMUSG00000067586	S1pr3	1.62548	0.00876571	125.99	61.2	61.2	59.72	265.98	335.96	237.49	120.35
ENSMUSG00000036022	Fam122b	-0.908923	0.00877117	4.03	6.16	5.86	4.53	2.73	2.43	2.29	3.49
ENSMUSG00000045573	Penk	1.53595	0.00877117	16.76	8.48	10.07	11.82	58.13	35.56	29.66	19.51
ENSMUSG00000028261	Ndufaf4	-0.934992	0.00879668	7.93	12.32	14.8	11.98	6.34	6.43	6.31	5.04
ENSMUSG00000030319	Cand2	-1.16671	0.00879668	10.07	18.93	22.42	20.89	6.81	7.52	7.46	9.2
ENSMUSG00000038982	Bloc1s5	-0.603227	0.00879668	5.2	6.07	6.6	5.76	4	3.69	4.06	3.76
ENSMUSG00000102752	Gm7694	1.06723	0.00883781	4.14	3.14	2.44	2.99	7.27	8.78	6.16	4.65
ENSMUSG00000061474	Mrps36	-1.05861	0.00884113	27.59	38.24	48.2	33.53	19.37	21.78	17.6	12.2
ENSMUSG00000038368	Focad	-0.555467	0.00884286	3.46	3.33	3.86	3.64	2.36	2.48	2.44	2.43
ENSMUSG00000071177	Serpina1d	-2.84934	0.00884299	25.48	9.54	7.01	16.31	1	1	6.36	1.62
ENSMUSG00000091845	Rpl36-ps12	-0.731461	0.00884299	5.7	4.42	6.75	5.05	3.54	3.22	3.24	3.06
ENSMUSG00000031546	Gins4	-0.87448	0.00884772	29.6	45.37	52.19	44.68	24.05	24.22	23.77	20.02
ENSMUSG00000040263	Klhdc4	-0.901277	0.00885298	6.28	7.77	9.64	8.64	4.54	4.8	3.16	4.85
ENSMUSG00000044155	Lsm8	-0.732265	0.00885298	11.7	15.72	17.11	14.42	8.64	9.15	9.75	7.73
ENSMUSG00000041607	Mbp	-1.54406	0.00888299	2.07	5.06	6.66	5.12	1.43	1.9	1.49	1.22
ENSMUSG00000087249	Gm16062	-0.849323	0.00888946	32.8	35.52	42.14	37.07	23.52	23.44	21.46	14.6
ENSMUSG00000039768	Dnajc11	-0.861571	0.00889157	5.78	8.86	9.15	7.5	4.33	4.85	4.45	3.45
ENSMUSG00000042729	Wdr74	-1.07508	0.00889157	20.14	37.03	42.36	41.43	16.14	15.94	15.88	16.26
ENSMUSG00000022193	Psmb5	-0.70916	0.0088963	64.51	92.04	94.95	86.49	52.03	49.68	52.27	50.52
ENSMUSG00000031901	Dus2	-0.661302	0.00892656	7.85	7.03	7.82	8.49	5.05	4.92	5.68	4.15
ENSMUSG00000050490	Psma5-ps	-1.08116	0.00893144	10.21	15.44	17.3	13.51	5.21	8.45	8.11	5.15
ENSMUSG00000018068	Ints2	-0.775397	0.00893367	4.15	4.96	5.42	4.19	2.62	3.11	3.08	2.17
ENSMUSG00000027573	Gid8	-1.38516	0.00894193	11.05	21.19	32.32	22.27	7.85	8.94	8.57	6.02
ENSMUSG00000031848	Lsm4	-1.24291	0.00894772	37.64	73.94	90.02	67.04	28.52	32.9	27.56	20.7
ENSMUSG00000032698	Lmo2	-2.04788	0.00894954	20.16	62.65	77.93	62.71	9.42	9.26	10.82	22.37
ENSMUSG00000005899	Smpd4	-0.938014	0.00895104	4.74	6.82	8.4	7.49	3.88	3.66	3.81	2.79
ENSMUSG00000033938	Ndufb7	-0.711683	0.00895233	15.61	20.37	22.79	19.75	11.22	11.6	11.34	13.48
ENSMUSG00000041797	Abca9	1.26904	0.00895233	9.41	4.95	4.59	5.54	14.8	15.98	18.05	9.36
ENSMUSG00000027067	Ssrp1	-1.13304	0.00895405	38.88	75.73	93.14	69.52	30.4	29.94	31.61	28.64
ENSMUSG00000028478	Clta	-0.684545	0.00895405	43.9	50.98	58.82	50.84	33.57	32.34	34.5	26.78
ENSMUSG00000039067	Psmd7	-0.865701	0.00895405	75.43	102.43	119.19	99.16	58.03	57.33	60.19	41.36
ENSMUSG00000109865	Hspa14	-0.971199	0.00895405	15.39	23.39	28.33	22.67	11.78	11.14	13.37	8.92
ENSMUSG00000022177	Haus4	-1.23703	0.00895659	11.77	22.9	27.56	19.46	10.56	9.07	7.33	6.67
ENSMUSG00000062683	Atp5g2	-0.648568	0.00897461	28.59	27.48	33.71	28.38	22.16	18.01	17.77	17.55
ENSMUSG00000002020	Ltbp2	1.61956	0.00898234	56.19	26.53	21.1	32.07	89.25	156.83	105.99	60.62
ENSMUSG00000029404	Arl6ip4	-0.563399	0.00898234	32.84	37.37	38.48	33.7	23.75	23.84	24.6	23.96
ENSMUSG00000055148	Klf2	1.64152	0.00898234	163.5	63.24	50.66	88.7	263.67	353.96	265.42	177.72
ENSMUSG00000091625	Lsm5	-0.994585	0.00901075	36.77	51.9	62.54	55.43	30	27.51	27.7	18.36
ENSMUSG00000020477	Mrps24	-0.784769	0.00903004	31.68	46.4	50.61	45.19	26.52	23.98	22.73	26.4
ENSMUSG00000038156	Spon1	1.14436	0.00903004	49.85	30.31	25.26	26.5	74.33	91.94	65.11	54.27
ENSMUSG00000068141	Gm10232	-1.02192	0.00904386	6.92	11.79	14.73	11.01	4.66	5.25	5.67	5.61
ENSMUSG00000074088	Snrnp40	-1.18413	0.00907486	14.99	27.26	33.52	25.58	10.88	13.02	11.54	8.04
ENSMUSG00000023944	Hsp90ab1	-1.00408	0.00908642	170.09	262.81	323.65	266.55	118.12	150.33	133.9	100.23
ENSMUSG00000004642	Slbp	-1.27648	0.00909974	28.51	48.28	70.48	45.85	22.13	20.85	20.89	13.4
ENSMUSG00000074622	Mafb	1.53615	0.00909974	49.75	27	15.14	24.68	77.23	104.7	75.08	58.49
ENSMUSG00000037012	Hk1	-1.00804	0.00911104	9.45	17.13	19.52	16.77	7.24	7.86	7.65	7.44
ENSMUSG00000027395	Polr1b	-1.05935	0.00913209	4.28	8.63	7.95	6.93	3.29	3.08	3.9	2.73
ENSMUSG00000085241	Snhg3	-1.33996	0.00913209	22.25	47.9	58	49.3	19.33	17.5	17.22	12.74
ENSMUSG00000030471	Zdhhc13	-1.01944	0.00915436	10.35	13.59	15.89	15.26	6.54	7.13	9.1	4.76
ENSMUSG00000046818	Ddit4l	1.54308	0.00915436	28.41	13.96	13.63	14.54	53.53	82.12	42.46	30.37
ENSMUSG00000057074	Ces1g	1.26226	0.00915436	3.26	2.39	1.59	1.82	5.95	4.67	7.28	3.69
ENSMUSG00000063229	Ldha	-1.08358	0.00915436	171.35	212.48	257.94	212.7	101.99	135.01	112.1	64.15
ENSMUSG00000069565	Dazap1	-0.882309	0.00915436	25.66	34.54	43.31	34.3	19.33	19.99	20.41	14.46
ENSMUSG00000068921	Dap3	-0.944792	0.0091608	10.76	14.89	18.6	14.27	8.34	7.9	8.41	5.59
ENSMUSG00000041360	Pum3	-0.908253	0.00917213	14.63	20.2	23.55	16.92	8.73	11.61	11.59	8.08
ENSMUSG00000029310	Nudt9	-0.942011	0.00918135	24.29	32.15	43.44	30.92	19.35	17.06	18.01	12.95
ENSMUSG00000052533	Nup188	-0.824051	0.00918541	5.47	6.33	8.58	6.96	4.1	3.88	4.31	3.07
ENSMUSG00000021607	Mrpl36	-0.967534	0.00919633	42.55	77.97	80.31	69.82	35.07	34.98	35.13	29.52
ENSMUSG00000034932	Mrpl54	-0.871112	0.00920436	39.54	58.06	60.02	61.6	29.84	25.96	26.53	36.9
ENSMUSG00000003380	Rabac1	0.60473	0.00923212	101.91	96.35	79.61	92.46	139.53	141.17	131.79	148.89
ENSMUSG00000027810	Eif2a	-0.854817	0.00923212	6.71	9.51	10.52	8.74	4.66	5.58	5.45	3.87
ENSMUSG00000031068	Glrx3	-0.796259	0.00923212	19.36	26.1	30.68	26.78	14.45	16.79	14.98	12.56
ENSMUSG00000047369	Dnah14	-1.06941	0.00923212	2.68	4	6	3.94	2.06	2.08	1.93	1.58
ENSMUSG00000075463	4930594M22Rik	0.627976	0.00923212	1.75	1.89	1.54	1.5	2.53	2.32	2.76	2.69
ENSMUSG00000017692	Rhbdl3	1.08224	0.00926338	4.36	2.57	2.31	2.8	6.28	8.2	5.98	4.73
ENSMUSG00000035772	Mrps2	-0.824478	0.00926338	8.82	11.44	13.06	12.23	5.61	6.99	7.71	5.42
ENSMUSG00000063480	Snu13	-0.861757	0.00926338	41.85	61.13	68.47	61.37	35.33	33.04	33.18	25.45
ENSMUSG00000063888	Rpl7l1	-0.774471	0.00926338	37.39	58.06	58.02	52.91	27.97	31.57	30.93	28.5
ENSMUSG00000057130	Txnl4a	-0.819803	0.00926532	60.11	88.43	102.98	81.67	44.25	49.49	49.57	42.42
ENSMUSG00000008822	Acyp1	-0.982591	0.00928977	11.87	21.52	21.46	18.22	9.76	8.48	10.47	7.56
ENSMUSG00000033068	Entpd6	-0.540976	0.00928977	5.27	5.04	5.27	5.34	3.58	3.66	3.8	3.35
ENSMUSG00000026558	Uck2	-1.36506	0.00931199	7.72	17.79	20.77	17.09	5.58	5.59	4.83	7.35
ENSMUSG00000005667	Mthfd2	-1.83981	0.00933331	7.11	17.27	20.49	19.78	3.57	3.08	3.42	8.06
ENSMUSG00000033272	Slc35a4	-0.61131	0.00933331	32.33	39.46	42.01	38.26	25.21	26.03	24.87	23.07
ENSMUSG00000018428	Akap1	-0.60322	0.00933352	7.36	7.2	6.9	7.71	4.63	5.41	5.02	4.21
ENSMUSG00000024525	Impa2	-0.664326	0.00933628	7.53	5.76	6.51	7.08	4.87	4.16	4.16	3.76
ENSMUSG00000071656	Lrrn4cl	0.820532	0.00933628	4.49	3.1	3	3.5	6.76	6.83	6.31	4.88
ENSMUSG00000071497	Nutf2	-1.27037	0.00935189	8.11	13.82	13.08	11.55	5.26	7.61	3.48	3.59
ENSMUSG00000063884	Ptcd3	-1.01186	0.00935833	7.36	12.15	13.99	11.03	5.28	6.63	5.57	4.28
ENSMUSG00000074093	Svip	-2.01084	0.009432	2.5	9.8	12.19	8.55	1.57	1.65	1.59	2.35
ENSMUSG00000008604	Ubqln4	-0.758575	0.00945566	11.93	16.74	17.22	16.71	8	8.57	10.17	10.06
ENSMUSG00000018339	Gpx3	1.47825	0.00945566	3077.42	1510.39	1371.3	1861.18	6501.74	7007.83	5225.78	3002.08
ENSMUSG00000019437	Tlcd1	-0.783535	0.00945566	19.36	24.47	31.6	25.5	15.57	15.6	14.14	12.66
ENSMUSG00000029394	Cdk2ap1	-0.861109	0.00945566	20.5	28.72	33.04	26.8	15.65	14.68	17.65	11.81
ENSMUSG00000030091	Nup210	-2.01706	0.00945566	2.24	8.68	11.29	7.45	1.31	1.5	1.52	2.04
ENSMUSG00000100801	Gm15459	-0.627045	0.00945566	14.01	14.97	15.64	13.2	8.53	10.03	10.54	8.44
ENSMUSG00000059751	Rps3a3	-0.993887	0.00945762	2.37	4.24	3.42	4.39	1.41	1.8	1.88	2.01
ENSMUSG00000047414	Flrt2	1.16542	0.00945965	5.03	3.14	3.27	2.95	8.16	11.81	7.21	5.55
ENSMUSG00000044916	1700029I15Rik	1.26533	0.00946547	4.93	2.36	2.53	2.59	7.85	8.66	7.9	4.74
ENSMUSG00000028864	Hgf	-0.763393	0.00948102	3.29	3.04	3.94	3.82	2.25	1.82	2.53	1.75
ENSMUSG00000020444	Guk1	-0.960935	0.00948788	16.3	29.71	28.51	26.19	11.78	11.72	11.83	15.42
ENSMUSG00000063787	Chchd1	-0.809047	0.00948788	55.43	77.76	89.81	72.37	46.03	44.34	41.81	34.84
ENSMUSG00000036737	Oxsr1	-0.681121	0.00952085	5.04	5.4	6.12	7.34	3.9	3.67	3.61	3.58
ENSMUSG00000030225	Dera	-0.651539	0.00954663	5.48	6.53	7.56	5.6	4.04	4.07	3.88	3.9
ENSMUSG00000039509	Nup133	-0.815207	0.00956696	7.67	9.7	12.28	8.69	5.32	6.05	5.77	4.46
ENSMUSG00000057722	Lepr	1.25214	0.00958919	253.84	146.17	119.03	139.25	432.12	434.66	429.63	245.33
ENSMUSG00000105814	Mir703	-0.901216	0.00960354	93.24	138.06	172.31	158.87	66.53	78.26	76.76	72.47
ENSMUSG00000020513	Tubd1	-0.840575	0.00960472	6.22	7.06	10.18	7.63	4.85	4.09	4.71	3.55
ENSMUSG00000078453	Abracl	-0.606962	0.00960472	40.58	42.96	48.5	38.65	26.18	27.33	31.08	27.31
ENSMUSG00000028394	Pole3	-1.17192	0.00961946	27.73	54.29	66.15	49.01	24.86	22.29	19.03	17.96
ENSMUSG00000014504	Srp19	-0.843065	0.00965782	27.99	44.06	48.75	41.97	23.29	21.07	20.63	24.07
ENSMUSG00000026238	Ptma	-0.930843	0.00965821	382	545.51	682.16	516.87	269.59	321.49	298.62	214.93
ENSMUSG00000020253	Ppm1m	0.605595	0.00969136	10.36	8.89	9.02	9.41	13.73	15.79	15.28	12.65
ENSMUSG00000037300	Ttc13	-0.638148	0.00969136	5.15	5.93	6.48	6.4	3.57	4.38	3.54	3.9
ENSMUSG00000067148	Polr1c	-0.946731	0.00969136	11.81	19.22	23.44	18.05	8.6	8.93	10.51	8.62
ENSMUSG00000017550	Atad5	-1.04246	0.00970238	2.56	3.49	5.08	2.46	1.57	1.51	1.78	1.47
ENSMUSG00000018659	Pnpo	-1.05438	0.00970238	10.69	13.26	14.94	13.18	5.98	4.69	5.42	9.87
ENSMUSG00000028367	Txn	-0.77027	0.00972408	158.68	205.78	230.44	197.07	119.93	137.71	111.66	95.02
ENSMUSG00000029623	Pdap1	-1.02147	0.00972622	11.77	17.07	20.21	14.94	7.76	9.97	8.38	5.51
ENSMUSG00000011257	Pabpc4	-1.55317	0.00973694	5.48	14.79	17.52	12.71	3.88	4.7	4.57	2.92
ENSMUSG00000048351	Coa7	-0.740691	0.00975584	3.37	4.45	5.39	4.18	2.44	2.68	2.75	2.41
ENSMUSG00000034059	Ypel4	-0.739882	0.00975889	2.74	2.42	2.87	2.8	1.67	2.06	1.52	1.31
ENSMUSG00000020171	Yeats4	-1.04234	0.00975976	11.96	19.32	24.8	15.23	9.31	9.52	7.92	6.91
ENSMUSG00000022554	Hgh1	-0.802459	0.00975976	6.64	8.79	9.46	8.83	5.52	4.86	5.28	3.72
ENSMUSG00000020427	Igfbp3	1.66499	0.00976043	104.86	52.17	28.88	47.82	232.44	120.22	190.72	143.35
ENSMUSG00000022325	Pop1	-1.11304	0.00976043	2.32	3.8	4.94	4.39	1.94	1.58	2.05	1.39
ENSMUSG00000031967	Afg3l1	-0.688243	0.00977099	12.97	18.07	18.67	15.88	10.21	10.82	9.99	9.34
ENSMUSG00000066315	Gm12918	-1.11876	0.00983546	14.32	28.32	29.35	24.62	8.52	12.43	9.93	12.53
ENSMUSG00000029388	Eif2b1	-1.40163	0.00985808	16.68	34.84	43.66	32.46	12.94	13.22	13.21	7.48
ENSMUSG00000000339	RtcA	-0.710006	0.00985838	19.44	22.15	28.05	23.26	13.48	13.89	16.5	12.7
ENSMUSG00000024785	Rcl1	-0.844543	0.00985838	18.14	27.92	30.52	26.87	13.86	16.58	13.84	12.56
ENSMUSG00000021559	Dapk1	1.34285	0.00991111	21.08	12.31	9	12.41	37.2	47.17	30.98	22.07
ENSMUSG00000008682	Rpl10	-0.958897	0.00993959	113.97	199.99	218.37	206.33	88.19	91.44	87.23	102.26
ENSMUSG00000028973	Abcb8	-0.79918	0.00993959	7.03	6.43	8.74	6.19	4.43	4.15	4.65	3.12
ENSMUSG00000083820	Ndufs6b	-1.00728	0.00993959	13.52	17.64	14.68	15.7	8.42	5.14	7.15	10.88
ENSMUSG00000009575	Cbx5	-0.989868	0.00994854	7.54	11.02	14.4	11.2	5.67	6.12	6.04	4.11
ENSMUSG00000020392	Cdkn2aipnl	-0.890159	0.00996712	24.32	35.35	47.12	36.84	18.23	18.97	17.78	20.57
ENSMUSG00000022364	Tbc1d31	-1.05017	0.00999314	2	3.58	4.24	3.78	1.54	1.37	1.7	1.74
ENSMUSG00000029486	Mrpl1	-0.705283	0.00999314	8.02	8.53	9.58	8.11	5.82	5.58	5.69	4.07
ENSMUSG00000066595	Flvcr1	-0.614301	0.00999314	4.7	5.63	5.43	5.42	3.85	3.63	3.36	3.02
ENSMUSG00000024735	Prpf19	-0.971581	0.0100148	15.32	19.11	20.97	18.75	10.45	10.23	11.84	6.15
ENSMUSG00000030036	Mogs	-0.915543	0.0100148	25.34	42.1	49.33	39.87	18.86	21.8	19.54	20.63
ENSMUSG00000032038	St3gal4	-0.771892	0.0100148	9.05	11.57	13.9	11.15	6.81	7.35	7.05	5.41
ENSMUSG00000044018	Mrpl50	-0.728845	0.0100422	20.54	26.9	29.38	22.78	16.59	15	15.67	12.57
ENSMUSG00000060198	Gm11353	-0.899366	0.0100422	2.82	3.35	4.72	2.78	1.88	1.46	2.05	1.82
ENSMUSG00000026032	Ndufb3	-0.55434	0.0100716	103.36	111.25	119.94	105.41	71.35	74.94	80.42	72.7
ENSMUSG00000028964	Park7	-0.754828	0.0100716	49.01	68.2	78.21	67.92	42.95	35.55	36.87	38.9
ENSMUSG00000030929	Eri2	-0.623593	0.0100716	3.58	3.56	4.59	4.11	2.7	2.59	2.63	2.32
ENSMUSG00000022752	Tomm70	-0.928205	0.0100831	22.84	36.09	39.9	31.5	15.7	19.25	19.38	13.49
ENSMUSG00000005779	Psmb4	-0.750205	0.0101218	55.53	80.9	88.1	82.1	47.92	43.9	44.38	43.48
ENSMUSG00000028609	Magoh	-1.0038	0.0101248	61.59	100.4	117.02	99.15	54.16	48.19	48.27	35.22
ENSMUSG00000030811	Fbxl19	-0.600301	0.0101558	2.71	2.35	2.63	2.4	1.9	1.6	1.68	1.49
ENSMUSG00000026377	Nifk	-1.10575	0.0101882	25.1	43.06	49.47	42.09	19.65	22.28	18.59	12.89
ENSMUSG00000082741	Gm9703	-1.27198	0.0101882	4.61	8.24	7.4	10.76	4.2	2.18	3.42	2.84
ENSMUSG00000020441	Mmtag2	-0.812998	0.0102045	11.87	14.49	19.59	14.07	7.58	9.8	8.92	7.51
ENSMUSG00000024044	Epb41l3	1.03508	0.0102127	3.15	1.86	1.97	2.04	5.49	5.18	4.65	3.14
ENSMUSG00000031826	Usp10	-0.933141	0.0102127	5.81	9.17	11.17	9.26	4.21	5.36	4.47	4.11
ENSMUSG00000052033	Pfdn4	-0.920699	0.0102127	15.48	18.18	21.32	18.7	12.8	9.24	10.8	6.84
ENSMUSG00000033499	Larp4b	-0.762767	0.0102189	8.89	10.67	12.59	9.42	6.13	7.15	6.32	4.9
ENSMUSG00000038014	Fam120a	-0.70626	0.0102189	23.95	26.34	32.46	25.87	17.2	17.51	18.4	13.49
ENSMUSG00000000594	Gm2a	0.75708	0.0103144	45.51	29.09	28.81	33.66	57.15	60.23	56.33	54.02
ENSMUSG00000018796	Acsl1	-0.883786	0.0103323	7.13	6.29	7.26	6.26	3.64	4.33	4.48	2.49
ENSMUSG00000028318	Polr1e	-0.954881	0.0103388	4.08	7.49	6.6	7.12	2.97	3.62	3.53	2.68
ENSMUSG00000018750	Zbtb4	0.788676	0.0103404	4.47	3.2	3.15	3.35	6.1	7.25	6.28	4.84
ENSMUSG00000019433	Gipc1	-0.663853	0.0103404	18.79	15.73	19.66	15.74	9.2	11.41	11.79	11.73
ENSMUSG00000025728	Pigq	-0.823733	0.0103652	12.34	16.09	21.24	15.97	9.67	10.28	8.85	7.8
ENSMUSG00000061286	Exosc5	-0.73638	0.0103736	5.33	7.64	8.13	7.59	4.08	3.95	4.27	4.74
ENSMUSG00000005625	Psmd4	-0.813431	0.0104096	39.82	58.43	70.85	56.85	29.41	33.56	32.51	30.62
ENSMUSG00000015340	Cybb	1.32007	0.0104096	13.69	12.41	11.09	10.82	22.27	59.29	25.21	23.8
ENSMUSG00000037149	Ddx1	-0.834637	0.0104096	23.71	32.16	35.92	30.93	16.94	18.78	20.11	13.09
ENSMUSG00000068396	Rpl34-ps1	-1.03452	0.0104096	16.67	28.92	28.15	32.27	10.78	10.78	13.47	15.89
ENSMUSG00000025794	Rpl14	-1.28327	0.010439	90.57	207.2	238.26	210.18	68.99	69.2	65.97	85.03
ENSMUSG00000031985	Gnpat	-0.782866	0.010439	20.01	23.41	27.77	22.16	14.79	14.57	15.01	10.17
ENSMUSG00000055866	Per2	0.835917	0.0104657	3.58	2.86	3.1	2.61	4.98	6.57	6.3	4.08
ENSMUSG00000020541	Tom1l1	-0.928441	0.0105236	4.91	6.75	9.37	6.62	4.04	3.09	4.01	3.13
ENSMUSG00000037851	Iars1	-1.06981	0.0105291	10.3	20.87	23.01	18.52	7.65	8.42	8.12	9.02
ENSMUSG00000038975	Rabggtb	-1.24299	0.0105291	12.87	22.87	30.3	20.77	8.51	12.36	8.58	6.54
ENSMUSG00000021040	Slirp	-0.588214	0.0105453	29.26	34.29	36.03	34.17	23.34	23.02	22.73	19.8
ENSMUSG00000022142	Nup155	-1.19328	0.0105453	4.61	8.92	10.66	8.66	3.55	4.02	3.83	2.54
ENSMUSG00000056209	Npm3	-1.35867	0.0105599	16.9	18.43	22.01	20.55	10.07	9.31	9.39	3.7
ENSMUSG00000025260	Hsd17b10	-0.562167	0.010576	47.36	41.97	46.55	47.97	34.06	29.13	29.27	32.16
ENSMUSG00000022427	Tomm22	-0.888519	0.0106394	84.97	120.24	145.53	122.14	73.32	62.1	68.99	49.22
ENSMUSG00000022820	Ndufb4	-0.61255	0.010662	60.9	59.46	79.62	67.98	44.91	42.56	44.39	42.27
ENSMUSG00000006728	Cdk4	-0.656586	0.0106716	92.08	112.26	119.63	113.42	69.88	77.23	71.96	58.49
ENSMUSG00000022253	Nadk2	-1.04337	0.0107076	9.61	14.44	17.53	13.41	7.78	7.2	7.22	4.47
ENSMUSG00000020544	Cox11	-0.721064	0.0107123	16.45	20.09	21.26	15.87	11.54	11.78	12.33	9.01
ENSMUSG00000031864	Ints10	-0.644103	0.0107123	6.15	7.7	8.16	6.3	4.59	4.52	4.81	4.09
ENSMUSG00000063800	Prpf38a	-0.805694	0.0107241	8.15	12.31	13.61	11.23	7.04	6.49	6.56	5.48
ENSMUSG00000022505	Emp2	1.33588	0.0107319	72.37	36.85	31.17	34.65	109.34	131.59	120.17	67.64
ENSMUSG00000098274	Rpl24	-0.860574	0.0107558	6.29	9.97	9.89	8.5	4.79	3.8	4.65	5.73
ENSMUSG00000036412	Arsi	0.897857	0.010758	2.48	2.59	1.46	1.81	3.59	4.18	4.07	3.35
ENSMUSG00000025269	Apex2	-0.710662	0.010767	4.05	3.13	3.58	2.85	2.06	1.99	2.43	1.81
ENSMUSG00000034203	Chchd4	-0.922365	0.0107875	4.04	7.44	7.34	6.96	3.24	3.28	3.06	3.66
ENSMUSG00000029402	Snrnp35	-0.653838	0.0108254	7.62	8.85	10.79	8.42	5.98	5.97	5.12	5.47
ENSMUSG00000043323	Fbrsl1	0.76784	0.0108254	4.84	4.58	4.44	4.44	8.2	9.57	8.27	5.66
ENSMUSG00000016503	Gtf3a	-0.729778	0.0108268	19.64	20.7	24.83	19.65	12.58	14.49	14.43	9.97
ENSMUSG00000027333	Smox	-0.891474	0.0108582	7.68	7	10.95	7.28	4.8	4.73	4.95	3.22
ENSMUSG00000021024	Psma6	-0.679175	0.010867	134.13	163.3	183.69	169.58	108.21	108.18	105.09	84.37
ENSMUSG00000002983	Relb	1.00756	0.010911	8.08	5.99	5.17	6.1	12.79	17.73	12.54	8.77
ENSMUSG00000020895	Tmem107	-0.905479	0.010911	13.7	18.7	22.6	18.12	8.63	13.05	9.33	8.11
ENSMUSG00000047446	Arl4a	-0.799607	0.010911	6.13	7.15	10.43	7.24	4.96	4.39	4.15	3.99
ENSMUSG00000032000	Birc3	1.13651	0.0109131	9.19	7.2	7.53	6.08	14.72	25.22	17.95	10.62
ENSMUSG00000025225	Nfkb2	0.833988	0.0109525	15.35	12.84	12.86	11.25	20.43	31.01	24.66	18.43
ENSMUSG00000027188	Pamr1	1.32236	0.010958	1.59	1.3	1.51	1.4	2.61	6.92	3.8	2.49
ENSMUSG00000030879	Mrpl17	-0.671027	0.010958	9.45	13.03	12.99	11.82	6.74	7.05	7.45	8.31
ENSMUSG00000025545	Clybl	-0.818117	0.0109784	20.59	26.64	32.91	27.88	15.77	14.55	18.35	12.37
ENSMUSG00000035505	Cox18	-0.744254	0.0109784	6.72	8.79	8.5	8.38	5.16	5.34	5.27	3.68
ENSMUSG00000028953	Abcf2	-0.909612	0.0110044	29.3	41.46	53.78	38.69	23.69	21.16	24.03	16.85
ENSMUSG00000047757	Fancb	-1.15689	0.0110044	2.31	4.16	5.83	3.29	1.52	1.75	1.92	1.46
ENSMUSG00000021645	Smn1	-0.91686	0.0110138	10.65	14.32	16.94	13.45	9.22	7.3	7.71	5.27
ENSMUSG00000029538	Srsf9	-0.578326	0.0110138	71.86	90.27	88.85	84.45	53.08	59.34	54.68	56.86
ENSMUSG00000027408	Cpxm1	1.29464	0.0110348	70.12	34.32	25.28	34.68	91.37	101.59	112.47	73.19
ENSMUSG00000015672	Mrpl32	-0.696967	0.011041	10.45	12.97	14.07	13.72	8.02	8.65	8.48	6.44
ENSMUSG00000022503	Nubp1	-0.864926	0.0110595	9.16	13.63	14.82	13.48	5.71	7.01	6.51	8.7
ENSMUSG00000028902	Sf3a3	-0.995462	0.0110595	25.13	39.23	47.55	36.25	19.47	21.57	19.14	13.38
ENSMUSG00000000563	Atp5pb	-0.797005	0.0111028	53.4	79.05	92.39	75.35	46.95	42.63	41.9	38.45
ENSMUSG00000019864	Rtn4ip1	-0.70752	0.0111028	5	6.6	7.15	5.94	3.12	4.05	3.88	4.02
ENSMUSG00000025155	Dus1l	-1.03117	0.0111028	10.42	20.83	21.75	17.89	9.07	8.21	7.2	9.03
ENSMUSG00000025739	Gng13	-1.30183	0.0111028	2.09	3.91	5.44	4.49	2	1.45	1.62	1.15
ENSMUSG00000029387	Gtf2h3	-0.792279	0.0111028	7.29	9.27	9.2	7.86	4.53	5.92	5.49	3.69
ENSMUSG00000041733	Coq5	-0.711462	0.0111028	12.13	14.51	16.19	13.11	10.18	8.55	8.59	6.95
ENSMUSG00000052837	Junb	0.936327	0.0111028	703.61	445.2	409.99	392.01	970.29	930.18	1037.25	721.2
ENSMUSG00000056665	Them6	-1.18395	0.0111028	3.55	6.31	7.13	6.47	1.74	2.33	2.89	3.31
ENSMUSG00000083337	Gm11539	-1.02832	0.0111028	2.51	3.89	5.03	5.01	1.89	1.62	2.18	2.13
ENSMUSG00000092223	Gm19807	-0.911919	0.0111028	2.78	3.69	3.68	3.37	1.66	2.3	2.11	1.26
ENSMUSG00000079104	Prps1l3	-0.785971	0.0111075	16.58	22.75	27.34	20.44	13.68	13.51	12.15	10.62
ENSMUSG00000100680	1810044D09Rik	-0.689928	0.0111199	4.06	5.07	5.8	4.54	2.81	3.02	2.71	3.48
ENSMUSG00000018565	Elp5	-0.687647	0.0111573	22.76	28.77	34.76	28.33	18.08	16.36	19.19	16.88
ENSMUSG00000042660	Wdr55	-1.62042	0.0111764	8.57	28.28	29.35	27.76	7.27	7.05	7.27	5.93
ENSMUSG00000016984	Etaa1	-0.716948	0.0111846	3.12	3.89	4.3	3.5	2.29	2.34	2.58	1.81
ENSMUSG00000024537	Psmg2	-1.09402	0.0111846	40.33	58.69	75.72	60.51	30.94	33.46	28.31	17.82
ENSMUSG00000063200	Nol7	-0.762472	0.0111846	22.14	30.67	38.22	30.23	17.88	17.07	18.41	16.86
ENSMUSG00000063882	Uqcrh	-0.743401	0.0111846	73.99	109.51	116.69	107.14	60.52	65.77	55.46	58.42
ENSMUSG00000028937	Acot7	-0.82537	0.0112405	11.03	7.23	8.5	8.82	4.85	5.1	6.27	3.91
ENSMUSG00000035919	Bbs9	0.597847	0.0112405	3.83	3.02	3.28	3.38	4.98	5.23	4.58	5.64
ENSMUSG00000018654	Ikzf1	-1.97291	0.0112585	4.76	16.05	19.4	12.91	2.38	2.45	2.45	5.64
ENSMUSG00000028647	Mycbp	-0.598339	0.0112969	14	15.76	18.89	17.23	10.89	11.22	10.32	10.84
ENSMUSG00000032815	Fanca	-0.965052	0.0113377	2.54	4.57	4.98	4.51	1.78	2.08	2.09	2.32
ENSMUSG00000031029	Eif3f	-0.746384	0.0113541	25.6	34.57	40.04	34.06	21.54	21.35	19.83	16.71
ENSMUSG00000032997	Chpf	1.05095	0.0113642	29.95	15.64	13.83	17.54	37.16	45.13	38.62	32.33
ENSMUSG00000097047	1110020A21Rik	-0.733993	0.0113738	3.15	3.69	3.63	3.24	2.16	1.54	2.43	2.21
ENSMUSG00000033706	Smyd5	-0.64585	0.0114174	4.64	6.54	5.86	5.18	3.41	3.3	3.88	3.52
ENSMUSG00000032423	Syncrip	-0.805894	0.011434	6.58	8.19	9.42	7.7	4.58	5.29	5.11	3.38
ENSMUSG00000032590	Apeh	-0.749884	0.0114543	9.56	13.71	15.74	13.08	7.08	8.03	8.22	7.22
ENSMUSG00000017210	Med24	-0.603646	0.0114878	7.65	7.94	9.03	7.11	5.63	5.22	5.47	4.55
ENSMUSG00000042116	Vwa1	0.857694	0.0114878	3.23	2.41	2.25	2.26	4.23	6.09	4.59	3.61
ENSMUSG00000087687	Pet100	-0.685557	0.0114878	13.94	16.12	18.53	17.46	8.87	9.74	10.11	12.44
ENSMUSG00000027636	Sla2	-0.629699	0.0115112	29.83	38.88	42.6	38.38	23.34	24.86	23.99	23.77
ENSMUSG00000003604	Aven	-0.885188	0.0115371	3.08	4.81	6.01	4.86	2.21	2.66	2.53	2.5
ENSMUSG00000025209	Twnk	-0.55697	0.0115371	10.7	12.18	12.15	10.51	7.51	7.8	8.4	7.22
ENSMUSG00000027200	Sema6d	0.956869	0.0115371	8.45	5.16	4.85	5.67	13.15	13.12	11.69	8.44
ENSMUSG00000034667	Xpot	-0.677937	0.0115371	12.25	16	18.1	16.19	9.73	10.2	10.26	8.61
ENSMUSG00000038084	Opa1	-0.599815	0.0115371	7.49	7.67	9.25	7.59	4.95	5.84	5.51	4.8
ENSMUSG00000041645	Ddx24	-0.624169	0.0115371	14.02	16.73	19.59	16.82	10.91	11.34	11.26	9.83
ENSMUSG00000004268	Emg1	-1.12293	0.0115944	13.83	27.99	32.7	23.44	11.6	12.17	10.64	8.78
ENSMUSG00000042303	Sgsm3	-0.920853	0.0115997	3.43	5.11	6.66	5.67	2.42	2.39	3.04	2.93
ENSMUSG00000021311	Mtr	-0.790736	0.0116037	2.98	4.34	5.22	4.22	2.3	2.44	2.6	2.18
ENSMUSG00000029715	Pop7	-0.997985	0.0116052	12.13	19.63	24.5	20.06	10.1	10.34	9.85	7.15
ENSMUSG00000041491	Cep78	-0.737038	0.0116245	10.82	10.15	12.59	10.53	6.61	6.77	8.25	5.11
ENSMUSG00000083716	Gm13436	-1.07769	0.0116484	3.71	5.78	6.49	4.53	1.68	2.12	2.77	3.22
ENSMUSG00000020440	Arf5	-0.722464	0.0116558	86.21	80.11	106.07	83.23	57.73	56.29	60.66	41.73
ENSMUSG00000024800	Rpp30 ENSMUSG00000024800	-0.859943	0.0116558	27.76	40.2	53.26	38.41	22.36	20.88	23.47	19.2
ENSMUSG00000030103	Bhlhe40	1.77723	0.0116558	19.64	6.31	10.64	8.18	40.87	57.57	34.15	18.53
ENSMUSG00000045377	Tmem88	-0.645395	0.0116558	11.14	13.7	13.61	13.29	6.83	9.39	8.54	8.42
ENSMUSG00000090266	Mettl23	-0.797327	0.0116983	67.02	85.37	107.87	81.22	48.45	54.55	53.52	38.85
ENSMUSG00000100755	Rps23-ps1	-1.16997	0.0116983	16.38	25.55	38.26	31.53	8.76	12.94	12	14.48
ENSMUSG00000027708	Dcun1d1	-0.674951	0.0117156	6.14	6.55	7.49	6.15	4.27	4.87	4.13	3.32
ENSMUSG00000031669	Gins3	-1.03589	0.0117445	4.6	7.33	9.33	7.18	4.22	3.85	2.85	2.76
ENSMUSG00000004630	Pcp2	-0.583589	0.0117493	2.98	2.66	2.98	2.86	1.93	1.85	2.22	1.69
ENSMUSG00000034361	Cpne2	-0.892241	0.0117568	12.3	12.78	15.49	13.11	8.14	8.44	8.26	4.74
ENSMUSG00000039842	Mcph1	-0.875887	0.0117607	2.61	4.16	4.92	3.83	2.11	2.01	2.35	1.81
ENSMUSG00000003072	Atp5f1d	-0.640838	0.0117664	62.55	81.54	91.75	73.87	49.22	49.05	47.61	50.88
ENSMUSG00000022952	Runx1	1.02108	0.0117664	27.22	15.96	16.57	21.36	51.05	45.78	39.45	28.29
ENSMUSG00000082575	Eef2-ps2	-0.712382	0.0117664	2.58	4.04	3.62	3.04	2.02	1.99	2.14	1.85
ENSMUSG00000070343	Gm10288	-1.23472	0.0117833	10.78	21.8	21.28	27.15	9.49	6.05	9.46	8.15
ENSMUSG00000053560	Ier2	0.77192	0.0117837	343.91	238.96	267.33	224.67	449.64	549.43	440.27	385.79
ENSMUSG00000067547	Gm7666	-0.780549	0.0117837	7.29	10.43	10.78	8.15	6.3	5.3	5.27	4.36
ENSMUSG00000029752	Asns	-2.44305	0.0117874	23.96	94.16	102.72	88.96	10.32	9.06	7.69	32.79
ENSMUSG00000021241	Isca2	-0.560061	0.0118115	43.87	47.42	53.39	48.87	36.33	31.82	32.14	30.92
ENSMUSG00000037458	Azin1	-0.5539	0.0118115	19.77	19.93	23.35	21.47	13.19	14.45	14.34	15.56
ENSMUSG00000050914	Ankrd37	0.791203	0.0118115	2.13	2.43	2.72	1.79	3.21	4.19	3.56	4.72
ENSMUSG00000059498	Fcgr3	-1.79594	0.0118115	5.08	8.71	17.32	8.29	2.17	4.52	2.99	1.49
ENSMUSG00000024654	Asrgl1	-0.703513	0.0118509	6.56	10.46	9.18	8.8	5	5.31	5.33	5.57
ENSMUSG00000030591	Psmd8	-0.63227	0.0118509	40.43	54.23	53.65	50.15	34.88	28.51	31.73	32.39
ENSMUSG00000037331	Larp1	-0.732742	0.0118509	12.68	17.81	20.58	17.02	9.12	10.76	10.72	9.86
ENSMUSG00000071652	Ints5	-0.697649	0.0118509	8.78	11.37	13.31	10.7	5.92	7.54	6.84	6.73
ENSMUSG00000002129	Sf3a1	-0.751344	0.0118632	11.19	13.46	16.73	13.29	8.61	8.5	8.96	6.36
ENSMUSG00000024790	Sac3d1	-0.866001	0.0118846	10.73	17.96	18.59	14.78	7.56	7.93	7.87	10.17
ENSMUSG00000086401	Gm15559	-0.664667	0.0118991	2.62	2.79	2.82	2.44	2	1.56	1.85	1.38
ENSMUSG00000096459	Ighv9-3	-7.52252	0.0119141	2.98	733.74	2930.27	333.57	1	1	1.87	1
ENSMUSG00000020471	Pold2	-1.12414	0.0119322	15.84	28.64	35.71	29.82	10.68	11.68	10.59	16.2
ENSMUSG00000021606	Ndufs6	-0.789137	0.0119342	63.49	89.45	95.23	91.63	47.87	41.79	45.52	61.03
ENSMUSG00000026096	Osgepl1	-0.785651	0.0119342	5.08	6.98	7.77	5.99	4.22	3.97	3.82	2.92
ENSMUSG00000037742	Eef1a1	-0.991032	0.0119451	276.9	491.73	589.58	524.57	215.77	254.91	216.48	226.61
ENSMUSG00000025190	Got1	-0.843817	0.0119488	7.61	10.94	12.55	11.95	4.7	6.11	6.18	6.78
ENSMUSG00000038065	Mturn	1.0089	0.0119539	8.4	4.79	5.53	5.21	14.11	13.02	12.76	8.11
ENSMUSG00000045055	Rpsa-ps2	-1.10135	0.0119562	2.41	4.55	5.58	3.06	1.56	1.79	1.99	1.59
ENSMUSG00000104699	Rps4x-ps	-0.832687	0.0119603	2.19	3.2	3.83	2.76	1.83	1.36	1.72	1.72
ENSMUSG00000005575	Ube2m	-0.748163	0.0119713	46.51	69.4	70.55	67.93	36.2	36.95	33.51	43.36
ENSMUSG00000092074	Dynlt1a	-0.841099	0.0120028	9.61	12.28	15.68	12.78	7.59	8.62	5.83	6.02
ENSMUSG00000029231	Pdgfra	1.40886	0.0120038	32.31	15.3	15.73	17.48	53.07	78.86	53.69	30.07
ENSMUSG00000007041	Clic1	-0.648531	0.0120111	82.79	88.69	104.06	101.46	68.46	64.07	57.95	50.51
ENSMUSG00000031402	Mpp1	-0.722268	0.0120111	13.45	17.35	21.05	15.83	10.02	8.85	10.42	11.36
ENSMUSG00000042709	Atpaf2	-0.837508	0.0120111	17.04	21.65	24.45	20.11	14.06	12.77	11.88	8.34
ENSMUSG00000069917	Hba-a1	-2.89894	0.0120111	760.68	129.74	203.21	92.62	44.49	14.4	55.76	16.8
ENSMUSG00000025532	Crcp	-0.87083	0.0120406	13.37	19.36	24.36	15.49	10.5	10.1	10.23	8.05
ENSMUSG00000028633	Ctps1	-1.2653	0.0120575	11.04	20.28	23.21	17.66	6	11.73	7.14	5.47
ENSMUSG00000056973	Ces1d	1.15509	0.0121021	4.05	2.84	2.24	3.06	8.21	4.53	9.48	5.5
ENSMUSG00000014850	Msh3	-0.554177	0.0121161	3.08	3.05	3.44	3.41	2.03	2.29	2.44	2.09
ENSMUSG00000061684	Rpl21-ps8	-0.875387	0.0121565	8.98	8.98	12.01	16.08	6.63	6.43	5.94	5.43
ENSMUSG00000110101	Gm6249	1.26218	0.0121719	42.55	20.85	22	25.43	81.94	69.6	74.3	38.77
ENSMUSG00000070372	Capza1	-0.725923	0.0121801	24.18	29.21	36.04	31.68	18.38	18.82	20.81	14.97
ENSMUSG00000020485	Supt4a	-0.955321	0.0121833	43.95	79.57	91.22	79.01	35.88	38.84	33.75	37.91
ENSMUSG00000025407	Gli1	0.873834	0.0121833	1.77	1.9	1.73	1.65	2.98	4.75	3.2	2.39
ENSMUSG00000007458	M6pr	-0.589758	0.0122108	57.32	61.38	63.84	58.82	42.13	42.76	43.07	33.19
ENSMUSG00000018286	Psmb6	-0.560082	0.0122108	85.95	104.58	104.8	105.84	66.92	64.54	67.35	72.54
ENSMUSG00000039328	Rnf122	0.682722	0.0122366	3.04	2.67	2.26	2.05	4.2	3.78	4.32	3.64
ENSMUSG00000029446	Psph	-0.562856	0.0122811	7.85	8.19	9	9.21	6.34	6.1	5.45	5.31
ENSMUSG00000020949	Fkbp3	-0.842863	0.012304	10.62	14.48	17.56	14.75	8.52	8.82	8.55	5.99
ENSMUSG00000026357	Rgs18	-1.61315	0.0123046	6.34	7.86	15.8	7.82	2.24	5.49	3.09	1.85
ENSMUSG00000026127	Imp4	-0.643693	0.012306	8	10.18	11.78	10.49	6.25	6.89	6.11	6.42
ENSMUSG00000046191	Pcdhb20	0.67103	0.012306	2.16	1.93	1.93	1.82	3.3	2.86	3.85	2.59
ENSMUSG00000072825	Cep170b	0.56998	0.012306	3.04	2.72	2.64	2.67	4.53	4.36	3.97	3.61
ENSMUSG00000078495	Zfp984	-0.593692	0.012306	2.22	2.64	2.59	2.05	1.57	1.48	1.71	1.51
ENSMUSG00000021276	Cinp	-0.841783	0.0123206	11.69	18.49	21.41	17.87	10.39	9.92	9.38	8.29
ENSMUSG00000039230	Tbcd	-0.609142	0.0123862	7.61	6.99	8.6	6.44	4.92	4.74	5.34	4.37
ENSMUSG00000046491	C1qtnf2	1.13878	0.0124615	11.49	8.35	5.93	7.08	23.39	15.51	21.68	12.04
ENSMUSG00000035834	Polr3g	-1.16712	0.0125233	2.02	4.22	4.88	3.26	1.27	1.62	1.92	1.35
ENSMUSG00000020122	Egfr	1.19887	0.0125517	9.09	6.19	4.63	4.82	14.33	17.93	15.69	8.65
ENSMUSG00000059278	Naa38	-0.678788	0.0125574	32.78	43.87	43.01	47.09	23.22	25.69	24.76	30.03
ENSMUSG00000106943	Dancr	-0.86088	0.0125574	2.75	3.23	4.16	3.83	2.47	2.11	1.6	1.56
ENSMUSG00000055900	Tmem69	-1.04124	0.0125702	12.18	18.6	20.66	17.66	9.05	11.12	8.31	5.51
ENSMUSG00000084111	Gm15710	-0.850381	0.0125702	14.16	22.18	26.26	24.18	12.49	12.06	10.69	11.72
ENSMUSG00000028729	Ebna1bp2	-0.818453	0.0126116	20.01	31.95	35.12	28.38	16.06	17.06	17.45	13.78
ENSMUSG00000018920	Cxcl16	1.45423	0.0126265	8.61	5	3.83	4.63	12.35	27.25	12.5	10.23
ENSMUSG00000024308	Tapbp	0.655505	0.0126265	151.53	132.24	105.39	120.64	194.75	227.79	193.82	182.41
ENSMUSG00000029616	Erp29	-0.573382	0.0126265	11.3	12.68	13.71	12.64	7.31	8.81	8.69	9.05
ENSMUSG00000032478	Nme6	-0.947282	0.0126265	6.69	10.84	11.85	10.73	6.13	3.79	5.5	5.22
ENSMUSG00000047832	Cdca4	-1.13913	0.0126265	9.05	17.75	23.12	17.3	7.49	8.27	7.25	6.08
ENSMUSG00000051695	Pcbp1	-0.709156	0.0126265	146.17	191.96	227.4	206.01	120.07	111.45	130.4	105.45
ENSMUSG00000017548	Suz12	-1.04092	0.0126317	8.37	15.03	18.63	11.11	5.88	6.66	7.08	5.24
ENSMUSG00000035351	Nup37	-0.804673	0.0126317	11.92	11.24	11.95	12.12	8.58	7.95	6.34	4.82
ENSMUSG00000110156	Gm42067	-1.17003	0.0126389	2.41	3.46	5.94	5.07	2.12	1.72	1.84	1.46
ENSMUSG00000025007	Aldh18a1	-0.975477	0.0126491	16.52	28.09	31.28	27.68	11.08	10.73	14.21	15.91
ENSMUSG00000032301	Psma4	-0.666783	0.012652	56.11	59.96	75.11	70.33	43.31	43.91	43.62	33.73
ENSMUSG00000095427	Rps2-ps6	-1.74606	0.0126527	3.23	9.9	9.86	12.17	2.24	3.08	1.52	2.89
ENSMUSG00000031016	Wee1	-0.905394	0.012683	6.36	7.8	10.5	7.16	3.49	5.77	3.67	4.1
ENSMUSG00000031333	Abcb7	-0.893699	0.0126831	3.37	5.09	6.46	4.4	2.53	2.56	2.98	2.12
ENSMUSG00000015671	Psma2	-0.648688	0.0126941	53.32	71.57	77.17	69.89	46.65	42.77	43.54	39.22
ENSMUSG00000030138	Bms1	-0.710656	0.0127371	7.1	9.81	11.5	9.35	5.48	5.63	6.29	5.38
ENSMUSG00000028800	Hdac1	-0.651751	0.0127503	52.08	51.17	59.82	53.18	38.97	34.64	37.94	27.17
ENSMUSG00000033809	Alg3	-0.702627	0.012792	19.91	27.42	23.65	31.8	14.67	16.46	16.18	14.98
ENSMUSG00000018451	6330403K07Rik	1.03807	0.0128063	4.22	3.15	2.19	3.02	9.2	5.44	6.03	5.18
ENSMUSG00000027823	Gmps	-0.995941	0.0128063	10.59	18.36	21.2	14.48	8.23	8.56	8.97	5.97
ENSMUSG00000030316	Tamm41	-1.04559	0.0128063	3.69	8.05	8.06	6.79	3.23	3.02	3.29	2.79
ENSMUSG00000071451	Psmg4	-0.56504	0.0128063	32.14	35.29	38.11	38.54	22.19	26.88	25.25	23.09
ENSMUSG00000047613	A430005L14Rik	-1.01643	0.0128479	19.7	36.99	46.56	33.75	15.76	15.87	16.46	16.61
ENSMUSG00000063576	Klhdc3	-0.79295	0.0128479	27.95	40.61	48.77	33.83	22.6	22.71	21.78	18.59
ENSMUSG00000041617	Ccdc74a	-0.898204	0.0128846	2.3	2.73	3.4	2.52	1.96	1.38	1.57	1.05
ENSMUSG00000000168	Dlat	-0.595413	0.0128922	16.75	19.68	22.08	19.19	12.66	12.65	14.39	11.63
ENSMUSG00000021536	Adcy2	1.22946	0.0129455	44.32	23.08	20.67	24.66	81.75	68.67	70.05	40.08
ENSMUSG00000064090	Vrk2	-0.821077	0.0129455	3.99	6.24	6.92	5.78	2.93	3.16	3.82	2.89
ENSMUSG00000026223	Itm2c	0.833375	0.012967	216.19	129.42	120.26	134.62	274.57	274.33	262.01	231.37
ENSMUSG00000081895	Rpl17-ps10	-1.37001	0.0129714	8.94	20.71	23.02	17.93	7.43	7.44	4.07	7.61
ENSMUSG00000049556	Lingo1	1.07105	0.0129736	2.71	1.69	1.7	1.6	3.35	6.14	3.77	3.13
ENSMUSG00000093674	Rpl41	-1.14845	0.0129736	223.62	424.98	428.25	451.22	144.24	141.7	150.67	246.95
ENSMUSG00000025780	Itih5	1.32393	0.0130095	29.04	12.11	12.3	12.06	41.23	45.55	42.03	25.96
ENSMUSG00000055413	H2-Q5	0.74062	0.0130095	14.98	9.81	9.92	9.68	17.02	20.14	19.18	16.73
ENSMUSG00000024999	Noc3l	-0.755477	0.0130534	4.03	4.46	5.44	5.7	3.45	2.96	2.96	2.27
ENSMUSG00000043702	Pde12	-0.609709	0.0130534	4.92	5.33	5.84	4.55	3.74	2.99	3.66	3.14
ENSMUSG00000106895	Gm4754	-0.69242	0.0130536	2.78	3.9	4.17	3.76	2.49	2	2.13	2.35
ENSMUSG00000022537	Tmem44	0.679125	0.0130812	2.68	1.9	1.84	2.23	3.54	3.28	3.84	3.08
ENSMUSG00000066979	Bub3	-0.623414	0.0130812	18.13	21.4	24.84	20	13.4	14.76	14.48	11.95
ENSMUSG00000084416	Rpl10a-ps1	-1.11833	0.0131216	10.01	14.85	20.59	21.34	8.9	6.03	8.88	6.17
ENSMUSG00000020167	Tcf3	-0.914988	0.0131294	20.5	37.36	42.1	34.12	17.53	17.01	17.94	16.27
ENSMUSG00000023967	Mrps18a	-0.70464	0.0131294	12.11	16.16	19.31	16.57	9.19	10.96	9.61	9.17
ENSMUSG00000031917	Nip7	-0.942959	0.0131294	11.06	16.76	18.15	18.28	8.41	10.23	8.84	5.92
ENSMUSG00000041346	Wrap53	-1.08574	0.0131294	6.07	11.43	14.12	11.65	5.13	5.42	5.24	3.86
ENSMUSG00000027752	Exosc8	-1.26875	0.0131869	12.52	23.08	27.42	20.81	9.55	10.81	9.42	5.03
ENSMUSG00000001783	Rtcb	-0.59907	0.0131997	44.81	51.87	57.3	53.32	33.94	35.28	38.11	29.56
ENSMUSG00000024258	Polr2d	-0.746065	0.0131997	52.24	66.39	83.2	60.93	38.87	38.83	45.1	32.64
ENSMUSG00000036875	Dna2	-1.86634	0.0131997	2.1	8.16	11.11	6.78	1.47	1.5	1.69	1.96
ENSMUSG00000031239	Itm2a	1.14788	0.0132069	95.62	50.9	45.74	50.79	163.37	118.81	153.29	91.62
ENSMUSG00000025579	Gaa	0.80289	0.0132381	43.43	26.44	27.16	31.01	56.22	59.08	60.1	44.88
ENSMUSG00000032519	Slc25a38	-1.21024	0.0132387	12.79	24.33	33.69	23.53	10.46	10.95	10.72	7.01
ENSMUSG00000066735	Vkorc1l1	-0.915774	0.0132425	9.17	11.83	14.41	11.19	6.36	6.97	7.47	4.17
ENSMUSG00000016921	Srsf6	-0.761908	0.0132589	45.87	58.1	68.76	59.33	35.58	36.92	38.41	26.06
ENSMUSG00000110935	Gm8834	0.988468	0.0132697	5.65	3.2	3.03	3.39	8.78	7.33	8.19	5.46
ENSMUSG00000018995	Nars2	-0.756235	0.0132827	2.88	3.93	5.05	3.52	2.27	2.05	2.27	2.34
ENSMUSG00000039982	Dtx4	1.04071	0.0132843	12.57	8.42	6.7	7.2	20.37	20.43	18.42	11.93
ENSMUSG00000028820	Sfpq	-0.850998	0.0132963	22.27	23.14	30.67	23.92	14.34	17.17	15.11	9.6
ENSMUSG00000032563	Mrpl3	-0.730451	0.0132963	7.46	10.15	11.53	9.97	6.58	6.32	5.66	4.88
ENSMUSG00000004530	Coro1c	-0.925668	0.0133056	9.11	8.77	11.75	8.86	4.88	6.64	5.85	3.37
ENSMUSG00000004865	Srpk1	-0.895074	0.0133152	5.05	7.77	9.9	7.13	3.65	4.7	3.97	3.4
ENSMUSG00000030126	Tmcc1	-0.785098	0.0133763	3.4	4.8	5.86	4.41	2.45	3.09	2.7	2.34
ENSMUSG00000060152	Pop5	-0.896124	0.0133763	9	13.73	16.77	14.45	6.7	8.31	7.77	5.77
ENSMUSG00000034321	Exosc1	-0.989996	0.0133993	22.4	34.55	37.54	30.27	13.77	22.48	15.55	11.74
ENSMUSG00000040888	Gfer	-0.735145	0.0134154	12.61	17.65	15.83	12.53	9.64	10.26	7.67	7.58
ENSMUSG00000001524	Gtf2h4	-0.722742	0.0134172	4.96	7.52	6.48	6.91	4.08	4.57	3.48	3.47
ENSMUSG00000030871	Ears2	-0.566998	0.0134405	2.58	2.44	2.7	3.14	1.94	1.84	1.87	1.66
ENSMUSG00000039197	Adk	-1.58764	0.0134645	12	26.01	27.24	22.49	6.52	4	6.72	13.37
ENSMUSG00000040044	Orc3	-0.641232	0.013467	9.85	11.62	13.78	11.35	7.71	7.82	7.99	6.28
ENSMUSG00000060924	Csmd1	1.30884	0.0134872	4.14	2.56	2.29	2	6.08	11.04	6.35	4.29
ENSMUSG00000001855	Nup214	-0.598638	0.0134971	5.3	5.8	6.74	6.21	4.19	4.08	4.26	3.36
ENSMUSG00000039221	Rpl22l1	-0.93709	0.0135071	41.81	48.52	66.62	47.02	27.21	33.34	29.07	17.93
ENSMUSG00000071708	Sms	-0.745245	0.0135095	4.39	4.95	5.16	4.7	3.3	3.3	2.99	2.05
ENSMUSG00000035021	Baz1a	-1.05253	0.0135213	5.5	9.57	11.98	6.35	3.33	4.46	4.21	3.46
ENSMUSG00000015745	Plekho1	-0.69548	0.0135704	5.4	4.03	4.35	4.3	2.26	3.34	2.97	2.64
ENSMUSG00000022450	Ndufa6	-0.524299	0.0135709	122.08	131.84	143.53	125.41	86.95	93.08	97.28	86
ENSMUSG00000065990	Aurkaip1	-0.559809	0.0135709	39.42	39.03	48.58	44.32	28.84	28.86	31.43	26.82
ENSMUSG00000019923	Zwint	-0.573435	0.0135725	28.96	36.69	37.6	35.01	24.9	21.48	23.28	22.91
ENSMUSG00000024442	Dele1	-0.7512	0.013573	6.34	7.69	8.75	7.21	4.54	5.1	5	3.31
ENSMUSG00000028719	Cmpk1	-0.661581	0.013573	35.22	40.27	45.36	41.05	22.4	24.34	24.05	32.17
ENSMUSG00000030619	Eed	-0.766027	0.013573	11.57	18.63	19.61	18.57	10	9.91	9.99	9.48
ENSMUSG00000031610	Scrg1	-1.77867	0.013573	10.06	3.82	3.75	6.45	1	2.07	3	1.08
ENSMUSG00000031659	Adcy7	-1.35148	0.013573	2.15	5.14	6.35	4.7	1.32	2.26	1.59	1.64
ENSMUSG00000042460	C1galt1	-0.875478	0.013573	6.5	9.12	13.28	8.37	4.48	5.09	5.27	4.84
ENSMUSG00000066363	Serpina3f	1.11176	0.013573	101.2	55.6	42.07	46	123.55	146.11	123.39	106.63
ENSMUSG00000078348	Sf3b5	-0.697499	0.013573	14.46	18.31	22.14	16.87	12.03	11.06	11.58	9.28
ENSMUSG00000086529	Acss2os	-0.994604	0.013573	3.83	5.46	7.91	4.25	2.92	3.02	2.32	2.18
ENSMUSG00000104623	Gm6394	-0.962016	0.013573	3.8	7.36	5.7	7.24	3.3	3.54	2.56	2.68
ENSMUSG00000004393	Ddx56	-0.77235	0.0136137	19.14	30.96	32.53	27.27	14.49	16.03	17.47	15.22
ENSMUSG00000006390	Elovl1	-0.654107	0.0136137	41.48	41.61	50.46	47	30.89	31.7	30.27	22.52
ENSMUSG00000020936	Nmt1	-0.620841	0.0136137	14.09	18.9	20.58	18.57	12.02	11.61	11.46	11.38
ENSMUSG00000021892	Sh3bp5	1.17695	0.0136137	20.93	11.16	8.54	10.06	28.42	31.86	29.34	19.74
ENSMUSG00000024472	Dcp2	-0.501334	0.0136137	2.58	2.79	2.75	2.59	1.78	1.97	1.99	1.83
ENSMUSG00000024986	Hhex	-1.13979	0.0136137	2.16	4.09	4.34	4.06	1.49	2.29	1.64	1.18
ENSMUSG00000037415	Ranbp10	-0.718931	0.0136137	9.76	8.8	12.27	9.41	7.11	6.02	6.59	4.79
ENSMUSG00000045744	Bricd5	-0.522621	0.0136137	11.18	9.94	10.23	11.17	8	7.13	7.62	6.86
ENSMUSG00000020235	Fzr1	-0.587473	0.0136209	12.98	11.87	14.4	11.13	8.75	8.6	8.83	7.29
ENSMUSG00000020022	Ndufa12	-1.1196	0.0136236	31.37	59.24	70.51	55.53	20.11	21.11	22.98	33.46
ENSMUSG00000039809	Gabbr2	0.735438	0.013643	1.56	1.57	1.49	1.4	3.49	2.19	2.4	2.14
ENSMUSG00000020211	Sf3a2	-0.789899	0.0136482	16.65	23.31	25.36	20.67	13.13	13.28	14.04	9.3
ENSMUSG00000018379	Srsf1	-0.923837	0.0136611	43.98	60.28	75.95	58.33	34.33	35.52	34.55	21.52
ENSMUSG00000035150	Eif2s3x	-1.04102	0.0136726	5.5	10.66	12.96	9.92	3.97	4.96	4.92	4.34
ENSMUSG00000067150	Xpo5	-0.742531	0.0137334	12.82	18.85	19.98	17.09	10.33	9.8	11.97	8.69
ENSMUSG00000028702	Rad54l	-0.892376	0.0137398	7.69	10.45	13.41	10.25	5.67	6.53	6.22	4.04
ENSMUSG00000048782	Insc	-1.12024	0.0137488	6.15	3.05	4.84	3.71	2.2	2.26	2.37	1.28
ENSMUSG00000051727	Kctd14	-0.823518	0.0137488	2.47	2.47	2.53	2.96	1.45	1.04	1.56	1.98
ENSMUSG00000019718	L3hypdh	0.848121	0.0137521	9.56	5.62	5.7	6.28	12.92	12.37	13.26	9.53
ENSMUSG00000026455	Klhl12	-0.906082	0.0137534	3.97	6.57	8.09	6.22	3.43	3.19	3.55	2.74
ENSMUSG00000029676	Pot1a	-0.613246	0.0137534	5.5	5.4	6.51	5.33	3.94	3.82	4.1	3.05
ENSMUSG00000062563	Cys1	1.20118	0.0137729	4.59	2.43	2.47	2.53	6.66	9.83	6.92	4.3
ENSMUSG00000029513	Prkab1	-1.00043	0.0137803	19.21	23.83	36.85	26.56	13.35	15.22	15.21	9.05
ENSMUSG00000024168	Tmem204	0.94181	0.0137888	7.96	4.59	5.69	5.07	11.76	14.46	10.33	8.17
ENSMUSG00000043300	B3galnt1	0.619219	0.0137956	29.28	28.15	20.43	25.33	38.17	37.66	40.21	41.08
ENSMUSG00000090733	Rps27	-0.691231	0.0138027	112.64	158.74	165.33	162.33	82.91	88.55	90.9	105.79
ENSMUSG00000025439	Clns1a	-0.772642	0.0138081	19.82	27.19	29.43	23.84	15.43	16.8	15.51	11.04
ENSMUSG00000078427	Sarnp	-0.725032	0.0138081	52.42	67.18	63.66	53.83	36.91	42.65	37.88	27.11
ENSMUSG00000037361	Sf3b6	-0.752622	0.0138094	31.96	43.3	53.29	40.78	27.16	24.99	26.55	20.71
ENSMUSG00000029580	Actb	-0.66124	0.0138313	630.06	639.69	761.05	652.41	395.4	470.87	500.96	343.03
ENSMUSG00000024620	Pdgfrb	0.987189	0.0138342	129.29	72.83	78.09	81.16	205.54	190.11	195.94	120.36
ENSMUSG00000022575	Gsdmd	0.949181	0.0138361	29.25	18.26	18.75	19.38	43.44	51.44	43.17	27.96
ENSMUSG00000040331	Nsmce4a	-0.844874	0.0138735	16.74	26.08	32.28	25.22	14.01	15.42	12.79	12.36
ENSMUSG00000029465	Arpc3	-1.00236	0.0139052	42.76	58.55	72	49.14	29.8	34	30.6	17.74
ENSMUSG00000046312	Myorg	0.952362	0.0139093	7.78	4.83	5.22	5.06	15.12	8.73	11.98	8.8
ENSMUSG00000059119	Nap1l4	-0.673624	0.0139134	52.59	61.87	70.7	61.68	40	40.6	44.18	30.55
ENSMUSG00000030760	Acer3	-0.73357	0.0139251	3.17	3.8	4.72	4.11	2.39	2.43	2.8	1.88
ENSMUSG00000022442	Ttll1	-0.624493	0.0139671	5.99	5.88	6.4	6.59	3.17	4.24	4.55	4.3
ENSMUSG00000091694	Apol11b	-1.58961	0.0139671	11.46	4.68	6.44	2.97	2.81	1.77	1.71	1.47
ENSMUSG00000047260	Emc6	-0.739237	0.0139848	28.97	42.78	48.51	43.63	26.08	23.38	25.08	22.09
ENSMUSG00000043008	Klhl6	-1.68895	0.0140188	3.39	8.16	15.56	8.73	1.97	3.37	2.58	2.03
ENSMUSG00000072582	Ptrh2	-0.870987	0.0140319	8.26	12.04	16.21	11.53	6.12	7.74	6.11	5.74
ENSMUSG00000022843	Clcn2	-0.923498	0.0141307	3.47	4.22	6.61	5.43	2.78	2.48	2.96	1.99
ENSMUSG00000031843	Mphosph6	-0.712842	0.0141307	13.1	15.46	18.37	15.05	9.94	11.6	8.75	7.69
ENSMUSG00000024533	Spire1	-1.43253	0.014132	3.84	9.22	12.29	8.56	3.7	3.48	2.62	2.08
ENSMUSG00000034566	Atp5pd	-0.640781	0.014132	99.34	131.5	151.36	130.46	84.26	81.05	76.15	83.93
ENSMUSG00000020840	Blmh	-0.632508	0.0141395	13.64	12.51	14.1	13.35	8.82	9.6	9.73	6.75
ENSMUSG00000066152	Slc31a2	0.756013	0.0141395	13.59	8.69	8.27	9.72	16.35	18.56	17.55	14.5
ENSMUSG00000026254	Eif4e2	-0.583989	0.014148	9.81	11.81	11.93	10.96	6.97	8.55	7.64	6.59
ENSMUSG00000021111	Papola	-0.689634	0.0141528	23.03	28.93	33.93	28.33	16.93	19.05	20.03	14.65
ENSMUSG00000031776	Arl2bp	-0.552409	0.0141528	34.85	32.86	40.41	38.33	24.31	26.88	26.07	22.51
ENSMUSG00000020388	Pdlim4	1.20917	0.0142464	20.06	12.98	9.42	10.48	30.17	37.93	34.96	18.36
ENSMUSG00000058216	Gstp3	-1.72583	0.0142486	3.24	5.28	12.04	10.31	1.93	1.41	2.05	3.18
ENSMUSG00000032040	Dcps	-0.919095	0.0142615	16.56	26.57	34.78	26.1	14.14	14.91	13.16	11.26
ENSMUSG00000031828	Klhl36	0.7298	0.0142653	4.62	2.97	3.41	3.35	6.73	6.18	5.89	4.84
ENSMUSG00000024026	Glo1	-0.98595	0.0142719	35.76	55.92	72.38	56.9	28.2	25.83	35.07	20.95
ENSMUSG00000016252	Atp5e	-0.710681	0.0142945	58.14	76.37	84.71	80.48	43.61	40.68	42.18	56.39
ENSMUSG00000018899	Irf1	0.862619	0.0142945	56.34	39.2	30.63	32.09	75.76	72.25	74.57	58.14
ENSMUSG00000032498	Mlh1	-0.604475	0.0143017	5.28	6.02	7.29	6.61	4.15	4.15	4.51	3.69
ENSMUSG00000037461	Ints7	-0.679045	0.0143033	8.92	11.4	13.92	10.66	7.64	6.58	7.32	6.24
ENSMUSG00000092130	D030025P21Rik	1.25883	0.0143033	6.43	3.48	2.92	3.74	8.32	14.74	10.21	6.4
ENSMUSG00000021996	Esd	-0.69578	0.0143311	40.83	49.47	54.49	46.51	32.89	31.85	31.58	22.48
ENSMUSG00000024732	Ccdc86	-0.894361	0.0143311	4.23	6.29	8.49	6.74	3.65	3.51	3.62	2.75
ENSMUSG00000030435	U2af2	-0.803862	0.0143384	8.97	13.77	17.21	13.19	7.64	7.41	7.65	6.97
ENSMUSG00000054720	Lrrc8c	-0.913217	0.0143396	6.7	9.06	12.41	7.55	4.14	5.83	4.93	3.8
ENSMUSG00000038299	Wdr36	-0.847552	0.0143504	11.79	18.82	19.34	19.97	8.82	11.79	9.68	8.12
ENSMUSG00000027673	Ndufb5	-0.680415	0.0143739	13.79	18.37	20.3	18.19	11.53	12.34	10.81	9.22
ENSMUSG00000060279	Ap2a1	-0.739719	0.0143739	16.11	20.53	25.95	20	12.27	13.61	13.26	9.97
ENSMUSG00000062075	Lmnb2	-0.764716	0.0143739	6.15	3.48	4.72	4.37	3.08	2.66	2.65	2.44
ENSMUSG00000042699	Dhx9	-0.592768	0.0143901	3.35	3.13	3.8	3.14	2.38	2.2	2.47	1.87
ENSMUSG00000056692	Ilrun	-0.737723	0.0143956	9.75	15.17	16.84	13.16	8.07	8.4	8.09	7.73
ENSMUSG00000031342	Gpm6b	1.24721	0.0144839	41.21	20.81	18.95	20.58	62.38	67.87	71.06	35.3
ENSMUSG00000027679	Dnajc19	-0.642778	0.0145288	14.07	19.41	20.77	18.2	11.42	11.4	12.66	10.54
ENSMUSG00000021771	Vdac2	-0.681155	0.0145575	39.68	46.21	55.86	42.45	31.14	28.12	32.31	23.25
ENSMUSG00000023947	Nfkbie ENSMUSG00000023947	1.35632	0.0145575	20.28	17.8	12.34	14.17	42.92	69.21	43.03	21.22
ENSMUSG00000041408	Wapl	-0.879482	0.0145762	11.39	18.3	24.34	17.08	9.29	9.48	9.47	9.07
ENSMUSG00000036323	Srp72	-0.546748	0.0145783	14.74	16.24	18.27	15.15	10.61	11.89	11.42	10.1
ENSMUSG00000019122	Ccl9	-2.01307	0.0146001	20.11	42.29	100.66	58.73	11.79	20.19	12.55	6.34
ENSMUSG00000049295	Zfp219	-0.687878	0.0146116	5.98	7.95	9.04	7.52	4.79	4.75	5.34	3.95
ENSMUSG00000038732	Mboat1	-1.28061	0.0146239	3.37	3.78	8.37	4.93	1.72	2.94	2.03	1.47
ENSMUSG00000033065	Pfkm	-1.31654	0.0146328	8.47	20.17	27.7	18.51	7.82	7.2	6.97	5.8
ENSMUSG00000022477	Aco2 ENSMUSG00000022477	-0.579065	0.0146413	40.02	46.87	56.38	48.91	31.34	30.73	33.14	32.54
ENSMUSG00000028648	Ndufs5	-0.597822	0.0146417	60.66	74.6	61.51	68.11	47.51	36.68	43.12	48.09
ENSMUSG00000024140	Epas1	1.33106	0.014677	61.44	31.66	29.91	35.55	98.07	139.54	112.74	53.71
ENSMUSG00000031672	Got2	-0.779612	0.014677	18.67	28.04	34.41	29.22	14.72	16.02	15.72	16.35
ENSMUSG00000038762	Abcf1	-0.722596	0.0146847	14.6	21.75	24.53	18.89	11.43	13.1	11.76	11.27
ENSMUSG00000029649	Pomp	-0.770184	0.0147119	22.62	27.09	32.58	26.01	15.87	18.24	18.2	11.65
ENSMUSG00000027075	Slc43a1	-1.27644	0.0148204	10.39	20.19	25.22	17.26	8.59	8.12	8.7	4.37
ENSMUSG00000026374	Tsn	-0.668411	0.0148294	14.34	18.86	22.36	17.52	11.73	11.94	11.88	9.98
ENSMUSG00000026960	Arl6ip6	-0.95625	0.0148294	18.83	22.55	30.71	23.16	14.11	14.66	13.09	7.87
ENSMUSG00000028107	Tars2	-0.80589	0.014848	5.97	7.55	9.13	7.71	5.18	4.53	4.61	3.14
ENSMUSG00000040314	Ctsg	-1.32702	0.0148539	7.95	10.43	12.83	11.04	2.06	5.75	5.78	4.33
ENSMUSG00000049950	Rpp38	-0.89699	0.0148669	7.65	10.79	11.19	8.5	4.27	6.2	6.49	3.8
ENSMUSG00000082935	Gm7658	-1.07337	0.0148714	7.57	14.17	18.43	13.62	7.26	6.59	5	5.74
ENSMUSG00000038722	Bud31	-0.636625	0.0149686	45.48	53.31	63.29	49.24	34.7	35.2	37.31	28.38
ENSMUSG00000049553	Polr1a	-0.672763	0.0150084	2.84	3.59	4.28	3.77	2.42	2.43	2.28	1.9
ENSMUSG00000027809	Etfdh	-0.498684	0.0150178	10.92	10.34	10.85	10.65	7.44	7.7	8.27	6.91
ENSMUSG00000032342	Mto1	-0.84979	0.0150278	6.06	9.85	11.38	8.8	4.95	5.7	4.91	4.09
ENSMUSG00000086596	Susd5	-0.990089	0.0150278	4.78	2.8	3.93	3.9	1.26	2.38	2.35	1.87
ENSMUSG00000042659	Arrdc4	1.01908	0.0150486	163.39	89.17	81.13	94.91	246.37	211.52	239.01	151.94
ENSMUSG00000014294	Ndufa2	-0.543628	0.0150536	170.27	200.86	207.19	196.05	122.41	127.25	132.76	148.81
ENSMUSG00000098470	C1rb	0.662736	0.0150796	1.86	1.44	1.34	1.5	2.81	2.61	2.26	2.04
ENSMUSG00000022969	Il10rb	0.854308	0.0150973	22.58	15.7	13.67	15.08	31.63	35.25	32.09	21.82
ENSMUSG00000045128	Rpl18a	-1.04695	0.0150973	122.01	233.8	285.52	266.72	99.16	108.9	95.87	115.14
ENSMUSG00000057789	Bak1	-0.863405	0.0150973	3.3	2.59	3.34	3.63	1.5	1.62	2.63	1.48
ENSMUSG00000098985	Gm27219	-0.944945	0.0150973	2.33	3.48	2.79	3.19	1.52	1.16	1.29	2.31
ENSMUSG00000042675	Ypel3	0.864771	0.0151386	42.67	29.85	35.52	31.53	77.35	72.54	65.4	42.75
ENSMUSG00000065353	Snora73b	-1.45583	0.0151559	9.46	17.14	30.02	17.11	6.9	8.6	6.54	3.79
ENSMUSG00000026275	Ppp1r7	-0.597427	0.0152018	5.52	7.18	7.49	6.07	4.27	4.67	4.41	3.91
ENSMUSG00000027613	Eif6	-0.567678	0.0152018	33.59	38.26	41.19	40.04	26.36	28.07	26.97	22.01
ENSMUSG00000067847	Romo1	-0.532745	0.0152018	86.2	101.92	90.94	94.64	58	64.32	72.01	64.26
ENSMUSG00000054312	Mrps21	-0.618248	0.0152064	57.63	80.87	83.43	80.04	50.07	48.38	48.24	47.97
ENSMUSG00000004788	Eif2b2	-0.807917	0.0152667	16.84	25.73	31.06	25.8	12.78	13.18	16.34	13.43
ENSMUSG00000049436	Upk1b	1.36884	0.0152667	19.56	6.43	7.96	6.81	27.9	23.76	24.88	18.39
ENSMUSG00000032411	Tfdp2	-0.741713	0.0152792	3.79	4.03	5.57	3.65	2.44	2.71	2.93	2.05
ENSMUSG00000037820	Tgm2	1.18336	0.0152818	31.08	21.15	16.64	17.68	48.61	76.52	44.2	31.29
ENSMUSG00000005677	Nr1i3	-0.516252	0.0152953	5.4	5.35	5.57	4.89	3.64	3.37	4.11	3.73
ENSMUSG00000015668	Pdzd11	-0.562247	0.0152953	32.09	31.3	37.28	33.84	23.91	23.97	24.25	19.18
ENSMUSG00000020664	Dld	-0.593871	0.0152953	35.63	34.87	41.06	35.65	26.02	25.18	27.03	19.79
ENSMUSG00000024868	Dkk1	-0.827371	0.0152953	2.82	2.52	2.36	2.38	1.27	1.48	2.04	1.05
ENSMUSG00000058392	Rrp1b	-0.660407	0.0152953	4.71	5.63	5.62	4.71	3.13	3.7	3.75	2.59
ENSMUSG00000075010	AW112010	1.01577	0.0152953	98.12	63.21	54.08	52.4	136.5	177.57	126.85	95.55
ENSMUSG00000009079	Ewsr1	-0.670849	0.0152996	53.77	66.8	81.96	63.09	43.39	42.6	44.82	34.9
ENSMUSG00000020307	Cdc34	-1.2747	0.0152996	18.27	46.15	52.73	45.32	14.14	15.38	14.26	18.96
ENSMUSG00000024777	Ppp2r5b	-0.519132	0.0153037	13.18	12.23	14.14	13.5	8.99	8.33	9.92	9.82
ENSMUSG00000022370	Mrpl13	-0.652166	0.0153079	7.72	9.94	11.61	9.52	6.59	5.96	5.34	6.63
ENSMUSG00000027367	Stard7	-0.758043	0.0153238	14.67	21.46	26.77	21.12	11.82	12.34	13.12	11.37
ENSMUSG00000022528	Hes1	1.04747	0.0153423	120.11	57.89	55.26	66.41	173.84	136.27	166.39	118.15
ENSMUSG00000023951	Vegfa	1.37386	0.0153423	51.58	27.18	18.88	30.73	88.96	117.56	70.13	50.03
ENSMUSG00000002602	Axl	1.52881	0.015348	35.51	14.99	14.8	16.63	47.83	101.21	55.62	33.73
ENSMUSG00000014313	Cox6c	-0.57137	0.015348	57.14	59.91	64.51	62.06	44.53	42.88	43.96	33.49
ENSMUSG00000026500	Cox20	-0.632054	0.015348	64.61	80.18	89.47	79.74	53.95	50.58	55.73	42.13
ENSMUSG00000026820	Ptges2	-0.608853	0.0153586	5.57	6.2	6.83	6.31	4.56	4.14	4.43	3.29
ENSMUSG00000030887	Pdzd9	-0.877241	0.0154012	13	18.29	23.46	18.05	10.88	11.19	10.16	7.15
ENSMUSG00000043510	Hscb	-0.722837	0.0154076	10.63	12.33	12.43	13.49	7.37	7.69	9.4	5.56
ENSMUSG00000002985	Apoe	1.38502	0.015497	854.35	344.83	394.72	426.85	1584.26	1660.72	1219.55	719.81
ENSMUSG00000035078	Mtmr9	-0.52557	0.0155172	8.45	8.42	9.04	8.03	5.78	6.43	6.26	5.17
ENSMUSG00000001999	Blvra	-0.685328	0.0155498	22.28	25.73	33.5	22.75	14.81	16.23	18.58	14.63
ENSMUSG00000030672	Mylpf	-1.78416	0.0155498	2.54	10.09	12.76	9.19	2.03	2.58	2.07	1.97
ENSMUSG00000061099	Gapdhs	0.782868	0.0155498	2.17	1.71	1.63	1.66	3.53	2.9	3.82	2.25
ENSMUSG00000029372	Ppbp	-1.52349	0.0155611	43.67	94.68	76.09	74.17	11.91	24.65	42.39	27.45
ENSMUSG00000026112	Coa5	-0.617412	0.0155695	21.24	27.44	30.05	25.63	16.44	17.96	18.47	14.86
ENSMUSG00000059552	Trp53	-0.801717	0.0155695	22.48	31.41	36.7	28.85	18.11	19.87	17.62	12.77
ENSMUSG00000004789	Dlst	-0.73025	0.0156458	11.51	13.49	17.49	13.62	8.64	9.51	9.13	6.51
ENSMUSG00000028029	Aimp1	-0.667829	0.0156458	6.6	8.71	9.95	10.26	5.78	5.61	5.56	5.11
ENSMUSG00000049907	Rasl11b	0.800703	0.0156458	5.13	3.15	3.48	3.71	8.6	6.63	5.89	5.72
ENSMUSG00000041406	BC055324	-0.665949	0.0156537	4.39	5.44	6.57	5.66	3.9	3.68	3.31	2.95
ENSMUSG00000083474	Gm15267	-1.08873	0.0156537	3.88	3.97	3.86	4.11	3.37	1.62	1.75	1.25
ENSMUSG00000003813	Rad23a	-0.705893	0.0156581	44.3	59.58	73.92	53.95	34.56	38.18	36.21	31.12
ENSMUSG00000039684	Gm5422	-0.618727	0.0156643	2.43	3.3	2.89	3.11	1.62	2.16	1.9	1.95
ENSMUSG00000026240	Cops7b	-0.482472	0.0156678	5.59	5.2	5.41	5.23	4.05	3.77	3.96	3.57
ENSMUSG00000050244	Heatr1	-0.829013	0.0156695	4.88	8.02	9.45	8.08	4.28	4.45	4.19	3.76
ENSMUSG00000053907	Mat2a	-0.612206	0.0156747	74.04	91.65	103.11	90.81	59.45	56.26	66.99	51.94
ENSMUSG00000031838	Ifi30	-1.26474	0.0156759	11.05	23.63	30.62	21.81	7.1	12.35	7.24	8.24
ENSMUSG00000045062	Pcdhb7	0.845522	0.0156759	2.87	2.94	1.89	2.29	5.19	4.49	5.09	3.21
ENSMUSG00000037278	Tmem97	-0.802062	0.0157009	19.66	27.58	32.29	27.35	18.78	12.07	16.28	14.04
ENSMUSG00000056917	Sipa1	-0.65905	0.0157009	10.12	12.88	15.09	11.68	7.35	8.65	8.51	6.83
ENSMUSG00000003545	Fosb	0.681485	0.0157046	70.38	48.29	46.36	53.36	84.52	87.32	98.92	76.19
ENSMUSG00000027509	Rae1	-0.757902	0.0157046	24.41	35.77	37.66	30.68	19.93	21.35	19.9	14.57
ENSMUSG00000032527	Pccb	-0.653367	0.0157153	7.88	9.36	10.93	9.49	6.23	5.83	7.01	4.91
ENSMUSG00000017843	Ppp2r5c	-0.545559	0.0157643	14.44	15.78	18.34	14.5	10.46	10.82	11.68	10.1
ENSMUSG00000025792	Slc25a10	-0.468534	0.0158044	9.24	9.59	9.53	9.79	6.71	6.63	7.11	7.13
ENSMUSG00000030647	Ndufc2	-0.668278	0.0158044	180.19	199.02	217.57	202.02	140.91	127	145.52	94.9
ENSMUSG00000010376	Nedd8	-0.611285	0.0158073	210.5	201.69	223.24	224.83	149	155.71	153.77	109.68
ENSMUSG00000026999	Nup35	-0.9017	0.0158073	6.52	12.24	12	9.84	5.52	6.36	5.1	4.32
ENSMUSG00000040128	Pnrc1	0.557468	0.0158073	130.62	107.22	100.29	100.47	152.35	173	162.71	154.36
ENSMUSG00000053289	Ddx10	-0.769151	0.0158073	6.56	9.2	9.76	6.8	4.79	5.55	4.84	3.69
ENSMUSG00000054434	Tmem120b	-1.09232	0.0158825	5.17	7.74	12.46	7.54	2.71	3.99	4.66	3.61
ENSMUSG00000002102	Psmc3	-0.684253	0.0159007	59.25	81.33	97.2	86.93	51.07	51.03	51.19	45.78
ENSMUSG00000083992	Gm11478	-1.42944	0.0159019	11.17	18.65	20.02	22.51	4.49	7.93	4.21	11.9
ENSMUSG00000030282	Cmas	-0.63814	0.0159068	11.09	10.74	10.75	10.39	6.96	5.49	6.79	8.74
ENSMUSG00000105144	Rpl21-ps11	-0.834095	0.0159697	2.03	3.3	2.81	3.52	1.69	1.72	1.82	1.24
ENSMUSG00000033386	Frrs1	-1.19202	0.0159943	2	4.91	5.25	3.96	1.67	1.88	1.85	1.29
ENSMUSG00000002221	Paxip1	-0.813934	0.0160272	4.78	6.52	9.22	6.34	3.84	3.91	4.02	3.16
ENSMUSG00000028894	Inpp5b	-0.855158	0.0160272	11.16	16.16	22.21	16.8	8.01	8.02	9.29	10.53
ENSMUSG00000034424	Gcsh	-0.553397	0.0160272	26.34	21.96	21.46	23.09	17.6	15.87	16.02	13.81
ENSMUSG00000061482	Hist2h4	-1.30807	0.0160272	11.05	21.4	32.37	20.58	5.25	9.77	9.18	8.9
ENSMUSG00000029060	Mib2	0.760864	0.0160305	7.22	4.92	4.85	5.9	10.72	9.78	10.92	7.32
ENSMUSG00000046756	Mrps7	-0.699853	0.0160305	24.83	37.12	41.11	36.73	20.3	21.21	22.85	20.32
ENSMUSG00000013707	Tnfaip8l2	-0.972663	0.0160338	2.77	4.07	4.79	2.66	1.59	2.49	1.62	1.51
ENSMUSG00000023908	Pkmyt1	-0.775442	0.0160338	11.2	13.56	19.72	13.36	8.95	8.33	9.1	6.87
ENSMUSG00000031201	Brcc3	-0.721618	0.0160338	4.16	5.93	6.38	5.39	2.89	3.27	4.06	2.99
ENSMUSG00000032870	Smap2	-0.655803	0.0160338	18.9	22.89	28.59	23.58	14.07	17.28	13.29	14.65
ENSMUSG00000061104	Sap18	-0.704252	0.0160338	26.67	33.51	40.5	37.55	20.22	22.79	24.04	17.41
ENSMUSG00000036446	Lum	1.27475	0.0160571	178.01	78.18	98.66	92	306.19	330.57	287.24	148.91
ENSMUSG00000019471	Cdc37	-0.654088	0.0160629	16.23	22.75	25.22	23.57	13.83	13.4	14.71	13.13
ENSMUSG00000027357	Crls1	-0.53658	0.0160629	17.53	20.98	20.26	18.89	11.98	13.11	15.04	13.46
ENSMUSG00000031381	Piga	-1.1361	0.0160712	2.83	5.67	8.07	5.38	2.21	2.66	2.43	2.09
ENSMUSG00000031575	Ash2l	-0.615928	0.0160712	8.31	9.56	10.87	9.54	6.21	6.52	7.19	5.13
ENSMUSG00000043099	Hic1	1.04943	0.0160712	7.92	5.95	4.06	4.79	10.17	14.44	14.35	7.98
ENSMUSG00000025746	Il6	-2.94906	0.0161181	6.9	25.92	108.99	56.99	3.6	6.96	4.74	2.63
ENSMUSG00000030579	Tyrobp	-2.60163	0.0161308	20.9	66.4	165.54	96.59	8.33	26.17	13.71	5.47
ENSMUSG00000024493	Lars1	-0.811578	0.0161328	18.48	27.48	32.84	27	13.65	13.3	13.94	18.75
[truncated: 9,965 more rows]

## Sheet: BMEC FPKM
ENSEMBL ID	Gene Symbol	logFC	adj-P-Val	AgedPBS_BMEC_1	AgedPBS_BMEC_2	AgedPBS_BMEC_3	AgedPBS_BMEC_4	AgedNTN1_BMEC_1	AgedNTN1_BMEC_2	AgedNTN1_BMEC_3	AgedNTN1_BMEC_4
ENSMUSG00000021185	Dglucy	-1.61469	8.97963e-05	24.34	26.14	27.38	27.82	8.01	7.86	9.8	8.93
ENSMUSG00000023067	Cdkn1a	-1.94888	8.97963e-05	344.63	333.02	344.56	317.88	84.81	70.81	88.85	106.04
ENSMUSG00000036887	C1qa	-2.14506	8.97963e-05	7.13	8.14	8.96	9.33	2.21	1.95	1.85	1.59
ENSMUSG00000036905	C1qb	-2.30557	0.00013554	12.95	14.15	12.48	16.39	2.74	3.8	2.45	2.46
ENSMUSG00000043913	Ccdc60	1.15251	0.00013554	1.26	1.14	1.17	1.29	2.76	2.5	2.77	2.77
ENSMUSG00000004730	Adgre1	-1.34466	0.000144283	2.44	2.7	3.2	2.94	1.21	1	1.14	1.08
ENSMUSG00000005672	Kit	2.1814	0.000144283	4.15	5.58	6.56	4.88	19.19	24.62	26.15	25.4
ENSMUSG00000020810	Cygb	-2.54293	0.000144283	15.86	12.63	12.8	10.95	2.38	2.98	1.56	2.2
ENSMUSG00000021123	Rdh12	1.44349	0.000144283	2.59	2.28	1.96	2.16	6.34	5.56	6.6	5.88
ENSMUSG00000024486	Hbegf	-1.28168	0.000144283	12.17	14.45	15.41	12.93	6	5.36	5.25	5.94
ENSMUSG00000030054	Gp9	-1.80331	0.000144283	4.67	5.13	4.07	3.46	1.14	1.34	1.21	1.23
ENSMUSG00000030609	Aen	-0.905395	0.000144283	6.22	6.41	6.5	6.72	3.37	3.56	3.51	3.36
ENSMUSG00000031903	Pla2g15	-1.42092	0.000144283	31.51	33.47	29.37	35.69	13.59	13.07	11.93	10.15
ENSMUSG00000034664	Itga2b	-1.21195	0.000144283	4.33	4.35	4.96	5.42	1.95	2.21	2.01	2.03
ENSMUSG00000035914	Cd276	2.70603	0.000144283	3.08	2.67	3.72	3.71	14.32	19.59	26.73	27.44
ENSMUSG00000038776	Ephx1	-2.00999	0.000144283	196.42	164.44	189.37	200.18	53.84	36.87	40.02	58.56
ENSMUSG00000039450	Dcxr	-1.1211	0.000144283	21.35	19.95	21.91	23.76	10.16	9.26	9.98	10.55
ENSMUSG00000041460	Cacna2d4	-1.18221	0.000144283	2.57	2.93	2.5	2.42	1.25	1.1	1.05	1.19
ENSMUSG00000072825	Cep170b	-1.05568	0.000144283	3.83	3.64	3.82	3.55	1.93	1.68	1.67	1.87
ENSMUSG00000075296	Aldh3b2	-2.95736	0.000144283	9.4	16.86	11.14	12.49	2.21	1.28	1.8	1.19
ENSMUSG00000041801	Phlda3	-2.09415	0.000153467	58.78	53.98	59.18	59.47	10.44	11.45	15.41	18.24
ENSMUSG00000020326	Ccng1	-1.24032	0.000167583	30.28	32.57	30.17	28.79	12.47	11.31	12.81	15.22
ENSMUSG00000012017	Scarf2	-1.2167	0.000170998	8.58	9.8	8.32	8.84	3.26	4.2	3.87	4
ENSMUSG00000030539	Sema4b	-1.07111	0.000172302	3.69	3.96	3.62	3.77	1.98	1.65	1.64	1.91
ENSMUSG00000024909	Efemp2	-1.08726	0.000173124	18.74	20.71	18.48	21.04	9.32	10.33	8.36	9.2
ENSMUSG00000004892	Bcan	-2.72401	0.000178323	9.16	13.33	6.3	9.12	1.36	1.19	1.21	1.88
ENSMUSG00000036896	C1qc	-1.8907	0.000178323	5.68	7.56	9.56	6.28	2.05	1.87	2.08	1.71
ENSMUSG00000046999	1110032F04Rik	2.35308	0.000178323	1.14	1.3	1.27	1.12	4.5	4.99	8.45	7.57
ENSMUSG00000028893	Sesn2	-1.19679	0.000185347	15.24	18.13	17.66	16.88	7.83	6.81	6.66	8.4
ENSMUSG00000023031	Cela1	-1.19131	0.000188615	4.35	4.69	4.77	5.26	2.37	1.98	1.84	2.18
ENSMUSG00000028307	Aldob	-2.72849	0.000215073	386.43	392.43	404.14	423.51	106.79	51.39	45.58	53.78
ENSMUSG00000003810	Mast2	-0.880334	0.000216383	19.13	16.96	16.98	16.44	9.96	9.03	9.32	9.41
ENSMUSG00000030087	Klf15	-1.58405	0.000216383	4.77	3.82	4.22	3.29	1.45	1.14	1.23	1.54
ENSMUSG00000034947	Tmem106a	-1.21375	0.000216383	176.87	186.16	193.2	208.94	88.66	93.04	80.26	69.37
ENSMUSG00000061780	Cfd	-5.38262	0.000216383	250.4	515.07	144.4	141.5	10.66	3.08	5.59	4.74
ENSMUSG00000085995	Gm2788	-1.56351	0.000216383	4.33	3.13	2.91	4.25	1.21	1.2	1.21	1.25
ENSMUSG00000085156	Snhg15	-1.68033	0.000255103	41.87	44.51	50.12	56.22	16.33	11.72	14.14	18.39
ENSMUSG00000032122	Slc37a2	-1.25539	0.000300748	12.67	10.69	12.78	15.44	5.67	4.85	5.44	5.5
ENSMUSG00000026463	Atp2b4	1.29824	0.000327866	2.62	2.01	2.75	2.36	5.22	5.81	6.08	6.78
ENSMUSG00000009185	Ccl8	-2.30978	0.000333094	7.94	6.32	3.95	5.86	1.49	1.29	1	1
ENSMUSG00000031681	Smad1	0.870485	0.000364513	49.21	55.61	56.39	57.41	94.19	97.82	108.44	99.07
ENSMUSG00000027559	Car3	-1.40723	0.000382373	4.64	3.4	3.07	4.24	1.29	1.43	1.52	1.48
ENSMUSG00000043421	Hilpda	-1.22439	0.000382373	57.18	79.01	70.47	77.41	33.17	31.39	27.44	28.94
ENSMUSG00000047797	Gjb1	-1.48069	0.000382373	2.81	3.53	2.38	3.54	1.07	1.03	1.25	1
ENSMUSG00000075410	Prcd	-1.06027	0.000382373	3.95	2.99	3.34	3.44	1.66	1.8	1.52	1.58
ENSMUSG00000035824	Tk2	-0.76999	0.000405833	17.23	18.3	15.76	17.19	10.53	9.7	9.93	9.96
ENSMUSG00000042401	Crtac1	-1.06087	0.000431829	2.92	2.71	2.56	3.14	1.51	1.47	1.23	1.23
ENSMUSG00000047953	Gp5	-1.13129	0.000431829	2.33	3.34	2.59	2.76	1.29	1.18	1.28	1.24
ENSMUSG00000041189	Chrnb1	1.60001	0.000449133	3.46	2.51	3.1	2.92	8.13	7.09	10.48	10.99
ENSMUSG00000068735	Trp53i11	1.23483	0.000462545	160.93	171.38	192.38	158.7	360.95	339.77	459.45	458.51
ENSMUSG00000113769	5033406O09Rik	0.748004	0.000462545	7.19	7.16	6.48	7.56	11.77	12.22	12.12	11.51
ENSMUSG00000004952	Rasa4	1.06806	0.000467442	13.61	10.91	13.46	10.74	24.54	25.56	27.96	23.65
ENSMUSG00000003873	Bax	-0.860002	0.00047538	107.29	96.13	105.97	111.17	52.2	63.02	56.42	60.32
ENSMUSG00000028427	Aqp7	1.61248	0.00047538	1.29	1.24	1.11	1.21	4.17	4.88	3.32	2.78
ENSMUSG00000034957	Cebpa	-1.20413	0.00047538	6.01	6.98	6.09	8.51	3.25	2.92	2.71	3
ENSMUSG00000051257	Trap1a	-0.998252	0.00047538	4.58	4.09	3.9	3.96	2.07	2.42	1.95	1.86
ENSMUSG00000085171	D830026I12Rik	1.82527	0.00047538	2.41	1.67	1.8	1.3	5.75	5.82	5.69	7.8
ENSMUSG00000028943	Espn	-0.682658	0.000497222	3.52	3.42	3.15	3.45	2.05	2.17	2.09	2.12
ENSMUSG00000038530	Rgs4	-1.05901	0.000497222	1970.3	2048.63	1565.65	2076.12	984.98	825.85	915.51	934.92
ENSMUSG00000040339	Fam102b	-0.844008	0.000497222	13.81	13.28	14.66	15.44	7.43	7.51	8.76	8.18
ENSMUSG00000020623	Map2k6	1.18202	0.000501461	1.97	1.92	2.11	2.01	4.1	4.13	4.27	5.88
ENSMUSG00000027562	Ca2	-1.08992	0.000501461	146.41	173.78	164.25	165.07	91.69	78.12	65.81	71.28
ENSMUSG00000042228	Lyn	0.678002	0.000501461	43.63	46.16	47.31	48.58	72.09	77.18	74.6	73.07
ENSMUSG00000058435	Btnl4	-3.03055	0.000501461	17.54	38.98	13.55	12.7	2.22	2.43	2.03	2.41
ENSMUSG00000021872	Rnase10	-1.23811	0.000511349	22.45	27.6	28.98	27.1	12.22	9.34	10.44	13.19
ENSMUSG00000067818	Myl9	-2.10801	0.000511349	11.61	12.4	11.83	12.59	1.76	4.18	2.92	2.89
ENSMUSG00000026938	Fcna	-2.37546	0.00051983	6.09	7.74	14.06	7.19	2.1	1.47	1.51	1.41
ENSMUSG00000028713	Cyp4b1	-1.29847	0.000577258	1216.79	1317.2	1125.24	1281.77	601	387.33	565.43	479.81
ENSMUSG00000026473	Glul	-0.826249	0.000579334	79.85	79.64	80.95	69.89	39.7	47.09	46.11	42.23
ENSMUSG00000027435	Cd93	0.811481	0.000590117	62.5	58.15	66.67	53.58	100.24	110.33	105.22	105.84
ENSMUSG00000015854	Cd5l	-1.39178	0.000605386	3.4	2.72	2.59	3.41	1	1.46	1.18	1
ENSMUSG00000021256	Vash1 ENSMUSG00000021256	0.970814	0.000605386	1.91	1.67	2.01	1.91	3.11	3.65	3.95	4.03
ENSMUSG00000045441	Gprin3	1.13344	0.000605386	1.54	1.29	1.79	1.64	3.04	3.16	3.77	3.73
ENSMUSG00000002059	Rab34	-1.04791	0.000614213	8.22	6.92	8.04	9.39	4.28	3.66	3.53	4.25
ENSMUSG00000064225	Paqr9	-0.991102	0.000616783	2.62	2.72	2.45	2.24	1.41	1.38	1.16	1.11
ENSMUSG00000022479	Vdr	-1.14864	0.000628289	3.16	4.37	3.51	4.31	1.83	1.75	1.8	1.5
ENSMUSG00000030708	Dnajb13	-1.22792	0.000632042	4.69	3.31	3.84	3.73	1.79	1.77	1.34	1.74
ENSMUSG00000040918	Slc19a2	-1.24323	0.000635093	7.02	7.39	6.56	7.15	2.76	2.33	3.31	3.64
ENSMUSG00000018593	Sparc	0.922106	0.000638876	912.89	877.69	1080.05	1073.54	1653.99	1974.03	1904.04	1926.57
ENSMUSG00000030409	Dmpk	-1.52666	0.000647053	8	8.51	10.26	9.72	2.81	4.49	2.85	2.74
ENSMUSG00000001053	N4bp3	1.59563	0.000657907	22.4	23.6	30.78	22.51	56.82	66.24	94.18	86.21
ENSMUSG00000004085	Map3k20	-0.796132	0.000675765	8.55	7.37	8.35	8.03	4.5	4.26	4.68	5.18
ENSMUSG00000020961	Ston2	-0.772906	0.000682796	7.2	8.12	8.19	7.64	4.43	5.12	4.3	4.4
ENSMUSG00000038578	Susd1	-1.4432	0.000682796	8.75	14.37	8.73	10.21	3.54	3.55	3.82	4.27
ENSMUSG00000050777	Tmem37	-0.733235	0.000682796	104.12	107.81	109.25	125.47	67.26	70.19	65.56	65.1
ENSMUSG00000054612	Mgmt	-1.12972	0.000691573	7.05	7.27	8.13	7.26	3.44	2.7	4.13	3.44
ENSMUSG00000030761	Myo7a	-0.767857	0.000703056	32.76	33.94	36.7	36.16	21.5	21.96	20.45	18.18
ENSMUSG00000029372	Ppbp	-1.80138	0.000707289	19.46	21.06	25.5	21.63	3.97	7.36	6.97	7.52
ENSMUSG00000035441	Myo1d ENSMUSG00000035441	0.7058	0.000811498	3.65	3.36	3.69	3.12	5.34	5.79	5.68	5.69
ENSMUSG00000020829	Slc46a1	-0.622266	0.000822331	2.62	2.51	2.67	2.66	1.72	1.69	1.8	1.59
ENSMUSG00000031765	Mt1	-2.19054	0.000822331	20.18	24.28	21.08	24.78	8.7	4.87	3.72	3.74
ENSMUSG00000074743	Thbd	-0.897954	0.000822331	671.1	647.19	713.21	769.47	427.25	397.66	330.99	351.54
ENSMUSG00000042515	Pwwp3b	-1.78831	0.000911096	19.05	20.87	17.21	13.04	6.95	3.69	4.56	5.36
ENSMUSG00000021285	Ppp1r13b	0.757887	0.000957991	33.99	34.79	33.99	31.13	56.42	51.15	64.26	55.17
ENSMUSG00000017754	Pltp	1.43465	0.0010355	12.77	8.5	12.06	9.86	23.79	37.54	27.99	27.57
ENSMUSG00000046733	Gprc5a	-0.861585	0.0010355	4.01	3.14	3.76	3.43	1.88	2.13	2.09	1.78
ENSMUSG00000055003	Lrtm2	-1.35261	0.0010355	4.6	4.28	2.94	3.03	1.45	1.61	1.28	1.38
ENSMUSG00000039497	Dse	-1.00017	0.0010865	10.94	10.54	10.7	13.72	6.36	4.81	5.8	5.96
ENSMUSG00000039911	Spsb1	2.09052	0.00109745	1.58	1.61	1.85	1.62	4.13	8.28	6.83	10.74
ENSMUSG00000001493	Meox1	2.21639	0.00111263	5.2	2.79	5.85	3.73	17.44	26.76	22.52	14.05
ENSMUSG00000047407	Tgif1	0.79213	0.00111263	6.35	7.43	7.37	6.6	11.73	13.74	11.32	11.31
ENSMUSG00000031596	Slc7a2	-1.05601	0.00113998	11.54	13.82	9.35	10.84	6.26	5.23	5.17	5.11
ENSMUSG00000022865	Cxadr	-1.56489	0.00114161	79.3	97.04	96.9	99.28	47.43	26.74	25.54	29.83
ENSMUSG00000066152	Slc31a2	0.617474	0.00122453	118.53	117.59	133.18	126.49	183.45	194.94	198.33	183.4
ENSMUSG00000022098	Bmp1	1.30718	0.00122497	2.93	2.51	3.49	2.55	5.39	8.59	7.54	7.03
ENSMUSG00000019989	Enpp3	1.45734	0.00125371	2.36	1.64	1.8	2.33	7.03	4.67	6.22	4.52
ENSMUSG00000035459	Stab2	-0.796328	0.00125371	493.59	457.42	482.29	482.57	316.07	237.25	264.66	291.07
ENSMUSG00000041482	Piezo2	1.19161	0.00125371	1.43	1.1	1.7	1.5	2.77	3.55	3.64	3.05
ENSMUSG00000059878	Znf22	0.622478	0.00125371	27.58	26.34	29.1	27.89	46.82	40.93	41.14	42.01
ENSMUSG00000038781	Stap2	0.672733	0.00126672	78.75	90.95	81.62	85.9	125.41	147.4	131.19	133.71
ENSMUSG00000061119	Prcp	0.973946	0.00130406	19.79	19.57	23.02	22.39	36.63	50.76	43.19	37
ENSMUSG00000006398	Cdc20	0.9073	0.00132203	4.71	5.23	5.48	5.66	11.07	10.3	8.05	10.3
ENSMUSG00000018008	Cyth4	-0.919793	0.00132203	15.53	17.86	17.2	18.09	9.57	8.69	10.73	7.55
ENSMUSG00000024036	Slc37a1	-1.62364	0.00132203	6.47	14.12	10.34	9.72	3.3	2.97	3.12	3.33
ENSMUSG00000026478	Lamc1	0.738925	0.00132203	24.34	22.26	24.94	23.04	36.66	35.6	41.89	44.18
ENSMUSG00000029455	Aldh2	-0.742938	0.00132203	14.18	13.59	16.5	16.47	8.93	9.74	8.49	9.04
ENSMUSG00000031520	Vegfc	-1.28033	0.00132203	5.83	4.15	3.77	3.82	1.72	2.02	1.47	1.96
ENSMUSG00000032554	Trf	-0.581308	0.00132203	229.9	237.28	245.57	241.28	160.7	168.34	161.57	147.56
ENSMUSG00000034457	Eda2r	-1.68827	0.00132203	4.55	5.75	4.17	6.33	1.33	1.18	1.99	2.05
ENSMUSG00000045730	Adrb2	-0.568052	0.00132203	10.06	9.46	9.1	9.28	6.36	6.74	6.19	6.27
ENSMUSG00000057604	Lmcd1	1.44797	0.00132203	8.4	5.93	10.14	5.95	17.57	22.93	20.14	20.52
ENSMUSG00000002602	Axl	-0.652314	0.00139822	51.89	58.52	53.11	53.89	38.37	32.15	34.15	33.81
ENSMUSG00000034832	Tet3	0.532817	0.00139822	4.18	4.04	3.94	3.93	5.99	5.63	5.69	5.97
ENSMUSG00000038456	Dennd2a	-0.720679	0.00142813	10.49	9.97	9.98	11.96	7.1	6.46	6.02	6.13
ENSMUSG00000008540	Mgst1	-0.81402	0.00143241	514.34	584.34	481.7	525.05	355	281.03	279.65	285.18
ENSMUSG00000016664	Pacsin2	0.649807	0.00143241	21.42	19.93	18.99	20.19	29.21	31.66	35.06	30.59
ENSMUSG00000020642	Rnf144a	0.807694	0.00143241	12.33	10.69	11.75	10.58	18.03	17.82	21.45	22.32
ENSMUSG00000020689	Itgb3	-1.10656	0.00143241	2.8	4.27	3.58	2.97	1.42	1.78	1.49	1.57
ENSMUSG00000028581	Laptm5	-1.34005	0.00143241	4.58	5.25	5.37	4.72	1.9	2.72	1.98	1.45
ENSMUSG00000042225	Ammecr1	0.801649	0.00143241	2.34	2.54	2.51	2.36	4.79	3.57	4.15	4.58
ENSMUSG00000035773	Kiss1r	-1.14604	0.00148572	3.47	4.32	3.56	4.31	2.29	1.79	1.49	1.57
ENSMUSG00000056602	Fry	0.539831	0.00151878	1.89	1.85	1.92	1.8	2.85	2.59	2.77	2.64
ENSMUSG00000001270	Ckb	-0.855233	0.00153934	34.85	24.62	32.15	30.17	16.29	16.61	17.76	16.17
ENSMUSG00000014361	Mertk	-0.872912	0.00153934	18.04	13.23	14.91	17.32	9.27	8.98	7.94	8.29
ENSMUSG00000003355	Fkbp11	-1.13325	0.00156318	27.36	26.74	23.6	34.66	10.07	14.4	13.66	13.05
ENSMUSG00000022863	Btg3	-0.943674	0.00156318	76.45	92.51	90.69	101.19	56.98	42.39	44.63	43.99
ENSMUSG00000027663	Zmat3	-0.925223	0.00156318	4.21	4.12	4.36	4.61	2.34	2	2.01	2.85
ENSMUSG00000048915	Efna5	-0.805481	0.00157462	5.72	4.81	5.45	5.86	3.07	2.73	3.13	3.59
ENSMUSG00000017446	C1qtnf1	-0.662354	0.00160651	223.05	241.86	232.63	246.66	160.16	160.21	145.04	132.57
ENSMUSG00000000420	Galnt1	0.759909	0.00165422	56.35	59.76	53.02	62.85	91.74	87.36	104.24	110.45
ENSMUSG00000020092	Pald1	0.644634	0.0016683	39.24	42.19	44.74	44.61	60.99	64.92	72.76	68.51
ENSMUSG00000028988	Ctnnbip1	1.11628	0.0016683	14.44	12.29	15.4	14.43	23.16	30.83	37.71	32.35
ENSMUSG00000032715	Trib3	1.01835	0.0016683	7.96	6.18	5.86	6.29	12.38	15.06	14.79	11.07
ENSMUSG00000025006	Sorbs1	-0.742137	0.00167461	20.56	21.31	20.27	19.76	13.64	10.33	13.15	12.1
ENSMUSG00000052563	D930048N14Rik	1.23468	0.00167461	1.76	1.68	1.59	2.71	4.31	4.14	4.46	4.91
ENSMUSG00000029999	Tgfa	-0.995075	0.00171206	8.08	8.97	9.13	11.98	5.03	5.26	4.2	4.52
ENSMUSG00000037977	6430571L13Rik	-1.31198	0.00171206	3.14	2.55	4.07	3.67	1.22	1.17	1.26	1.75
ENSMUSG00000010047	Hyal2	-0.613308	0.00172773	57.18	66.16	57.38	53.87	38.41	38.72	38.45	37.34
ENSMUSG00000016255	Tubb1	-1.68962	0.00172773	4.87	7.38	6.45	8.02	2.62	1.42	2.55	1.81
ENSMUSG00000026826	Nr4a2	-0.868432	0.00172773	19.23	24.52	24.07	24.15	12.56	11.04	12.17	14.62
ENSMUSG00000033880	Lgals3bp	-1.45406	0.00172773	26.76	20.75	22.62	22.02	7.14	12.6	6.55	8.33
ENSMUSG00000043342	Hoxd9	-0.805495	0.00174253	4.3	5.29	4.36	4.76	2.63	2.61	3.11	2.37
ENSMUSG00000071347	C1qtnf9	1.48771	0.00176079	1.24	1.1	1.86	1.08	4.02	4.49	3	3.13
ENSMUSG00000002732	Fkbp7	0.971301	0.00176275	64.63	49.57	67.54	71.73	121.83	132.25	106.79	133.29
ENSMUSG00000037979	Ccdc92	-0.884046	0.00178288	6.46	5.6	6.55	6.01	3.82	3.34	3.59	2.68
ENSMUSG00000041361	Myzap	0.880761	0.00178288	36.37	32.4	40.14	36.6	55.51	63.94	73.22	76.58
ENSMUSG00000073437	D330041H03Rik	0.778864	0.00179767	8	9.84	8.93	9.09	13.78	14.06	17.25	16.57
ENSMUSG00000078670	Fam174b	-1.13054	0.00182131	21.13	34.14	26.01	26.97	14.55	12.29	10.87	11.33
ENSMUSG00000020029	Nudt4	0.632523	0.00182268	33.61	31.34	29.87	29.92	44.58	48.85	46.41	53.8
ENSMUSG00000001128	Cfp	-1.23121	0.00183851	3.9	5.27	6.74	4.77	2.27	1.79	2.39	2.24
ENSMUSG00000029675	Eln	1.42176	0.00183851	3.74	4.97	2.88	3.33	7.27	10.91	10.22	11.33
ENSMUSG00000028373	Astn2	-0.915095	0.0018515	3.1	3.54	3.54	3.07	1.93	1.58	1.48	2.09
ENSMUSG00000039958	Mettl20	0.578195	0.0018515	3.22	2.75	2.92	2.71	4.31	4.25	4.3	4.42
ENSMUSG00000058135	Gstm1	-1.14074	0.0018628	85.53	56.02	61.95	67.07	37.43	26.23	31.06	27.62
ENSMUSG00000053897	Slc39a8	-1.1395	0.00192713	50.1	43.64	54.58	57.85	30.71	23.6	21.52	18.79
ENSMUSG00000018774	Cd68	-0.852121	0.00193816	15.68	13.31	15.52	12.01	7.28	6.95	8.4	8.62
ENSMUSG00000042116	Vwa1	1.58013	0.00193816	18.16	11.43	21.33	17.15	43.1	61.01	59.48	38.8
ENSMUSG00000020614	Fam20a	-0.846004	0.0019677	12.96	11.4	14.68	14.78	8.11	7.98	7.46	6.36
ENSMUSG00000031502	Col4a1	1.15578	0.0019677	96.78	80.64	138.05	116.75	214.37	246.41	257.51	227.88
ENSMUSG00000013089	Etv5	-0.782681	0.0019681	17.18	18.78	19.25	20.29	12.45	9.74	9.83	12.07
ENSMUSG00000032380	Dapk2	1.01619	0.0019681	89.36	79.61	96.62	96.45	152.53	157.13	213.75	216.56
ENSMUSG00000040794	C1qtnf4	-0.729825	0.0019681	2.67	2.73	2.17	2.56	1.39	1.46	1.68	1.57
ENSMUSG00000049241	Hcar1	-0.791867	0.0019681	2.2	2.21	2.32	2.27	1.46	1.09	1.48	1.21
ENSMUSG00000022912	Pros1	-0.544745	0.00198463	302.07	277.88	310.92	320.1	218.37	205.81	201.21	204.01
ENSMUSG00000028076	Cd1d1	1.10231	0.00198463	16.1	19	18.3	17.21	31.19	31.37	43.56	48.03
ENSMUSG00000040181	Fmo1	-1.15004	0.00198463	55.44	57.4	54.23	52.59	32.44	28.17	21.54	19.01
ENSMUSG00000051279	Gdf6	-1.00622	0.00198463	12.46	15.41	11.26	11.99	7.49	5.42	6.98	5.62
ENSMUSG00000027932	Slc27a3	-0.96856	0.00199693	6.04	4.23	4.78	4.39	2.23	2.21	2.81	2.64
ENSMUSG00000037098	Rab11fip3	-0.648656	0.00200757	17.46	19.7	18.71	18.7	13.24	12.01	11.99	10.45
ENSMUSG00000035062	Zc4h2	0.508838	0.00201678	7.06	6.91	6.95	7.69	10.51	9.92	10.17	10.08
ENSMUSG00000000056	Narf	0.82189	0.0020899	6.56	6.22	8.19	6.66	12.19	12.64	13.51	10.44
ENSMUSG00000005107	Slc2a9	-0.558149	0.0020899	3.12	2.89	3.2	2.89	2.01	1.91	2.12	2.18
ENSMUSG00000041577	Prelp	-0.87788	0.0020899	157.83	169.33	157.68	164.64	110.12	74.04	93.13	80.12
ENSMUSG00000068696	Gpr88	-1.49384	0.0020899	7.31	7.35	5.84	4.92	3.25	2.1	2.14	1.68
ENSMUSG00000076431	Sox4	0.900507	0.0020899	25.99	30.8	32.98	29.72	45.98	53.25	58.7	66.29
ENSMUSG00000035064	Eef2k	-0.817928	0.00212526	11.64	14.14	11.42	10.92	7.23	5.71	7.14	7.21
ENSMUSG00000019960	Dusp6	0.6758	0.00217512	138.01	133.66	139.05	141.42	215.94	197.58	212.18	260.95
ENSMUSG00000044338	Aplnr	1.38177	0.00221647	264.93	365.62	434.3	307.3	720.21	778.17	1207.18	881.09
ENSMUSG00000030214	Plbd1	-1.93933	0.00223639	21.76	51.51	21.34	35.78	8.22	6.66	7.55	9.57
ENSMUSG00000031565	Fgfr1	0.78405	0.00226339	2.42	1.75	2.33	2.24	3.6	3.54	3.91	3.9
ENSMUSG00000044018	Mrpl50	0.579677	0.00226339	16.9	16.21	19	17.69	26.74	24	27.53	26
ENSMUSG00000021608	Lpcat1	-0.53113	0.00230974	33.81	32.83	31.51	34.4	21.06	22.94	24.2	23.6
ENSMUSG00000046618	Olfml2a	1.91072	0.00232732	8.43	5.95	5.74	5.69	15.15	20.39	26.97	39.3
ENSMUSG00000053398	Phgdh	-1.26532	0.0023532	6.19	7.44	6.75	8.77	3.01	4.23	2.65	2.42
ENSMUSG00000064330	Pde6h	-1.56017	0.0023532	8.2	10.84	10.99	11.72	4.11	4.86	3.31	2.29
ENSMUSG00000081534	Slc48a1	-0.563788	0.00238543	64.36	60.38	64.95	67.18	46.6	39.13	44.24	44.03
ENSMUSG00000004655	Aqp1	-2.62885	0.00244482	715.89	1008.41	741.96	674.14	218.81	197.41	90.61	63.03
ENSMUSG00000050106	Tmc8	-0.773594	0.00244482	13.41	12.24	13.48	15.52	8.02	9.41	7.42	7.18
ENSMUSG00000027962	Vcam1	-1.76335	0.00246368	428.7	442.86	295.49	307.3	179.98	97.16	92.19	80.51
ENSMUSG00000032198	Dock6	0.673745	0.00246368	18.16	15.97	19.75	19.34	26.57	28.45	29.37	32.31
ENSMUSG00000034160	Ogt	0.55389	0.00253934	22.12	20.11	22.88	22.72	31.68	31.11	30.95	35.21
ENSMUSG00000085912	Trp53cor1	-1.20232	0.00253934	4.77	3.38	4.03	5.16	1.45	1.92	1.82	2.36
ENSMUSG00000086514	Gm11747	-0.726731	0.00255447	126.5	124.35	130.01	133.66	85.93	88.24	73.36	65.52
ENSMUSG00000040435	Ppp1r15a	-0.554887	0.00259293	293.39	286.58	280.46	315.91	212.37	197.24	209.23	182.5
ENSMUSG00000009090	Ap1b1	-0.967502	0.00265333	161.4	223.55	190.86	226.19	123.75	89.77	103.37	92.77
ENSMUSG00000011263	Exoc3l2	-0.735555	0.00265333	120.61	114.84	117.96	121.96	69.94	62.98	87.9	66.96
ENSMUSG00000021127	Zfp36l1	0.706462	0.00265333	162.91	138.95	144.94	147.73	232.53	238.6	215.65	287.23
ENSMUSG00000022793	B4galt4	-0.57121	0.00265333	59.94	62.7	56.38	67.31	38.54	44.2	41.46	41.44
ENSMUSG00000029521	Chek2	0.855865	0.00265333	7.9	8.39	8.96	7.04	14.09	11.94	15.74	16.94
ENSMUSG00000063576	Klhdc3	0.543705	0.00265333	24.57	23.95	24.92	25.64	32.45	35.84	37.71	38.71
ENSMUSG00000026817	Ak1	-1.26946	0.00268389	5.06	8.59	6.52	5.85	2.9	2.21	3.33	2.3
ENSMUSG00000026814	Eng	-0.599518	0.00271272	453.54	541.54	475.28	521.64	356.57	307.55	333.74	315.65
ENSMUSG00000036995	Asap3	1.20169	0.002722	3.94	5.96	3.95	4.11	8.11	11.96	11.97	9.19
ENSMUSG00000038235	F11r	0.571585	0.002722	192.59	206.07	207.57	221.61	274.59	314.04	322.72	320.01
ENSMUSG00000056025	Clca3a1	-1.37267	0.002722	178.81	127.8	133.13	154.16	59.05	82.72	41.97	50.88
ENSMUSG00000071648	Rom1	-0.610761	0.00273121	13.69	17.08	15.54	14.53	9.44	10.39	9.5	10.42
ENSMUSG00000024098	Twsg1	0.534982	0.00274948	11.43	12.99	11.97	11.72	18.23	16.72	16.36	18.41
ENSMUSG00000030103	Bhlhe40	0.587247	0.00274948	70.95	62.84	58.01	65.53	97.98	94.08	90.54	103.46
ENSMUSG00000025085	Ablim1	0.669332	0.00279092	10.73	9.36	10.62	9.99	15.78	13.95	18.16	17.05
ENSMUSG00000059498	Fcgr3	-1.52548	0.00279121	6.33	5.02	6.77	6.87	2.24	3.27	2.04	1.44
ENSMUSG00000031778	Cx3cl1	-1.50741	0.0027981	10.94	6.53	9.07	9.52	3.51	2.03	3.46	3.83
ENSMUSG00000000320	Alox12	-0.963617	0.00291416	42.38	32.12	40.03	39.76	18.96	24.58	20.29	15.84
ENSMUSG00000024379	Tslp	1.43541	0.00293592	2.86	3.23	2.37	3.56	8.3	11.82	5.76	7.38
ENSMUSG00000069662	Marcks	1.11968	0.00293675	134.84	95.23	136.18	142.91	225.87	241.4	313.91	325.53
ENSMUSG00000024534	Sncaip	0.95811	0.00295115	12.61	8.45	11.51	10.13	18.42	19.52	24.86	19.8
ENSMUSG00000032735	Ablim3	1.2457	0.00296007	1.74	1.21	2.35	1.41	3.71	4.29	3.85	3.6
ENSMUSG00000042417	Ccno	-0.914297	0.00296007	4.16	5.35	4.43	4.53	2.46	3	1.95	2.46
ENSMUSG00000062960	Kdr	-0.621609	0.00296007	408.82	353.62	398.16	402.43	282.48	224.54	261.42	249.29
ENSMUSG00000085622	3110056K07Rik	0.779439	0.00296007	4.67	4.14	4.61	5.71	8.41	7.96	7.22	9.14
ENSMUSG00000033589	Reep4	0.65536	0.00299895	6.42	5.8	6.55	7.02	10.05	11.09	10.73	8.81
ENSMUSG00000036781	Rps27l	-0.679516	0.00299895	222.79	250.59	238.36	237.15	126.65	169.1	141.15	158.66
ENSMUSG00000045534	Kcna5	2.0262	0.00299895	1.04	1	1.6	1.07	3.38	7.14	6.77	3
ENSMUSG00000044674	Fzd1	-0.932992	0.00301816	10.07	14.49	10.41	12.11	6.84	5.61	5.29	6.82
ENSMUSG00000038695	Josd2	0.538308	0.00302025	10.62	12.02	12.52	11.47	17.19	17.15	17.64	15.68
ENSMUSG00000029552	Tes	0.728744	0.00303306	2.86	2.41	2.88	2.65	3.74	5.03	4.44	4.75
ENSMUSG00000039976	Tbc1d16	0.455521	0.0030827	2.31	2.38	2.23	2.28	2.97	3.18	3.23	3.24
ENSMUSG00000028675	Pnrc2	0.477769	0.00311168	74.61	78.85	73.11	73.47	106.84	107.11	96.66	107.44
ENSMUSG00000050335	Lgals3	-1.15216	0.00311168	5.76	4.94	7.46	4.72	2.6	2.59	3.08	1.98
ENSMUSG00000085105	Gm12758	0.645709	0.00311168	15.52	12.21	14.91	13.07	19.91	21.98	22	22.98
ENSMUSG00000091475	Cerox1	0.93964	0.00311168	2.94	2.4	2.51	3.43	5.35	4.39	5.72	6.12
ENSMUSG00000039031	Arhgap18	0.704596	0.00312731	18.79	14.69	17.52	14.69	24.18	26.8	29.18	26.5
ENSMUSG00000024130	Abca3	0.600412	0.00316511	15.62	15.28	16.7	16.33	22.21	22.01	26.44	26.61
ENSMUSG00000023951	Vegfa	-0.860919	0.00316744	17.12	16.94	17.34	16.81	11.46	10.73	7.81	8.09
ENSMUSG00000066456	Hmgn3	0.509353	0.00316744	45.84	48.36	45.17	50.93	67.99	72.37	67.29	63.23
ENSMUSG00000021482	Prxl2c	0.525489	0.00319747	51.73	49.23	49.8	48.87	69.41	66.06	79.95	72.58
ENSMUSG00000070524	Fcrlb	-1.5543	0.00321046	5.4	2.89	3.55	5.36	1.54	1.88	1.22	1.13
ENSMUSG00000026890	Lhx6	0.945849	0.00323227	3.34	4.13	4.47	3.42	6.2	6.63	7.84	9.01
ENSMUSG00000030219	Erp27	-1.00268	0.00331968	2.26	3.26	2.83	2.74	1.23	1.74	1.44	1.15
ENSMUSG00000044197	Gpr146	-0.768012	0.00331968	40.84	40.51	35.68	40.84	25.72	26.8	21.74	19.13
ENSMUSG00000026047	Poglut2	0.498296	0.00341227	10.11	9.84	9.83	11.3	13.79	15.08	14.49	14.6
ENSMUSG00000065590	Mir212	-2.05549	0.00341227	8.91	9.53	8.79	5.06	2.39	2.62	2.02	1
ENSMUSG00000037358	Dipk2b	1.35053	0.00341348	2.01	1.33	1.99	2.27	3.8	3.93	5.56	6.15
ENSMUSG00000023932	Cdc5l	0.634248	0.00344156	12.66	11.76	11.18	9.66	18.95	17.35	17.15	16.55
ENSMUSG00000035673	Sbno2	-0.582255	0.00349225	45.38	55.43	44.73	44.22	31.34	30.54	32.34	31.99
ENSMUSG00000027656	Ccn5	1.75958	0.00350738	2.28	1.28	1.55	1.33	4.45	8.98	5.01	3.95
ENSMUSG00000060301	2610008E11Rik	0.737026	0.00354042	2.08	2	1.94	1.78	2.87	2.95	3.29	3.98
ENSMUSG00000014602	Kif1a	-2.04416	0.00358872	11.07	4.67	10.32	12.77	2.77	2.81	1.69	1.79
ENSMUSG00000021500	Ddx46	0.537827	0.00358872	6.97	6.66	7.41	6.34	8.97	10.22	10.32	10.24
ENSMUSG00000033446	Lpar6	0.801181	0.00358872	77.99	51.78	70.49	69.59	110.64	113.42	117.82	123.53
ENSMUSG00000029664	Tfpi2	1.02796	0.00359398	36.47	41.12	50.36	56.11	80.94	92.31	84.96	115.42
ENSMUSG00000026895	Ndufa8	0.493257	0.00359957	143.99	163.24	151.21	155.13	205.21	217.88	232.24	208.46
ENSMUSG00000020701	Tmem132e	-1.04268	0.00362296	26.28	37.17	31.74	35.33	17.82	18.65	15.47	11.83
ENSMUSG00000025372	Baiap2	0.6927	0.00362296	6.7	5.16	6.68	6.73	9.54	10.53	9.53	11.08
ENSMUSG00000027219	Slc28a2	1.10517	0.00362296	1.23	1.25	2.07	1.44	2.79	3.77	3.02	3.09
ENSMUSG00000029499	Pxmp2	-0.670057	0.00362296	11.58	13.45	11.56	10.15	7.37	6.78	8.21	6.95
ENSMUSG00000030137	Tuba8	-0.75497	0.00362296	2.14	2.07	2.98	2.24	1.36	1.33	1.45	1.39
ENSMUSG00000030159	Clec1b	-0.713905	0.00362296	2.41	2.74	2.52	2.69	1.54	1.94	1.5	1.38
ENSMUSG00000030790	Adm	0.741185	0.00362296	22.36	25.27	25.57	22.82	34.15	38	48.89	40.57
ENSMUSG00000031451	Gas6	-0.96034	0.00362296	139.26	101.89	161.83	143.11	68.52	59.95	68.97	80.92
ENSMUSG00000032816	Igdcc4	-0.839021	0.00362296	2.14	2.3	2.21	3.14	1.42	1.28	1.24	1.48
ENSMUSG00000034330	Plcg2	-0.681619	0.00362296	4.08	3.93	4.14	3.47	2.37	2.68	2.66	2.06
ENSMUSG00000046027	Stard5	0.419397	0.00362296	15.23	16.06	15.24	14.9	20.45	20.37	20.99	20.32
ENSMUSG00000050373	Snx21	-0.46865	0.00362296	10.21	11.1	11.49	11.12	7.72	7.83	8.44	7.74
ENSMUSG00000028530	Jak1	-0.691591	0.00366046	277.68	336.92	267.06	253.62	196.47	173	171.48	159.79
ENSMUSG00000019920	Lims1	0.614369	0.00367944	25.33	23.27	26.02	21.34	33.17	35.99	36.71	41.02
ENSMUSG00000020357	Flt4	-0.775442	0.00367944	211.01	175.13	233.96	241.39	137.59	135.35	112.45	116.09
ENSMUSG00000046808	Atp10d	-0.594867	0.00367944	9.67	9.13	8.71	9.05	6.5	5.4	5.62	6.78
ENSMUSG00000014158	Trpv4	-1.07765	0.0037344	2.79	2.12	3.43	2.43	1.11	1.08	1.57	1.32
ENSMUSG00000017756	Slc12a7	-0.632975	0.0037344	23.02	22.84	17.96	23.06	14.39	14.46	12.99	13.93
ENSMUSG00000020184	Mdm2	-0.653344	0.0037344	21.88	24.49	24.2	26.29	16.24	13.37	14.67	17.49
ENSMUSG00000031508	Ankrd10	0.588377	0.0037344	9.98	9.05	9.57	8.32	12.54	13.48	14.1	15.42
ENSMUSG00000060681	Slc9a6	-0.781923	0.0037344	11.39	15.79	11.11	14.47	7.94	7.2	7.39	7.83
ENSMUSG00000024068	Spast	0.43812	0.00374584	5.47	5.63	5.3	5.51	7.67	7.19	7.09	7.75
ENSMUSG00000041479	Syt15	0.617501	0.00374584	33	38.07	28.96	36.97	50.98	54.3	52.58	51.2
ENSMUSG00000053310	Nrgn	-1.06141	0.00374584	7.29	10.85	8.19	10.12	3.48	5.34	3.94	4.72
ENSMUSG00000019846	Lama4	1.42381	0.00376338	5.04	2.62	5.31	3.31	9.02	10.1	12.68	10.41
ENSMUSG00000045968	Teddm2	-0.734087	0.00376338	5.94	6.43	5.35	4.78	3.19	3.64	2.97	3.7
ENSMUSG00000029059	Prxl2b	-0.966459	0.00390894	41.18	53.47	35.59	39.57	18.4	27.02	21.38	20.01
ENSMUSG00000019467	Arhgef25	-0.660353	0.00392267	3.51	3.6	3.26	3.06	2.5	2.16	1.88	1.99
ENSMUSG00000038740	Mvb12b	0.558404	0.00393553	2.49	2.53	2.36	2.76	3.32	4.02	3.67	3.94
ENSMUSG00000058056	Palld	-0.76727	0.0039386	8.79	11.49	10.29	10.15	6.55	5.94	4.88	6.62
ENSMUSG00000046722	Cdc42se1	0.422541	0.00394203	21.9	20.86	20.37	21.73	27.96	29.63	28.05	28.08
ENSMUSG00000022895	Ets2	0.501514	0.00399934	116.89	110.46	117.25	112.5	165.38	178.8	156.48	147.85
ENSMUSG00000036611	Eepd1	0.769217	0.00399934	9.19	10.73	10.24	7.91	17.65	13.95	17.89	15.3
ENSMUSG00000073557	Ppp1r12b	-0.941914	0.00399934	7.91	7.53	5.66	8.94	3.76	3.53	3.57	4.67
ENSMUSG00000024677	Ms4a6b	1.0472	0.00400751	2.89	3.03	2.55	3.07	5	8.41	4.89	6.08
ENSMUSG00000066150	Slc31a1	0.545504	0.00400751	56.49	60.53	66.72	64.62	91.88	87.12	99.53	83.97
ENSMUSG00000045777	Ifitm10	-0.956729	0.00400911	7.33	5.27	5.74	7.31	3.74	3.59	2.57	3.31
ENSMUSG00000074207	Adh1	-1.23667	0.00402475	67.16	106.59	61.85	82.97	44.85	30.49	28.1	31
ENSMUSG00000032537	Ephb1	1.11738	0.00402478	1.23	1.15	1.33	1.5	2.13	2.4	3.27	3.74
ENSMUSG00000056501	Cebpb	-0.906709	0.00402478	250.41	362.03	261.27	279.86	168.87	122.87	152.49	169.59
ENSMUSG00000022305	Lrp12	0.516522	0.00404448	9.61	11.14	9.41	10.64	14.76	15.37	14.41	13.73
ENSMUSG00000063687	Pcdhb5	0.93133	0.00404448	2.18	2.51	1.53	2.36	3.95	4.26	4.22	3.68
ENSMUSG00000031503	Col4a2	0.915912	0.00410558	62.04	47.19	76.39	68.74	106.31	125.22	130.47	112.17
ENSMUSG00000022385	Gtse1	-0.724278	0.00413661	3.78	3.28	4.16	2.88	2	2.19	2.21	2.06
ENSMUSG00000019970	Sgk1	-0.675552	0.00419747	331.08	246.12	286.3	284.97	204.27	171.65	176.69	164.89
ENSMUSG00000027111	Itga6	0.786527	0.00419747	16.98	12.74	17.49	13.55	26.8	22.71	28.97	25.74
ENSMUSG00000005338	Cadm3	-0.660162	0.00420997	4.13	3.98	3.18	3.91	2.7	2.43	2.23	2.24
ENSMUSG00000048458	Inka2	-1.03508	0.00420997	2.71	2.21	3.08	3.74	1.33	1.18	1.52	1.64
ENSMUSG00000041548	Hspb8	1.59926	0.00421049	1.58	2.04	3.32	2.25	7.31	9.71	5.87	4.87
ENSMUSG00000097170	Gm16982	-0.625956	0.00421049	10.88	10	9.91	12.07	7.14	6.71	7.8	6.14
ENSMUSG00000037759	Ptger2	-0.802541	0.00421476	30.88	37.26	36.94	35.42	19.29	16.04	23.93	21.97
ENSMUSG00000085486	Gm11634	-1.25445	0.00421476	5.34	3.71	5.57	3.49	2.18	2.16	1.87	1.35
ENSMUSG00000021792	Prxl2a	-0.794879	0.00424953	10.06	14.33	10.95	11.37	7.79	5.89	6.81	6.34
ENSMUSG00000069792	Wfdc17	-2.27134	0.00426883	15.36	14.56	9.81	14.47	2.18	6.54	1.79	2.29
ENSMUSG00000015243	Abca1	0.741356	0.00431343	23.37	22.47	21.08	18.91	36.55	37.98	28.86	40.81
ENSMUSG00000041959	S100a10	1.09842	0.00431343	30.85	25.41	47.41	37.99	63.93	79.21	76.48	76.63
ENSMUSG00000087626	Gm15050	-0.626471	0.00436151	5	5.66	6.62	5.4	3.29	3.85	3.78	3.72
ENSMUSG00000032080	Apoa4	-0.835527	0.00439437	2.42	2.58	2.17	2.28	1.42	1.68	1.13	1.13
ENSMUSG00000044080	S100a1	-0.902395	0.00439437	54.31	50.62	58.06	56.17	36.93	33.69	23.52	25.1
ENSMUSG00000025584	Pde8a	0.613922	0.00447332	8.39	7.24	8.98	8.52	11.85	11.59	12.9	14.39
ENSMUSG00000055053	Nfic	0.509131	0.00449577	16.71	15.69	15.81	16.25	20.36	24.87	24.32	22.44
ENSMUSG00000038508	Gdf15	-1.48858	0.00451678	4.69	5.92	7.72	6.3	2.09	1.37	2.43	3.13
ENSMUSG00000046546	Fam43a	0.794602	0.00451678	108.62	119.63	141.67	135.78	179.17	213.42	258.78	228.68
ENSMUSG00000067377	Tspan6	0.733468	0.00451678	18.14	20.42	21.53	25.71	32.6	34.52	34.05	40.89
ENSMUSG00000069094	Pde7a	0.594724	0.00453737	2.94	3.56	3.34	3.29	4.55	4.68	4.92	5.71
ENSMUSG00000033213	AA467197	1.88444	0.00456086	2.58	1.36	2.66	3.5	6.98	14.09	7.07	8.73
ENSMUSG00000005763	Cd247	1.48594	0.00456769	4.4	4.57	3.34	3.75	7.91	8.31	14.08	16.75
ENSMUSG00000012429	Mplkip	0.478597	0.00467257	6.06	6.97	6.89	7.26	9.27	9.23	9.85	9.45
ENSMUSG00000020811	Wscd1	0.911604	0.00467257	7.89	5.77	7.32	7.57	12.19	10.7	15.85	15.28
ENSMUSG00000022792	Yars2	0.439953	0.00468283	5.36	5.85	5.26	5.68	7.98	7.28	7.35	7.43
ENSMUSG00000032293	Ireb2	0.453046	0.00468283	4.59	4.23	4.47	4.32	6.02	5.83	5.71	6.57
ENSMUSG00000020288	Ahsa2	0.528668	0.0047811	8.64	8.48	8.9	7.23	12.42	11.39	12.54	11.51
ENSMUSG00000009013	Dynll1	0.474928	0.00486597	58.75	55.77	56.07	51.73	73.34	83.7	78.95	73.17
ENSMUSG00000068394	Cep152	0.465174	0.00486797	2.09	2.3	2.49	2.24	3.07	3.29	3.12	3.09
ENSMUSG00000019647	Sema6a	0.587701	0.00493615	16.62	14.22	18.35	14.88	21.9	24.41	24.71	24.92
ENSMUSG00000032766	Gng11	0.793713	0.00493615	442.89	435.42	527.1	515.18	656.8	996.62	841.01	859.05
ENSMUSG00000022602	Arc	-0.673296	0.00498933	3.64	3.89	4.09	3.45	2.34	1.95	2.48	2.73
ENSMUSG00000071337	Tia1	0.494954	0.00503228	5.11	5.03	4.55	5.32	7.14	6.65	6.73	7.68
ENSMUSG00000055612	Cdca7	-0.590274	0.00505189	12.33	13.41	14.25	14.72	9.68	10.16	8.28	8.29
ENSMUSG00000025049	Taf5	0.524082	0.00506669	5.76	5.67	6.3	5.64	8.03	8.87	7.54	9.24
ENSMUSG00000024942	Capn1	-0.530476	0.00507263	15.9	17.28	19.22	18.9	13.55	11.95	11.88	11.92
ENSMUSG00000021182	Ccdc88c	0.588571	0.0050912	16.62	12.32	15.74	15.07	22.03	22.16	22.57	22.54
ENSMUSG00000037872	Ackr1	-1.73938	0.0050912	1068.78	1409.07	777.51	1026.88	448.42	433.07	268.95	185.23
ENSMUSG00000041957	Pkp2	-1.13993	0.00510861	17.82	21.32	20.2	21.47	13.21	6.42	8.69	9.48
ENSMUSG00000051242	Pcdhb9	0.561815	0.00510861	20.54	17.29	17.14	20.34	28.22	29.98	25.33	27.43
ENSMUSG00000034765	Dusp5	-0.732806	0.00514738	31.29	36.48	38.41	42.9	25.56	18.85	22.33	22.92
ENSMUSG00000046351	Znf322	0.522312	0.00517817	2.42	1.91	2.18	2.1	2.96	3	3.25	3.12
ENSMUSG00000074206	Adh6b	-0.989676	0.00518744	47.74	76.69	50.68	63.74	36.12	28.31	29.46	25.25
ENSMUSG00000021957	Tkt	-0.796534	0.00520701	40.97	52.22	42.93	41.93	31.74	21.43	26.55	23.43
ENSMUSG00000056313	Tcim	1.09685	0.00526758	187.81	100.64	159.54	132.77	271.52	360.85	275.94	309.92
ENSMUSG00000010175	Prox1	0.703445	0.00528471	1.6	1.46	1.6	1.27	2.29	2.06	2.5	2.83
ENSMUSG00000031105	Slc25a14	0.650925	0.005299	3.09	3.3	2.91	3.99	5.3	5.66	4.76	5.04
ENSMUSG00000030315	Vgll4	0.673874	0.00534241	11.12	8.93	9.5	10.5	14.79	13.76	18.12	17.4
ENSMUSG00000055200	Sertad3	0.880614	0.00537726	6.72	8.41	8.97	9.74	12.64	15.85	14.89	19.02
ENSMUSG00000001473	Tubb6	0.65255	0.00539964	53.26	41.94	60.37	48.58	78.18	76.69	81.31	82.05
ENSMUSG00000037031	Tspan15	0.485577	0.00543035	48.68	50.45	50.46	53.33	68.79	64.27	78.43	73.25
ENSMUSG00000037295	Ldlrap1	0.557814	0.00543035	9.62	10.12	9.9	10.71	16.08	12.56	15.83	15.16
ENSMUSG00000028211	Trp53inp1	-0.689962	0.00543881	15.03	14.07	15.4	16.24	8.54	9.65	8.14	11.64
ENSMUSG00000028483	Snapc3	0.488622	0.00545451	4.14	4.24	4.52	4.21	5.31	6.02	6.48	6.25
ENSMUSG00000003585	Sec14l2	1.07491	0.00545789	1.25	1.44	1.62	1.09	2.12	3.22	3.61	2.54
ENSMUSG00000028453	Fancg	0.71883	0.0055501	3.56	4.05	5.33	4.26	7.12	7.63	6.58	6.72
ENSMUSG00000020108	Ddit4	-0.731243	0.00560458	54.64	62.85	65.73	62.38	29.24	37.15	43.32	39.4
ENSMUSG00000020577	Tspan13	0.888596	0.0057349	37.58	25.64	39.87	32.55	63.55	67.47	67.38	50.85
ENSMUSG00000021701	Plk2	0.768956	0.00576005	203.02	210.77	249.68	244.67	329.89	336.97	461.63	429.51
ENSMUSG00000085148	Mir22hg	-0.672445	0.00576005	44.53	40.4	37.42	43.96	31.62	22.33	24.86	26.13
ENSMUSG00000051615	Rap2a	0.825718	0.00578134	14.33	11.26	15.99	15.02	20.47	29.08	27.12	23.69
ENSMUSG00000027082	Tfpi	-0.736451	0.00578992	965.73	1058.31	956.51	1021.54	756.45	636.6	527.41	510.32
ENSMUSG00000027375	Mal	-0.896878	0.00581309	10.62	11.48	9.75	9.61	7.43	5.84	4.38	5
ENSMUSG00000021236	Entpd5	-0.504571	0.00582035	20.31	18.67	19.59	21.94	14.62	12.66	14.3	15.2
ENSMUSG00000009654	Oit3	-1.20665	0.00584703	50.47	51.24	48.47	61.21	26.68	19.11	32.96	16.09
ENSMUSG00000027358	Bmp2	-1.59183	0.00585248	22.31	41.81	19.84	16.72	9.79	8.66	7.57	5.84
ENSMUSG00000051864	Tbc1d22a	-0.482312	0.00587899	68.33	69.08	69.93	75.43	51.99	56.07	48.5	46.24
ENSMUSG00000062822	4833420G17Rik	0.450757	0.00587899	10.7	10.77	11.4	11.88	15.03	14.74	14.65	16.78
ENSMUSG00000029071	Dvl1	0.566108	0.00591168	17.88	15.48	16.95	17.16	22.56	23.94	29.4	24.36
ENSMUSG00000042734	Ttc9	0.856467	0.00591168	3.03	3.17	3.35	2.98	7.42	5.64	5.74	4.29
ENSMUSG00000079523	Tmsb10	0.649794	0.00591168	162.08	188.4	179.07	190.47	231.96	326.24	286.02	291.57
ENSMUSG00000020889	Nr1d1	-0.706393	0.00594548	43.28	36.48	36.45	43.24	26.16	28.96	20.75	22.33
ENSMUSG00000022419	Deptor	0.475206	0.00603494	5.98	6.08	6.24	6.23	8.27	8.84	7.64	9.45
ENSMUSG00000032207	Lipc	1.20097	0.00603494	1.24	1.2	1.04	1.64	2.29	2.37	4.2	3.11
ENSMUSG00000049299	Trappc1	0.401585	0.00603494	33.85	31.23	30.75	31.77	41.25	44.2	42.24	40.83
ENSMUSG00000025780	Itih5	1.23153	0.00604668	8.12	14.86	10.33	6.87	21.87	19.83	24.95	24.06
ENSMUSG00000045062	Pcdhb7	0.62637	0.00604668	5.27	5.82	6.1	5.62	8.2	9.6	10.14	7.48
ENSMUSG00000045092	S1pr1	0.5532	0.00604668	151.21	120.86	131.23	119.17	197.86	177.18	185.76	203.45
ENSMUSG00000051735	Rinl	-0.661837	0.00604668	13.85	17.65	17.36	15.95	9.92	11.34	11.09	8.66
ENSMUSG00000087132	A930001C03Rik	-0.628888	0.00604668	4.56	5.78	4.93	5.37	2.89	3.77	3.5	3.2
ENSMUSG00000022894	Adamts5	-1.30396	0.00605504	46.89	39.39	47.51	39.41	19.02	27.89	14	12.53
ENSMUSG00000024793	Tnfrsf25	-0.714801	0.00605504	6.69	7.41	5.32	6.52	3.88	4.46	4.1	3.34
ENSMUSG00000017652	Cd40	1.09028	0.00609257	2.78	1.75	2.61	2.66	3.82	4.99	5.78	6.3
ENSMUSG00000027803	Wwtr1	0.420939	0.0061046	48.79	44.32	51.41	50.18	66.34	65.83	63.89	64.23
ENSMUSG00000057894	Zfp329	0.532311	0.006115	2.1	2.02	2.07	1.77	3.06	2.56	2.8	3.1
ENSMUSG00000097326	A330048O09Rik	-1.08129	0.00616138	3.75	4.54	3.57	4.54	1.56	2.32	1.48	2.57
ENSMUSG00000024854	Pold4	-0.481108	0.00623948	32.79	35.33	31.96	32.74	25.91	22.85	25.17	21.43
ENSMUSG00000042213	Zfand4	0.607379	0.00631817	3.95	4.24	3.74	5.14	6.59	6.44	6.01	6.8
ENSMUSG00000048450	Msx1	-0.952949	0.00631817	5.63	4.38	6.18	4.15	2.04	2.81	3.13	2.51
ENSMUSG00000019590	Cyb561	0.773997	0.00636221	7.86	7.05	6.82	5.93	11.51	13.99	12.7	9.37
ENSMUSG00000019872	Smpdl3a	-0.488244	0.00640673	44.7	36.16	41.09	41.71	31.18	29.27	27.89	28.11
ENSMUSG00000030220	Arhgdib	-1.91102	0.00640673	97.54	128.98	122.3	138.64	37.28	54.8	34.73	15.03
ENSMUSG00000031016	Wee1	0.736021	0.00640673	4.31	2.97	4.48	3.95	6.76	6.05	6.82	6.25
ENSMUSG00000043496	Tril	1.32958	0.00640673	8.68	5.53	9.7	8.79	17.93	14.21	27.83	23.03
ENSMUSG00000048376	F2r	0.494064	0.00640673	112.06	117.27	94.79	114.23	160.69	156.33	145.87	152.79
ENSMUSG00000019055	Plod1	0.593056	0.00645483	77.58	65.05	84.46	85.81	113.3	126	122.21	108.54
ENSMUSG00000025579	Gaa	-0.431318	0.00648233	41.34	42.72	46.03	47.23	34.8	31.33	32.53	32.74
ENSMUSG00000051439	Cd14	-0.875465	0.00648233	37.68	62.96	39.6	44.1	23.65	25.7	22.74	26.46
ENSMUSG00000000058	Cav2	0.586278	0.00651208	52.75	42.23	56.29	53.25	79.26	76.13	69.75	80.61
ENSMUSG00000027620	Rbm39	0.52562	0.00651208	49.71	46.93	43.3	39.68	65.76	59.42	63.23	69.67
ENSMUSG00000028015	Ctso	-0.441685	0.00651208	28.72	29.94	30.63	31.49	21.47	20.64	22.56	24.38
ENSMUSG00000109841	E330011O21Rik	-0.71965	0.00651208	4.45	6.16	5.76	5.21	3.9	3.01	2.95	3.23
ENSMUSG00000019943	Atp2b1	0.608496	0.0065141	3.58	3.51	3.75	2.74	5.22	4.76	5.4	5.2
ENSMUSG00000036478	Btg1	0.437585	0.0065141	156.25	151.25	153.11	163.01	207.75	197.29	206.89	234.02
ENSMUSG00000029687	Ezh2	0.524774	0.00655927	2.11	2.53	2.37	2	3.12	3.27	3.08	3.45
ENSMUSG00000032024	Clmp	-0.772088	0.0065777	3.32	4.12	3.44	4.04	2.51	1.8	2.55	1.94
ENSMUSG00000035696	Rnf38	0.435611	0.00663757	7.07	6.38	6.55	6.06	8.51	9.17	8.39	9.15
ENSMUSG00000073600	Prob1	-0.981656	0.00664186	4.22	2.33	3.56	3.28	1.97	1.56	1.66	1.48
ENSMUSG00000021474	Sfxn1	-0.377171	0.00666503	13.35	13.88	14.01	13.51	11.15	10.24	10.4	10.38
ENSMUSG00000005413	Hmox1	-0.632377	0.00668116	136.75	133.6	159.02	151.52	110.72	86.42	98.13	81.2
ENSMUSG00000024410	Rmc1	0.42164	0.00674978	9.47	9.06	10.27	9.37	13.43	12.88	12.9	11.91
ENSMUSG00000027030	Stk39	0.427958	0.00674978	7.56	7.28	8	7.94	9.92	9.77	10.55	11.2
ENSMUSG00000079442	St6galnac4	0.503559	0.00674978	9.24	8.12	9.92	9.98	12.45	12.88	14.23	13.15
ENSMUSG00000097523	1700022N22Rik	-0.820742	0.00674978	33.11	46.9	42.11	39.73	22.99	24.26	26.84	17.83
ENSMUSG00000024240	Epc1	0.622845	0.00677358	7.57	5.89	6.28	5.78	8.51	9.7	10.52	10.48
ENSMUSG00000024065	Ehd3	-1.10676	0.00686183	128.76	156.06	109.86	135.87	67.09	84.58	57.64	42.63
ENSMUSG00000023022	Lima1	-0.582857	0.00693553	44.75	45.5	36.84	38.75	30.8	24.29	27.21	28.37
ENSMUSG00000032802	Srxn1	-0.707439	0.0069512	14.16	17.17	16.74	16.26	12.26	9.15	10.07	8.24
ENSMUSG00000038068	Rnf144b	-0.84299	0.0069512	10.85	10.49	11.29	10.71	7.32	4.83	5.04	7.46
ENSMUSG00000030208	Emp1	1.59836	0.00695988	29.11	13.27	37.43	28.31	59.54	86.49	82	81.49
ENSMUSG00000039634	Zfp189	0.820027	0.00699396	7.68	5.05	6.45	6.09	11.84	8.94	12.63	11.07
ENSMUSG00000045657	Pcdhb10	0.624038	0.00699396	2.08	1.78	1.93	1.56	2.64	3.28	2.71	2.68
ENSMUSG00000023036	Pcdhgc4	0.933293	0.00709746	1.46	1.7	1.49	1.31	2.04	2.75	3.19	3.6
ENSMUSG00000038457	Tmem255b	-0.95514	0.00710327	14.91	9.31	16.77	13.66	6.07	7.26	6.65	7.68
ENSMUSG00000040459	Arglu1	0.462966	0.00710327	18.87	17.99	21.34	19.11	27.73	25.19	25.19	28.4
ENSMUSG00000025138	Sirt7	0.468224	0.00715352	8.02	8.04	8.37	8.92	10.81	12.77	11.96	10.68
ENSMUSG00000036022	Fam122b	-1.16242	0.00715352	16.17	22.64	17.22	19.6	10.78	5.35	8.9	9.59
ENSMUSG00000054626	Xlr	0.487161	0.00715352	2.92	3.14	2.78	2.56	3.79	4.35	3.81	4.01
ENSMUSG00000028795	Ccdc28b	0.753028	0.00718735	13.45	11.58	13.05	12	18.54	27.24	22	17.71
ENSMUSG00000021477	Ctsl	-0.771273	0.00719136	1080.55	1146.77	920.79	1040.96	686.61	732.3	585.88	475.12
ENSMUSG00000020038	Cry1	0.467693	0.00725327	8.82	8.13	8.32	8.13	10.9	11.65	10.68	13.08
ENSMUSG00000091586	Cyp4f17	-0.703771	0.00725327	23.79	23.23	27.95	26.23	18.83	12.57	14.84	16.39
ENSMUSG00000101122	Gm17971	-0.774998	0.00725817	25.61	34.52	29.74	26.62	17.21	13.76	16.58	20.79
ENSMUSG00000017760	Ctsa	0.419435	0.00726012	45.88	44.9	50.86	50.78	63.81	66.29	65.88	61.08
ENSMUSG00000027217	Tspan18	0.896035	0.00726012	20.27	17.86	24.86	22.34	34.42	31.28	47.16	47.49
ENSMUSG00000039116	Adgrg6	-0.891551	0.00726615	35.59	36.88	33.38	31.22	25.67	14.37	18.59	16.84
ENSMUSG00000021431	Snrnp48	0.466403	0.00727793	3.06	3.14	3.2	3.43	4.28	4.01	4.57	4.9
ENSMUSG00000060703	Cd302	-0.536448	0.00727793	167.41	203.68	174.5	187.62	129.88	139.53	110.98	125.43
ENSMUSG00000030852	Tacc2	-0.395244	0.00729527	2.13	2.11	2.13	2.14	1.57	1.51	1.74	1.66
ENSMUSG00000009281	Rarres2	-1.23075	0.00740966	62.1	97.82	53.88	53.71	36.35	21.05	25.06	30.22
ENSMUSG00000042216	Sgsm1	0.729632	0.00745282	2.99	2.42	3.55	2.72	4.4	4.25	5.31	5.32
ENSMUSG00000018449	Rpain	0.437221	0.00749849	15.83	15.98	13.83	16.65	20.35	21.45	21.73	20.64
ENSMUSG00000072704	Smim10l1	0.369738	0.007524	29.47	28.22	28.65	27.52	37.11	35.75	35.71	38.58
ENSMUSG00000026988	Wdsub1	0.575132	0.00753854	16.24	12.74	14.06	15.3	24.25	21.33	22.24	19.06
ENSMUSG00000022340	Sybu	-0.705875	0.00755965	2.88	2.35	2.7	2.13	1.35	1.82	1.61	1.39
ENSMUSG00000053470	Kdm3a	0.387652	0.00755965	10.12	10.14	10.43	9.71	14.08	12.64	12.69	13.48
ENSMUSG00000058503	Fam133b ENSMUSG00000058503	0.515551	0.00755965	3.4	3.04	3.2	2.77	4.56	4.04	4.23	4.91
ENSMUSG00000079293	Clec7a	-1.04779	0.00755965	2.64	2.6	2.41	3.2	1.72	1	1.04	1.62
ENSMUSG00000022105	Rb1	0.51051	0.00763797	38.14	28.97	35.92	33.05	47.82	48.32	47.44	49.28
ENSMUSG00000026014	Raph1	0.69837	0.00767196	2.6	1.87	1.92	2	2.84	3.71	3.5	3.51
ENSMUSG00000037736	Limch1	0.492029	0.00773384	9.82	9.25	11	9.52	14.24	12.28	14.4	14.78
ENSMUSG00000024231	Cul2	0.383878	0.00773935	10.51	9.9	10.63	10.43	13.68	13.91	12.58	13.97
ENSMUSG00000024889	Rce1	0.41615	0.00776953	16.17	16.41	17.95	18.82	22.58	23.73	23.53	22.54
ENSMUSG00000025899	Alkbh8	0.369034	0.00776953	2.37	2.32	2.23	2.41	2.93	2.93	3.04	3.15
ENSMUSG00000102059	Gm20257	0.489397	0.00776953	6.27	4.99	5.68	6.25	7.95	7.84	8.4	8.24
ENSMUSG00000021540	Smad5	0.575363	0.00795468	25.67	30.81	26.46	24.86	36.93	36.29	46.39	41.25
ENSMUSG00000024712	Rfk	-0.47757	0.00795468	50.13	52.54	42.14	48.07	35.15	36.32	34.55	32.18
ENSMUSG00000025558	Dock9	0.522733	0.00795468	11.26	10.83	11.06	10.07	14.76	13.6	16.13	17.87
ENSMUSG00000034707	Gns	-0.479328	0.00795468	37.09	40.48	34.12	40.78	30.05	25.79	26.17	27.27
ENSMUSG00000050147	F2rl3	1.63053	0.00795468	3.52	1.95	5.51	5	10.24	12.03	14.59	9.67
ENSMUSG00000026880	Stom	-0.545965	0.00797064	322.71	323.83	336.38	339.63	239.76	240.41	246.09	185.24
ENSMUSG00000029068	Ccnl2	0.385863	0.00797064	65.23	57.59	59.55	62.99	79.4	77.73	82.52	80.65
ENSMUSG00000036155	Mgat5	-0.477339	0.00798881	9.02	10.07	9.69	10.1	7.29	7.1	6.08	7.52
ENSMUSG00000028653	Trit1	0.574406	0.00803139	5.41	5.83	5.69	6.29	7.08	9.51	9.22	8.94
ENSMUSG00000048706	Lurap1l	0.822287	0.00806651	8.02	5.45	7.24	6.17	10.49	12.83	14.21	9.98
ENSMUSG00000073096	Lrrc61	-1.06386	0.00808284	37.48	63.44	35.42	33.79	22.87	17.83	17.4	21
ENSMUSG00000061374	Fiz1	0.420736	0.00809621	6.54	6.47	6.68	7.18	8.41	8.79	8.94	9.86
ENSMUSG00000036181	H1f2	0.611373	0.00812662	29.1	30.69	38.39	32.72	43.29	55.9	48.19	52.4
ENSMUSG00000002108	Nr1h3	-1.07343	0.00813162	9.95	11.01	8.43	12.36	6.55	5.01	5.31	3.34
ENSMUSG00000019961	Tmpo	0.460701	0.00813162	10.87	9.47	10.45	10.58	14.15	12.76	14.55	15.54
ENSMUSG00000020475	Pgam2	-0.879126	0.00813162	3.94	3.14	3.43	4.02	1.68	1.76	2.77	1.82
ENSMUSG00000026502	Desi2	0.385047	0.00813162	6.47	6.13	6.17	6.67	8.01	8.7	7.93	8.59
ENSMUSG00000031666	Rbl2	-0.403105	0.00813162	8.26	8.34	8.4	8.58	6.4	6.14	5.92	6.98
ENSMUSG00000018372	Cep95	0.582442	0.0081865	4.67	4.67	4.55	3.54	6.76	5.9	6.38	6.94
ENSMUSG00000050052	Tdrp	-0.400493	0.00820294	7.48	7.9	6.94	8.13	5.88	5.8	5.67	5.68
ENSMUSG00000001741	Il16	0.508861	0.00830633	11.55	12.3	12.83	14.13	16.93	16.91	20.5	17.99
ENSMUSG00000006526	Stimate	0.490171	0.00830633	8.04	9.66	9.14	9.62	12.39	11.6	13.49	13.71
ENSMUSG00000038145	Snrk	0.515395	0.00830633	63.44	62.13	58	52.99	88.18	73.97	92.77	83.57
ENSMUSG00000041642	Kif21b	-0.50257	0.00830633	2.8	2.56	3	3.05	1.88	2.22	2.12	1.84
ENSMUSG00000047604	Frat2	0.960925	0.00830633	5.18	3.42	4.57	4.91	6.78	8.04	11.48	9.12
ENSMUSG00000041598	Cdc42ep4	-0.42053	0.00831073	60.95	63.31	57.43	65.12	46.56	43.18	50.03	44.71
ENSMUSG00000045629	Sh3tc2	0.635023	0.00831588	3.33	2.55	3.1	3.65	4.7	4.95	5.41	4.44
ENSMUSG00000062510	Nsl1	-0.407128	0.00831588	3.67	4.05	3.87	4.21	3.07	3.13	2.87	2.84
ENSMUSG00000023092	Fhl1	-0.92056	0.00843946	5.16	4.11	3.61	6.52	2.21	2.5	2.55	2.76
ENSMUSG00000007279	Scube2	1.82958	0.00844989	1.02	1.19	1.01	1	2.6	2.14	4.67	7.53
ENSMUSG00000035215	Lsm7	0.469415	0.00849122	9.44	10.97	9.6	10.47	13.7	13.27	15.76	13.35
ENSMUSG00000043439	Epop	-0.756517	0.00849122	17.14	24.62	21.83	17.16	11.7	13.53	12.21	10.04
ENSMUSG00000021054	Sgpp1	-0.390587	0.00852862	9.11	8.65	9.08	9.14	7.35	6.34	7.04	6.75
ENSMUSG00000087341	0610040F04Rik	0.578575	0.00852862	7.36	7	6.79	6.33	8.69	10.43	9.96	12.2
ENSMUSG00000052298	Cdc42se2	0.355245	0.00855117	59.98	64.31	58.12	60.27	76.57	77.11	78.13	78.43
ENSMUSG00000021263	Degs2	0.548064	0.00861691	3.39	3.65	3.86	2.96	4.64	5.04	4.89	5.65
ENSMUSG00000047735	Samd9l	0.717855	0.00861691	2.12	1.54	1.49	1.4	2.68	2.71	2.35	2.92
ENSMUSG00000048285	Frmd6	0.772529	0.00861691	6.91	9.76	7.67	8.06	14.4	10.79	14.01	16.31
ENSMUSG00000005198	Polr2a	-0.381214	0.00866563	14.57	15.33	14.89	15.4	11.6	11.52	10.75	12.39
ENSMUSG00000016487	Ppfibp1	0.390534	0.00866563	17.37	15.78	16.93	15.59	22.59	20.39	21.96	21.12
ENSMUSG00000029802	Abcg2	0.598148	0.00866563	52.39	38.77	49.94	52.75	69.41	67.64	77.21	77.51
ENSMUSG00000032294	Pkm	0.38577	0.00866563	207.05	200.36	213.07	220.13	276.02	272.79	292.6	257.37
ENSMUSG00000032501	Trib1	0.526078	0.00866563	13.76	15.44	16.35	17.13	19.94	22.37	25.07	22.88
ENSMUSG00000106847	Peg13	-0.51005	0.00866563	28.85	29.03	33.7	33.74	24.01	22.48	19.34	22.18
ENSMUSG00000038400	Pmepa1	1.15802	0.00866751	3.96	2.64	4.57	3.67	5.45	8.7	8.99	10.2
ENSMUSG00000046814	Gchfr	-0.538069	0.00872138	42.67	47.32	47.49	48.49	32.22	37.86	28.04	30.58
ENSMUSG00000064778	Snord59a	1.70164	0.00873197	1	1.66	1.6	1	6.12	2.33	3.51	5.94
ENSMUSG00000003228	Grk5	0.62993	0.00881991	5.85	6.99	5.77	4.92	8.26	8.45	10.3	9.26
ENSMUSG00000040441	Slc26a10	-1.7889	0.00881991	13.68	4.49	10.36	5.75	1.67	2.66	2.86	2.02
ENSMUSG00000098098	Bvht	-0.512867	0.00881991	72.82	76.36	82.87	87.2	57.9	62.96	50.03	53.15
ENSMUSG00000049489	Ccnq	-0.457055	0.00882123	12.63	14.55	13.67	12.52	9.1	10.13	10.57	9.09
ENSMUSG00000028517	Plpp3	-0.480183	0.00882254	586.34	469.62	477.85	495.25	392.04	357.25	350.01	351.1
ENSMUSG00000087006	Gm13889	0.887128	0.00884002	25.4	16.05	25.41	23.27	32.88	45.73	45.74	41.01
ENSMUSG00000014668	Chfr	0.478532	0.00891831	7.43	7.55	8.73	7.53	9.81	10.43	11.57	11.74
ENSMUSG00000001248	Gramd1a	0.599444	0.00892512	19.79	17.91	24.4	23.52	28.83	32.56	34.2	33.39
ENSMUSG00000020070	Rufy2	0.378949	0.009008	4.15	4.54	3.94	4.19	5.42	5.28	5.6	5.55
ENSMUSG00000030095	Tmem43	-0.410927	0.00902301	36.58	35.16	38.32	40.49	27.49	29.22	29.98	26.52
ENSMUSG00000031060	Rbm10	0.338077	0.00902301	9.76	9.31	9.47	9.66	12.29	12.34	11.74	11.92
ENSMUSG00000067722	Ccsmst1	0.48721	0.00903376	9.99	9.92	12.39	11.94	15.9	15.41	15	15.4
ENSMUSG00000030096	Slc6a6	-1.49289	0.00913471	57.65	23.02	39.22	28.83	12.58	16.59	13.08	8.76
ENSMUSG00000090877	Hspa1b	-0.894198	0.00913471	22.39	14.34	19.17	20.86	7.98	10.11	10.51	12.69
ENSMUSG00000001767	Crnkl1	0.441741	0.00915507	7.06	7.31	7.08	7.42	10.1	8.89	9.3	11.05
ENSMUSG00000020794	Ube2g1	0.491508	0.00915507	19.21	20.53	23.4	20.73	33	27.9	26.97	30.1
ENSMUSG00000037894	H2az1	0.475158	0.00916007	58.72	58.27	70.28	66.59	85.18	95.06	81.68	90.4
ENSMUSG00000027852	Nras	0.446717	0.00917452	25.85	22.2	23.12	25.88	31.41	36.11	31.57	33.09
ENSMUSG00000010721	Lmbr1	-0.469663	0.00920895	9.77	10.47	10.58	10.96	8.06	8.28	7.29	6.63
ENSMUSG00000020181	Nav3	0.708716	0.00920895	2.33	1.98	2.26	1.73	3.71	3.67	3.54	2.67
ENSMUSG00000025283	Sat1	-0.485383	0.00924761	217.75	209.63	238.89	242.48	187.13	153.93	154.18	155
ENSMUSG00000035352	Ccl12	-1.80044	0.00924761	14.87	13.92	11.06	13.49	3.82	8.06	2.04	3.34
ENSMUSG00000026255	Efhd1	-1.01999	0.00929813	10.53	6.07	10.05	7.49	3.44	3.57	4.68	4.95
ENSMUSG00000063704	Mapk15	0.431822	0.00929813	4.33	5	4.15	4.63	6.05	6.19	6.43	5.72
ENSMUSG00000000686	Abhd15	-0.555991	0.00931837	3.18	3.64	3.47	3.51	2.6	1.92	2.38	2.54
ENSMUSG00000004044	Cavin1	0.531871	0.00940426	53.36	48.96	57.94	49.88	78.69	79.23	82.98	63.77
ENSMUSG00000038150	Ormdl3	-0.458152	0.00940426	58.38	55.14	60.54	55.67	45.46	36.58	44.61	41.06
ENSMUSG00000050379	Septin6	0.456084	0.00940426	2.19	2.07	1.74	1.99	2.9	2.73	2.62	2.68
ENSMUSG00000027316	Gfra4	-0.938294	0.00948781	2.8	3.67	4.05	3.34	2.14	1.39	1.52	2.28
ENSMUSG00000039903	Eva1c	-0.758163	0.00948781	2.4	2.25	3.39	2.97	1.85	1.72	1.44	1.45
ENSMUSG00000027669	Gnb4	0.533755	0.00949257	8.15	7.47	8.52	8.48	9.88	12.68	13.17	11.71
ENSMUSG00000028034	Fubp1	0.37009	0.00949257	7.11	7.3	7.71	7.03	8.84	9.63	9.38	9.83
ENSMUSG00000064141	Zfp69	-0.37824	0.009581	12.62	12.59	13.9	12.98	10.4	10.29	9.33	10.06
ENSMUSG00000013766	Ly6g6e	-0.858676	0.00961733	7.78	11.13	8.72	10.33	5.36	6.45	5.35	3.9
ENSMUSG00000032812	Arap1	-0.344299	0.00961733	5.58	5.74	5.47	5.35	4.33	4.3	4.56	4.25
ENSMUSG00000058729	Lin9	0.534167	0.00962511	1.97	1.66	1.87	1.76	3.03	2.45	2.31	2.76
ENSMUSG00000026341	Actr3	0.364385	0.0096684	48.27	47.04	49.47	44.93	64.98	59.71	60.01	59.53
ENSMUSG00000020827	Mink1	-0.393556	0.00977341	10.74	10.18	11.01	11.11	8.85	7.92	7.61	8.42
ENSMUSG00000030346	Rad51ap1	0.672685	0.00977341	1.57	1.76	2.15	1.72	3.2	3.21	2.37	2.71
ENSMUSG00000031400	G6pdx	-0.431438	0.00977369	13.51	13.65	12.53	13.52	9.83	11.02	9.83	8.87
ENSMUSG00000020717	Pecam1	0.337633	0.0097783	169.49	166.76	177.38	177.58	211.93	219.86	218.76	222.73
ENSMUSG00000036661	Dennd3	-0.455876	0.0097783	15.15	16.05	17.4	18.92	12.16	11.8	11.95	13.19
ENSMUSG00000039713	Plekhg5	0.53689	0.0097783	15.15	13.46	16.34	15.9	18.76	21.78	23.74	24.2
ENSMUSG00000024446	Rpp21	-0.450488	0.00983585	29.22	30.55	29.4	28.92	19.97	25.12	20.4	21.27
ENSMUSG00000047641	Krt87	1.04996	0.00984026	1.98	1.56	3.01	2.01	3.28	5.04	4.31	4.82
ENSMUSG00000034201	Gas2l1	-0.542414	0.00986249	47.54	59.7	51.19	53.41	38.83	33.47	40.87	32.47
ENSMUSG00000040035	Disp2	-0.902804	0.00987354	2.17	2.76	3.51	2.68	1.68	1.77	1.36	1.14
ENSMUSG00000091971	Hspa1a	-0.946724	0.00987354	23.32	12.74	19.27	17.7	9.72	11.02	7.54	9.09
ENSMUSG00000027832	Ptx3	1.44966	0.0099155	9.18	10.78	15.43	11.91	31.3	17.63	41.14	44.59
ENSMUSG00000029581	Fscn1	0.599723	0.0100198	86.95	92.21	114.08	104.2	125.57	157.99	154.85	163.62
ENSMUSG00000040188	Scamp2	0.340321	0.0100535	32.45	31.44	33.24	32.8	39.92	43.06	40.05	41.51
ENSMUSG00000022893	Adamts1	-0.495748	0.0100714	256.26	256.03	244.27	256.63	194.32	149.64	196.25	182.32
ENSMUSG00000024743	Syt7	-0.591319	0.0101024	3.08	3.29	3.02	3.32	2.5	2.25	2.05	1.71
ENSMUSG00000024948	Map4k2	0.571221	0.0101024	5.84	5.6	6.6	6.73	8.04	8.35	10.11	10.43
ENSMUSG00000032002	Dcun1d5	0.329678	0.010105	27.85	29.11	27.47	27.98	34.61	36.22	34.8	35.63
ENSMUSG00000030020	Prickle2	-0.610599	0.0101172	14.63	10.64	14.32	14.22	9.79	7.95	8.92	8.4
ENSMUSG00000074361	C5ar2	-0.612708	0.0101172	57.26	55.35	50.64	56.64	41.32	41.7	31.31	30.82
ENSMUSG00000052397	Ezr	-0.499473	0.0102177	22.88	20.09	22.38	25.93	17.56	15.36	14.8	16.73
ENSMUSG00000042099	Kank3	0.484637	0.0103519	112.13	105.19	124.07	117.9	151.16	148.61	186.1	158.2
ENSMUSG00000038290	Smg6	0.436706	0.0103581	10.6	9.95	10	8.7	12.65	12.91	14.45	13.05
ENSMUSG00000000131	Xpo6	0.396657	0.0103649	5.5	5.89	5.69	5.46	6.71	7.89	7.32	7.8
ENSMUSG00000025025	Mxi1	0.492772	0.0103649	6.23	6.42	7.46	7.21	10.43	8.81	10.36	8.86
ENSMUSG00000041000	Trim62	0.552916	0.0103649	9.81	9.67	9.18	11.36	13.56	12.83	15.81	16.66
ENSMUSG00000022070	Bora	0.565895	0.0104714	3.33	4.45	3.2	3.21	5.3	5.11	5.18	5.21
ENSMUSG00000041936	Agrn	0.405504	0.0104714	6.03	5.99	6.9	6.53	8.31	8.97	8.55	7.86
ENSMUSG00000059555	Tor4a	-0.350643	0.0104714	27.46	27.89	28.1	28.72	21.67	22.23	23.4	20.74
ENSMUSG00000041607	Mbp	-0.85289	0.0104821	2.57	4.37	3.07	3.13	2.04	1.55	2.03	1.58
ENSMUSG00000027067	Ssrp1	-0.366204	0.0106225	53.17	59.17	55.84	60.52	45.62	43.08	43.36	45.2
ENSMUSG00000027221	Chst1	0.617384	0.0106225	8.5	13	10.54	9.89	16.38	14.98	16.01	16.24
ENSMUSG00000049907	Rasl11b	-1.13758	0.0106225	5.66	9.71	5.59	5.94	2.29	2.91	4.25	2.75
ENSMUSG00000052684	Jun	0.504273	0.0106482	1198.06	1015.02	1053.8	1051.82	1521.65	1311.09	1713.54	1595.94
ENSMUSG00000056214	Pard6g	0.620206	0.0109131	8.86	9.69	10.27	9.85	14.96	11.76	15.49	17.79
ENSMUSG00000089929	Bcl2a1b	-0.933634	0.0109131	2.26	2.42	3.33	2.03	1	1.42	1.63	1.2
ENSMUSG00000019763	Rmnd1	0.371645	0.0109164	3.55	3.49	3.4	3.45	4.21	4.37	4.93	4.49
ENSMUSG00000029352	Crybb3	-1.37366	0.011116	12.32	13.52	18.62	17.52	6.03	10.3	4.95	3.92
ENSMUSG00000027423	Snx5	-0.429762	0.011134	57.19	51.57	52.41	59.08	45.6	40.69	38.73	38.6
ENSMUSG00000040466	Blvrb	-0.72698	0.0111402	21.28	22.99	26.39	24.67	16.89	17.17	12.95	11.3
ENSMUSG00000017707	Serinc3	0.385043	0.011178	685.25	625.74	623.81	616.44	790.61	793.62	848.92	900.29
ENSMUSG00000057286	St6galnac2	-0.415723	0.011178	16.16	17.9	17.68	18.54	13.56	12.04	14.34	12.79
ENSMUSG00000024217	Snrpc	-0.393985	0.0111863	15.56	15	16.07	15.86	11.52	12.31	10.84	12.98
ENSMUSG00000032475	Nck1	0.391047	0.0111863	16.41	17.26	16.98	16.86	22.5	22.92	19.71	23.59
ENSMUSG00000003779	Kif20a	0.407926	0.0112542	6.46	6.06	5.73	5.51	7.62	8.13	7.36	8.4
ENSMUSG00000008206	Cers4	-0.345821	0.0113555	8.27	9	8.97	8.66	6.87	6.68	7.23	6.68
ENSMUSG00000024501	Dpysl3	0.76358	0.0113555	2.52	2.25	2.78	2.45	3.65	5.44	4.78	3.38
ENSMUSG00000026698	Pigc	0.483948	0.0113555	7.73	7.36	8.96	8.55	12.94	10.81	11.31	10.54
ENSMUSG00000042390	Gatad2b	0.349158	0.0113555	3.23	3.66	3.5	3.43	4.48	4.25	4.43	4.43
ENSMUSG00000024885	Aldh3b1	-0.605471	0.0114746	11.19	9.23	12.39	12.24	7.53	8.19	7.62	6.22
ENSMUSG00000096957	E230013L22Rik	-0.861252	0.0114746	9.44	15.79	8.95	11.3	6.88	5.38	6.36	5.88
ENSMUSG00000002111	Spi1	-0.707005	0.0115578	2.7	2.12	2.64	2.61	1.52	1.73	1.79	1.18
ENSMUSG00000022974	Paxbp1	0.507661	0.0115578	6.1	6.05	7.14	5.56	8.37	8.88	8.07	9.98
ENSMUSG00000029027	Dffb	0.503017	0.0115578	4.59	4.51	4	5.28	5.92	6.39	7.15	6.52
ENSMUSG00000036617	Etl4	0.602502	0.0115578	4.34	3.67	4.26	3.22	6.08	5.49	5.2	6.69
ENSMUSG00000035413	Tmem98	0.591062	0.0115633	32.18	36.35	40.68	42.78	51.38	51.27	61.89	64.29
ENSMUSG00000025083	Afap1l2	-0.719216	0.0115933	98.98	130.95	107.59	109.24	89.55	61.79	63.72	58.82
ENSMUSG00000027546	Atp9a	-0.385	0.0116278	37.57	40.3	44.34	41.88	29.94	31.38	33.09	31.1
ENSMUSG00000039835	Nhsl1	0.547747	0.0116278	1.6	1.31	1.74	1.68	2.16	2.22	2.64	2.21
ENSMUSG00000009418	Nav1	0.476658	0.0116458	6.09	5.34	6.37	5.78	7.34	9.38	8.1	8.05
ENSMUSG00000028980	H6pd	-0.507025	0.0116458	12.29	14.73	12.47	13.13	10.15	8.36	10.22	8.38
ENSMUSG00000033295	Ptprf	-0.367604	0.0117439	7.97	7.96	8.46	8.33	5.85	6.28	6.43	6.83
ENSMUSG00000038642	Ctss	-1.56937	0.0117439	9.48	15.93	10.98	9.24	2.49	7.09	4.01	2.79
ENSMUSG00000041750	Cd1d2	0.84538	0.0117439	1.47	1.51	1.93	2	3.15	2.32	3.98	3.07
ENSMUSG00000086851	A430108G06Rik	-0.911611	0.0117439	6.19	5.97	6.01	7.43	4.48	4.11	2.52	2.84
ENSMUSG00000007610	Gtpbp3	0.477574	0.0117755	3.39	3.73	3.53	3.45	4.49	4.48	5.79	4.97
ENSMUSG00000032109	Nlrx1	-0.415848	0.0117755	7.93	7.27	7.89	7.31	6.03	5.77	5.02	6.01
ENSMUSG00000097290	1300002E11Rik	0.44748	0.0117755	4.05	4.29	4.34	4.33	5.3	6.39	6.35	5.25
ENSMUSG00000025809	Itgb1	0.338461	0.011783	197.57	183.17	195.64	193.11	253.09	230.92	242.39	246.68
ENSMUSG00000026864	Hspa5	-0.45502	0.011794	302.32	281.41	231.11	268.69	193.9	194.27	193.09	205.7
ENSMUSG00000023191	P3h3	-0.571466	0.0118396	13.26	17.28	12.27	12.82	9.67	9.83	9.18	8.47
ENSMUSG00000033685	Ucp2	-0.561326	0.0118747	23.23	21.1	30.52	26.92	17.49	17.32	16.86	16.63
ENSMUSG00000000555	Itga5	0.452812	0.0119023	47.02	50.35	57.35	52	69.92	65.62	79.37	68.04
ENSMUSG00000037754	Ppp1r16b	0.510445	0.0119027	9.5	7.37	9	7.91	11.72	12.14	13.27	10.87
ENSMUSG00000030126	Tmcc1	0.436386	0.0120616	3.24	3.17	3.14	3.17	3.9	4.25	4.12	5.02
ENSMUSG00000003778	Brd8	0.429869	0.012086	6.86	7.2	7.54	6.3	9.33	9.13	8.73	10.39
ENSMUSG00000063884	Ptcd3	0.404213	0.012086	4.61	4.89	5.23	4.36	6.47	5.93	6.17	6.66
ENSMUSG00000102976	Zc3h11a	0.518488	0.012086	3.04	2.74	3.05	2.51	4.35	4.57	3.68	3.67
ENSMUSG00000020422	Tns3	-0.3412	0.0121405	7.65	7.89	7.44	7.68	6.04	5.74	5.97	6.47
ENSMUSG00000029198	Grpel1	-0.35521	0.0121405	30.26	31.77	30.48	33.12	24.37	23.25	26.24	24.38
ENSMUSG00000032580	Rbm5	0.375537	0.0121405	11.76	10.97	11.78	10.7	15.2	14.32	13.6	15.56
ENSMUSG00000039328	Rnf122	0.696135	0.0121405	5.93	4.99	4.98	4.96	9.65	10.37	6.98	7.21
ENSMUSG00000044167	Foxo1	0.369759	0.0121496	15.69	14.9	15.93	16.88	21.52	19.33	21.33	19.75
ENSMUSG00000041329	Atp1b2	-0.663744	0.0121505	4.09	3.55	3.59	3.37	2.42	2.94	2	1.96
ENSMUSG00000026749	Nek6	0.422193	0.0122144	10.22	10.61	10.51	10.32	13.92	12.09	14.95	15.07
ENSMUSG00000035443	Thyn1	-0.413096	0.0122144	10.85	11.26	11.55	11.19	7.64	7.93	8.82	9.4
ENSMUSG00000063049	Ing2	0.454565	0.0122383	4.46	4.1	5.12	5.2	6.19	6.61	6.31	6.65
ENSMUSG00000027368	Dusp2	0.757108	0.0122701	5.34	3.95	5.6	6.27	8.16	10.48	7.59	9.31
ENSMUSG00000020527	Myo19	0.441316	0.0122799	3.14	2.89	2.99	3.1	4.2	3.75	3.83	4.74
ENSMUSG00000025494	Sigirr	0.465213	0.0123429	19.44	20.45	20.78	18.09	25.36	27.01	31.66	25.03
ENSMUSG00000064080	Fbln2	-1.38064	0.0123429	15.79	5.64	10.35	6.85	3.02	3.99	3.54	3.22
ENSMUSG00000040606	Kazn	-0.612292	0.0123925	4.72	5.03	4.42	4.76	2.83	4.05	2.84	2.81
ENSMUSG00000020171	Yeats4	0.454666	0.0125209	11.13	10.49	9.8	10.4	12.24	14.5	15.56	15.2
ENSMUSG00000022428	Cby1	0.473376	0.0125333	11.93	10.19	12.6	10.11	15.27	15.29	16.96	14.53
ENSMUSG00000004788	Eif2b2	0.43025	0.0125716	15.99	17.52	17	17.22	20.26	25.41	24.09	21.8
ENSMUSG00000025607	Copg2	-1.11669	0.0125716	26.3	41.67	25.64	31.4	13	10.89	12.8	22.02
ENSMUSG00000020788	Atp2a3	-1.3159	0.0125941	5.57	3.68	8.39	4.07	1.55	2.6	2.54	1.78
ENSMUSG00000005682	Pan2	0.333077	0.0126611	11.92	11.55	12.56	12.39	14.87	14.72	15.84	15.56
ENSMUSG00000025068	Gsto1	-0.381813	0.0126611	7.76	8.34	9.12	8.7	6.65	6.85	6.13	6.38
ENSMUSG00000026107	Nabp1	-0.563099	0.0126611	3.54	3.17	2.96	3.1	2.1	1.86	2.08	2.66
ENSMUSG00000032180	Tmed1	0.474661	0.0126611	13.28	13.33	12.66	12.58	16.63	20.77	19.25	15.81
ENSMUSG00000075702	Selenom	-0.462574	0.0126611	55.51	54.19	53.25	59.16	35.36	44.83	37.74	43.93
ENSMUSG00000084957	Bbip1	0.336621	0.0126611	13.08	13.81	12.62	14.07	17.24	16.59	17.21	16.57
ENSMUSG00000105458	Mir3074-2	-1.44751	0.0126611	10.91	16.19	6.87	12.45	5.56	4.56	4.36	2.47
ENSMUSG00000024247	Pkdcc	-0.765333	0.0126697	8.47	13.84	10.08	11.3	7.73	6.15	5.58	6.03
ENSMUSG00000024150	Mcfd2	-0.388383	0.0126984	79.57	69.28	70.59	72.69	58.87	57.53	55.79	51
ENSMUSG00000031827	Cotl1	0.602399	0.0126984	32.87	47.77	33.22	35.38	53.33	60.73	55.87	54.19
ENSMUSG00000037410	Tbc1d2b	-0.511042	0.0126984	13.46	11.49	11.71	12.99	8.79	10.31	7.78	8.09
ENSMUSG00000021495	Fam193b	0.466045	0.0127307	7.02	5.65	5.85	6.85	8.34	9.29	8.18	9.13
ENSMUSG00000006050	Sra1	0.444866	0.0127704	10.32	9.71	9.82	10.03	14.17	15.23	13.5	11.63
ENSMUSG00000032041	Tirap	0.353178	0.0127704	4.88	4.65	5.38	5.2	6.42	6.53	6.43	6.27
ENSMUSG00000032515	Csrnp1	-0.622666	0.0127704	95.97	102.73	88.42	98.3	64.97	49.44	61.54	77.13
ENSMUSG00000050234	Gja4	-1.96613	0.0127704	49.15	11.74	24.08	15.54	3.77	7.48	6.27	5.24
ENSMUSG00000024193	Phf1	-0.407867	0.012805	21.29	19.17	20.02	20.83	15.95	16.56	13.54	15.36
ENSMUSG00000032103	Pus3	0.508073	0.012805	3.16	2.94	3.56	2.58	4.44	4.56	4	4.31
ENSMUSG00000033032	Afap1l1	0.545185	0.0128106	32.14	27.37	33.29	31.19	44.27	46.86	52.74	37.85
ENSMUSG00000034674	Tdg	0.438662	0.0128123	7.29	8.31	8.65	8.23	10.93	9.88	12.24	11.01
ENSMUSG00000028551	Cdkn2c	1.05309	0.012838	2.4	2.46	4.53	3.38	4.85	7.32	6.37	7.41
ENSMUSG00000020593	Lpin1	-0.576291	0.0128608	7.98	8.69	6.84	8.79	6.29	5.69	5.08	4.64
ENSMUSG00000020778	Ten1	0.399315	0.0128608	2.58	2.8	2.7	2.45	3.8	3.18	3.54	3.38
ENSMUSG00000020826	Nos2	1.28998	0.0128608	3.45	2.68	4.01	4.91	5.82	13.82	10.14	7.98
ENSMUSG00000027329	Spef1	0.451835	0.0128608	5.62	6.19	5.82	4.86	7.02	8.08	8.01	7.58
ENSMUSG00000027332	Ivd	-0.463175	0.0128608	9.99	10.2	11.37	12.25	8.29	7	8.1	8.36
ENSMUSG00000029482	Aacs	-0.463201	0.0128608	12.61	12.75	12.64	11.91	8.19	9.16	10.71	8.34
ENSMUSG00000032652	Crebl2	-0.623837	0.0128608	6.13	5.07	6.34	6.35	4.51	3.69	3.13	4.26
ENSMUSG00000036940	Kdm1a	0.414684	0.0128608	15.41	17.9	18.98	18.86	23.53	23.69	24.66	22.68
ENSMUSG00000039347	Atp6v0e2	-0.495043	0.0128608	2.73	2.51	2.4	3.17	2.01	1.95	1.96	1.72
ENSMUSG00000045624	Esf1	0.568435	0.0128608	1.72	1.89	1.98	1.59	2.53	2.24	2.79	3.13
ENSMUSG00000109865	Hspa14	0.367932	0.0128608	10.9	10.4	11.93	11.71	14.24	14.25	14.01	15.45
ENSMUSG00000022141	Nipbl	0.50501	0.0128921	2.4	1.97	1.9	1.86	2.64	3.23	2.89	2.75
ENSMUSG00000019866	Crybg1	-0.497338	0.0129026	10.27	10.55	9.04	8.73	7.88	6.23	6.33	6.93
ENSMUSG00000025856	Pdgfa	1.00551	0.0129026	2.4	3.29	2.39	2.91	3.67	6.71	5.06	7.16
ENSMUSG00000029994	Anxa4	0.358195	0.0129026	18.01	18.65	16.49	18.34	21.78	23.17	24.26	22.4
ENSMUSG00000114048	4930549C15Rik	0.581168	0.0129026	1.45	1.89	1.42	1.63	2.8	2.13	2.4	2.22
ENSMUSG00000016382	Pls3	0.492204	0.0129987	46.23	33.61	43.1	40.58	58.47	55.8	58.95	55.31
ENSMUSG00000069049	Eif2s3y	0.445231	0.0130154	12.94	13.13	13.26	14.72	17.8	16.31	18.8	20.88
ENSMUSG00000051639	Fbl-ps2	0.581234	0.0130713	5.46	5.71	5.63	6.46	7.27	8.2	10.72	8.89
ENSMUSG00000010307	Tmem86a	-0.419159	0.0131122	42.45	45.54	40.5	42.19	29.31	30.68	36.49	31.49
ENSMUSG00000034403	Pja1	-0.389742	0.0131122	37.41	43.78	38.44	37.78	30.31	28.19	32.07	29.46
ENSMUSG00000004951	Hspb1	0.496494	0.0131594	136.61	105.86	131.77	108.82	183.36	169.23	158.88	166.62
ENSMUSG00000034108	Ccs	-0.607682	0.0131594	44.56	61.53	45.12	43.22	29.97	31.22	36.16	29.31
ENSMUSG00000047909	Ankrd16	0.411967	0.0131594	9.19	9.09	8.89	9.38	12.96	12.97	10.49	12.38
ENSMUSG00000054766	Set	0.323414	0.0132089	38.04	35.33	38.94	38.08	46.53	48.44	46.03	47.09
ENSMUSG00000036931	Nfkbid	-0.689941	0.0133058	16.49	23.27	25.15	26.35	13.3	12.96	15.19	14.34
ENSMUSG00000066306	Numa1	-0.344771	0.0134879	22.82	22.46	23.22	22.88	17.83	16.7	19.5	18.03
ENSMUSG00000025171	Ubtd1	0.499673	0.0135089	22.3	18.47	22.99	22.03	27.17	31.36	34.5	28.36
ENSMUSG00000035456	Prdm8	-0.451381	0.0135089	2.59	2.42	2.94	2.84	2.03	2.16	1.76	1.94
ENSMUSG00000039936	Pik3cd	-0.418777	0.0135408	4.32	4.08	3.91	3.83	3.22	3.27	2.94	2.67
ENSMUSG00000058812	0610039K10Rik	0.394009	0.0135418	52.6	48.03	45.11	44.77	58.23	61.13	66.66	64.11
ENSMUSG00000032253	Phip	0.404629	0.0135817	1.88	1.71	1.76	1.61	2.21	2.28	2.16	2.57
ENSMUSG00000049556	Lingo1	-0.821639	0.013648	2	3.54	2.18	2.24	1.2	1.48	1.5	1.33
ENSMUSG00000019303	Psmc3ip	0.425142	0.013654	5.38	5.94	6.24	5.79	7.74	7.63	8.9	7.14
ENSMUSG00000026123	Plekhb2	-0.448114	0.01367	9.27	9.62	8.5	8.66	7.68	6.23	6.01	6.59
ENSMUSG00000049881	2810025M15Rik	0.457808	0.01367	44.84	40.63	48.81	48.83	58.31	70.74	64.23	58.32
ENSMUSG00000026656	Fcgr2b	-1.23974	0.0137	262.97	260.8	260.1	302.48	158.19	174.54	78.15	80.4
ENSMUSG00000006494	Pdk1	-0.538805	0.0137887	24.65	21.82	20.54	20.65	17.2	16.22	14.71	12.48
ENSMUSG00000021794	Glud1	0.429601	0.0138	39.81	38.71	46.41	43.27	59.89	52.1	60.97	53.53
ENSMUSG00000008305	Tle1	0.336081	0.013832	6.93	7.23	7.8	7.42	8.93	9.12	9.69	9.33
ENSMUSG00000026547	Tagln2	0.443719	0.013832	118.55	129.67	112.92	111.54	153.53	183.41	162.14	145.12
ENSMUSG00000026972	Arrdc1	0.507796	0.013832	16.07	15.59	17.85	19.05	22.76	24.75	28.46	21.72
ENSMUSG00000070436	Serpinh1	0.552124	0.013832	187.32	188.9	224.33	224.12	267.21	353.33	321.94	270.52
ENSMUSG00000097392	Thoc2l	0.622123	0.013832	3.64	4.16	3.27	3.2	5.92	5.03	4.58	6.52
ENSMUSG00000005483	Dnajb1	-0.53592	0.0138484	94.6	94.34	97.97	86	57.34	55.87	68.92	77.07
ENSMUSG00000033350	Chst2	-0.387007	0.0138932	95.17	88.54	90.59	95.84	67.62	65.64	79.49	70.91
ENSMUSG00000003948	Mmd	0.601971	0.01391	18.69	18.57	26.06	22.99	34.37	34.91	32.51	28.29
ENSMUSG00000027377	Mall	0.787582	0.01391	2.1	1.85	2.41	2.05	3.96	4.88	2.92	3.02
ENSMUSG00000025509	Pnpla2	-0.3865	0.0139124	70.13	74.98	62.16	65.79	55.52	51.51	51.46	50.04
ENSMUSG00000037808	Fam76b	0.325624	0.0139496	8.63	9.03	9.26	9.48	11.23	11.9	10.97	11.51
ENSMUSG00000027285	Haus2	-0.368565	0.0139779	11.86	13.37	11.27	12.45	9.48	9	9.89	9.49
ENSMUSG00000032192	Gnb5	-0.508522	0.0139886	9.94	9.98	11.49	11.19	8.4	6.21	7.96	7.5
ENSMUSG00000091955	Gm9844	0.669511	0.0139942	17.74	13.4	10.95	16.24	22.22	24.44	22.38	22.26
ENSMUSG00000031555	Adam9	-0.437056	0.014088	55.83	46.7	51.5	54.26	40.86	40.37	39.06	33.66
ENSMUSG00000016995	Matn4	-1.58352	0.0141595	6.07	13.9	5.01	6.28	2.02	1.81	2.29	3.93
ENSMUSG00000032258	Lca5	0.465232	0.0141595	1.99	1.54	1.7	1.49	2.28	2.23	2.34	2.37
ENSMUSG00000044024	Rell2	-0.448412	0.0141595	3.72	3.69	3.47	4.16	2.72	3.17	2.62	2.53
ENSMUSG00000022964	Tmem50b	-0.375945	0.0141671	38.98	41.97	43.43	46.32	34.61	33.84	31.8	31.16
ENSMUSG00000024423	Impact	-0.769651	0.0141671	18.74	16.38	15.18	17.65	12.42	8.2	7.9	12.1
ENSMUSG00000044949	Ubtd2	0.830119	0.0142055	2.37	3.01	3.06	3.3	6.18	5.23	6.1	3.65
ENSMUSG00000021108	Prkch	0.294987	0.0142527	33.95	34.33	35.52	34.92	42.82	42.75	42.42	42.18
ENSMUSG00000031762	Mt2	-1.13172	0.0142527	3.88	8.51	6.57	9.35	3.15	3.26	3.06	2.8
ENSMUSG00000019822	Smpd2	0.350527	0.0143654	7.27	7.22	8.08	7.7	9.7	9.78	8.99	10.12
ENSMUSG00000029763	Exoc4	-0.400396	0.0143654	7.48	7.22	7.08	6	5.23	5.18	5.12	5.45
ENSMUSG00000032786	Alas1	-0.37162	0.0143654	16.37	18.5	17.66	18.62	13.25	12.89	14.06	14.8
ENSMUSG00000067203	H2-K2	0.40415	0.0143654	18	19.4	17.8	18.07	21.16	26.43	24.41	25.23
ENSMUSG00000097748	Gm26533	0.390888	0.0143654	12.25	13.44	14.51	14.07	19.38	17.22	17.71	16.81
ENSMUSG00000025145	Lrrc45	0.401469	0.0143727	11.21	12.68	11.59	12.05	13.83	16.05	16.06	16.95
ENSMUSG00000026110	Mgat4a	0.441795	0.0143772	2.07	2.63	2.31	2.02	2.95	3.09	3.1	3.06
ENSMUSG00000051855	Mest	-1.85708	0.0143772	51.73	99.78	50.8	71.33	17.4	9.23	17.27	39.15
ENSMUSG00000070583	Fv1	0.546092	0.0143772	1.82	1.32	1.39	1.69	2.28	2.11	2.48	2.15
ENSMUSG00000045838	Ccdc9b	-0.514966	0.0144291	10.73	7.52	9.63	8.85	6.51	6.56	5.96	6.48
ENSMUSG00000007207	Stx1a	0.568103	0.0145078	4.08	3.06	3.14	4.13	5.52	5.39	4.72	5.57
ENSMUSG00000051236	Msrb3	-0.446561	0.0145078	31.06	29.52	33.96	31.41	26.8	22.19	23.18	20.57
ENSMUSG00000053749	Gm9920	0.636983	0.0145078	1.89	1.77	1.81	1.47	2.38	3.08	3.17	2.24
ENSMUSG00000041445	Mmrn2	-0.33321	0.0145125	372.26	388.05	361.05	388.43	308.94	281.09	314.57	294.41
ENSMUSG00000004880	Lbr	0.298213	0.0145815	37.37	37.28	36.92	36.27	43.95	45.16	46.1	46.61
ENSMUSG00000022656	Nectin3	0.451844	0.0147313	2.26	2.5	2.78	2.97	3.42	3.77	3.46	3.66
ENSMUSG00000037447	Arid5a	-0.657136	0.0147313	6.72	7.72	5.95	5.39	4.02	4.78	3.31	4.23
ENSMUSG00000068747	Sort1	-0.561733	0.0147313	11.24	12.28	11.98	13.39	8.82	6.51	8.67	9.37
ENSMUSG00000035790	Cep19	0.453007	0.0149825	5.52	7.23	6.24	6.19	8.25	8.11	8.57	9.44
ENSMUSG00000014932	Yes1	0.422516	0.0149976	14.41	13.82	14.11	11.53	17.98	17.19	17.48	19.35
ENSMUSG00000036246	Gmip	0.390571	0.0149976	2.79	2.71	2.88	2.9	3.35	3.9	4.09	3.49
ENSMUSG00000015757	Ppil4	0.417371	0.015036	5.64	6.34	5.69	5.05	7.92	7.07	8.04	7.26
ENSMUSG00000015377	Dennd6b	0.589198	0.015114	3.32	3.27	3.54	4.67	5	5.35	5.49	6.26
ENSMUSG00000031714	Gab1	0.393326	0.015115	22.31	23.04	21.2	20.59	26.79	28.81	32.22	26.85
ENSMUSG00000020484	Xbp1	-0.795654	0.0151243	724.04	759.2	593.78	797.03	444.09	533.3	405.96	298.01
ENSMUSG00000045288	Ush1g	-0.400361	0.0151243	4.53	5.15	4.7	5.3	3.46	3.92	3.53	4
ENSMUSG00000054690	Emcn	0.305602	0.0151243	125.03	133.48	128.72	127.17	161.28	164.42	154.4	155.69
ENSMUSG00000028339	Col15a1	1.20788	0.0151466	1.53	1.21	2.17	1.62	3.01	5.36	4.65	2.47
ENSMUSG00000049775	Tmsb4x	0.340108	0.0151466	3493.75	3475.14	3475.95	3461.45	4165.97	4857.34	4241.76	4369.84
ENSMUSG00000025747	Tyms	0.615454	0.0151906	5.07	4.8	6.03	4.97	6.66	9.94	7.26	8.36
ENSMUSG00000037940	Inpp4b	0.546091	0.0151906	2.53	1.84	1.83	1.95	2.94	2.7	2.9	3.28
ENSMUSG00000044122	Proca1	-0.702679	0.0151906	4.22	4	3.5	3.66	2.87	2.04	2.83	1.86
ENSMUSG00000024866	Acy3	-0.441653	0.0151943	36.27	44.73	36.2	35.95	27.22	30.6	28.38	26.25
ENSMUSG00000049421	Zfp260	0.457005	0.0152076	5.54	5.3	5.6	4.53	7.44	7.14	6.35	7.84
ENSMUSG00000038375	Trp53inp2	0.494983	0.0152689	13.1	13.38	17.25	14.33	21.66	17.97	20.93	20.98
ENSMUSG00000118193	Arhgap26	0.478238	0.015272	4.93	5.7	4.47	4.64	6.91	6.97	6.02	7.57
ENSMUSG00000022684	Bfar ENSMUSG00000022684	0.309325	0.0154412	12.96	13.68	12.66	12.56	16.66	15.8	15.87	15.91
ENSMUSG00000048832	Vps37c	0.437482	0.0155263	16.62	20.58	17.49	18.87	23.48	24.34	28.02	23.71
ENSMUSG00000031403	Dkc1	0.500572	0.0155356	5.05	5.53	4.5	4.87	8.14	6.05	7.42	6.71
ENSMUSG00000050953	Gja1	0.379489	0.015561	60.13	54.03	56.73	64.67	70.86	80.09	76.63	78.49
ENSMUSG00000021458	Aopep	0.39829	0.0155863	7.02	6.09	6.74	7.19	8.03	9.53	9.24	8.84
ENSMUSG00000027677	Ttc14	0.675565	0.0155863	5.04	4.49	4.92	3.36	6.98	6.72	6.15	8.44
ENSMUSG00000033249	Hsf4	-0.631191	0.0155863	2.67	3.1	2.62	2.54	2.12	1.95	1.37	1.69
ENSMUSG00000028643	Svbp	0.444818	0.0156686	47.03	51.6	51.07	44.98	58.09	75.68	64.32	67.67
ENSMUSG00000037366	Pafah2	-0.652875	0.015753	6.02	6.54	6.95	4.81	3.13	3.75	4.4	4.17
ENSMUSG00000038949	Cnst	0.567141	0.0158119	9.92	8.63	10.29	9.95	14	11.5	16.99	15.44
ENSMUSG00000021756	Il6st	-0.451178	0.0158553	455.74	456.89	432.18	460.01	371.07	300.91	365.98	289.96
ENSMUSG00000024589	Nedd4l	-0.379064	0.0160115	5.55	5.89	5.75	5.51	4.65	3.82	4.56	4.47
ENSMUSG00000031146	Plp2 ENSMUSG00000031146	0.771256	0.016038	13.13	9.65	16.41	12.8	18.23	26.83	21.19	21.79
ENSMUSG00000084866	A930006K02Rik	1.07005	0.0160423	1.86	1.94	3.51	3.31	4.58	7.03	5.08	4.98
ENSMUSG00000030611	Mrps11	0.397799	0.016064	8.05	8.95	8.87	7.73	10.65	10.15	12.11	11.37
ENSMUSG00000030022	Adamts9	0.527311	0.0160772	3.58	3.75	3.11	2.93	4.77	4.23	4.63	5.65
ENSMUSG00000026126	Ptpn18	-0.438052	0.0161746	3.53	4.72	3.87	4.03	3	2.84	2.93	3.09
ENSMUSG00000043631	Ecm2	0.553121	0.0161983	2.49	1.95	2.71	2.5	3.51	3.23	3.28	4.1
ENSMUSG00000056708	Ier5	-0.393862	0.0161983	175	173	141.46	158.36	117.23	122.86	126.39	125.01
ENSMUSG00000057762	Gm6169	0.799592	0.0162019	1.75	1.99	1.86	2.79	2.84	3.63	4.52	3.56
ENSMUSG00000024666	Tmem138	0.372216	0.0162063	9.37	8.41	9.05	9.5	13.03	11.52	11.59	10.93
ENSMUSG00000032115	Hyou1	-0.598131	0.0162906	9	7.96	7.63	9.92	5.44	7.11	4.89	5.46
ENSMUSG00000024970	Spindoc	0.455904	0.0164182	12.93	11.73	13.37	16.01	17.92	17.68	19.06	19.03
ENSMUSG00000004530	Coro1c	0.4026	0.0164411	22.2	19.61	25.24	23.08	28.49	30.41	30.39	29.41
ENSMUSG00000000957	Mmp14	0.611894	0.0164721	36.32	35.86	42.53	38.82	57.5	76.45	54.48	48.98
ENSMUSG00000002957	Ap2a2	-0.591192	0.0164721	55.52	50.52	56.73	65.42	35.56	46.23	39.34	31.25
ENSMUSG00000086841	2410006H16Rik	-0.490065	0.0164721	45.6	53.81	53.34	46.04	30.52	35.2	35.02	41.16
ENSMUSG00000062867	Impdh2	-0.397482	0.0165182	26.2	27.4	29.99	27.58	21.78	19.76	19.42	23.6
ENSMUSG00000026582	Sele	-0.989398	0.0165386	366.36	303.29	261.14	267	231.4	155.48	125.44	110.49
ENSMUSG00000065537	Mir132	-1.30135	0.0165386	15.01	11.29	14.42	13	7.7	8.46	3.82	3.46
ENSMUSG00000023064	Sncg	-0.532774	0.0166397	17.34	17.96	13.37	16.93	9.97	11.11	11.21	12.96
ENSMUSG00000034724	Cnot6l	0.38552	0.0166397	6.39	6.49	5.74	6.25	8.47	7.55	7.57	8.95
ENSMUSG00000020948	Klhl28	0.396783	0.016767	3.14	2.45	2.75	2.89	3.81	3.69	3.66	3.57
ENSMUSG00000027420	Bfsp1	-0.613391	0.016767	2.83	2.48	2.09	2.15	1.71	1.45	1.29	1.8
ENSMUSG00000021806	Nid2	1.3582	0.0167755	15.04	6.69	19.64	10.63	24.94	37.04	35.77	27.46
ENSMUSG00000024544	Ldlrad4	0.497702	0.0167755	10.58	11.16	10.29	9.85	12.35	13.87	16.86	16.47
ENSMUSG00000035547	Capn5	-0.546708	0.0167819	3.39	2.62	3.81	3.43	2.35	2.02	2.43	2.21
ENSMUSG00000074024	4632427E13Rik	0.551034	0.0168435	4.56	5.64	4.95	3.75	7.46	6.57	6.62	6.78
ENSMUSG00000027983	Cyp2u1	-0.539124	0.0168519	3.79	4.12	3.82	3.86	2.66	2.15	2.77	3.26
ENSMUSG00000014592	Camta1	0.322396	0.0168653	2.86	2.81	2.69	2.64	3.6	3.57	3.26	3.33
ENSMUSG00000026200	Glb1l	0.443475	0.0168679	3.11	4.12	3.53	3.81	4.93	4.66	4.84	5.3
ENSMUSG00000029096	Htra3	0.691255	0.016896	1.75	1.95	2.03	1.42	3.01	2.6	3.59	2.38
ENSMUSG00000046223	Plaur	-0.446333	0.0169178	38.68	48.78	38.79	40.41	33.95	29.7	29.66	28.69
ENSMUSG00000015085	Entpd2	-0.863968	0.0169373	16.91	26.55	14.45	16.91	10.97	11.99	8.28	9.18
ENSMUSG00000026820	Ptges2	0.390144	0.0169662	3.15	3.44	3.56	3.53	4.15	4.19	5	4.62
ENSMUSG00000027210	Meis2	-0.57206	0.0169662	2.49	2.68	3.62	2.94	1.96	1.99	1.71	2.18
ENSMUSG00000029082	Bst1	0.532926	0.0170052	1.54	1.83	1.81	1.29	2.35	2.47	2.16	2.3
ENSMUSG00000074785	Plxnc1 ENSMUSG00000074785	-0.575012	0.0170052	5.12	4.14	5.47	5.16	3.61	3.92	2.94	2.92
ENSMUSG00000091931	Gon7	0.65358	0.0170052	5.28	6.85	6.81	7.75	13.12	10.03	9.34	9.51
ENSMUSG00000068036	Afdn	0.404876	0.0170488	11.9	10.3	10.68	10.3	12.93	14.61	15.95	13.75
ENSMUSG00000041126	H2az2	0.501853	0.0171229	43.95	38.1	46.08	44.88	49.91	66.58	64.59	64.87
ENSMUSG00000052942	Glis3	-0.638391	0.0171229	3.14	3.77	3.44	2.79	2.54	1.85	1.76	2.34
ENSMUSG00000042834	Nrep	0.8244	0.0172139	27.4	18.2	31.91	31.45	38.66	47.44	50.52	53.11
ENSMUSG00000041845	Rhod	-0.565596	0.0173537	32.96	42.29	31.1	27.99	24.28	21.59	23.25	20.75
ENSMUSG00000020430	Pes1	0.378677	0.0175123	15.22	18.1	16.47	18.08	23.32	21.93	22.38	20.48
ENSMUSG00000002731	Prkra	0.501982	0.0175289	24.11	21.64	29.57	25.76	31.66	35.46	35.72	39.86
ENSMUSG00000032577	Mapkapk3	-0.636022	0.0175289	2.74	3.34	3.5	3.94	2.17	1.78	2.13	2.63
ENSMUSG00000019710	Mrpl24	0.382326	0.0175695	22.15	23.71	24.92	26.41	28.58	32.95	31.92	33.19
ENSMUSG00000046434	Hnrnpa1	0.380905	0.0175695	36.42	40.93	42.13	41.67	53.73	51.24	47.82	57.15
ENSMUSG00000021379	Id4	-0.661108	0.0175754	70.23	76.23	77.55	80.8	51.42	34.69	57.27	52.52
ENSMUSG00000026879	Gsn	-0.744108	0.0175754	5.85	4.41	7.02	5.4	3.14	4.01	3.71	2.66
ENSMUSG00000037313	Tacc3	0.609638	0.0175895	4.08	4.21	5.29	3.93	5.73	7.36	5.84	7.86
ENSMUSG00000034361	Cpne2	-0.535877	0.0176526	18.52	16.16	20.13	21.23	13.17	15.64	11.8	11.91
ENSMUSG00000029634	Rnf6	0.30075	0.0177307	12.95	13.76	13.92	14.1	16.74	17.32	16.24	17.1
ENSMUSG00000028689	Ccdc163	0.645329	0.0177539	4.79	4.54	5.15	4.08	6.31	8.39	5.87	8.8
ENSMUSG00000061353	Cxcl12	-0.908701	0.0178278	68.73	40.36	54.92	36.25	26.48	22.15	23.65	32.05
ENSMUSG00000015053	Gata2	-0.346848	0.0179138	22.88	19.71	20.55	22.93	16.85	16.86	16.32	17.52
ENSMUSG00000019577	Pdk4	-1.41567	0.0179138	19.6	30.89	17.9	16.87	15.3	6.65	6.38	5.56
ENSMUSG00000030579	Tyrobp	-1.18489	0.0179149	12.09	17	13.28	13.59	6.68	9.41	6.44	3.43
ENSMUSG00000032555	Topbp1	0.319416	0.0179149	3.71	3.34	3.29	3.51	4.23	4.52	4.21	4.31
ENSMUSG00000087497	2810001G20Rik	0.37023	0.0179177	8.88	10.32	9.25	9.84	11.39	13.48	12.18	12.45
ENSMUSG00000024014	Pim1	0.55732	0.0180191	7.84	10.87	7.26	8.21	13.25	12.98	11.98	11.56
ENSMUSG00000000682	Cd52	-0.534703	0.0181869	2	2.55	2.57	2.6	1.74	1.66	1.9	1.41
ENSMUSG00000048240	Gng7	-0.667179	0.0184266	2.71	3.55	3.87	3.52	1.92	2.11	1.85	2.75
ENSMUSG00000020691	Mettl2	0.363013	0.0186092	7.29	6.37	6.1	6.45	8.04	8.62	8.96	8.05
ENSMUSG00000027010	Slc25a12	-0.362602	0.0187601	8.01	7.22	7.79	8.47	6.39	6.21	5.55	6.34
ENSMUSG00000001739	Cldn15	0.940337	0.018811	7.07	6.16	8.15	3.88	11.94	14.09	10.83	10.25
ENSMUSG00000015355	Cd48	-0.964529	0.018811	2.38	3.49	2.12	2.64	1.96	1.41	1.16	1
ENSMUSG00000020620	Abca8b	0.501456	0.018811	1.98	2.16	1.7	1.65	2.6	2.29	2.8	2.89
ENSMUSG00000020863	Luc7l3	0.827106	0.018811	5.8	5.99	5.83	3.31	8.62	8.95	8.27	10.41
ENSMUSG00000021103	Mnat1	0.442066	0.018811	5.67	5.01	4.65	4.91	6.03	7.43	6.54	7.54
ENSMUSG00000025586	Cpeb1	-0.780008	0.018811	3.97	3.92	3.29	4.77	2.36	2.26	1.71	3.08
ENSMUSG00000052812	Atad2b	0.410289	0.018811	2.5	2.09	2.1	1.99	2.82	2.68	2.87	3.14
ENSMUSG00000049044	Rapgef4	0.601861	0.0189437	1.98	1.48	1.96	1.64	2.27	3.03	3.04	2.39
ENSMUSG00000035086	Becn1	0.313253	0.0190179	24.51	24.51	26.2	22.62	30.04	30.91	30.23	30.23
ENSMUSG00000026083	Eif5b	0.448224	0.0191628	3.63	3.95	3.46	2.88	4.88	4.45	4.73	4.82
ENSMUSG00000043391	2510009E07Rik	0.511127	0.0193021	22.65	18.07	22.01	17.36	25.13	27.02	30.22	31.44
ENSMUSG00000025044	Msr1	-1.32709	0.0193287	8.07	3.03	3.95	6.72	2.49	2.36	1.54	1.81
ENSMUSG00000028741	Mrto4	0.486433	0.0194558	5.74	7.46	6.82	6.74	10.16	8.97	8.07	10.31
ENSMUSG00000022791	Tnk2	0.880666	0.0194689	4.5	3.51	5.75	4.18	6.66	6.74	8.43	11.53
ENSMUSG00000025738	Fbxl16	-0.534291	0.0195354	2.2	2.23	2.81	2.06	1.62	1.82	1.36	1.61
ENSMUSG00000041729	Coro2b	-0.605758	0.0198381	9.92	8.18	9	9.77	4.9	5.91	5.86	7.84
ENSMUSG00000062762	Ei24	-0.337513	0.0199116	40.22	38.52	43.36	45.22	32.46	31.72	34.17	33.87
ENSMUSG00000031480	Thsd1	0.426525	0.0199175	12.52	11.82	14.03	14.04	16.58	19.48	18.65	15.79
ENSMUSG00000055675	Kbtbd11	0.67864	0.0199175	2.65	3.32	2.26	2.08	3.73	3.77	3.9	4.95
ENSMUSG00000021196	Pfkp	0.33275	0.0199366	11.31	10.07	10.69	10.19	14.04	13.14	13.71	12.34
ENSMUSG00000092134	Gm17089	0.429572	0.0199753	4.43	3.23	3.61	3.69	4.94	4.95	5.14	4.99
ENSMUSG00000040327	Cul9	-0.294401	0.0200132	2.83	3.08	2.95	3.09	2.47	2.42	2.49	2.36
ENSMUSG00000072694	1500011B03Rik	0.496217	0.0201185	10.42	11.7	13.71	12.58	14.38	17.38	17.62	18.9
ENSMUSG00000029338	Antxr2	-0.36688	0.0202469	21.86	20.06	23.79	21.62	17.64	17.74	17.09	15.25
ENSMUSG00000035247	Hectd1	0.415507	0.0202749	6.56	6.31	6.2	5.28	8.45	7.44	7.69	8.87
ENSMUSG00000022561	Gpaa1	0.297889	0.0203841	23.3	24.08	24.19	24.38	30.1	29.31	30.97	27.66
ENSMUSG00000028565	Nfia	0.612438	0.0203841	7.48	5.91	7.19	4.91	9.54	9.53	8.58	10.93
ENSMUSG00000037010	Apln	2.18534	0.0203841	4.38	2.51	12.52	8.88	22.19	15.25	42.35	36.5
ENSMUSG00000004451	Ralb	0.371168	0.0203847	106.82	110.89	115.77	120.68	142.26	135.94	166.32	143.99
ENSMUSG00000024053	Emilin2	-1.18726	0.0203983	3.01	7.5	3.3	5.4	2.26	2.04	1.56	2.08
ENSMUSG00000009545	Kcnq1	-0.556426	0.0204012	15.07	12.15	15.21	18.73	11.1	9.47	10.87	9.76
ENSMUSG00000005124	Ccn4	0.994041	0.0205067	1.64	1.47	2.25	1.32	2.36	2.81	3.6	4.72
ENSMUSG00000057265	Bbof1	-0.4876	0.0205547	4.63	4.09	4.35	5.54	3.52	2.91	3.22	3.58
ENSMUSG00000014470	Rnf166	-0.33803	0.0206516	30.77	32.28	27.58	27.92	22.91	23.17	24.55	22.99
ENSMUSG00000024012	Mtch1	0.422859	0.0206516	103.93	108.52	120.72	116.8	138.7	146.89	177.25	142.23
ENSMUSG00000031734	Irx3	-0.614498	0.0206516	7.77	6.58	8.17	6.18	3.88	4.19	5.7	5.07
ENSMUSG00000048410	Zfp407	0.372011	0.0206516	2.06	1.69	1.88	1.96	2.54	2.36	2.3	2.61
ENSMUSG00000062054	Iah1	0.320623	0.0206516	12.56	12.13	11.98	11.52	14.46	15.27	14.22	16.29
ENSMUSG00000070371	Prss36	0.329583	0.0206516	1.86	2.07	1.85	1.97	2.45	2.25	2.57	2.47
ENSMUSG00000070858	Gm1673	-0.31082	0.0206516	87.26	91.84	90.78	87.36	76.78	72.66	72.19	66.66
ENSMUSG00000027667	Znf639	0.348784	0.0206588	7.27	7.35	7.68	7.12	9.8	9.02	8.49	10.24
ENSMUSG00000058755	Osm	-0.823443	0.0206588	6.95	6.66	11.9	9.46	5.84	4.81	4.58	4.13
ENSMUSG00000089296	Gm23205	1.62205	0.0206763	3	2.41	2.72	5.1	14.48	7.69	5.06	15.98
ENSMUSG00000020464	Pnpt1	0.422058	0.0206799	9.15	7.57	8.03	7.1	10.34	10.95	9.74	11.54
ENSMUSG00000027506	Tpd52	-0.49591	0.0206799	8.36	6.67	8.26	8.52	6.12	4.73	6.11	5.61
ENSMUSG00000027671	Actl6a	0.307347	0.0206799	17.94	18.95	19.46	20.47	24.2	23.81	22.79	24.18
ENSMUSG00000028248	Pnisr	0.729307	0.0206799	7.98	8.03	7.49	4.75	12.78	10.38	10.72	12.11
ENSMUSG00000030322	Mbd4	0.49328	0.0206799	2.36	2.2	2.17	1.94	3.01	3.08	3.63	2.55
ENSMUSG00000031642	Sh3rf1	-0.352587	0.0206799	6.19	5.87	6.18	5.93	5.33	4.38	4.48	4.79
ENSMUSG00000032578	Cish	-0.462379	0.0206799	8.97	9.98	7.73	10.78	6.63	7.13	6.43	6.81
ENSMUSG00000040820	Hlcs	-0.393856	0.0206799	6.65	6.98	5.63	6.82	5.42	4.76	4.75	4.88
ENSMUSG00000050666	Vstm4	-0.557511	0.0206799	76.91	74.12	90.39	92.21	69.82	55.44	55.35	47.27
ENSMUSG00000074748	Atxn7l3b	0.346094	0.0206799	35.31	33.87	35.11	38.36	42.27	43.27	49.42	46.52
ENSMUSG00000092118	Fancf	0.547516	0.0206799	2.94	2.81	3.88	3.28	4.96	4	4.52	5.35
ENSMUSG00000023007	Prpf40b	0.344179	0.0207046	9.9	9.64	10.07	10.47	12.88	11.72	12.25	14.13
ENSMUSG00000030512	Snrpa1	0.409871	0.0207471	11.56	12.94	14.18	12.59	17.56	18.89	16.48	15.22
ENSMUSG00000026202	Tuba4a	-0.610064	0.0207516	9.58	12.24	12.84	10.85	8.81	7.64	7.71	5.8
ENSMUSG00000025226	Fbxl15	0.431757	0.020812	5.35	6.22	6.03	6.95	7.88	8.12	9.31	7.75
ENSMUSG00000040936	Ulk4	0.366129	0.020812	31.49	25.68	29.41	29.12	34.43	37.19	38.8	38.47
ENSMUSG00000053411	Cbx7	-0.451542	0.020812	9.59	11.4	10.74	10.76	9.03	8.2	6.96	7.01
ENSMUSG00000069917	Hba-a1	-2.1476	0.0209126	7.01	21.8	11.09	16.2	1.57	7.86	2.6	2.22
ENSMUSG00000063410	Stk24	0.339142	0.0209248	4.59	5.13	4.36	4.79	6.03	5.58	5.95	6.29
ENSMUSG00000029472	Anapc5	0.30312	0.0209879	36.88	34.82	38.36	39.91	45.87	46.49	46.81	45.64
ENSMUSG00000036752	Tubb4b	-0.424007	0.0209879	107.73	102.63	95.2	102.9	87.54	81.03	68.13	69.17
ENSMUSG00000039501	Znfx1	-0.320619	0.0209905	15.38	14.68	15.16	16.29	11.63	11.78	12.85	13.02
ENSMUSG00000075701	Selenos	-0.458429	0.0209969	73.43	77.58	59.69	73.01	47.93	59.15	50.31	48.83
ENSMUSG00000032299	Commd4	0.331707	0.0210149	15.4	14.68	15.46	16.41	20.79	17.91	19.1	20.23
ENSMUSG00000028180	Zranb2	0.409067	0.0210274	5.28	6.27	5.17	4.76	7.4	7.36	6.71	6.93
ENSMUSG00000020482	Ccdc117	-0.327702	0.021128	38.49	37.13	33.89	35.85	29.8	26.62	29.41	30
ENSMUSG00000032712	Resf1	0.517795	0.0212351	2.16	1.76	1.88	1.53	2.55	2.55	2.34	3.02
ENSMUSG00000029629	Phf14	0.362163	0.0212863	1.98	1.94	1.92	1.73	2.39	2.49	2.2	2.66
ENSMUSG00000021948	Prkcd	-0.476193	0.0213145	6.6	5.97	6.05	4.86	3.98	3.78	4.51	4.56
ENSMUSG00000024781	Lipa	-0.331161	0.0213145	26.68	26.32	29.58	29.69	22.09	20.98	22.55	23.56
ENSMUSG00000026727	Rsu1	0.337373	0.0213145	23.9	20.89	23.75	25.36	29.49	30.58	29.22	29.08
ENSMUSG00000038037	Socs1	-0.578835	0.0213145	29.51	32.25	27.87	26.02	14.82	21.17	19.53	22.63
ENSMUSG00000097048	1600020E01Rik	0.414056	0.0213145	7.06	7.06	5.94	6.14	8.22	9.85	8.06	8.78
ENSMUSG00000026456	Cyb5r1	-0.323625	0.0213181	31.12	30.01	32.53	34.78	26.31	25.75	26.35	24.13
ENSMUSG00000022526	Zfp251	-0.365219	0.0217167	4.04	3.87	3.98	3.81	3.38	2.7	3.21	2.94
ENSMUSG00000038260	Trpm4	0.359073	0.0218055	3.19	2.98	3.32	3.56	4.25	4.52	3.87	4.09
ENSMUSG00000027752	Exosc8	0.413366	0.0218088	8.16	8.75	8.11	9.46	11.64	13.22	10.82	10.35
ENSMUSG00000021969	Zdhhc20	0.432677	0.0218451	15.42	14.35	16.32	12.35	18.27	21.34	18.86	20.13
ENSMUSG00000027997	Casp6	0.308991	0.0219418	11.17	11.38	11.82	12.37	13.5	14.57	14.71	15.13
ENSMUSG00000063889	Crem	-0.518198	0.0219418	10.37	12.71	11.14	10.59	7.16	6.72	8.01	9.59
ENSMUSG00000024232	Bambi	0.724955	0.0219593	52.52	42.64	58.18	63.49	74.03	74.69	97.67	114.32
ENSMUSG00000027961	Lrrc39	0.377828	0.0220066	2.08	1.9	2.08	1.78	2.82	2.45	2.58	2.34
ENSMUSG00000029439	Sfswap	0.336965	0.0220279	7.22	6.9	7.51	7.49	8.36	9.39	9.05	10.04
ENSMUSG00000040713	Creg1	-0.331061	0.0221485	30.72	30.71	30.23	32.64	22.76	23.98	25.06	27.18
ENSMUSG00000002733	Plekha3	0.378485	0.0221655	112.91	99.39	124.35	123.46	147.97	145.98	144.67	157.45
ENSMUSG00000022967	Ifnar1	0.376608	0.0221655	17.46	19.05	19.63	17.42	22.43	26.01	25.56	21.67
ENSMUSG00000027200	Sema6d	0.561261	0.0221655	16.21	12.26	17.75	14.57	21.13	21.29	20.3	26.68
ENSMUSG00000029119	Man2b2	-0.34978	0.0221655	14.08	14.03	15.19	14.11	10.95	11.78	10.11	12.31
ENSMUSG00000036534	Slc38a7	-0.412799	0.0221655	11.09	11.41	9.7	10.88	6.97	9.04	8.31	8.12
ENSMUSG00000051627	H1f4	0.532606	0.0221655	2.28	2.11	2.54	1.9	2.77	3.81	3.31	2.91
ENSMUSG00000098188	Sowahc	-0.576033	0.0221655	6.85	7.25	5.24	5.22	4.56	3.68	4.43	3.7
ENSMUSG00000021376	Tpmt	0.602151	0.0221697	1.74	2.04	2.44	2.82	3.16	3.31	3.36	3.69
ENSMUSG00000009569	Mrtfb	0.343399	0.0222429	9.35	7.65	8.27	7.88	10.53	10.25	10.4	10.76
ENSMUSG00000032135	Mcam	0.452188	0.0222429	69.81	64.94	77.31	70.72	86.32	116.79	91.75	93.88
ENSMUSG00000041992	Rapgef5	0.504275	0.0222482	16.08	13.28	16.04	15.22	18.9	19.97	21.01	26.61
ENSMUSG00000031266	Gla	-0.454875	0.0223088	6.85	8.74	8.47	8.96	6.45	5.61	5.49	6.48
ENSMUSG00000040952	Rps19	-0.416971	0.0223119	70.88	83.98	69.36	69.16	49.76	61.84	55.87	52.27
ENSMUSG00000021748	Pdhb	0.295676	0.0224286	25.17	25.81	26.58	27.08	34.21	30.52	32	31.77
ENSMUSG00000042472	Znf410	0.326559	0.0224664	8.2	8.69	7.64	8.25	10.06	9.51	10.71	10.84
ENSMUSG00000031971	Ccsap	0.480767	0.022478	1.67	1.91	1.35	1.61	2.44	2.21	2.04	2.39
ENSMUSG00000078619	Smarcd2	0.37893	0.0224863	25.2	27.68	29.52	30.91	33.86	35.54	39.16	38.62
ENSMUSG00000015312	Gadd45b	-0.520631	0.0227153	45.76	39.06	39.69	34.7	23.97	33.68	25.99	27.7
ENSMUSG00000027901	Dennd2d	-0.522205	0.0227153	8.23	10.49	8.87	8.69	6.19	6.78	5.12	7.28
ENSMUSG00000001750	Tcirg1	0.48548	0.0228088	21.53	24.16	23.88	24.72	26.37	33.71	37.79	35.12
ENSMUSG00000026580	Selp	-0.413941	0.0228667	270.72	293.86	290.77	268.14	252.99	194.02	200.62	199.9
ENSMUSG00000060121	Gemin2	0.381116	0.0228677	6.4	7.51	7.14	7.39	8.61	10.52	9.03	8.92
ENSMUSG00000045193	Cirbp	-0.328497	0.0228848	58.25	53.97	60.96	58.27	45.64	46.23	42.6	49.97
ENSMUSG00000066149	Cdc26	0.294376	0.0229239	9.24	8.68	8.94	8.55	11.14	11.04	11.13	10.13
ENSMUSG00000030769	Slc5a11	-0.533696	0.0229368	2.12	2.07	2.08	2.21	1.69	1.11	1.54	1.59
ENSMUSG00000020766	Galk1	0.32395	0.0230046	20.92	21.08	24.47	21.81	26.28	28.37	28.06	27.62
ENSMUSG00000084632	Gm23887	1.21308	0.0230046	3.99	1.85	2.29	2.23	7.97	7.58	3.97	4.54
ENSMUSG00000100005	B130024G19Rik	0.307472	0.0230046	2.16	2.24	2.11	2.41	2.81	2.67	2.68	2.87
ENSMUSG00000011884	Gltp	-0.367538	0.0230115	59.24	62.58	70.08	68.07	50.27	46.98	55.74	48.49
ENSMUSG00000025816	Sec61a2	0.356602	0.0230115	7.28	6.31	6.42	5.94	8.95	8.01	7.99	8.22
ENSMUSG00000009394	Syn2	0.344363	0.0231049	2.19	2.12	2.29	2.41	2.9	2.75	3.15	2.65
ENSMUSG00000003200	Sh3gl1	0.38174	0.0231124	117.04	109.97	125.6	136.49	145.89	156.73	171.85	161.82
ENSMUSG00000029570	Lfng	-0.379241	0.0231124	64.24	76.53	62.28	68.71	53.62	52.79	47.15	55.08
ENSMUSG00000031065	Cdk16	0.304158	0.0231124	25.38	26.75	26.57	27.62	32.06	33.11	35.29	30.91
ENSMUSG00000032363	Adamts7	0.579312	0.0231124	4.9	5.65	4.62	4.68	6.81	9.49	7.63	6.05
ENSMUSG00000033083	Tbc1d4	-0.32826	0.0231124	22.13	23.9	20.73	22.26	19.29	17.4	16.8	17.42
ENSMUSG00000078945	Naip2	-0.331903	0.0231124	12.05	11.58	11.89	11.7	9.68	10.3	9.18	8.45
ENSMUSG00000050390	Kiaa1522	0.474567	0.0231944	2.67	2.17	2.87	2.08	3.57	3.38	3.18	3.36
ENSMUSG00000029725	Ppp1r35	0.324121	0.0232017	11.89	11.51	10.88	11.56	13.98	14.2	15.87	13.42
ENSMUSG00000020808	Pimreg	1.04452	0.023308	2.06	1.52	1.88	2.19	2.5	5.59	3.23	5.17
ENSMUSG00000032750	Gab3	0.826604	0.0234521	3.91	3.72	3.01	2.1	5.04	4.64	6.57	5.92
ENSMUSG00000026475	Rgs16	-0.825459	0.02357	8.78	10.33	8.35	8.7	6.43	6.53	4.68	3.4
ENSMUSG00000033845	Mrpl15	0.281816	0.0236371	5.73	5.41	5.65	5.55	6.4	7.04	6.86	6.87
ENSMUSG00000026305	Lrrfip1	0.493485	0.0236491	14.61	13.91	12.86	9.96	17.41	18.22	17.35	18.58
ENSMUSG00000028106	Rprd2	0.379397	0.0236491	3.37	3.09	3.38	3.25	4.74	3.85	3.91	4.59
ENSMUSG00000045576	St7l	0.315784	0.0236491	4.21	4.35	3.74	4.13	5.38	5	5.13	4.92
ENSMUSG00000028121	Bcar3	-0.467666	0.0237226	11.24	13.58	12.35	12.39	8.81	7.57	8.95	10.7
ENSMUSG00000019777	Hdac2	0.364537	0.0237897	21.09	18.1	17.31	20.81	25.14	23.55	24.61	25.93
ENSMUSG00000046668	Cxxc5	0.338804	0.0237897	31.95	28.55	33.98	30.39	40.03	36.39	41.02	40.33
ENSMUSG00000070407	Hs3st3b1	-0.568353	0.0237897	21.14	21.63	14.74	21.69	14.69	13.46	12.96	11.8
ENSMUSG00000031885	Cbfb	0.317244	0.0238912	22.88	21.79	22.69	22.85	29.5	28.68	25.18	29.24
ENSMUSG00000040212	Emp3	-0.750009	0.0239362	4.41	3.04	6	4.16	2.59	2.75	2.61	2.25
ENSMUSG00000069830	Nlrp1a	-0.661125	0.0239362	2.79	3.75	2.86	2.45	2.3	1.77	1.5	1.92
ENSMUSG00000071180	Smim15	0.537014	0.0239362	18.06	13.1	14.48	16.16	23.3	18.59	21.94	25.82
ENSMUSG00000020515	Cnot8	0.32908	0.024036	37.88	38.83	43.46	42.47	48.04	50.82	50.58	54.75
ENSMUSG00000026918	Brd3	0.334537	0.024036	6.54	7.51	6.79	6.52	8.18	8.19	9.22	8.9
ENSMUSG00000059851	Kmt5c	0.391688	0.024036	4.6	3.8	4.28	4.42	5.42	5.31	6.41	5.31
ENSMUSG00000082100	Glns-ps1	-0.569686	0.024036	3.21	2.52	2.58	2.75	1.51	1.79	1.87	2.34
ENSMUSG00000028651	Ppie ENSMUSG00000028651	0.352705	0.0240788	17.5	17.03	18.01	17.31	22.27	22.07	25.27	19.89
ENSMUSG00000026969	Fam166a	-0.371717	0.0241097	25.25	19.75	21.59	21.51	17.84	16.44	16.21	17.38
ENSMUSG00000026608	Kctd3	0.379593	0.0241775	3.7	3.05	3.7	3.79	4.74	4.26	4.87	4.61
ENSMUSG00000103037	Pcdhgb1	-0.422581	0.0242044	2.7	2.51	2.42	2.28	1.6	1.95	2.11	1.76
ENSMUSG00000027333	Smox	0.597648	0.0242155	13.8	12.52	14.8	16.05	16.4	21.51	26.06	23.41
ENSMUSG00000041707	Tmem273	-0.691481	0.0242155	56.89	73.74	54.07	57.07	49.86	29.33	33.55	38.79
ENSMUSG00000052040	Klf13	0.371708	0.0242155	13.44	12.36	12.99	12.3	15.65	18.76	17.12	14.8
ENSMUSG00000020385	Clk4	0.405526	0.0242504	19.9	18.45	19.2	19.96	24.1	22.88	25.72	30.54
ENSMUSG00000023885	Thbs2	0.456934	0.024287	6.17	4.61	5.83	5.83	7.09	8.71	7.52	7.39
ENSMUSG00000025421	Hdhd2	-0.469757	0.024287	3.61	3.27	2.74	3.56	2.24	2.66	2.49	2.11
ENSMUSG00000045287	Rtn4rl1	-0.554755	0.024287	26.13	36.8	28.29	28.27	21.79	16.74	23.01	19.68
ENSMUSG00000085327	Gm16104	0.527508	0.0243206	17.02	20.35	17.46	15.35	21.15	30.46	25.94	23.98
ENSMUSG00000097184	4632428C04Rik	-0.69391	0.0243825	4.17	3.36	2.6	3.59	2.14	1.85	2.68	1.8
ENSMUSG00000051043	Gprc5c	-0.540237	0.0243837	17.54	15.32	21.24	22.75	12.77	12.5	12.34	14.74
ENSMUSG00000006932	Ctnnb1	0.363821	0.0243983	145.26	117.35	140.44	142.99	165.89	173.57	177.25	183.92
ENSMUSG00000044345	Marveld1	-0.411193	0.0243983	23.53	24.52	27.89	26.99	17.71	20.86	21.52	17.47
ENSMUSG00000073563	Csnk1g3	0.361511	0.0243983	12.92	12.45	12.46	10.65	15.81	14.25	15.56	16.59
ENSMUSG00000032575	Manf	-0.453819	0.0245185	36.9	35.9	32.18	38.46	23.04	31.67	25.88	24.67
ENSMUSG00000026470	Stx6	0.341323	0.0246473	11.83	12.56	11.86	12.22	14.47	16.18	16.95	13.98
ENSMUSG00000029427	Zcchc8	0.37545	0.0246473	9.97	9.65	8.3	10.63	12.36	12.82	11.67	13
ENSMUSG00000022075	Rhobtb2	0.385264	0.0246579	2.24	2.53	2.59	2.24	3.08	3.38	3.33	2.76
ENSMUSG00000033499	Larp4b	0.363082	0.0246767	6.51	6.99	7.79	6.31	9.02	8.15	9.08	9.17
ENSMUSG00000064719	Gm25930	-1.09012	0.0247555	2.92	4.17	3.07	4.45	1.59	2.38	1	2.14
ENSMUSG00000024056	Ndc80	0.46163	0.0249301	2.14	1.68	1.64	1.5	2.29	2.57	2.29	2.36
ENSMUSG00000040356	Skiv2l	0.315891	0.0249301	14.69	13.04	12.93	14.37	16.46	16.46	17.88	17.64
ENSMUSG00000024844	Banf1	0.389192	0.0250452	80.65	76.53	89.8	82.14	99.78	121.89	112.73	97.69
ENSMUSG00000066235	Pomgnt2	-0.470601	0.0250452	3.62	4.02	3.75	4.17	3.31	2.63	3.03	2.34
ENSMUSG00000085028	Slc2a4rg-ps	0.306193	0.0250812	2.52	2.3	2.19	2.19	2.91	2.87	2.72	2.86
ENSMUSG00000051427	Ccdc157	0.446615	0.0250857	3.3	4.27	4.21	3.27	4.81	5	5.3	5.25
ENSMUSG00000000182	Fgf23	-2.98605	0.0251916	178.16	275.63	128.19	177.5	43.98	86.11	12.69	5.9
ENSMUSG00000017868	Sgk2	-0.800339	0.0252234	21	35	27.82	23.71	18.76	17.59	14.11	11.32
ENSMUSG00000031700	Gpt2	-0.466853	0.0252459	3.83	3.69	4.48	3.82	3.47	2.7	2.5	2.83
ENSMUSG00000032369	Plscr1	-0.564289	0.0253256	33.2	41.17	28.79	35.45	26.77	25.33	19	22.65
ENSMUSG00000037060	Cavin3	0.463958	0.0253256	161.99	129.99	157.11	161.21	181.02	209.69	245.9	206.82
ENSMUSG00000041225	Arhgap12	0.320493	0.0253256	5.29	5.38	5.64	4.93	6.88	6.04	6.78	6.83
ENSMUSG00000085024	C230035I16Rik	-0.732296	0.0253256	4.03	5.23	2.79	3.71	2.03	2.61	2.12	2.55
ENSMUSG00000028969	Cdk5	0.309755	0.0253762	11.74	13.1	12.26	12.77	14.34	16.55	15.42	15.53
ENSMUSG00000032193	Ldlr	-0.484907	0.0254237	2	2.53	2.51	2.55	1.96	1.69	1.44	1.77
ENSMUSG00000085208	Brip1os	0.378096	0.0254464	6.18	5.76	6.68	7.45	8	8.76	8.72	8.27
ENSMUSG00000018965	Ywhah	0.317946	0.0255203	51.4	52.48	60.27	57.2	68.1	71.92	69.16	66.29
ENSMUSG00000031585	Gtf2e2	0.311629	0.0255203	19.8	18.21	19.75	20.45	23.24	24.5	26.27	23.1
ENSMUSG00000025353	Ormdl2	0.30106	0.0255517	20.94	22.14	22.72	21.97	28.82	27.91	26.4	25.11
ENSMUSG00000028086	Fbxw7	0.405061	0.0255559	2.79	3.23	2.94	2.45	3.86	3.51	4.08	3.61
ENSMUSG00000051343	Rab11fip5	0.421607	0.025723	5	5.48	5.85	4.91	6.03	7.38	7.95	7.16
ENSMUSG00000025147	Mob2	0.337476	0.0258451	10.23	11.02	9.43	10.43	12.18	13.4	12.29	14.09
ENSMUSG00000030317	Timp4	0.942601	0.0258451	1.71	1.28	1.38	1.44	3.02	4.48	2.14	2.05
ENSMUSG00000031557	Plekha2	-0.33745	0.0258451	6.86	7.82	7.71	7.7	5.72	6.51	6.09	5.51
ENSMUSG00000032232	Cgnl1	0.392892	0.0258451	8.21	8.61	8.41	7.69	10.74	9.26	12.32	11.09
ENSMUSG00000001552	Jup	0.443528	0.0259848	80.47	70.27	91.92	91.01	102.1	107.38	119.08	123.93
ENSMUSG00000041112	Elmo1	0.317884	0.0260243	17.7	16.27	17.27	16.55	22.47	18.99	21.48	21.68
ENSMUSG00000027673	Ndufb5	0.322502	0.026191	13.25	13.66	14.79	14.8	16	18.27	18.11	18.3
ENSMUSG00000009076	Zmat5	0.332664	0.0262198	13.19	13.28	12.71	13.53	16.73	18.43	16.58	14.82
ENSMUSG00000017428	Psmd11	0.291685	0.0262198	19.82	20.2	19.08	18.55	23.23	25.31	22.47	24.08
ENSMUSG00000020777	Acox1	-0.291773	0.0262202	34.18	33.58	34.73	36.86	30.36	27	28.62	27.89
ENSMUSG00000026696	Vamp4	0.408469	0.0262202	7.43	6.86	8.22	8.25	10.89	11.01	8.78	10.19
ENSMUSG00000029385	Ccng2	0.424362	0.0262202	19.43	19.71	21.73	21.11	24.81	24.93	27.83	33.1
ENSMUSG00000037095	Lrg1	-0.739299	0.0262202	2382.36	2985.21	2110.91	2252.19	1462.76	1938.41	1470.97	1043.83
ENSMUSG00000038664	Herc1	0.426699	0.0262202	4.7	4.47	4.39	3.59	5.37	5.35	5.86	6.42
ENSMUSG00000052915	Msl1	0.327024	0.0262202	7.59	8.62	8.79	8.44	10.7	10.26	9.74	11.24
ENSMUSG00000078485	Plekhn1	0.324518	0.0262202	3.99	3.84	4.04	4.38	5.22	4.59	5.3	5.25
ENSMUSG00000019873	Reep3	0.301282	0.0263119	35.89	32.77	32.99	32.41	40.49	41.76	44.17	38.82
ENSMUSG00000074364	Ehd2	0.365169	0.0263119	32.55	29.25	31.1	27.79	35.18	36.96	42.86	40.64
ENSMUSG00000035828	Pim3	-0.573507	0.0264453	555.42	669.9	469.81	528.1	405.51	293.81	421.6	374.74
ENSMUSG00000047180	Neurl3	0.531833	0.0264568	10.46	14.99	11.51	11.59	16.86	20.87	16.67	15.58
ENSMUSG00000029840	Mtpn	0.287336	0.0264831	49.3	44.06	49.72	49.22	57.1	59.47	58.26	59.6
ENSMUSG00000001240	Ramp2	0.555024	0.0264844	74.18	65.5	70.29	73.42	94.05	140.98	93.25	94.49
ENSMUSG00000031832	Taf1c ENSMUSG00000031832	0.411014	0.0264844	2.86	3.15	2.48	2.86	3.77	4.05	4	3.27
ENSMUSG00000032305	Fam219b	-0.367828	0.0264844	19.11	18.31	18.99	19.18	12.39	15.06	15.75	15.64
ENSMUSG00000048772	Tmem53	-0.359792	0.0264844	4.3	5.39	4.78	5.04	3.99	3.61	3.96	3.61
ENSMUSG00000098112	Bin2	-0.837001	0.0264844	15.81	11.49	17.68	21.12	11.53	9.56	8.98	6.73
ENSMUSG00000002580	Mien1	0.447326	0.0264873	19.09	21.32	19.97	17.4	27.45	26.24	30.57	22.2
ENSMUSG00000027007	Itprid2	-0.378013	0.0266993	12.25	11.15	10.86	9.37	8.67	8.43	7.78	8.57
ENSMUSG00000037058	Paip2	0.277533	0.0266993	72.21	73.52	77.91	70.76	86.64	89.18	87.63	93.31
ENSMUSG00000030218	Mgp	-3.10979	0.0267948	101.22	43.74	110.89	116.54	20.89	39.48	3.47	3.6
ENSMUSG00000038991	Txndc5	-0.357454	0.0268487	30.09	31.57	27.65	30.28	25.36	21.04	25.16	21.99
ENSMUSG00000037035	Inhbb	-0.782435	0.0269382	25.16	38.55	26.44	28.28	23.08	18.39	15.18	12.86
ENSMUSG00000073940	Hbb-bt	-1.59642	0.0269434	8.75	22.73	20.15	21.58	3.33	10.52	6.62	4.46
ENSMUSG00000060470	Adgrg3	-0.496734	0.0269728	59.63	67.72	65.43	74.53	59.83	43.83	44.48	42.59
ENSMUSG00000022982	Sod1	-0.302627	0.0270501	154.2	146.73	145.81	148.96	112.12	119.78	119.14	132.72
ENSMUSG00000019539	Rcn3	-0.380159	0.0271942	263.34	283.71	277.56	286.7	205.44	249.82	213.95	188.71
ENSMUSG00000022427	Tomm22	0.292253	0.0271942	65.87	67.76	68.09	63.77	79.56	88.43	80.39	77.05
ENSMUSG00000050103	Agmo	0.348556	0.0272076	8.76	8.02	8.98	9.54	11.34	10.52	10.66	12.44
ENSMUSG00000049521	Cdc42ep1	0.440103	0.0272234	80.93	65.82	82.32	77.7	97.64	91.73	120.08	107.33
ENSMUSG00000038374	Rbm8a	0.260113	0.0272489	22.54	22.89	23.86	24.06	27.77	28.5	27.92	27.57
ENSMUSG00000027944	Hax1	0.405637	0.0273089	13.59	15.71	17.02	15.01	22.48	21.07	17.72	20.01
ENSMUSG00000027599	Armc1	0.304432	0.0273488	18.4	16.66	17.22	16.36	20.37	21.68	20.08	22.65
ENSMUSG00000052593	Adam17	0.343217	0.027349	17.11	14.5	16.79	15.83	21.19	20.71	21.23	18.33
ENSMUSG00000002455	Prpf6	-0.318207	0.0273919	26.74	24.82	23.3	24.66	20.09	18.18	20.43	21.15
ENSMUSG00000006005	Tpr	0.395057	0.0273919	2.44	2.62	2.46	2.26	3.18	3.72	2.79	3.22
ENSMUSG00000020120	Plek	-0.621045	0.0273919	5.03	4.28	4.59	6.32	3.7	3.03	3.8	2.62
ENSMUSG00000022220	Adcy4	0.305464	0.0273919	68.93	68.29	67.22	72.14	83.36	87.19	93.08	78.7
ENSMUSG00000025742	Prps2	-0.47145	0.0273919	8.22	7.49	9.03	9.89	6.61	5.16	6.67	6.54
ENSMUSG00000035851	Ythdc1	0.459785	0.0273919	3.87	4.98	4.23	3.45	5.72	5.18	5.67	5.99
ENSMUSG00000034959	Rubcnl	-0.536245	0.0274205	2.47	2.46	2.84	3.67	2.1	1.8	2.07	1.83
ENSMUSG00000040111	Gramd1b	0.33996	0.0274465	1.72	1.79	1.79	1.81	2.01	2.52	2.34	2.16
ENSMUSG00000065501	Mir335	-1.78816	0.0274465	7.29	2.48	2.36	7.47	1	1	1	2.24
ENSMUSG00000076437	Selenoh	0.428774	0.0274465	22.81	27.25	24.97	21.03	29.47	33.73	29.74	36.25
ENSMUSG00000017802	Retreg3	-0.309397	0.0274695	18.9	19.83	19.14	19.58	16.6	14.73	14.5	16.8
ENSMUSG00000046785	Epm2aip1	0.313831	0.0274695	5.68	5.22	5.64	5.55	7.55	6.54	6.41	7
ENSMUSG00000015289	Lage3	0.312098	0.0277603	10.23	11.58	12.05	10.9	13.84	13.52	14.71	13.43
ENSMUSG00000026005	Rpe	0.391167	0.0277603	11.48	11	11.74	12.82	16.7	13.33	14.83	17.03
ENSMUSG00000031458	Coprs	-0.443453	0.0277603	9.13	7.37	7.55	7.57	5.95	6.82	5.19	5.34
ENSMUSG00000024538	Ppic	0.422366	0.0277696	182.45	175.97	221.98	217.61	238.96	288.08	256.68	283.09
ENSMUSG00000020844	Nxn	0.384354	0.0277876	4.86	5	5.8	5.87	6.83	7.28	7.63	6.33
ENSMUSG00000070604	Vsig10l	0.357567	0.0277876	2.77	2.67	2.84	2.68	4.02	3.11	3.59	3.38
ENSMUSG00000044906	4930503L19Rik	0.42245	0.0277977	9.44	8.05	8.11	7.95	11.26	11.13	9.65	13.07
ENSMUSG00000005371	Fbxo11	0.354983	0.027823	6.74	7.16	7.85	6.19	9.47	8.98	8.51	8.67
ENSMUSG00000014074	Rnf168	0.388062	0.027823	5.27	5.76	5.9	5.84	8.77	6.86	6.78	7.52
ENSMUSG00000020024	Cep83	0.570799	0.027823	1.88	1.75	2.13	1.47	2.43	2.61	2.36	3.35
ENSMUSG00000021240	Abcd4	0.35109	0.027823	3.54	3.17	3.94	3.35	4.34	4.81	4.44	4.23
ENSMUSG00000024298	Zfp871	0.457351	0.027823	14.32	12.98	12.6	11.81	17.9	18.32	14.53	20.63
ENSMUSG00000074733	Zfp950	0.358087	0.027823	1.94	1.97	1.8	1.63	2.34	2.31	2.17	2.58
ENSMUSG00000006021	Kptn	0.372475	0.0278955	4.52	4.38	5.2	4.64	5.99	6.23	6.72	5.35
ENSMUSG00000040767	Snrnp25	0.35732	0.0279145	9.98	9.9	9.93	10.94	12.1	13.39	11.99	14.88
ENSMUSG00000034993	Vat1	-0.430577	0.0280691	17.48	16.2	16.34	17.36	12.39	15.16	12.25	10.58
ENSMUSG00000041235	Chd7	0.555745	0.0280691	4.43	4.37	4.57	2.96	5.4	5.99	6.31	5.99
ENSMUSG00000053553	3110082I17Rik	-0.485902	0.0280691	10.28	9.12	8.57	9.16	7.46	7.65	6.22	5.39
ENSMUSG00000054252	Fgfr3	-0.638429	0.0280795	3.38	2.44	3.05	2.32	1.7	2.21	1.43	1.85
ENSMUSG00000031527	Eri1	0.302854	0.0281351	3.56	3.73	3.83	4.14	4.98	4.72	4.48	4.63
ENSMUSG00000020644	Id2	-0.572244	0.0281671	194	227.9	156.68	165.75	150.52	117.63	106.07	125.1
ENSMUSG00000058793	Cds2	-0.331117	0.0282089	24.68	23.23	24.31	24.99	19.57	20.54	20.46	16.91
ENSMUSG00000031671	Setd6	-0.604654	0.0283922	7.16	5.79	6.14	4.75	3.02	4.05	4.27	4.33
ENSMUSG00000032028	Nxpe2	0.563074	0.0283922	4.17	4.63	4.96	4.39	6.76	8.92	5.63	5.9
ENSMUSG00000084997	Gm15471	0.435078	0.0283922	2.58	2.41	2.18	2.97	3.04	3.75	3.41	3.46
ENSMUSG00000062300	Nectin2	0.394593	0.0284455	109.31	144.51	116.14	116.83	155.46	155.37	172.92	153.25
ENSMUSG00000025785	Exosc7	0.358773	0.0284589	4.62	5.62	5.23	4.57	6.47	6.82	6.37	5.97
ENSMUSG00000026712	Mrc1	-0.349374	0.0285313	166.85	143.29	171.51	152.18	137.15	121.23	116.58	122.2
ENSMUSG00000072501	Phf20l1	0.808142	0.0285322	10.71	10.07	9.63	5.29	14.81	14.19	14.83	16.57
ENSMUSG00000078247	Airn	0.442401	0.0286266	1.85	1.47	1.87	1.96	2.6	2.52	2.1	2.47
ENSMUSG00000051495	Irf2bp2	0.272026	0.028793	21.31	22.65	21.53	22.12	25	26.52	27.92	26.4
ENSMUSG00000007411	Mark3	0.340868	0.0288799	12.59	10.91	13.09	12.53	14.75	14.56	16.27	16.59
ENSMUSG00000014077	Chp1	-0.300567	0.0288799	27.17	28.35	30.87	28.68	25.34	22.62	22.52	22.96
ENSMUSG00000018425	Dhx40	-0.336097	0.0288799	19.21	20.97	18.15	17.48	15.94	15.15	13.73	15.18
ENSMUSG00000032010	Usp2	0.330855	0.0288799	1.84	2	2.1	1.87	2.52	2.19	2.54	2.58
ENSMUSG00000026754	Golga1	0.390418	0.0289641	5.56	4.66	5.73	5.16	6.88	6.18	6.81	7.81
ENSMUSG00000106193	Mir7090	1.22133	0.0289641	3.49	2.56	1.71	2.7	6.09	8.94	3.25	6.89
ENSMUSG00000015335	Zdhhc12	0.584753	0.0290517	5.49	6.92	7.5	6.71	11.54	11.34	9.65	7.66
ENSMUSG00000046916	Myct1	0.364845	0.0290615	42.85	33.26	40.45	41.24	48.87	53.16	50.07	50.26
ENSMUSG00000054008	Ndst1	0.373614	0.0290615	36.74	31.2	37.56	38.79	44.47	46.84	51.79	43.62
ENSMUSG00000020801	Med31	0.419556	0.0290645	11.19	11.26	11.98	9.42	14.83	15.34	12.51	15.99
ENSMUSG00000053931	Cnn3	0.334246	0.0290962	246.44	220.6	265.07	251.17	304.82	286.36	334.19	313.45
ENSMUSG00000025157	Zdhhc16	0.392392	0.029168	12.75	14	14.36	14.72	15.35	18.9	19.96	19.34
ENSMUSG00000020009	Ifngr1	0.316521	0.0292034	232.06	238.06	209.7	216.83	279.82	262.81	305.69	268.74
ENSMUSG00000051721	Wdcp	0.351883	0.0292279	2.19	2.17	2.41	2.49	3.05	2.59	3.14	3.05
ENSMUSG00000025037	Maoa	0.284577	0.0293215	14.01	15.06	15.89	15.8	18.32	18.98	18.85	17.79
ENSMUSG00000045689	Pcdhb4	0.515663	0.0293215	5.15	4.24	5.69	6.45	7.57	7.62	8.51	6.82
ENSMUSG00000026922	Agpat2	-0.316246	0.029377	12.24	11.18	11.42	11.24	8.35	10.1	9.41	9.21
ENSMUSG00000042688	Mapk6	0.361805	0.02969	9.31	10.98	9.85	11.06	13.11	12.15	14.79	12.89
ENSMUSG00000034880	Mrpl34	0.351968	0.0297247	24.28	26.73	25.44	26.49	29.5	31.33	37.55	33.44
ENSMUSG00000041096	Tspyl2	-0.341066	0.0297247	14.39	12.66	13.11	13.58	12.01	9.87	9.97	10.66
ENSMUSG00000058761	Rnf169	-0.373151	0.0297247	5.82	6.5	5.47	5.33	4.97	4.07	4.24	4.57
ENSMUSG00000049184	Purg	0.435216	0.0297437	1.83	2.23	1.96	1.67	2.5	2.3	2.65	2.93
ENSMUSG00000044224	Dnajc21	0.486447	0.0298912	3.98	3.62	3.4	2.59	4.59	4.69	4.77	4.76
ENSMUSG00000037960	Card19	0.395191	0.0299024	19.96	17.49	20.7	18.23	21.47	26.96	27.54	24.72
ENSMUSG00000022199	Slc22a17	0.412737	0.0299423	11.82	13.26	16.02	15.09	17.65	17.82	19.89	19.02
ENSMUSG00000108591	Particl	-0.344882	0.030021	23.33	21.49	20.59	21.78	17.71	14.98	17.4	18.72
ENSMUSG00000023051	Tarbp2	0.391511	0.030046	4.87	4.11	4.19	4.9	6.76	5.4	5.91	5.64
ENSMUSG00000026034	Clk1	0.339457	0.0300586	43.52	39.34	41.65	38.76	53.48	49.13	46.88	57.51
ENSMUSG00000014907	Naf1	0.34681	0.0301259	2.63	2.3	2.36	2.67	3.37	2.92	2.98	3.4
ENSMUSG00000037017	Zscan21	0.337262	0.0301259	9.92	9.39	10.06	10.73	11.25	12.97	13.91	12.62
ENSMUSG00000022771	Ppil2	0.305967	0.0301749	15.53	14.86	15.12	17.01	19.85	18.7	20.6	18.13
ENSMUSG00000019916	P4ha1	0.388222	0.0303308	12.83	12.22	11.26	9.86	16.38	14.88	15.14	13.84
ENSMUSG00000042138	Msantd2	0.355778	0.0303308	9.16	7.73	7.48	8.65	9.56	10.7	11.1	10.82
ENSMUSG00000045435	Tmem60	0.389228	0.0303308	9.15	8.35	8.24	8.27	10.94	12.76	9.46	11.6
ENSMUSG00000071369	Map3k5	-0.308926	0.0303308	5.59	5.69	5.16	4.92	4.07	4.34	4.22	4.6
ENSMUSG00000027469	Tpx2	0.632063	0.0303999	2.77	1.91	2.9	1.8	3.51	3.23	3.85	3.65
ENSMUSG00000075590	Nrbp2	0.577505	0.0303999	4.17	2.91	4.36	3.94	5.18	6.96	5.12	5.6
ENSMUSG00000006289	Osgep	0.285914	0.0304157	9.5	10.39	9.85	10.9	12.42	12.84	12.39	11.85
ENSMUSG00000020167	Tcf3	0.354954	0.0304157	38.59	43.52	41.37	41.82	53.43	50.99	60.48	47.18
ENSMUSG00000024665	Fads2 ENSMUSG00000024665	0.483639	0.0304157	26.56	33.74	31.93	30.8	35.37	50.77	41.06	45.69
ENSMUSG00000036241	Ube2r2	0.304934	0.0304157	29.48	31.34	34.33	33.35	37.59	42.17	39.02	39.83
ENSMUSG00000007837	Prrg2	0.396404	0.0304319	20.43	16.48	18.16	20.34	22.4	23.41	27.6	25.79
ENSMUSG00000033014	Trim33	0.350197	0.0304319	1.97	2.22	2.47	1.98	2.61	2.79	2.81	2.76
ENSMUSG00000036968	Cnpy4	0.303908	0.0304319	13.72	12.24	11.86	13.7	16.42	16.06	15.19	15.82
ENSMUSG00000043015	Nemp2	0.36244	0.0304319	2.05	2.38	2.38	1.96	2.63	3.07	2.75	2.8
ENSMUSG00000050530	Fam171a1	-0.384385	0.0304648	158.84	148.25	169.54	178.55	130.25	131.94	133.6	106.95
ENSMUSG00000022594	Lynx1	-0.468169	0.0305185	2.4	2.12	3.19	2.68	1.93	1.86	1.88	1.76
ENSMUSG00000021559	Dapk1	-0.461268	0.0305219	3.65	5.05	4.03	3.74	2.94	2.88	2.71	3.37
ENSMUSG00000025158	Rfng	0.292561	0.0305219	13.99	12.19	12.74	13.73	16.02	16.94	15.5	15.96
ENSMUSG00000020781	Tsen54	0.351031	0.0305631	8.46	9.43	9.49	8.41	10.3	10.95	12.77	11.7
ENSMUSG00000026785	Pkn3	0.673745	0.0306406	8.86	6.43	8.34	6.77	11.62	16.67	11.04	9.74
ENSMUSG00000022770	Dlg1	0.287901	0.0306413	5.78	5.24	5.87	5.53	6.89	6.37	7.14	6.97
ENSMUSG00000038000	Acd	0.296284	0.0306413	9.49	10.71	10.47	10.13	11.62	13.26	12.85	12.38
ENSMUSG00000032440	Tgfbr2	-0.389847	0.0306447	85.6	67.73	88.95	85.72	64.39	57.63	64.9	62.28
ENSMUSG00000029669	Tspan12	0.396952	0.0306497	40.4	32.76	43.75	43.41	52.24	50.43	51.9	55.26
ENSMUSG00000086191	Zfp652os	-0.774838	0.0308278	6.26	5.88	5.45	4.93	2.06	3.75	3.86	3.87
ENSMUSG00000110206	Flt3l	0.442401	0.0308278	2.48	2.34	2.66	3.14	3.1	3.58	3.77	3.95
ENSMUSG00000030246	Ldhb	-0.35469	0.0308699	36.48	39.9	42.47	39.61	30.84	28.71	35.57	29.08
ENSMUSG00000018604	Tbx3	-0.930972	0.0308996	4.7	2.02	4.14	2.91	1.72	2.02	1.65	1.51
ENSMUSG00000007038	Neu1	-0.343241	0.0309123	59.01	48.29	54.38	52.48	44.03	40.12	45.39	39.16
ENSMUSG00000048572	Tmem252	-1.1491	0.0309123	9.2	10.83	5.73	5.16	3.74	5.06	2.81	2.29
ENSMUSG00000019782	Rwdd1	0.3461	0.0309358	32.87	27.66	33.34	31.08	39.05	44.01	37.89	37.77
ENSMUSG00000032562	Gnai2	0.324069	0.0309691	321.87	333.91	325.4	323.72	361.96	439.55	442.86	394.62
ENSMUSG00000064602	Snora41	1.11824	0.0309691	10.34	6.51	3.35	6.2	15.83	12.19	14.04	11.46
ENSMUSG00000041308	Sntb2	0.345385	0.0310383	13.51	10.82	11.66	11.28	14.66	16.17	14.85	14.23
ENSMUSG00000090174	Gm10612	-0.473406	0.0310472	3.17	2.73	3.85	2.95	2.09	2.52	2.05	2.45
ENSMUSG00000077565	Gm23201	-1.58145	0.0313674	7.93	13.53	8.96	11.09	3.13	8.74	2.05	2.37
ENSMUSG00000073771	Btbd19	-0.510871	0.0313731	3.98	3.06	3.91	4.37	2.63	2.85	3.02	2.23
ENSMUSG00000027429	Sec23b	-0.308328	0.0314092	13.56	15.84	13.24	15.05	11.48	11.38	11.69	11.92
ENSMUSG00000028597	Gpx7	0.447235	0.0314146	11.72	12.48	14.4	13.86	15.99	21.85	17.31	16.68
ENSMUSG00000002985	Apoe	-0.481103	0.0314581	931.34	873.9	801.59	946.12	740.04	677.08	651.62	498.05
ENSMUSG00000020069	Hnrnph3	0.351648	0.0314581	17.45	14.61	13.71	14.63	18.57	20.6	18.4	19.26
ENSMUSG00000020876	Snx11	0.35672	0.0314581	9.43	10.28	10.61	11.24	12.47	12.48	15.2	13.14
ENSMUSG00000025981	Coq10b	-0.3725	0.0314581	20.31	24.78	21.79	23.26	18.05	15.25	17.3	19.07
ENSMUSG00000029097	Trmt44	0.450475	0.0314581	1.67	1.43	1.92	1.93	2.7	2.32	2.27	2.17
ENSMUSG00000031922	Cep57	0.393758	0.0314581	5.56	5.56	6.64	5.72	7.15	7.17	7.54	9.05
ENSMUSG00000053436	Mapk14	0.377075	0.0314581	17.7	19.79	20.35	20.87	24.19	23.72	29.97	24.61
ENSMUSG00000027907	S100a11	0.367949	0.0314799	171.24	179.16	173.49	157.67	234.88	248.73	198.49	200.73
ENSMUSG00000036371	Serbp1	0.255554	0.0314799	9.25	8.95	8.97	8.43	10.67	10.54	10.42	10.85
ENSMUSG00000045954	Cavin2	0.386788	0.0314799	163.88	129.46	159.64	140.81	217.76	184.71	184.94	187.36
ENSMUSG00000029470	P2rx4	-0.340831	0.0315823	10.55	8.71	10.59	10.34	8.4	8.15	7.4	7.72
ENSMUSG00000037824	Tspan14	0.343024	0.0315823	145.44	154.25	158.46	176.28	182.02	196.26	211.53	214.66
ENSMUSG00000019889	Ptprk	0.267999	0.0316009	11.07	11.79	11.25	11.71	13.86	14.7	13.24	13.4
ENSMUSG00000038538	Ubn2	0.403053	0.031654	2.25	1.98	2.23	1.75	2.71	2.64	2.46	3.02
ENSMUSG00000058388	Phtf1	0.352274	0.0316717	4.28	4.33	4.86	4.86	6.12	6.07	6.16	5.08
ENSMUSG00000026421	Csrp1	0.377738	0.0317658	68.04	87.05	71.69	70.68	89.6	99.03	104.88	91.91
ENSMUSG00000025408	Ddit3	-0.512068	0.0317725	16.81	17.2	12.87	13.21	11.36	9.22	9.44	12.02
ENSMUSG00000029538	Srsf9	0.334218	0.0318389	66.59	60.18	66.3	70.04	86.78	82.61	89.09	73.6
ENSMUSG00000036845	Lin37	0.457033	0.0318389	10.92	10.02	9.71	13.48	13.87	17.17	14.37	14.86
ENSMUSG00000032423	Syncrip	0.353318	0.0318638	5.71	5.17	5.81	5.02	7.77	6.22	6.74	7.04
ENSMUSG00000031590	Frg1	0.325913	0.0320197	30.15	35.12	28.93	32.19	39.79	41.16	40.72	36.5
ENSMUSG00000036867	Smad6	-0.470461	0.0321244	18.86	22.6	17.8	19.55	16.4	11.47	14.92	14.34
ENSMUSG00000037475	Thoc2	0.570895	0.0321244	3	2.95	2.9	1.88	3.92	3.65	3.9	4.21
ENSMUSG00000038721	Hoxb7	-0.262083	0.0321244	21.23	19.94	21.37	22.55	17.93	17.7	17.72	17.54
ENSMUSG00000033439	Trmt13	0.390279	0.0321875	3.4	2.89	3.29	3.01	3.94	4.39	3.57	4.65
ENSMUSG00000042487	Leo1	0.486607	0.0324252	3.56	3.83	5.2	4.47	5.46	6.25	5.49	6.52
ENSMUSG00000110622	Iqcn	-0.845143	0.032454	10.49	7.18	13.17	8.38	3.75	5.35	5.92	6.72
ENSMUSG00000031880	Rrad	-0.703564	0.0325093	16.48	27.3	14.68	18.98	10.65	10.89	11	13.97
ENSMUSG00000023170	Gps2	0.304478	0.0325845	43.58	40.43	42.89	40.9	49.49	55.01	47.42	55.69
ENSMUSG00000027447	Cst3	-0.396924	0.0327219	315.32	232.21	266.4	272.84	212.35	221.63	199.59	188.5
ENSMUSG00000004931	Apba3	0.333919	0.0328599	10.78	10.48	10.52	10.37	13.1	12.79	15.42	12.04
ENSMUSG00000020423	Btg2	-0.578705	0.0328599	1057.57	961.51	949.45	1013.2	713.02	474.43	719.54	807.74
ENSMUSG00000034449	Dhrs11	0.401104	0.0328599	4.37	3.93	4.59	3.47	5.41	5.88	4.86	5.38
ENSMUSG00000003808	Farsa	0.331282	0.0328609	8.28	8.9	8.68	8.32	11.2	9.35	11.79	10.8
ENSMUSG00000021250	Fos	0.375175	0.0333606	3026.44	2918.36	3014.41	3226.14	3910.68	3403.77	3945.05	4628.57
ENSMUSG00000069208	Zfp825	0.450604	0.0333606	3.71	4.81	4.85	3.79	6.37	5.66	6.15	5.16
ENSMUSG00000020752	Recql5	0.308396	0.0335341	2.96	2.78	3.42	3.09	3.9	3.7	3.7	3.83
ENSMUSG00000025165	Sectm1a	-0.535331	0.0335357	34.89	35.08	43.46	43.57	29.92	31.89	25.74	21.39
ENSMUSG00000067194	Eif1ax	0.266849	0.0335442	11.09	12.18	12.24	11.97	14.43	14.51	14.64	13.53
ENSMUSG00000024299	Adamts10	0.362728	0.0337184	8.84	7.64	9.31	8.56	9.96	10.38	11.92	11.94
ENSMUSG00000033540	Idua	-0.321183	0.0337277	12.26	13.25	13.22	13.9	11.78	10.19	10.61	9.62
ENSMUSG00000049929	Lpar4	0.276939	0.0337504	2.98	3.03	3.17	3.07	3.95	3.43	3.84	3.64
ENSMUSG00000060475	Wtap	0.397207	0.0340489	7.73	6.67	7.15	5.8	10.09	8.49	8.62	8.71
ENSMUSG00000038535	Zfp280d	0.386543	0.0340908	1.86	2	1.99	1.57	2.39	2.35	2.23	2.71
ENSMUSG00000027330	Cdc25b	0.33762	0.034112	5.47	4.86	5.31	5.49	7.05	7.34	6.44	5.93
ENSMUSG00000041920	Slc16a6	-0.333497	0.0341376	2.44	2.61	2.36	2.22	2.06	1.74	2.04	1.81
ENSMUSG00000000486	Septin1	0.576058	0.0342525	1.74	1.95	2.41	2.66	2.62	3.3	3.51	3.54
ENSMUSG00000032507	Fbxl2	0.347717	0.0343145	4.69	4.62	4.62	5.68	5.99	6.68	5.85	6.37
ENSMUSG00000022707	Gbe1	0.361001	0.0344743	6.15	5.42	6.37	5.32	6.78	7.25	7.47	8.37
ENSMUSG00000025287	Acot9	0.285965	0.0344743	25.75	28.72	27.58	30.48	34.55	35.34	33.14	33.95
ENSMUSG00000020277	Pfkl	0.469276	0.0344762	26.06	22.86	22.98	22.18	35.79	34.59	35.81	25.16
ENSMUSG00000024911	Fibp	0.37353	0.0344762	14.29	15.17	16.61	16.67	21.12	22.05	21.06	17.24
ENSMUSG00000027722	Spata5	0.376091	0.0345793	4.77	5.58	4.27	4.75	5.94	5.79	6.83	6.52
ENSMUSG00000030647	Ndufc2	0.296019	0.0347224	348.56	327.78	330.84	315.05	392.03	441.09	373.67	418.76
ENSMUSG00000054693	Adam10	0.503824	0.0347224	51.84	39.82	54.34	44.52	65.52	55.13	76.7	72.87
ENSMUSG00000007655	Cav1	0.9355	0.0347472	46.92	20.21	43.11	30.99	58.98	77.44	68.32	54.32
ENSMUSG00000021036	Sptlc2	-0.258369	0.0347697	43.76	47.08	44.7	46	39.31	37.92	38.77	35.81
ENSMUSG00000031613	Hpgd	-0.838436	0.0347697	2.86	3.05	3.34	2.82	2.39	1.12	1.39	2.16
ENSMUSG00000028037	Ifi44	0.697429	0.0347753	2.7	2.86	2.83	2.77	2.9	5.38	4.95	5.42
ENSMUSG00000029916	Agk	0.271602	0.0347753	3.73	3.89	3.68	4.02	4.92	4.7	4.49	4.39
ENSMUSG00000102752	Gm7694	0.513106	0.0348957	2.13	1.74	2.62	1.92	3.16	2.62	3.36	2.78
ENSMUSG00000074340	Ovgp1	-0.519992	0.0349289	2.88	3.29	2.8	3.09	2.22	1.65	1.99	2.66
ENSMUSG00000010097	Nxf1	0.26176	0.0349501	28.26	26.78	30.35	28.56	33.14	34.34	34.98	34.05
ENSMUSG00000030980	Knop1	0.406528	0.0349501	9.56	11.06	8.4	8.17	13.11	11.59	12.73	11.58
ENSMUSG00000061411	Nol4l	0.432611	0.0349501	3.89	4.6	4.92	4.96	5.94	5.33	6.41	7.14
ENSMUSG00000042570	Mier2	-0.386183	0.0351303	3.86	4.15	4.98	4.01	3.04	3.07	3.21	3.66
ENSMUSG00000021904	Sema3g	-1.04487	0.0351639	7.4	2.78	5.37	4.32	1.9	2.93	1.87	2.53
ENSMUSG00000004071	Cdip1	0.251599	0.0352845	19.11	18.57	18.91	19.22	22.27	23.94	21.59	22.51
ENSMUSG00000032298	Neil1	0.436592	0.0352845	6.69	7.2	6.85	5.57	7.61	9.89	9.8	8.36
ENSMUSG00000040687	Madd	-0.344603	0.0353433	5.32	5.78	5.22	5.4	4.99	3.9	4.05	4.23
ENSMUSG00000022314	Rad21	0.352112	0.0354012	20.93	20.03	18.51	19.84	25.65	26.65	21.56	27.73
ENSMUSG00000032392	Parp16	-0.343006	0.0354742	7.6	7.03	7.22	8.66	5.5	6.53	5.93	6.06
ENSMUSG00000022610	Mapk12	-0.360813	0.0355161	56.47	42.96	50.59	54.95	38.8	41.46	39.95	38.59
ENSMUSG00000024269	Tpgs2	0.257869	0.0355699	3.16	2.94	3.03	3.11	3.71	3.69	3.44	3.8
ENSMUSG00000030556	Lrrc28	-0.30464	0.0356423	4.59	4.45	5.33	4.97	3.75	4.05	4.05	3.78
ENSMUSG00000029070	Mxra8	0.669812	0.0357006	86.99	65.44	111.17	94.37	109.61	133.74	163.41	159.69
ENSMUSG00000031626	Sorbs2	0.312355	0.0357006	6.42	6.12	6.68	5.57	8.06	7.75	7.07	7.87
ENSMUSG00000030352	Tspan9	0.426675	0.035736	46.14	36.27	46.32	44.4	53.56	51.87	67.05	60.31
ENSMUSG00000027035	Cers6	-0.570424	0.0358108	3.16	3.92	2.28	3.02	2.17	1.8	2.06	2.18
ENSMUSG00000032040	Dcps	0.341951	0.0359331	23.1	17.85	19.83	20.29	26.5	25.49	26.51	23.91
ENSMUSG00000025260	Hsd17b10	0.305618	0.0359359	34.37	36.54	36.86	41.6	47.79	48.13	44.21	44.19
ENSMUSG00000051154	Commd3	-0.269828	0.0359359	49.61	50.21	50.44	49.03	39.53	44.87	39.06	42.08
ENSMUSG00000086715	B230112J18Rik	1.07836	0.0359359	1	2.69	1.59	1.26	2.26	3.53	3.63	3.7
ENSMUSG00000086429	Gt(ROSA)26Sor	0.355178	0.0359381	19.43	17.63	15.84	17.54	20.29	21.59	23.09	25.19
ENSMUSG00000001424	Snd1	-0.350081	0.0359707	18.88	21.12	17.19	20.31	15.09	14.76	16.95	13.97
ENSMUSG00000019461	Plscr3	0.386425	0.0359707	32.31	32.65	39.61	37.15	39.71	50.16	47.91	47.49
ENSMUSG00000066233	Tmem42	0.572578	0.0359707	2.82	2.98	3.65	4.37	5.4	4.75	5.89	4.34
ENSMUSG00000092060	Bend4	0.348743	0.0359707	5.55	5.76	5.06	5.42	7.19	6.21	6.52	7.92
ENSMUSG00000008575	Nfib	0.740204	0.0359911	11.92	11.63	11.86	6.32	17.1	15.08	16.84	18.63
ENSMUSG00000005982	Naa60	0.287499	0.0361684	21.89	21.19	22.62	24.88	27.4	26.29	28.98	27.75
ENSMUSG00000006301	Tmbim1	-0.36797	0.0361684	22.17	21.09	23.96	24.3	19.67	18.42	18.01	15.04
ENSMUSG00000014767	Tbp	0.316356	0.0362068	3.97	4.11	3.88	4.62	5.09	5.08	4.83	5.63
ENSMUSG00000027247	Arhgap1	-0.325299	0.0362068	48.17	47.96	50.37	53.81	39.8	40.27	44.57	35.57
ENSMUSG00000027649	Ctnnbl1	0.270116	0.0362068	19.73	18.9	20.68	21.36	23.15	24.07	25.36	24.65
ENSMUSG00000000982	Ccl3	-0.862927	0.0363155	26.83	28.23	27.71	34.99	18.64	24.2	10.29	14.46
ENSMUSG00000020137	Thap2	0.251153	0.0363155	1.98	1.82	1.78	1.82	2.21	2.19	2.22	2.18
ENSMUSG00000037062	Sh3glb1	0.291948	0.0364439	38.52	34.97	35.27	32.93	44.56	43.71	40.05	45.06
ENSMUSG00000026185	Igfbp5	0.716158	0.036551	4.76	3.26	4.07	3.06	7.99	5.31	4.76	6.97
ENSMUSG00000023971	Rrp36	0.267623	0.0365684	18.41	18.7	19.2	18.76	20.71	22.83	24	22.95
ENSMUSG00000026655	Fam107b	-0.540711	0.0365684	14.18	17.85	18.84	18.73	13	14.72	10.1	10.32
ENSMUSG00000034807	Colgalt1	0.313998	0.0365684	27.95	24.39	27.78	30.66	34.95	33.05	35.55	33.77
ENSMUSG00000029330	Cds1	-0.498922	0.0366579	3	3.18	3.38	3.79	2.12	2.35	2.03	3.03
ENSMUSG00000026622	Nek2	0.474063	0.0367916	1.52	1.42	1.92	1.85	2.06	2.33	2.17	2.74
ENSMUSG00000038886	Man2a2	-0.294636	0.0367916	8.15	7.25	7.41	8.46	6.73	6.12	6.45	6.16
ENSMUSG00000022360	Atad2	0.672825	0.0367983	4.26	4.77	4.55	2.77	6.13	5.9	5.71	8.01
ENSMUSG00000022774	Ncbp2	0.38177	0.0367983	9.25	11.42	11.82	12	13.79	15.39	15.31	13.29
ENSMUSG00000040423	Rc3h1	0.275289	0.0367983	5.16	5.32	4.85	4.85	6	5.7	6.27	6.46
ENSMUSG00000047789	Slc38a9	0.304206	0.0367983	2.28	2.64	2.57	2.31	3.01	2.79	3.12	3.17
ENSMUSG00000057561	Eif1a	-0.365661	0.0367983	50.26	50.7	43.06	47.04	39.9	34.22	33.21	41.3
ENSMUSG00000044916	1700029I15Rik	-0.623908	0.0368138	2.83	4.35	2.84	3.08	2.17	2.61	1.72	1.96
ENSMUSG00000038593	Tctn1	-0.356558	0.0368247	5.71	5.96	5.57	6.87	4.71	4.3	4.54	5.27
ENSMUSG00000022559	Fbxl6	0.399004	0.0369315	12.74	15.68	15	16.3	19.4	20.58	21.78	16.98
ENSMUSG00000030122	Ptms	0.527936	0.0369315	17.92	16.22	22.86	20.34	24.2	34.78	25.1	27.65
ENSMUSG00000059810	Rgs3	0.328283	0.0369324	21.92	17.98	20.3	22.05	23.95	25.36	26.92	26.81
ENSMUSG00000073838	Tufm	0.291762	0.0369835	15.7	17.34	14.94	17.28	19.36	19.55	21.22	19.65
ENSMUSG00000022941	Ripply3	-0.370558	0.0369862	46.38	47.48	41.7	48.29	39.72	38.93	32.35	31.73
ENSMUSG00000053477	Tcf4	0.549827	0.0369862	14.69	14.63	15.19	9.5	19.16	18.24	19.17	21.26
ENSMUSG00000047446	Arl4a	0.477804	0.0369969	15.15	20.93	18.46	19.69	24.44	21.64	28.5	28.76
ENSMUSG00000025958	Creb1	0.280182	0.0370139	5.24	5.06	4.77	4.69	6.47	5.78	5.72	6.03
ENSMUSG00000031256	Cstf2	0.360723	0.0370139	4.83	4.95	6.1	4.94	6.41	6.16	6.88	7.21
ENSMUSG00000058070	Eml1	-0.591057	0.0370194	7.01	4.84	6.86	8.44	4.37	4.2	5.12	4.06
ENSMUSG00000019861	Gopc	0.331547	0.0370476	4.55	3.93	4.67	4.92	6.12	5.63	5.32	5.62
ENSMUSG00000021262	Evl	0.538689	0.0370476	8.78	8.54	9.63	8.44	9.29	15.06	13.65	14.21
ENSMUSG00000024168	Tmem204	-0.384485	0.0370476	188.37	153.68	177.14	180.82	137.54	119.08	154.71	126.02
ENSMUSG00000027777	Schip1	0.485185	0.0370476	2.03	1.6	1.85	1.31	2.42	2.15	2.4	2.42
ENSMUSG00000056820	Tsnax	0.284185	0.0370476	27.72	30.17	29.66	32.66	38.81	36.32	35.31	35.79
ENSMUSG00000096210	H1f0	0.546489	0.0371439	112.06	104.56	159.61	138.11	156.92	187.24	213.54	187.32
ENSMUSG00000022386	Trmu	0.348219	0.0371694	4.12	3.47	4.13	3.64	4.43	5.32	4.65	5.15
ENSMUSG00000029148	Nrbp1	0.255389	0.0371694	53.68	53.63	57.81	58.79	65.46	66.84	65.67	69.13
ENSMUSG00000027699	Ect2	0.445221	0.0373389	1.97	1.6	1.52	1.77	2.17	2.77	2.02	2.4
ENSMUSG00000030934	Oat	-0.324682	0.0373415	48.2	51.29	45.57	52.38	38.85	42.86	34.99	41.17
ENSMUSG00000039771	Polr2j	0.381344	0.0373415	24.18	28.85	26.63	22.34	33.31	34.69	29.09	35.54
ENSMUSG00000020677	Ddx52	0.287062	0.0374708	10.41	10.8	11.06	9.86	12.2	13.1	12.18	13.96
ENSMUSG00000030726	Pold3	0.297122	0.0374907	10.27	10.82	9.42	10.25	12.43	11.53	13.65	12.5
ENSMUSG00000025277	Abhd6	0.32089	0.0376354	12.71	14.47	14.09	14.84	18.35	18.79	17.36	15.64
ENSMUSG00000024856	Cdk2ap2	-0.371314	0.0377255	83.83	92.76	69.22	72.76	58.96	63.94	60.98	60.85
ENSMUSG00000028862	Map3k6	-0.376336	0.0377255	5.87	4.72	4.67	4.58	4.22	3.52	3.85	3.65
ENSMUSG00000042379	Esm1	-0.654817	0.0377255	9.28	7.41	10.15	6.04	4.4	5.58	4.5	6.21
ENSMUSG00000063179	Pstk	0.333707	0.0377255	4.65	4	4.92	4.56	5.72	5.85	5.14	6.12
ENSMUSG00000002210	Smg9 ENSMUSG00000002210	0.243897	0.0377635	7.91	8.18	7.69	8.39	9.49	9.72	9.59	9.28
ENSMUSG00000043165	Loricrin	0.512405	0.0377635	2.07	2.25	2.05	2.9	3.02	3.3	3.98	2.89
ENSMUSG00000038463	Olfml2b	0.79754	0.0378516	2.15	1.81	3.95	2.89	4.08	4.18	4.68	5.08
ENSMUSG00000022175	Lrp10	0.348761	0.0379443	59.58	58.38	59.67	62.18	68.76	82.53	86.87	68.85
ENSMUSG00000016257	Prelid3b	0.343251	0.0379542	22.22	27.29	27.77	27.09	31.92	31.09	33.35	35.7
ENSMUSG00000025225	Nfkb2	0.442757	0.0379542	32.61	44.92	31.17	32.45	44.65	50.55	48.61	46.09
ENSMUSG00000069516	Lyz2	-2.015	0.0379542	39.46	52.38	62.69	67.09	10.83	22.09	32.81	4.15
ENSMUSG00000000290	Itgb2	-0.887036	0.0380036	2.6	2.57	3.87	3.96	1.58	2.27	2.16	1.13
ENSMUSG00000023008	Fmnl3	0.333453	0.0380036	57.88	47.13	57.32	55.46	65.66	64.66	74.51	69.1
ENSMUSG00000027075	Slc43a1	-0.360295	0.0380036	3.11	3.47	3.04	3.31	2.65	2.84	2.46	2.16
ENSMUSG00000036053	Fmnl2	0.368426	0.0380036	2.65	2.65	3.17	2.86	3.44	3.72	4.2	3.29
ENSMUSG00000038252	Ncapd2	0.317785	0.0380391	7.72	8.49	8.65	9.05	10.12	9.67	10.89	11.62
ENSMUSG00000030287	Itpr2 ENSMUSG00000030287	0.345857	0.0381728	2.25	2.64	2.94	2.35	3.13	3.18	3.32	3.24
ENSMUSG00000031245	Hmgn5	0.605032	0.0381728	1.77	2.15	1.66	1.41	3.42	2.3	2.73	2.22
ENSMUSG00000024037	Wdr4	0.298648	0.0381911	4.08	3.87	4.48	4.06	4.7	4.99	5.55	5.05
ENSMUSG00000039578	Ccser1	0.415358	0.0381911	2.18	2.57	2.36	2.33	3.09	2.56	3.53	3.49
ENSMUSG00000047867	Gimap6	0.273473	0.0381932	156.48	154.36	160.42	167.73	175.9	197.25	202.64	197.31
ENSMUSG00000054226	Tprkb	-0.28528	0.0381932	4.33	4.46	4.33	4.02	3.56	3.84	3.42	3.26
ENSMUSG00000035764	Fbxo45	0.493688	0.0382192	7.65	9.15	10.45	8.97	12.18	10.26	14.02	14.72
ENSMUSG00000042677	Zc3h12a	-0.616457	0.0382192	16.9	20.93	15.15	15.62	12.52	8.09	11.04	13.55
ENSMUSG00000007833	Aldh16a1	0.259571	0.0382254	4.56	4.83	4.89	4.67	5.67	5.46	6.1	5.47
ENSMUSG00000033960	Jcad	0.480112	0.0382254	28.07	21.29	22.25	25.49	28.2	38.69	37.86	31.06
ENSMUSG00000090231	Cfb	-0.641841	0.0384106	3.62	6.63	3.71	4.12	2.81	2.76	2.81	2.84
ENSMUSG00000019194	Scn1b	0.328902	0.0386107	73.97	81.75	83.15	78.61	87.91	106.72	109.27	95.97
ENSMUSG00000026811	St6galnac6	-0.426196	0.0386223	9.89	10.37	9.59	10.02	7.71	5.82	7.88	8.55
ENSMUSG00000025487	Psmd13	0.305805	0.0386403	20.48	22.07	25.36	23.58	28.63	28.3	29.05	26.81
ENSMUSG00000025190	Got1	-0.398131	0.0386742	12.19	10.9	14.62	12.29	10.3	9.86	9.46	8.24
ENSMUSG00000033545	Znrf1	0.402063	0.0386742	22.53	19.96	23.67	24.53	25.1	29.24	33.14	32.73
ENSMUSG00000050310	Rictor ENSMUSG00000050310	0.336856	0.0386742	7.56	6.82	7.36	6.09	8.36	8.43	8.62	9.68
ENSMUSG00000025007	Aldh18a1	0.398743	0.0386814	4.99	5.74	4.72	5.2	5.9	7.6	7.59	6.24
ENSMUSG00000052428	Tmco1	0.238107	0.0387306	30.9	29.51	30.2	30.7	35.28	36.3	34.47	37.06
ENSMUSG00000070720	Tmem200b	-0.683361	0.0387306	9.18	6.06	5.98	9.56	4.69	5.81	4.5	3.9
ENSMUSG00000071632	2510002D24Rik	0.30549	0.0387306	11.86	12.98	13.73	11.09	15.62	15.31	14.77	15.48
ENSMUSG00000039167	Adgrl4	0.26584	0.0388198	147.22	133.17	146.72	131.92	170.02	163.31	174.34	163.82
ENSMUSG00000038301	Snx10	-0.389948	0.0389142	14.28	14.71	12.71	14.26	10.86	12.16	8.81	11.1
ENSMUSG00000028145	Them4	0.390764	0.0390065	2.93	2.24	2.93	2.69	3.12	3.68	3.75	3.55
ENSMUSG00000033278	Ptprm	0.422342	0.0390211	19.35	14.38	17.88	17.16	21.49	20.21	25.74	24.63
ENSMUSG00000029684	Wasl	0.234489	0.0390484	10.99	11.31	10.92	10.57	12.62	12.77	12.96	13.16
ENSMUSG00000040829	Zmynd15	0.396688	0.0390708	6.17	8	7.14	7.49	8.15	9.32	9.97	10.47
ENSMUSG00000024841	Eif1ad	0.325409	0.0391452	16.63	18.84	17.43	19.82	21.07	21.87	25.34	22.85
ENSMUSG00000000568	Hnrnpd	0.263763	0.0391494	22.85	20.52	23.32	22.32	26.82	27.39	25.36	27.22
ENSMUSG00000062210	Tnfaip8	-0.333849	0.0391494	4.56	5.26	4.58	4.59	3.84	3.5	3.49	4.26
ENSMUSG00000023087	Noct	0.561897	0.0391657	5.03	6.42	3.88	3.9	7.11	6.63	7.25	6.79
ENSMUSG00000048264	Dip2c	-0.293571	0.0392203	3.12	3.05	3.15	2.99	2.67	2.31	2.35	2.74
ENSMUSG00000066952	Myo1h	-0.274967	0.0393869	36.48	32.52	33.93	35.67	28.72	28.43	30.67	26.75
ENSMUSG00000054555	Adam12	0.586872	0.0393914	5.72	4.41	7.59	6.73	9.13	7.75	9.39	9.87
ENSMUSG00000027079	Clp1	-0.343008	0.0394026	17.77	16.5	19.17	17.07	13.59	12.09	14.65	15.4
ENSMUSG00000020994	Pnn	0.583092	0.0394075	8.74	7.58	7.1	5	10.77	9.76	9.59	11.75
ENSMUSG00000087354	4930404I05Rik	0.48559	0.0394075	3.36	4.04	2.6	2.9	4.43	4.37	4.13	4.92
ENSMUSG00000032290	Ptpn9	-0.272331	0.0394798	24.51	21.79	23.16	21.66	20.16	18.21	18.46	18.58
ENSMUSG00000003233	Dvl3	0.374244	0.039582	6.14	6.6	6.59	7.55	8.04	7.73	9.7	9.44
ENSMUSG00000050919	Znf366	0.869824	0.039582	8.62	7.29	7.81	3.66	12.55	10.53	12.05	12.58
ENSMUSG00000053907	Mat2a	-0.399269	0.0397227	116.3	112.8	114.04	114.74	94.46	69.32	88	98.47
ENSMUSG00000005803	Sqor	-0.307252	0.0397247	18.7	20.16	19.77	21.04	18.19	15.57	15.96	14.8
ENSMUSG00000024400	Wdr33	0.275604	0.0397247	12.63	11.98	13.07	12.75	14.78	14.07	16.13	16.14
ENSMUSG00000046191	Pcdhb20	0.350044	0.0399545	6.08	5.63	4.83	6.09	7.12	6.61	7.23	7.81
ENSMUSG00000055978	Fut2	-0.455365	0.0399545	2.87	2.81	2.17	2.23	2.14	1.62	1.82	1.75
ENSMUSG00000029580	Actb	0.278866	0.0401053	806.01	679.12	705.35	743.2	915.75	906.68	859.63	871.05
ENSMUSG00000048924	Ccdc125	0.399957	0.0401421	7.1	9.43	8.48	7.01	10.44	9.59	10.72	11.24
ENSMUSG00000041592	Sdk2	-0.305862	0.0401461	3.19	3.08	2.87	3.28	2.71	2.28	2.41	2.66
ENSMUSG00000045201	Lrrc3b	-0.776743	0.0401461	4.45	2.44	4.37	2.59	1.87	2.19	2.15	1.62
ENSMUSG00000074227	Spint2	-0.472232	0.0401461	19.79	25.54	17.34	20.57	17.14	15.53	13.29	13.76
ENSMUSG00000002428	Hltf	0.427605	0.0402689	4.17	3.85	3.75	2.95	4.66	4.45	5.2	5.39
ENSMUSG00000038173	Enpp6	0.766096	0.0403204	44.49	26.49	45.74	26.75	61.63	72.72	48.46	55.54
ENSMUSG00000022533	Atp13a3	-0.446328	0.0403929	6.32	5.32	6.55	4.65	4.42	4.31	3.61	4.32
ENSMUSG00000022475	Hdac7	0.292526	0.0404951	32.07	30.18	34.94	34.47	38.17	43	41.75	38.28
ENSMUSG00000078154	Gm12184	0.328825	0.0405489	8.77	7.66	8.2	8.42	9.48	9.53	11.51	11.1
ENSMUSG00000018765	Fxr2	0.277386	0.0405583	13.53	14.12	14.24	14.77	16.52	16	18.83	17.42
ENSMUSG00000025986	Slc39a10	0.457853	0.0405585	14.72	9.68	12.63	14.08	17.03	16.81	17.27	18.24
ENSMUSG00000039377	Hlx	0.583361	0.0405585	9.35	6.56	9.87	9.07	12	15.07	14.8	10.34
ENSMUSG00000039220	Ppp1r10	-0.46007	0.0407531	30.63	29.04	37.9	35.34	21.01	21.58	25.48	28.8
ENSMUSG00000000959	Oxa1l	0.26358	0.0408496	10.55	11.69	11.08	11.27	12.5	13.22	14.21	13.62
ENSMUSG00000042298	Ttc19	0.330526	0.0408496	5.88	6.65	5.73	5.68	6.9	7.39	7.29	8.56
ENSMUSG00000051730	Mettl5	0.368421	0.0408496	9.35	9.84	8.76	8.19	12.58	10.88	10.24	13.08
ENSMUSG00000028184	Adgrl2	0.37924	0.0409095	10.74	8.87	11.45	9.1	11.75	12.74	14.13	13.43
ENSMUSG00000028630	Dyrk2	0.296582	0.0409095	5.41	4.93	5.36	5.86	6.92	6.02	6.8	6.73
ENSMUSG00000043241	Upf2	0.580193	0.0409095	2.27	1.89	2.44	1.6	2.83	2.59	2.95	3.87
ENSMUSG00000052752	Traf7	0.259447	0.0409095	18.51	18.17	20.18	20.6	22.85	22.88	23.05	23.82
ENSMUSG00000026155	Smap1	0.380249	0.040917	12.81	9.91	12.19	10.84	14.46	16.46	13.22	15.3
ENSMUSG00000043079	Synpo	0.361535	0.0409278	6.95	6.27	7.14	5.58	7.46	8.95	8.63	8.21
ENSMUSG00000010362	Rdm1	-0.405968	0.0410719	15.58	16.64	12.92	14.58	11.06	11.53	12.93	9.61
ENSMUSG00000001964	Emd	-0.703704	0.0412162	13.45	18.17	15.02	13.32	8.58	10.72	6.28	12.03
ENSMUSG00000002603	Tgfb1	-0.341356	0.0412733	44.92	45.21	45.87	48.41	34.27	42.78	32.38	36.87
ENSMUSG00000020530	Ggnbp2	0.275861	0.0412733	20.28	19.26	20.37	19.33	21.87	24.22	23.83	26.18
ENSMUSG00000021594	Srd5a1	0.358485	0.0412733	1.83	1.85	1.76	2.31	2.61	2.44	2.29	2.55
ENSMUSG00000028059	Arhgef2	0.280336	0.0412733	10.57	10.04	11.17	10.51	12.25	13.9	11.95	13.32
ENSMUSG00000041890	Git2	0.257953	0.0412733	8.17	8.24	8.67	7.76	9.76	9.26	9.9	10.35
ENSMUSG00000044468	Tent5c	-1.00877	0.0412733	4.11	7.21	3.38	3.15	2.23	1.48	1.97	2.96
ENSMUSG00000057329	Bcl2	0.501511	0.0412733	8.5	9.2	7.71	6.36	10.01	9.65	12.88	12.38
ENSMUSG00000075284	Wipf1	0.339042	0.0412733	10.51	10	10	10.84	11.77	12.86	12.48	15.44
ENSMUSG00000011256	Adam19	0.893049	0.0412774	4.11	2.79	6.75	5.56	6.72	8.78	9.2	9.43
ENSMUSG00000017188	Coa3	0.312663	0.0412774	58.82	57	63.29	62.21	67.7	85.1	74.38	73.3
ENSMUSG00000047281	Sfn	-0.338496	0.0412774	4.7	5.21	4.46	4.8	3.43	4.14	3.48	4.15
ENSMUSG00000004633	Chn2	-0.343719	0.0413705	15.88	16.47	15.05	18.91	13.33	11.57	13.34	13.95
ENSMUSG00000023015	Racgap1	0.643345	0.0413705	1.93	1.87	2.97	2.44	2.82	3.54	3.45	4.52
ENSMUSG00000042659	Arrdc4	0.695869	0.0413722	30.1	49.38	26.89	30.5	49.72	47.04	52.38	68.51
ENSMUSG00000009566	Fpgs	-0.383686	0.041379	11.12	12.29	12.25	11.14	10.25	8.53	7.52	9.79
ENSMUSG00000042207	Kdm5b	0.270896	0.0414019	5.26	5.37	5.84	5.24	6.7	6.02	6.64	6.84
ENSMUSG00000021893	Capn7	0.329282	0.041415	11.09	9.25	10.71	9.27	14.01	12.12	12.21	12.24
ENSMUSG00000049327	Kmt5a	0.260499	0.0415666	7.46	8.26	7.81	7.53	9.64	8.71	9.67	9.19
ENSMUSG00000070031	Sp140	0.356012	0.0415666	4.5	5.31	4.82	4.36	5.89	6.69	6.44	5.31
ENSMUSG00000015619	Gata3	-0.73285	0.0417482	3.69	7.47	5.55	7.21	3.81	3.41	3.1	3.59
ENSMUSG00000032498	Mlh1	0.283074	0.0417931	3.78	4.41	3.92	4.2	4.87	4.64	5.2	5.12
ENSMUSG00000028676	Srsf10	0.273179	0.0418164	12.97	13.82	12.38	12.43	16.95	14.74	15.45	15.24
ENSMUSG00000030782	Tgfb1i1	0.573255	0.0418164	6.77	4.63	6.81	5.74	9.16	10.68	8.87	6.92
ENSMUSG00000034744	Nagk	-0.373587	0.0418164	17.36	15.84	15.14	17.68	13.37	14.84	11.46	11.49
ENSMUSG00000038080	Kdm1b	0.308417	0.0418164	5.5	4.55	4.95	5.16	6.23	6.16	5.76	6.8
ENSMUSG00000039219	Arid4b	0.382132	0.0418164	2.2	2.23	2.1	1.72	2.6	2.51	2.56	3.06
ENSMUSG00000048142	Nat8l	-0.496017	0.0418164	6.67	6.66	7.43	7.01	6.03	3.69	5.31	4.95
ENSMUSG00000054150	Syne3	0.488735	0.0418164	2.32	2.22	2.73	2.22	2.88	2.77	3.93	3.86
ENSMUSG00000025279	Dnase1l3	-0.578262	0.0418412	88.65	78.97	82.4	88.58	67.81	72.83	44.48	46.81
ENSMUSG00000027361	Gabpb1	0.246864	0.0418897	13.59	12.78	12.31	12.8	15.29	14.71	15.04	16.04
ENSMUSG00000104960	Snhg8	-0.323124	0.0419187	29.79	27.38	23.28	26.2	20.98	20.56	20.57	22.89
ENSMUSG00000073002	Vamp5	0.364842	0.0419746	42.82	51.38	41.48	41.15	50.61	62.31	60.13	54.46
ENSMUSG00000018750	Zbtb4	-0.291362	0.0419815	5.19	5.11	5.16	4.93	3.98	4.75	3.89	4.09
ENSMUSG00000032089	Il10ra	-1.31292	0.0419815	9.17	4.36	10.71	10.22	4.65	4.83	2.81	1.82
ENSMUSG00000040663	Clcf1	-0.347472	0.0419815	7.71	8.49	9.41	7.51	6.7	5.84	7.06	6.39
ENSMUSG00000031591	Asah1	-0.324602	0.0420163	78.5	73.33	73.33	85.45	69.63	56.93	58.5	63.24
ENSMUSG00000068882	Ssb	0.508837	0.0420163	35.85	34.3	31.29	24.01	44.14	43.77	37.73	51.95
ENSMUSG00000039217	Il18	-0.798693	0.0420308	2.89	3.4	2.85	2.13	1.86	1.76	1.99	1
ENSMUSG00000004565	Pnpla6	0.323431	0.0420512	6.83	5.68	6.42	6.64	7.46	7.99	8.95	7.6
ENSMUSG00000020598	Nrcam	-0.495306	0.0420512	19.66	15.1	20.44	23	14.76	15.64	12.51	12.24
ENSMUSG00000030816	Rnf40	0.297737	0.0420512	16.03	16.31	18.19	17.98	20.99	19.89	23.31	20.06
ENSMUSG00000024663	Rab3il1	0.26973	0.0421391	57.28	61.45	62.11	65.86	69.65	75.17	78.75	73.77
ENSMUSG00000028161	Ppp3ca	0.342823	0.0421923	12.11	11.49	13.39	9.94	14.18	14.79	15.24	14.99
ENSMUSG00000038587	Akap12	-1.03107	0.0421923	66.47	75.65	81.75	56.79	39.46	17.53	37.93	51.02
ENSMUSG00000030826	Bcat2	-0.340714	0.0422315	15.52	14.84	14.53	14.61	10.28	11.53	13.85	11.58
ENSMUSG00000037606	Osbpl5	-0.416219	0.0422315	5.84	5.53	5.99	7.14	5.24	3.82	4.64	4.69
ENSMUSG00000099632	2900093K20Rik	0.759743	0.0422522	2.9	3.14	4.75	5.84	5.9	7.77	6.66	6.8
ENSMUSG00000028776	Tinagl1	-0.595554	0.0423362	85.72	97.47	86.22	81.62	75.9	42.13	66.21	53.27
ENSMUSG00000030495	Slc7a10	-0.509335	0.0423517	2.56	2.82	2.99	3	1.93	2.28	2.39	1.5
ENSMUSG00000038517	Tbkbp1	-0.293192	0.0423517	12.16	14.24	13.64	14.18	10.24	11.15	10.98	11.85
ENSMUSG00000024517	Grp	-1.28458	0.0424442	7.31	2.83	2.76	3.64	2.79	1.09	1.26	1.54
ENSMUSG00000030779	Rbbp6	0.266059	0.0424462	4.74	4.97	4.77	4.24	5.59	5.44	5.61	5.84
ENSMUSG00000025902	Sox17	0.463229	0.0424959	25.51	17.65	22.71	20.64	25.89	30.85	34.31	27.82
ENSMUSG00000053846	Lipg	-0.652602	0.0424959	211.89	271.21	150.74	164.08	137.79	136.31	102.89	120.44
ENSMUSG00000055866	Per2	0.575351	0.0425936	5.05	4	3.91	3.28	4.75	5.74	6.27	7.47
ENSMUSG00000024645	Timm21	0.321063	0.0426146	24.6	28.04	23.13	24.53	34.08	30.19	28.41	32.61
ENSMUSG00000086859	Snhg20	0.473145	0.0426146	2.59	3.22	2.76	3.93	3.94	4.02	4.61	4.6
ENSMUSG00000025066	Sfr1	0.289985	0.0426886	52.22	64.09	56.43	57.91	71.07	73.2	66.66	70.47
ENSMUSG00000001774	Chordc1	0.304137	0.0427791	8.11	8.65	7.37	7.71	10.38	9.2	9.16	10.59
ENSMUSG00000037921	Ddx60	0.360604	0.0428252	1.98	1.98	2.11	1.66	2.23	2.48	2.41	2.8
ENSMUSG00000020883	Fbxl20	0.254605	0.042986	3.97	3.66	4.09	4.07	4.48	4.7	4.72	4.93
ENSMUSG00000012296	Tjap1	0.370737	0.0429951	5.06	6.26	5.58	6.63	7.02	7.68	7.19	8.45
ENSMUSG00000064917	Gm22574	1.6584	0.0430167	4.43	2.62	1	2.76	12.57	4.28	10.3	5.74
ENSMUSG00000000317	Bcl6b	0.618376	0.0430233	26.48	24.89	38.44	33.62	34.97	50.81	53.83	49.46
ENSMUSG00000038079	Tmem237	0.337032	0.043037	6.98	7.78	9.05	8.32	9.75	9.47	10.83	10.41
ENSMUSG00000021668	Polk	-0.432018	0.0431236	5.61	5.57	6.17	4.34	3.56	4.01	3.88	4.56
ENSMUSG00000023883	Phf10	0.322133	0.0431236	7.32	7.83	7.39	7.82	8.35	9.02	10.7	10.04
ENSMUSG00000025917	Cops5	0.278861	0.0431236	16.95	15.93	17.59	17.83	21.3	21.57	21.39	18.67
ENSMUSG00000039137	Whrn	-0.400433	0.0431236	2.06	2.65	2.07	2.02	1.89	1.67	1.48	1.61
ENSMUSG00000049658	Bdp1	0.412504	0.0431696	2.23	1.93	1.93	1.49	2.6	2.48	2.4	2.51
ENSMUSG00000024042	Sik1	-0.807167	0.0433229	57.31	86.35	51.84	53.52	36.67	23.17	36.5	47.23
ENSMUSG00000050721	Plekho2	0.364257	0.0433229	41.31	50.48	37.82	42.18	52.63	50.75	60.02	56.97
ENSMUSG00000008682	Rpl10	-0.36449	0.043457	116.89	124.58	110.21	118.73	90.06	110.73	83.84	82.96
ENSMUSG00000023110	Prmt5	0.352156	0.043457	7.66	9.03	9.11	10.63	11.51	11.51	11.28	11.9
ENSMUSG00000028821	Syf2	0.240076	0.043457	57.94	55.22	55.78	57.04	64.07	66.84	71.09	65.06
ENSMUSG00000034255	Arhgap27	0.595058	0.0435243	16.16	11.81	19.43	17.82	19.74	22.94	27.9	27.23
ENSMUSG00000032567	Aste1	0.293506	0.0435962	4.43	4.09	3.57	4.08	5.17	4.73	4.88	4.99
ENSMUSG00000028684	Urod	0.295372	0.0436315	17.74	19.38	20.16	19.89	24.83	23.64	25.21	21.13
ENSMUSG00000033389	Arhgap44	-0.502471	0.0436315	3.53	3.83	3.23	3.99	1.95	2.56	3.14	2.76
ENSMUSG00000102748	Pcdhgb2	-0.31661	0.0436315	7.48	6.39	6.61	8.1	5.81	5.78	5.49	5.77
ENSMUSG00000028136	Snx27	0.291339	0.0436378	5.69	5.74	5.84	5.14	6.16	7.3	7.17	6.82
ENSMUSG00000058900	Rsl1	-0.313822	0.0439611	3.82	4.12	4.4	3.87	3.39	3.23	2.88	3.56
ENSMUSG00000031886	Ces2e	-0.634309	0.0441357	41.08	28.59	38.94	42.58	21.4	18.85	26.21	31.73
ENSMUSG00000020432	Tcn2	-0.308821	0.0442368	775.78	887.48	927.69	899.98	717.8	747.14	721.53	630.98
ENSMUSG00000078607	1810010H24Rik	0.498262	0.0443429	2.19	2.84	3.23	2.6	3.55	3.69	3.37	4.71
ENSMUSG00000043953	Ccrl2	-0.547369	0.0443852	6.08	4.32	4.55	4.07	3.5	3.25	2.52	3.72
ENSMUSG00000033068	Entpd6	-0.32551	0.0444842	4.98	6.13	5.85	6	4.7	4.93	4.14	4.53
ENSMUSG00000079427	Mthfsl	0.403768	0.0446074	3.34	2.75	3.41	3.59	5.15	4.08	4.15	3.95
ENSMUSG00000035493	Tgfbi	1.03948	0.0448089	62.35	153.03	63.03	50.71	143.73	166.86	163.42	138.9
ENSMUSG00000030870	Ubfd1	0.274145	0.0448375	8.1	7.9	9.16	8.44	10.82	9.57	10.32	9.9
ENSMUSG00000000374	Trappc10	-0.339668	0.0450874	6.04	6.08	4.95	5.57	4.67	4.65	3.91	4.65
ENSMUSG00000020381	Mrnip	0.44417	0.0451321	7.68	6.73	6.04	6.83	8.68	9.69	7.68	11.31
ENSMUSG00000024146	Cript	0.281912	0.0451321	39.75	40.64	40.07	43.6	49.79	55.48	48.7	45.84
ENSMUSG00000079184	Mphosph8	0.643518	0.0451321	3.35	3.11	3.61	1.99	5.28	4.53	3.85	4.84
ENSMUSG00000024273	2700062C07Rik	-0.481982	0.0451754	9.84	11.31	14.2	13.09	8.16	7.25	9.32	9.86
ENSMUSG00000047910	Pcdhb16	0.444866	0.0451754	2.69	2.19	2.12	1.77	3.34	2.79	2.77	2.94
ENSMUSG00000030878	Cdr2	0.396439	0.04518	1.67	2.07	1.79	2.09	2.37	2.63	2.87	2.17
ENSMUSG00000063888	Rpl7l1	0.271149	0.04518	38.98	39.9	39.89	38.71	48.02	48.03	51.79	42.64
ENSMUSG00000020785	Camkk1	-0.642795	0.0451893	2.7	3.07	2.22	2.76	1.69	2.45	1.6	1.29
ENSMUSG00000027635	Dsn1	0.363684	0.0451893	3.65	3.6	4.41	3.72	4.29	5.61	4.98	4.93
ENSMUSG00000034792	Gna15	0.80301	0.0453768	2.32	1.18	1.46	1.69	2.18	2.52	2.87	3.97
ENSMUSG00000037730	Mynn	0.358226	0.0453768	6.18	7.57	7.16	7.34	9.38	8.23	8.3	10.36
ENSMUSG00000020310	Madcam1	-3.31313	0.045458	20.65	663.26	103.56	28.58	12.61	7.89	4.47	9.34
ENSMUSG00000053062	Jam2	-0.684843	0.045458	14.76	13.65	13.08	9.77	8.14	11.08	7.32	5.84
ENSMUSG00000025759	Mfsd8	0.337625	0.0454911	2.8	2.31	2.5	3.1	3.37	3.33	3.39	3.36
ENSMUSG00000026156	B3gat2 ENSMUSG00000026156	0.288215	0.0454911	3.12	2.66	3.07	2.76	3.64	3.62	3.26	3.64
ENSMUSG00000021497	Txndc15	0.279575	0.0455315	18.35	18.06	20.3	18.23	21.45	24.39	23.87	21.32
ENSMUSG00000024487	Yipf5	0.235764	0.0455315	29.37	32.11	30.34	30.45	35.02	35.4	35.85	37.69
ENSMUSG00000029911	Ssbp1	0.311701	0.0455315	5.16	5.8	5.6	5.67	6.8	6.76	6.21	7.9
ENSMUSG00000036606	Plxnb2	-0.345709	0.0455315	27.49	32.95	24.61	26.67	23.53	21.55	21.73	20.69
ENSMUSG00000037405	Icam1	-0.554741	0.0455315	149.79	237.89	139.75	153.01	122.92	105.82	107.03	117.56
ENSMUSG00000042742	Bmt2	0.405234	0.0455315	4.88	5.18	5.34	5.31	7.83	5.93	5.95	7.98
ENSMUSG00000058997	Vwa8	-0.361235	0.0455315	6.1	5.2	5.9	5.37	4.91	3.71	4.68	4.33
ENSMUSG00000068335	Dok1	-0.32668	0.0455315	11.14	11.13	11.04	12.17	8.15	8.32	10.27	9.67
ENSMUSG00000086593	Gm16548	-0.406164	0.0455315	136.42	154.94	156.06	136.34	137.1	106.86	96.63	103.02
ENSMUSG00000089682	Bcl2l2	0.374781	0.0455315	6.12	6.85	6.81	7.12	7.25	10.11	8.71	9
ENSMUSG00000068922	Msto1	0.283739	0.0455852	5.36	4.73	5.02	5.68	6.42	6.4	6.56	5.89
ENSMUSG00000027881	Prpf38b	0.616406	0.0455908	8.69	8.55	7.47	4.76	11.13	11.61	10.22	11.05
ENSMUSG00000086247	Gm15787	0.303659	0.0455908	2.49	2.48	2.78	2.59	3.36	3.04	2.87	3.52
ENSMUSG00000031352	Hccs	0.357925	0.0455942	7.43	6.98	7.47	7.92	8.35	9.02	9.64	11.4
ENSMUSG00000090935	Synj2bp	0.328474	0.0455942	9.01	8.71	10.48	8.46	11.92	11.09	10.46	12.51
ENSMUSG00000038046	Mrm3	0.353306	0.0456442	4.4	4.66	4.48	4.68	5.24	6.65	6.43	5.11
ENSMUSG00000008384	Sertad1	-0.349155	0.045709	187.84	159.14	175.93	174.24	121.77	125.84	144.88	156.77
ENSMUSG00000034484	Snx2	-0.356661	0.045709	265.2	236.99	247.17	265.88	190.25	233.47	202.3	170.99
ENSMUSG00000026626	Ppp2r5a	0.287931	0.0457832	34.97	32.97	34.43	35.76	41.07	37.58	45.89	44.53
ENSMUSG00000010751	Tnfrsf22	0.45287	0.0458654	4.51	5.98	4.02	5.51	6.06	7.3	6.82	6.95
ENSMUSG00000020023	Tmcc3	-0.428681	0.0458965	42.04	47.43	44.07	38.33	38.23	25.98	33.49	30.85
ENSMUSG00000032740	Ccdc88a	0.386919	0.0458965	1.81	2.1	1.63	1.59	2.12	2.47	2.14	2.57
ENSMUSG00000034906	Ncaph	0.405967	0.0458965	2.87	2.39	3.48	2.54	3.55	3.73	3.6	3.92
ENSMUSG00000035958	Tdp2	0.307116	0.0458992	10.18	9.56	10.3	10.11	13.1	11.22	11.54	14
ENSMUSG00000042111	Ccdc115	0.334033	0.0458992	12.3	11.7	11.26	12.38	16.29	16.29	15.1	12.64
ENSMUSG00000062963	Ufc1	0.265192	0.0458992	24.66	26.94	23.83	26.82	28.54	31.67	31.58	31.03
ENSMUSG00000032558	Nphp3	0.306009	0.0460361	1.81	2.24	1.92	1.97	2.26	2.63	2.46	2.45
ENSMUSG00000006522	Itih3	-1.50682	0.0460684	7.79	22.81	7.03	7.28	3.83	6.35	2.73	2.1
ENSMUSG00000022564	Grina	-0.256716	0.0460684	106.05	101.39	96.62	104.65	90.28	88.83	79.51	83.68
ENSMUSG00000078653	Cntd1	0.254997	0.0460684	18.35	17.36	18.61	16.6	21.32	21.7	19.76	21.83
ENSMUSG00000031371	Haus7	0.355388	0.0461232	13.69	11.73	12.24	13.34	18.17	16.74	16.88	13.68
ENSMUSG00000014164	Klhl3	0.357542	0.0462319	3.39	2.83	3.52	3.25	4.79	4.14	3.71	4.02
ENSMUSG00000090698	Apold1	-0.443515	0.0462628	181.66	173.49	167.54	172.25	168.17	120.4	121.34	108.24
ENSMUSG00000027366	Sppl2a	0.338627	0.0463988	14.13	12.5	12.53	12.5	17.62	15.91	13.98	18.05
ENSMUSG00000045934	Mtmr11	0.51492	0.0464184	14.72	12.86	16.53	17.46	20.44	28.45	21.58	18.15
ENSMUSG00000076432	Ywhaq	0.275077	0.0464184	74.88	66.9	80.81	75.99	95.13	88.17	89.64	87.72
ENSMUSG00000031504	Rab20	-0.569553	0.0464733	31.01	52.57	29.67	33.93	24.27	23.56	24.85	23.81
ENSMUSG00000076609	Igkc	-4.75008	0.0464872	885.17	167.84	863.36	1397.45	5.15	12.56	8.78	601.86
ENSMUSG00000040446	Rprd1a	0.296846	0.046558	4.49	3.92	4.56	4.36	5.47	5.52	4.73	5.58
ENSMUSG00000032431	Crtap	-0.314642	0.0465702	45.51	48.3	45.12	48.95	38.16	42.8	37.82	32.85
ENSMUSG00000035621	Midn	-0.296955	0.0465702	5.47	4.94	4.8	5.48	4.09	3.91	4.16	4.69
ENSMUSG00000033166	Dis3	0.32093	0.0466147	5.1	6.34	6.33	6.09	7.23	7.66	6.91	7.93
ENSMUSG00000018507	Trpv2	-0.416667	0.0466317	3.39	4.02	4.15	3.79	3.44	3.04	2.4	2.69
ENSMUSG00000022421	Nptxr	-0.417879	0.0468088	2.62	2.58	3.08	3.03	2.15	2.38	1.69	2.29
ENSMUSG00000023009	Nckap5l	0.490609	0.0468088	4.12	4.09	3.86	4.14	4.4	5.46	5.84	7.48
ENSMUSG00000038398	Upf3a	0.329532	0.0468948	7.19	7.51	8.12	7.08	8.27	9.81	10.66	8.95
ENSMUSG00000059970	Hspa2	-0.395695	0.046989	17.15	14.65	14.15	15.76	12.44	9.82	13.72	11.16
ENSMUSG00000079037	Prnp	1.09317	0.046989	5.67	4.04	9.05	6.27	7.87	12.93	21.96	12.05
ENSMUSG00000041417	Pik3r1	0.286454	0.0470231	9.53	8.72	9.17	7.81	10.27	11.02	10.38	11.21
ENSMUSG00000004268	Emg1	0.287764	0.0470671	14.81	17.34	16.4	14.09	18.75	19.68	18.63	19.17
ENSMUSG00000006315	Tmem147	0.281755	0.0470962	42.45	50.72	47.8	49.3	56.07	61.46	58.67	54.81
ENSMUSG00000020846	Rflnb	1.14681	0.0470962	20.83	6.81	13.3	14.38	20.99	22.32	39.3	35.42
ENSMUSG00000022150	Dab2	-0.322456	0.0470962	90.65	80.39	104.18	96.68	77.86	68.74	75.33	74.46
ENSMUSG00000032952	Ap4b1	0.248933	0.0470962	1.94	1.88	1.93	2	2.32	2.13	2.3	2.47
ENSMUSG00000026571	Dcaf6	0.254814	0.0471358	3.65	3.44	3.52	3.25	4.08	4.46	4.02	3.98
ENSMUSG00000076934	Iglv1	-1.32261	0.0471952	4.02	3.85	1.45	5.46	1	1.25	2.07	1.21
ENSMUSG00000039943	Plcb4	0.934495	0.0472384	3.69	4.64	4.4	1.83	7.59	5.3	6.57	6.96
ENSMUSG00000041921	Metap1d	0.368499	0.0473245	7.6	7.82	6.93	8.93	9.45	9.2	10.01	11.74
ENSMUSG00000004934	Pias4	0.314737	0.0473383	6.76	7.88	6.73	7.79	8.13	9.02	9.8	9.3
ENSMUSG00000029208	Guf1	0.285661	0.0474396	6.72	6.79	6.38	6.77	8.05	8.33	7.21	9
ENSMUSG00000051234	Rnf7	0.226563	0.0474396	77.46	80.11	80.61	81.76	93.7	97.73	89.78	93.23
ENSMUSG00000090019	Gimap1	0.278965	0.0474396	25.95	28.37	27.33	27.07	33.15	36.94	31.74	30.37
ENSMUSG00000024910	Ctsw	0.506441	0.0474785	1.88	2.22	2.08	1.73	2.08	3.24	2.89	3.14
ENSMUSG00000028826	Maco1	0.293792	0.0475724	9.08	8	8.07	8.51	10.94	9.56	9.6	11.22
ENSMUSG00000034168	Irf2bpl	0.463448	0.0475835	21.1	16.48	19.63	20.74	20.63	29.14	29.71	28.65
ENSMUSG00000022856	Tmem41a	0.431239	0.0480223	11.17	11.14	15.5	13.82	18	19.14	16.64	15.37
ENSMUSG00000026436	Elk4	0.245075	0.0480223	11.28	11.14	10.9	10.56	13.18	13.83	12.07	12.97
ENSMUSG00000090394	4930523C07Rik	0.254721	0.0480223	5.24	4.59	4.75	4.95	6.07	5.49	5.76	5.97
ENSMUSG00000020180	Snrpd3 ENSMUSG00000020180	0.281739	0.0481201	14.57	15.53	13.74	13.93	15.75	17.93	17.74	18.88
ENSMUSG00000030357	Fkbp4	0.262609	0.0481373	22.53	20.82	23.85	24.28	28.38	27.29	27.96	25.98
ENSMUSG00000020674	Pxdn	0.573328	0.0481711	31.71	38.43	49.93	42.88	55.67	48.49	75.73	62.56
ENSMUSG00000029415	Sdad1	0.291149	0.0481805	3.92	4.27	4.29	3.85	5.04	4.42	5.2	5.35
ENSMUSG00000069919	Hba-a1	-1.78474	0.0481848	13.21	36.42	39.51	29.94	6.68	23.55	5.58	4.6
ENSMUSG00000039270	Megf9	-0.680985	0.048252	4.27	2.39	4.12	3.83	2.71	2.02	1.81	2.46
ENSMUSG00000018931	Natd1	-0.353573	0.0483455	9.34	11.96	10.91	11.9	8.6	8.02	9.68	8.15
ENSMUSG00000024965	Fermt3	-0.766483	0.0483455	4	4.02	6.79	4.2	2.95	3.64	2.67	1.91
ENSMUSG00000027854	Sike1	0.271203	0.0483455	5.18	5.45	5.78	6.15	6.55	7.09	6.52	7.03
ENSMUSG00000047945	Marcksl1	-0.304522	0.0483741	548.31	691.22	618.99	644.41	509.65	543.26	482.73	486.21
ENSMUSG00000030282	Cmas	0.253864	0.0484255	9.16	9.48	10.04	9.34	11.52	10.47	12.11	11.27
ENSMUSG00000032908	Sgpp2	-1.45944	0.0484255	24.64	23.23	36.68	28.7	16.6	18.27	8.62	4.03
ENSMUSG00000034786	Gpsm3	-0.392233	0.0484255	12.59	14.83	13.63	14.53	12.24	11.74	8.96	9.68
ENSMUSG00000001583	Tnk1	0.429146	0.0484595	2.28	2.28	3.1	2.86	3.12	3.74	3.91	3.32
ENSMUSG00000029670	Ing3	0.338328	0.0484595	6.1	5.53	5.7	6.85	6.94	7.51	7.43	8.69
ENSMUSG00000022844	Pdia5	-0.515382	0.0485059	12.14	17.12	11	13.73	8.33	10.42	8.15	10.63
ENSMUSG00000002949	Timm44	0.261695	0.0485417	10.83	9.87	9.12	9.3	11.94	11.81	11.52	11.53
ENSMUSG00000002625	Akap8l	0.228949	0.0486101	48.7	49.15	48.28	50.07	54.98	55.7	59.81	59.6
ENSMUSG00000053483	Usp21	0.282606	0.0486101	12.04	13.35	13.61	15.08	15.88	16.3	16.92	16.49
ENSMUSG00000099843	Gm7160	0.625569	0.0486101	4.41	3.02	2.44	2.75	4.07	5.24	5.56	4.27
ENSMUSG00000003581	Rnf215	0.258574	0.0486312	32.03	28.47	29.34	32.61	37.88	34.63	36.55	37.27
ENSMUSG00000097346	Rps18-ps4	0.553815	0.0486332	2.25	1.95	1.83	2.38	3.18	4.07	2.34	2.93
ENSMUSG00000026806	Ddx31	0.372712	0.0486819	3.37	4.14	3.64	4.09	4.32	4.58	5.25	5.62
ENSMUSG00000029177	Cenpa	0.470695	0.0486819	2.6	2.71	3.06	3.07	3.97	3.89	3.13	5.05
ENSMUSG00000024413	Npc1	0.264877	0.048688	3.53	3.22	3.37	3.65	4.27	3.86	4	4.42
ENSMUSG00000034621	Gpatch8	0.3777	0.048688	6.51	5.29	6.42	5.49	6.91	7.11	7.84	8.98
ENSMUSG00000038762	Abcf1	0.272082	0.0487214	16.81	17.3	15.63	15.25	19.22	19.56	21.4	18.32
ENSMUSG00000030677	Kif22	0.530946	0.0487312	2.93	2.96	3.25	2.58	3.05	4.99	4.25	4.9
ENSMUSG00000018398	Septin8	-0.38305	0.048832	13.27	14.16	13.76	15.64	9.77	13.43	9.94	10.72
ENSMUSG00000005983	1700037C18Rik	0.282331	0.04886	9.89	10.09	10.88	11.7	12.95	13.9	12.79	12.07
ENSMUSG00000037847	Nmrk1	0.252939	0.0490123	6.65	6.23	6.08	6.43	7.59	6.93	7.95	7.81
ENSMUSG00000005233	Spc25	0.602918	0.0491095	2.66	2.4	2.58	2.08	3.14	5.17	2.85	3.94
ENSMUSG00000005501	Usp40	0.223751	0.0491095	3.32	3.38	3.41	3.15	3.83	3.8	3.86	3.99
ENSMUSG00000006360	Crip1	-0.808899	0.0491095	11.21	5.34	9.35	5.7	4.05	5.38	4.08	3.81
ENSMUSG00000019302	Atp6v0a1	-0.29335	0.0491095	34.38	32.9	38	40.87	28.74	31.03	28.9	30.22
ENSMUSG00000019818	Cd164	-0.267724	0.0491095	90.53	91.87	89.64	97.64	80.5	75.14	69.54	82.38
ENSMUSG00000022587	Ly6e	0.386113	0.0491095	424.3	397.96	408.58	370.76	451.58	650.5	503.91	504.05
ENSMUSG00000024276	Zfp397	0.520258	0.0491095	2.51	2.3	1.69	1.7	3.01	2.51	2.74	3.39
ENSMUSG00000030094	Xpc	-0.29909	0.0491095	22.03	23.57	25.61	25.04	19.02	17.63	21.58	20.08
ENSMUSG00000030657	Xylt1	0.484069	0.0491095	2.62	3.05	3.27	2.3	3.58	3.27	4.58	4.29
ENSMUSG00000033970	Rfc3	0.282442	0.0491095	7.45	7.08	8.19	7.16	8.5	9.01	8.82	10.02
ENSMUSG00000038005	Hpf1	0.237382	0.0491095	7.18	7.23	6.65	7.23	8.28	8.27	7.99	8.81
ENSMUSG00000038902	Pogz	0.323595	0.0491095	3.74	4.32	4.36	4.56	4.97	4.91	5.39	5.99
ENSMUSG00000041229	Phf8	0.312958	0.0491095	4.04	4.67	4.06	4.07	5.05	4.63	5.65	5.62
ENSMUSG00000042831	Alkbh6	0.305088	0.0491095	6.35	6.84	6.93	6.99	7.73	9.72	8.28	7.88
ENSMUSG00000047388	Atmin	-0.310368	0.0491095	15.06	15.29	15.1	15.16	13.1	10.39	13.47	12.16
ENSMUSG00000071714	Csf2rb2	0.361511	0.0491095	43	38.51	36.18	39.51	48.47	61.25	46.9	46.32
ENSMUSG00000074738	Fndc10	-0.434677	0.0491095	7.29	6.12	8.39	9	5.54	5.46	5.19	6.43
ENSMUSG00000062609	Kcnj15	-0.409871	0.0491885	7.34	9.59	7.1	7	4.98	6.1	6.13	6.03
ENSMUSG00000036298	Slc2a13	-0.441946	0.0493075	3.09	4.51	3.46	4.26	3.01	2.45	2.86	2.86
ENSMUSG00000028194	Ddah1	-0.507728	0.0493264	3.22	2.49	2.85	3.59	2.41	1.65	2.13	2.37
ENSMUSG00000025017	Pik3ap1	-0.762836	0.0493285	4.18	4.73	3.24	3.48	1.97	3.37	2.58	1.57
ENSMUSG00000039953	Clstn1	-0.283504	0.04947	34.39	28.09	32.06	32.09	27.65	26.11	25.55	24.55
ENSMUSG00000026199	Ankzf1	0.380252	0.049478	4.29	3.91	5.33	5.25	6	5.67	6.12	6.47
ENSMUSG00000028793	Rnf19b	-0.432845	0.049478	24.78	30.12	22.22	21.92	16.74	20.52	15.96	19.97
ENSMUSG00000034032	Rpap1	0.270587	0.049478	5.32	5.32	5.14	5.37	6.26	5.71	6.63	6.98
ENSMUSG00000056204	Pgpep1	-0.389063	0.049478	6	6.33	7.45	7.27	4.35	5	5.89	5.46
ENSMUSG00000025102	3110040N11Rik	0.41837	0.0496173	6.93	7.03	9.13	6.1	8.64	9.84	10.18	10
ENSMUSG00000028007	Snx7	0.247945	0.0496173	4.78	4.7	4.77	5.16	6.09	5.41	5.96	5.6
ENSMUSG00000029468	P2rx7	0.385257	0.0496173	5.61	5.27	5.64	7.38	7.2	7.46	8.45	7.89
ENSMUSG00000040618	Pck2	0.310017	0.0496173	14.81	14.69	16.88	15.55	20.01	19.3	20.94	16.68
ENSMUSG00000085355	3010003L21Rik	0.561259	0.0496173	2.03	1.19	1.51	2.03	2.34	2.32	2.65	2.44
ENSMUSG00000031609	Sap30	0.507213	0.0496724	7.67	5.36	7.92	5.66	7.81	9.57	10.32	9.75
ENSMUSG00000028447	Dctn3	0.319343	0.0497007	39.91	42.24	40.87	40.12	48.68	59.9	51.12	44.95
ENSMUSG00000002944	Cd36	-0.755891	0.0497443	433.51	500	377.37	297.76	337.55	165.81	250.5	213.63
ENSMUSG00000001403	Ube2c	0.475235	0.0497706	2.54	2.75	2.43	3.11	3.06	4.56	3.34	4.23
ENSMUSG00000004561	Mettl17	0.406443	0.0498228	4.48	5.39	3.83	5.6	6.14	6.55	6.41	6.2
ENSMUSG00000029321	Slc10a6	-0.981704	0.0498228	21.56	15.57	10.11	9.63	8.01	9.62	5.6	4.98
ENSMUSG00000060216	Arrb2	-0.341384	0.0498228	21.25	20.37	24.35	22.72	16.11	20.41	15.96	17.71
ENSMUSG00000019842	Traf3ip2	0.392843	0.0498555	4.46	5.41	4.15	4.32	5.69	5.26	7.03	6.11
ENSMUSG00000027954	Efna1	0.312711	0.0498555	161.75	138.66	151.42	166.73	170.36	189.05	207.21	201.92
ENSMUSG00000062949	Atp11c	0.521108	0.0498585	7.55	5.26	6.21	5.31	10.84	8.99	7.26	7.85
ENSMUSG00000042502	Cd2bp2	0.314529	0.0499548	10.73	11.01	13.18	13	14.06	15.74	14.28	15.32
ENSMUSG00000021264	Yy1	0.279173	0.0499631	6.43	7.5	7.83	6.75	8.53	8.9	8.33	8.74
ENSMUSG00000026088	Mitd1	0.37735	0.0499667	9.38	10.3	8.95	7.79	11.23	12.46	10.32	13.28
ENSMUSG00000020272	Stk10	0.318075	0.0499893	7.16	5.91	6.64	6.21	7.68	7.31	8.36	8.98
ENSMUSG00000038646	Ramac	0.264293	0.0499893	32.26	32.37	35.29	33.43	39.22	39.36	37.41	44.39
ENSMUSG00000031938	4931406C07Rik	-0.458172	0.0500367	4.74	6.03	4.14	4.92	3.55	3.36	3.15	4.35
ENSMUSG00000037822	Smim14	-0.239952	0.0501461	11.01	10.9	10.09	11.36	9.5	9.4	8.78	9.02
ENSMUSG00000038943	Prc1	0.636115	0.0501804	2	1.4	2.41	1.48	2.24	3.05	2.6	3.28
ENSMUSG00000037876	Jmjd1c	0.653925	0.0502833	4.44	4.28	3.68	2.44	5.73	6.01	4.56	6.66
ENSMUSG00000044229	Nxpe4	0.617372	0.0502833	5.16	2.96	5.19	4.1	5.62	7.75	6.15	6.72
ENSMUSG00000034317	Trim59	0.534098	0.050407	2.18	1.64	1.65	1.47	2.22	2.32	2.25	3.29
ENSMUSG00000024986	Hhex	0.367956	0.0504329	46.28	56.94	57.42	56.18	77.1	68.1	59.63	75.31
ENSMUSG00000020875	Hoxb9	-0.386556	0.0504868	6.37	5.54	5.49	4.94	5.05	4.21	3.67	4.2
ENSMUSG00000039601	Rcan2	0.49727	0.0504868	13.85	8.98	13.72	14.1	17.31	16.01	19.33	17.83
ENSMUSG00000032366	Tpm1	-0.375582	0.0505024	60.45	75.69	66.35	71.29	61.84	54.29	49.65	45.83
ENSMUSG00000033054	Npat	0.41366	0.0505024	2.47	3.04	2.5	2.05	3.62	3.01	3.15	3.53
ENSMUSG00000041773	Enc1	-0.381406	0.0505024	9.78	11.88	9.39	9.04	6.57	7.69	8.55	7.93
ENSMUSG00000004896	Rrnad1	0.281	0.0506127	8.27	7.83	7.97	9.16	9.21	10.25	10.05	10.86
ENSMUSG00000009079	Ewsr1	0.258903	0.0507676	58.91	60.31	66.89	63.95	72.81	70.35	80.19	75.85
ENSMUSG00000024947	Men1	0.29706	0.0507758	12.56	13.72	13.26	12.67	13.89	15.99	17.33	17.14
ENSMUSG00000001065	Zfp276	0.324232	0.0508173	5.52	5.01	6.36	6.14	6.5	7.2	7.48	7.58
ENSMUSG00000034799	Unc13a	0.319886	0.0508173	2.23	2.53	2.67	2.73	3.04	3.26	2.87	3.51
ENSMUSG00000017686	Rhot1	0.249302	0.0508612	11.25	11.59	10.48	11.39	13.97	12.89	12.43	13.88
ENSMUSG00000020733	Slc9a3r1	-0.427228	0.0509408	6.63	7.83	7.63	7.8	5.1	7.21	5.13	5.01
ENSMUSG00000063236	1110038F14Rik	0.27494	0.0509408	41.34	40.43	48.32	47.48	52.7	54.02	52.89	54.58
ENSMUSG00000019942	Cdk1	0.542996	0.0510092	3.28	2.92	4.14	2.82	4.66	4.94	3.71	5.9
ENSMUSG00000072235	Tuba1a	0.509215	0.0510092	101.71	80.81	127.23	120.02	158.13	176	133.72	138.39
ENSMUSG00000032718	Mansc1	-0.317589	0.0510543	16.72	13.96	18.56	15.94	12.82	13.78	12.82	12.64
ENSMUSG00000019820	Utrn	0.457718	0.051057	7.45	6.43	7.5	4.98	8.87	8.91	8.07	9.98
ENSMUSG00000028772	Zcchc17	0.252739	0.051057	11.14	11.3	12.77	11.79	13.21	14.72	14.01	14.02
ENSMUSG00000031875	Cmtm3	-0.281637	0.051057	287.02	293.32	337.31	339.96	264.81	267.68	255.87	243.79
ENSMUSG00000036106	Prr5	0.550632	0.051057	3.98	4.11	4.84	3.4	5.38	4.7	7.84	6.25
ENSMUSG00000047139	Cd24	-0.986363	0.051057	4.84	8.78	9.09	6.38	2.81	6.44	2.87	3.08
ENSMUSG00000031924	Cyb5b	0.287289	0.0510571	49.05	45.59	51.86	50.25	65.98	53.64	62	58.9
ENSMUSG00000071076	Jund	0.276846	0.0510571	862.04	759.63	805.1	874.65	1010.96	904.49	1019.58	1065.64
ENSMUSG00000097633	Gm16617	0.715124	0.0512402	3.09	1.61	2.55	1.67	3.48	4.04	3.8	2.88
ENSMUSG00000024050	Wiz	0.250743	0.0512531	4.37	4.36	4.98	4.86	5.62	5.37	5.42	5.65
ENSMUSG00000032239	rp9	0.303649	0.0512531	10.17	10.13	10.73	8.74	11.31	13.5	12.33	11.91
ENSMUSG00000036270	Edc4	0.213092	0.0512531	16.54	16.75	17.32	17.27	20.23	19.57	19.42	19.46
ENSMUSG00000051671	Coa6	0.514534	0.0512531	19.09	24.7	18.19	16.13	24.66	24.85	34.99	26.87
ENSMUSG00000053094	Tmem248	-0.253771	0.0512531	30.87	31.22	31.64	29.15	28.12	24.77	26.19	24.11
ENSMUSG00000064267	Hvcn1	-0.427018	0.0512531	13.32	15.81	14.41	16.53	13.33	9.14	10.38	12.14
ENSMUSG00000097571	Jpx	0.318712	0.0512531	1.97	1.76	1.62	1.58	2	2.19	2.06	2.38
ENSMUSG00000042389	Tsen2	0.314179	0.051295	2.09	2.52	2.21	2.52	3.03	2.63	3.13	2.81
ENSMUSG00000044791	Setd2	0.311355	0.051311	2.45	2.29	2.19	1.98	2.88	2.85	2.44	2.88
ENSMUSG00000024732	Ccdc86	0.3567	0.0513902	7.75	8.27	6.18	7.18	9.78	8.33	10.07	9.32
ENSMUSG00000039568	Ubald1	-0.28107	0.0513902	10.29	10.95	12.16	11.09	8.89	10.13	8.6	9
ENSMUSG00000032649	Colgalt2	0.653471	0.0514351	2.28	2.34	2.43	4.07	3.68	5.27	4.36	3.82
ENSMUSG00000028617	Lrrc42	0.262134	0.0515212	7.22	7.8	6.8	7.81	8.59	9.15	9.37	8.4
ENSMUSG00000024213	Nudt3	0.308127	0.0515384	15.01	14.71	16.65	17.7	18.26	20.82	21.53	18.68
ENSMUSG00000063108	Zfp26	0.278814	0.0515973	2.91	3.01	2.51	2.85	3.32	3.21	3.66	3.48
ENSMUSG00000085440	Sorbs2os	0.31479	0.0516202	2.5	2.04	2.66	2.34	2.99	2.91	2.79	3.13
ENSMUSG00000032085	Tagln	-0.451705	0.0516602	8.39	10.42	7.57	6.9	6.24	5.28	6.83	5.8
ENSMUSG00000032435	Dync1li1	0.232278	0.0516744	21.03	20.71	20.49	20.13	25.09	25.54	22.89	23.32
ENSMUSG00000015980	Lrrc27	-0.319827	0.0517438	2.92	3.39	2.73	2.97	2.58	2.11	2.51	2.42
ENSMUSG00000032336	Nptn	0.280748	0.0517438	18.45	18.13	17.65	16.96	20.73	22	19.63	24.36
ENSMUSG00000040532	Abhd11	0.448359	0.0517438	6.13	5.76	5.61	5.18	6.58	8.8	6.5	9.45
ENSMUSG00000074577	Ripor3	-0.562331	0.0517438	2.04	3.7	2.72	2.29	1.83	1.95	1.7	1.63
ENSMUSG00000037533	Rapgef6	0.378433	0.0518284	3.36	3.32	3.01	2.49	3.53	4.07	3.82	4.35
ENSMUSG00000016494	Cd34	0.903548	0.0518467	26.94	14.3	28.64	20.8	33.38	62	45.4	29.91
ENSMUSG00000026309	Ilkap	0.263417	0.0518467	12.4	12.9	13.46	14.34	15.35	15.63	17.38	15.37
ENSMUSG00000001555	Fkbp10	0.242877	0.0518531	44.23	48.23	46.39	47.31	52.69	55.87	59.3	52.59
ENSMUSG00000003527	Ess2	0.252644	0.0518531	15.93	14.63	14.72	14.54	17.71	17.32	19.49	16.81
ENSMUSG00000015889	Lta4h	0.286144	0.0518531	20.23	19.37	24.23	22.71	26.48	25.83	26.33	26.47
ENSMUSG00000024304	Cdh2	-0.843704	0.0518531	2.55	5.35	2.27	2.39	1.97	1.52	1.48	1.61
ENSMUSG00000107283	Mpv17	-0.243014	0.0518531	25.17	26.88	28.3	28.54	23.49	23.08	23.57	21.8
ENSMUSG00000028820	Sfpq	0.380246	0.0518557	20.89	17.01	16.96	16.24	21.62	20.17	26.55	24.26
ENSMUSG00000024817	Uhrf2	0.243987	0.0518661	9.17	8.58	8.41	7.81	10.1	9.76	10.06	10.25
ENSMUSG00000057375	Yipf1	0.235196	0.0519011	7.29	7.44	7.75	8.25	8.95	9.39	8.86	8.94
ENSMUSG00000026966	Ssna1	0.28099	0.0519654	33.62	32.32	33.56	33.74	37.51	43.78	44.3	36.86
ENSMUSG00000027406	Idh3b	0.232153	0.0519891	27.55	26.05	28.35	28.84	30.93	33.63	33.09	32.45
ENSMUSG00000050088	1600012H06Rik	0.270131	0.0519891	17.46	17.77	16.33	18.57	21.34	19.59	23.32	20.41
ENSMUSG00000066363	Serpina3f	-1.02089	0.0519891	114.88	161.12	76.01	97.65	42.91	92.37	35.93	56.9
ENSMUSG00000014601	Strip1	0.284736	0.0519955	11.59	13.49	12.62	12.73	15.01	14.07	17.13	15.29
ENSMUSG00000026154	Sdhaf4	0.311429	0.0519955	30.04	28.19	33.99	27.46	37.33	36.25	33.94	40.81
ENSMUSG00000068917	Clk2	0.23192	0.0519955	13.85	13.01	13.8	13.71	15.11	15.83	17.03	15.92
ENSMUSG00000050947	Amigo1	-0.403286	0.0520037	4.47	6.14	6.35	5.28	4.11	4.37	4.49	3.73
ENSMUSG00000014905	Dnajb9	-0.462938	0.0520225	58.88	55.5	54.87	50.7	43.25	33.07	34.3	51.34
ENSMUSG00000067288	Rps28	0.281299	0.0520225	64.81	71.37	62.96	62.57	71.42	83.6	78.07	85.27
ENSMUSG00000020914	Top2a	0.61711	0.0523416	1.88	1.78	2.14	1.2	2.16	2.95	2.4	3.11
ENSMUSG00000023034	Nr4a1	-0.8299	0.0523416	413.3	490.21	551.5	590.5	245.7	176.67	375.74	405.19
ENSMUSG00000030678	Maz	0.306734	0.0524409	13.48	12.62	14.59	12.34	16.21	17.89	14.44	17.12
ENSMUSG00000040289	Hey1	-0.99524	0.0524409	6	2.49	3.85	2.21	2.1	1.87	1.64	1.25
ENSMUSG00000045100	Slc25a26	0.284297	0.0525393	2.11	2.53	2.18	2.37	2.69	2.81	2.64	3.04
ENSMUSG00000042821	Snai1	-0.504596	0.0525654	19.58	24.07	16.41	19.96	10.85	14.18	14.83	16.7
ENSMUSG00000015467	Egfl8	-0.277911	0.0525674	3.16	3.12	2.96	3.49	2.79	2.7	2.37	2.64
ENSMUSG00000067367	Lyar	0.339744	0.0526393	8.04	7.73	10.11	8.04	11.86	10.16	10.36	10.38
ENSMUSG00000021238	Aldh6a1	-0.460766	0.0527746	20.9	17.38	18.51	22.68	16	11.02	15.01	16.06
ENSMUSG00000040010	Slc7a5	-0.61453	0.0527746	2.18	2.74	2.31	2.74	2.4	1.44	1.26	1.58
ENSMUSG00000022781	Pak2	0.263338	0.0528666	21.4	19.06	19.9	18.89	25.36	22.32	22.55	24.93
ENSMUSG00000051515	Fam181b	0.86731	0.0529386	6.85	4.66	10.04	7.93	8.41	13.34	15.7	15.98
ENSMUSG00000015748	Prpf3	0.296207	0.052979	4.7	4.97	4.65	4.54	6.26	4.96	5.89	6.13
ENSMUSG00000008140	Emc10	0.239948	0.0530796	36.99	35.9	35.27	38.85	41.99	45.88	44.72	41.08
ENSMUSG00000023919	Cenpq	0.477438	0.0530796	2.72	1.97	2.46	2.03	2.94	2.76	3.09	4.01
ENSMUSG00000034487	Poglut3	0.220235	0.0530796	21.54	22.77	22.31	20.65	25.84	25.06	25.22	25.48
ENSMUSG00000087596	Gm11715	0.412857	0.0531621	9.21	10.07	6.86	9.51	11.45	12.97	11.84	10.81
ENSMUSG00000001016	Ilf2	0.234379	0.0531908	9.31	9.64	9.74	10.11	11.48	11.22	10.78	12.19
ENSMUSG00000047824	Pygo2	0.285096	0.0531908	19.11	17.12	20.87	19.38	23.43	22.72	25.31	21.65
ENSMUSG00000060791	Gmfg	-0.385127	0.0531908	18.07	17.65	23.53	19.97	14.56	15.34	17.33	13.31
ENSMUSG00000090841	Myl6	0.257718	0.0532937	114.4	116.69	125.54	122.44	140.24	147.57	154.72	130.94
ENSMUSG00000027306	Nusap1	0.590321	0.0532962	1.9	1.59	2.17	1.64	2.6	2.77	2.04	3.76
ENSMUSG00000098120	Gm5914	0.83028	0.0532962	2.31	1.19	1.96	2.14	2.11	3.61	3.83	3.95
ENSMUSG00000016541	Atxn10	-0.291803	0.0533954	70.78	81.22	86.81	86.45	71.81	64.63	63.73	64.95
ENSMUSG00000027367	Stard7	0.308444	0.053504	14.41	13.94	16.98	15.02	17.67	16.98	20.21	19.87
ENSMUSG00000022024	Sugt1	0.265086	0.0536416	25.26	24.62	27.47	23.87	31.94	32.11	29.72	27.9
ENSMUSG00000028233	Tgs1	0.429319	0.0536416	6.63	6.07	6.12	4.29	7.56	7.3	7.83	8.04
ENSMUSG00000044534	Ackr2	0.499386	0.0536416	24.12	21.21	24.53	29.14	38.31	42.14	34.12	26.51
ENSMUSG00000073755	5730409E04Rik	0.264748	0.0536416	1.6	1.81	1.93	1.66	2.07	2.19	2.06	2.07
ENSMUSG00000004897	Hdgf	0.28471	0.0536742	37.95	43.91	47.74	44.91	51.37	55.41	54.11	51.08
ENSMUSG00000020362	Cnot6	0.261442	0.0536742	21.72	18.25	19.46	18.33	23.26	22.86	22.61	24.28
ENSMUSG00000071660	Ttc9c	0.259553	0.0536742	7.64	8.18	7.36	8.12	9.59	8.6	9.19	10.12
ENSMUSG00000060510	Zfp266	0.227226	0.0537144	6.78	6.87	6.87	7.4	8.06	7.8	8.33	8.49
ENSMUSG00000019849	Prep	0.226167	0.0538111	4.64	4.89	4.67	4.99	5.34	5.88	5.67	5.56
ENSMUSG00000021807	Rtraf	0.307154	0.0542571	61.02	56.2	62.02	54.16	68.88	83.75	66.45	70.42
ENSMUSG00000005150	Wdr83	0.302933	0.054336	13.49	13	13.62	14.25	14.42	18.85	16.63	17.44
ENSMUSG00000005698	Ctcf	0.309497	0.054336	16.03	17.57	15.56	13.75	17.73	19.03	20.37	20.68
ENSMUSG00000029313	Aff1	-0.256205	0.0543865	8.07	7.8	8.18	7.11	6.53	6.06	6.58	6.91
ENSMUSG00000039005	Tlr4	-0.276427	0.0544689	6.13	5.36	6.05	5.58	5.12	4.61	4.35	5.02
ENSMUSG00000027195	Hsd17b12	-0.333865	0.0544754	27.13	27.94	25.38	26.16	25.34	19.2	19.03	21.54
ENSMUSG00000075289	Carns1	-0.333448	0.0545549	3.55	2.83	3.44	3.2	2.23	2.76	2.69	2.65
ENSMUSG00000029672	Fam3c	0.285726	0.054593	38.79	34.81	38.43	41.42	42.96	48.73	50.96	44.49
ENSMUSG00000040006	Ginm1	0.236672	0.054593	49.25	44.19	46.31	50.12	56.34	58.15	54.41	54.62
ENSMUSG00000022241	Tars1	0.253857	0.0546449	22.64	23.58	25.97	22.18	28.52	29.51	26.79	27.57
ENSMUSG00000032350	Gclc	-0.30846	0.0546449	17.41	14.75	13.87	14.24	13.36	11.48	11.63	12.09
ENSMUSG00000064811	Gm22358	-0.882628	0.0546449	9.42	9.35	9.35	7.49	7.21	3.82	2.91	6.66
ENSMUSG00000056917	Sipa1	0.481325	0.0548876	53.77	44.93	58.49	60.09	60.4	69.45	92.64	82.99
ENSMUSG00000024290	Rock1	0.557727	0.054919	4.41	3.97	3.73	2.44	5.07	4.91	5.05	5.95
ENSMUSG00000042063	Zfp386	0.283145	0.054919	2.73	2.66	2.8	2.31	3	3.09	3.22	3.45
ENSMUSG00000109827	Gm6213	-0.666778	0.054919	28.95	19.47	24.81	39.57	17.13	20.29	13.98	17.93
ENSMUSG00000022255	Mtdh	0.366362	0.0549295	5.74	4.88	5.73	4.21	6.43	6.44	6.25	7.21
ENSMUSG00000026773	Pfkfb3	0.299061	0.0549295	4.51	4.88	4.72	4.13	5.23	6.35	5.66	5.23
ENSMUSG00000027243	Harbi1	0.310045	0.0549634	2.41	2.28	2.36	2.46	3.44	2.57	2.87	2.97
ENSMUSG00000039234	Sec24d	-0.240249	0.0549634	17.74	20.39	17.86	18.58	16.35	15.58	15.79	15.33
ENSMUSG00000110935	Gm8834	-0.97963	0.0549634	3.46	2.89	1.94	3.8	1	1.17	1.66	2.51
ENSMUSG00000000441	Raf1	0.245712	0.0550432	20.71	18.96	18.52	19.97	23.27	21.53	24.64	23.25
ENSMUSG00000027203	Dut	-0.341577	0.0551066	14.11	17.14	16.31	14.17	10.95	13.95	11.4	12.45
ENSMUSG00000031289	Il13ra2	-0.295254	0.0551066	39.27	44.65	47.16	37.56	32.28	35.33	35.11	34.21
ENSMUSG00000010609	Psen2	-0.470236	0.0551077	19.21	27.24	18.89	18.91	17	15.84	15.15	12.44
ENSMUSG00000037395	Rcor3	0.34745	0.0551077	3.33	3.37	2.65	2.85	4.18	4.11	3.42	3.78
ENSMUSG00000028729	Ebna1bp2	0.226405	0.0551481	16.65	17.56	16.92	16.46	19.44	19.71	21.12	18.85
ENSMUSG00000052605	Isoc2b	-0.574035	0.0551481	3.81	4.29	5.26	3.73	3.3	3.65	2.42	2.24
ENSMUSG00000040351	Ankib1	0.305616	0.0551532	5.57	4.84	4.68	4.91	6.02	5.67	5.99	7.07
ENSMUSG00000027968	Larp7	0.387092	0.0551583	9.36	9.9	9.07	6.96	11.83	12.05	10.18	11.79
ENSMUSG00000032177	Pde4a	-0.303053	0.0551583	5.2	5.27	5.15	4.57	4.23	4.56	3.59	4.02
ENSMUSG00000037134	Prmt9	0.327909	0.0554319	4.78	4.83	5.14	4.91	5.99	6.64	5.18	7.02
ENSMUSG00000001288	Rarg	-0.408238	0.0555181	9.44	8.11	9.58	9.38	6.22	8.83	6.61	6.11
ENSMUSG00000038446	Cdc40	0.287634	0.0555301	6.17	6.09	6.04	6.7	8.13	7.22	6.83	8.42
ENSMUSG00000050708	Ftl1	-0.33557	0.0556647	1597.19	1469.3	1638.47	1784.43	1486.02	1150.14	1338.14	1183.21
ENSMUSG00000027276	Jag1	-0.502783	0.0556968	23.55	22.58	28.55	27.45	22.37	13.89	16.31	20.4
ENSMUSG00000028187	Rpf1	0.327314	0.0556968	9.64	7.93	8.84	8.66	9.74	10.24	12.25	11.87
ENSMUSG00000042675	Ypel3	0.352896	0.0556968	40.18	43.41	54.42	47.78	55.12	63.62	62.83	54.76
ENSMUSG00000051335	Gfod1	0.460774	0.0556968	2.13	1.54	1.89	2.16	2.52	3.31	2.39	2.41
ENSMUSG00000034377	Tulp4	0.24932	0.0557658	3.82	3.78	3.78	3.72	4.21	4.36	4.39	5.03
ENSMUSG00000027654	Fam83d	0.558996	0.0558988	1.84	2.28	2.08	1.37	2.3	2.46	3.13	3.18
ENSMUSG00000078453	Abracl	0.286188	0.055924	51.7	49.23	48.52	55.86	64.79	69.47	59.4	57.05
ENSMUSG00000087461	C230014O12Rik	-0.671689	0.055924	4.62	8.87	5.2	6.05	4.79	3.27	3.22	3.97
ENSMUSG00000029922	Mkrn1	-0.243627	0.0559659	16.94	17.91	18.71	18.12	16.35	14.09	14.9	15.25
ENSMUSG00000048997	Atxn7l2	0.333722	0.0559659	2.97	2.84	3.71	2.93	3.74	3.81	3.74	4.34
ENSMUSG00000113634	Gm36756	0.879254	0.0559659	2.71	3	1.74	2.13	3.1	7.43	3.6	4.16
ENSMUSG00000029309	Sparcl1	1.50234	0.0560326	14.38	6.14	22.5	4.15	31.09	30.9	24.58	22.49
ENSMUSG00000055745	Rtl6	-0.426871	0.0560493	2.14	2.65	2.59	2.06	1.96	1.5	2.02	1.56
ENSMUSG00000026688	Mgst3	0.31198	0.0561374	28.64	24.65	29.51	29.35	30.58	35.95	34.49	38.3
ENSMUSG00000040738	Ints8	0.314407	0.0564664	7.02	6.67	5.85	6.11	8.25	8.05	6.91	8.72
ENSMUSG00000022772	Senp5	0.354049	0.0564724	6.96	6.15	6.82	5.38	7.55	7.25	8.48	9.03
ENSMUSG00000005339	Fcer1a	-0.805677	0.0567077	6.35	3.62	3.93	6.82	2.39	3.07	3.98	2.26
ENSMUSG00000024002	Brd4	0.329775	0.0567077	14.65	15.89	14.43	11.89	17.48	16.34	18.21	19.16
ENSMUSG00000028578	Caap1	0.285813	0.0567077	7.61	7.2	6.78	7.74	7.94	8.89	9.92	9.07
ENSMUSG00000032316	Clk3	0.215986	0.0567077	11	10.86	11.51	11.06	13.37	12.24	12.95	13.06
ENSMUSG00000046207	Pik3r6	-0.322353	0.0567077	20.75	19.33	19.06	22.71	14.86	14.86	17.97	17.9
ENSMUSG00000060803	Gstp1	-0.396717	0.0567077	60.87	59.63	59.45	57.99	58.63	44.63	40.13	39.67
ENSMUSG00000063849	Ppcdc	0.360361	0.0567077	3.74	4.88	4.3	4.11	6.08	4.75	5.15	5.89
ENSMUSG00000031171	Ftsj1 ENSMUSG00000031171	0.318993	0.0567394	4.28	5.43	4.36	4.22	5.85	5.92	5.75	5.2
ENSMUSG00000033526	Ppip5k1	-0.21003	0.0567394	2.86	2.71	2.91	2.87	2.48	2.43	2.5	2.4
ENSMUSG00000061360	Phf5a	0.289898	0.0567394	44.93	48.73	45.06	51.89	58.54	65.71	55.25	53.81
ENSMUSG00000021518	Ptdss1	0.283731	0.0567734	21.06	20.13	22.74	24.69	25.41	27.57	28.92	25.8
ENSMUSG00000007817	Zmiz1	0.269156	0.0569148	13.62	11.95	11.92	13.05	14.94	15.35	14.01	16.62
ENSMUSG00000039782	Cpeb2	-0.591874	0.056952	4.23	7.52	5.61	5.87	4.5	4.17	2.98	3.63
ENSMUSG00000008822	Acyp1	0.437726	0.0569571	4.69	5.6	4.88	3.56	6.12	5.92	7.1	5.97
ENSMUSG00000018160	Med1	0.239653	0.0569571	4.57	5.12	5.2	5.37	5.97	6.01	5.84	6.06
ENSMUSG00000020897	Aurkb	0.773006	0.0569571	1.47	1.53	3.06	1.91	2.67	4.16	2.78	3.63
ENSMUSG00000021958	Pinx1	0.519975	0.0569571	3.38	4.14	4.96	2.95	5.09	6.16	5.8	4.76
ENSMUSG00000023075	Akirin1	0.228417	0.0569571	23.52	23.02	24.17	23.67	29.53	25.72	27.39	28.05
ENSMUSG00000023206	Il15ra	0.362159	0.0569571	8.12	7.55	6.59	8.11	8.78	9.23	9.4	11.74
ENSMUSG00000025982	Sf3b1	0.255296	0.0569571	33.8	32.66	31.65	30.79	40.05	35.03	37.41	41.6
ENSMUSG00000026627	Pacc1	0.375176	0.0569571	8.89	8.49	10.41	9.53	11.23	11.5	10.96	14.97
ENSMUSG00000028540	Dph2	0.2831	0.0569571	4.17	4.12	3.89	3.67	5.25	4.96	4.87	4.24
ENSMUSG00000028944	Prkag2	0.271928	0.0569571	3.89	3.7	3.75	3.67	4.62	3.95	4.67	4.94
ENSMUSG00000028999	Rint1	0.28151	0.0569571	4.02	3.92	3.98	3.71	4.64	4.16	5.05	5.21
ENSMUSG00000029992	Gfpt1	-0.313881	0.0569571	3.86	4.38	4.01	4.79	3.86	3.37	3.14	3.33
ENSMUSG00000032705	Exd2	0.312579	0.0569571	5	4.1	4.8	4.67	5.13	5.55	5.99	6.41
ENSMUSG00000040481	Bptf	0.519385	0.0569571	3.2	3.13	2.66	1.85	3.73	4.02	3.69	3.76
ENSMUSG00000040722	Scamp5	-0.504704	0.0569571	24.14	24.2	33.89	35.55	20.62	22.47	22.18	16.9
ENSMUSG00000042686	Jph1	0.349214	0.0569571	4.17	5.85	5.09	4.91	6.04	5.96	6.84	6.52
ENSMUSG00000046138	9930021J03Rik	0.312911	0.0569571	2.37	2.45	2.21	2.12	2.83	2.95	2.44	3.18
ENSMUSG00000060438	Rps10-ps1	-0.406367	0.0569571	18.02	14.62	17.55	12.74	12.48	12.83	11.52	10.35
ENSMUSG00000063458	Lrmda	-0.453987	0.0569571	5.58	6.06	5.75	5.59	5.65	4.21	3.74	3.47
ENSMUSG00000020925	Ccdc43	0.356348	0.0572386	8.97	11.92	10.82	11.53	12.51	13.86	13.22	15.63
ENSMUSG00000038866	Zcchc2	0.241236	0.0572386	3.45	3.57	3.64	4.05	4.23	4.27	4.38	4.48
ENSMUSG00000019808	Adat2	-0.375597	0.0575398	4.61	4.84	4.11	4.46	2.81	3.72	3.41	4.05
ENSMUSG00000025903	Lypla1	0.26307	0.0575715	14.96	13.19	13.81	15.77	18.06	16.15	17.43	17.53
ENSMUSG00000031246	Sh3bgrl	0.320694	0.0576219	33.06	28.35	34.92	27.37	39.44	41.67	35.92	36.92
ENSMUSG00000037458	Azin1	-0.419558	0.0576219	13.46	9.89	12.43	9.59	8.4	7.55	8.06	9.7
ENSMUSG00000065878	Snord34	1.42965	0.0576219	5.4	1.69	1.63	1	6.41	5.92	3.66	5.64
ENSMUSG00000038267	Slc22a23	0.414951	0.0577036	2.63	2.66	3.05	3.04	3.83	2.97	4.55	3.96
ENSMUSG00000026209	Dnpep	0.315581	0.0577271	9.3	8.33	9.29	10.51	10.44	12.58	12.48	11.07
ENSMUSG00000002984	Tomm40	0.259561	0.0577624	9.51	10.14	10.64	10.07	11.66	11.44	13.55	11.74
ENSMUSG00000031367	Ap1s2	0.325584	0.0577624	6.73	5.28	6.89	6.96	8.44	8.24	7.92	7.63
ENSMUSG00000037661	Gpr160	-0.258559	0.0577624	55.93	58.88	58.63	58.36	54.75	46.46	48.13	44.94
ENSMUSG00000028864	Hgf	-0.346137	0.0577713	3.86	3.1	3.45	2.75	2.62	2.41	2.56	2.69
ENSMUSG00000079555	Haus3	0.366872	0.0577713	3.19	3.04	3.77	2.61	3.82	3.96	4.45	3.92
ENSMUSG00000090110	Cmc4	0.303929	0.0577978	6.61	6.96	6.82	7.01	7.17	8.48	8.77	9.58
ENSMUSG00000112980	D430020J02Rik	0.417749	0.0577978	1.87	1.84	2.08	1.68	2.07	3.14	2.55	2.31
ENSMUSG00000026878	Rab14	0.223793	0.0578644	18.96	17.09	17.53	18.01	21.3	20.78	19.91	21.59
ENSMUSG00000025878	Uimc1	0.267166	0.0578908	7.04	7.95	7.99	7.4	8.67	8.83	8.88	10.21
ENSMUSG00000036572	Upf3b	0.505511	0.0579077	3.6	2.8	3.18	2.25	4.11	3.93	3.57	5.08
ENSMUSG00000001524	Gtf2h4	0.283405	0.057991	5.4	4.75	5.79	4.68	6.15	6.17	6.08	6.61
ENSMUSG00000026927	Entr1	0.235733	0.057991	28.25	28.53	30.51	29.81	34.32	32.11	37.13	34.44
ENSMUSG00000029034	Ints11	0.293541	0.0580598	18.84	22.65	20.76	22.01	24.59	25.67	29.02	24.02
ENSMUSG00000035919	Bbs9	0.270571	0.0580598	4.52	4	4.82	4.48	5.05	5.7	5.62	5.11
ENSMUSG00000036977	Anapc10	0.326546	0.0580598	5.62	6.97	5.38	6.88	7.94	7.87	7.86	7.3
ENSMUSG00000062075	Lmnb2	0.279941	0.0580598	4.55	4.24	4.85	4.46	6.16	5.66	5.09	5.11
ENSMUSG00000004947	Dtx2	0.2403	0.0581511	2.77	2.79	2.56	2.56	3.18	3.33	3.2	2.91
ENSMUSG00000029190	D5Ertd579e	0.282005	0.0584184	3.1	2.91	2.8	3.03	3.46	3.38	3.43	4.17
ENSMUSG00000024137	E4f1	0.267966	0.0584508	13.98	12.27	12.64	12.9	14.73	16.12	17.16	14.43
ENSMUSG00000056938	Acbd4	-0.3182	0.0584508	11.43	11.26	10.95	10.69	8.74	7.45	10.09	9.49
ENSMUSG00000023809	Rps6ka2	0.520905	0.0585553	5.93	3.87	5.45	5.4	6.49	8.72	8.32	6.08
ENSMUSG00000029551	Psmg3	0.322339	0.0585553	3.38	3.55	3.92	3.25	4.43	4.01	4.1	5.13
ENSMUSG00000048490	Nrip1	0.321097	0.0588547	8	8.75	7.8	6.56	9.73	8.87	9.72	10.4
ENSMUSG00000022037	Clu	-2.11503	0.0588868	11.47	126.1	21.92	12.46	4.8	7.63	4.94	6.2
ENSMUSG00000058706	0610030E20Rik	0.261962	0.0591077	5.84	5.91	5.53	5.47	6.66	6.21	7.63	6.84
ENSMUSG00000020941	Map3k14	0.34501	0.0591601	5.4	4.01	4.56	5.06	6.59	6.2	5.84	5.45
ENSMUSG00000051695	Pcbp1	0.226697	0.0591601	225.69	256.26	227.4	242.77	281.76	279.82	272.39	278.74
ENSMUSG00000029135	Fosl2 ENSMUSG00000029135	-0.400092	0.0591649	21.62	26.46	23.32	25.52	20.27	14.68	17.79	21.21
ENSMUSG00000027411	Vps16	0.289941	0.0592702	11.84	13.56	13.19	12.07	13.65	16.38	16.87	15.14
ENSMUSG00000034601	Talpid3	0.497667	0.0593029	3.43	2.25	2.91	2.19	3.71	3.2	4.31	3.82
ENSMUSG00000041846	Ppp4r3a	0.292081	0.0593029	6.08	5.67	5.81	5.2	6.76	6.14	7.45	7.57
ENSMUSG00000021891	Mettl6	0.388184	0.0593037	15.18	15.06	12.05	15.65	16.34	17.77	19.42	22.43
ENSMUSG00000024188	Luc7l	0.230296	0.0593166	14.94	15.82	15.72	16.18	18.72	18.9	16.89	19.05
ENSMUSG00000024695	Zfp91	0.2635	0.0593751	3.59	3.22	3.65	3.58	4.58	4.4	3.94	3.95
ENSMUSG00000055897	Ppp4r1l-ps	0.284598	0.0593751	2.46	2.72	2.58	2.29	3.3	2.87	2.81	3.27
ENSMUSG00000096993	Gm26787	-0.271303	0.0595226	26.86	29.56	31.74	28.88	24.57	26.66	23.41	22.37
ENSMUSG00000020079	Supv3l1	0.266852	0.0595424	6.47	6.95	6.68	6.14	8.34	7.75	7.06	8.47
ENSMUSG00000016128	Stard13	-0.268784	0.059623	5.8	5.24	5.39	5.41	4.8	4.29	4.11	4.97
ENSMUSG00000026437	Cdk18	-0.556464	0.0596493	24.2	31.41	27.52	25.85	23.67	13.08	17.62	21.19
ENSMUSG00000022139	Mbnl2	0.352291	0.0597885	29.86	26.54	28.83	24.24	33.33	29.7	37.38	39.75
ENSMUSG00000026270	Capn10	0.45315	0.0598094	3.61	2.65	2.95	3.53	4.2	3.59	5.36	4.33
ENSMUSG00000016024	Lbp	-0.414386	0.0598791	21.65	21.6	30.49	27.15	20.18	17.67	16.77	20.52
ENSMUSG00000042595	Fam199x	0.381393	0.0599406	3.27	2.6	2.89	2.5	3.5	3.11	3.85	4.22
ENSMUSG00000020775	Mrpl38	0.301731	0.059968	12.28	15.02	15.47	13.11	16.35	18.06	18.03	16.22
ENSMUSG00000022020	Naa16	0.318025	0.059968	4.39	3.8	4.18	3.5	5.34	4.32	5.01	5.1
ENSMUSG00000026960	Arl6ip6	0.268624	0.059968	11	12.09	10.91	10.67	13.38	12.07	13.65	14.79
ENSMUSG00000028792	Ak2	0.445036	0.059968	21.51	34.52	24.82	26.22	33.1	40.7	34.9	35.3
ENSMUSG00000098362	Mir130c	0.334858	0.0600437	45.49	52.46	55.55	51.23	76.45	57.42	62.25	62.89
ENSMUSG00000019143	Hars2	0.326546	0.060243	10.65	9.68	11.74	10.06	12.83	11.38	13.84	14.9
ENSMUSG00000032235	Ice2	0.300206	0.060243	3.02	2.86	3.2	2.6	3.81	3.15	3.7	3.72
ENSMUSG00000036323	Srp72	0.239724	0.060243	14	13.79	12.28	12.47	16.05	15.21	15.82	14.88
ENSMUSG00000046157	TMEM229B	0.345445	0.060243	6.27	6.86	8.43	8.51	9.46	9.12	9.52	9.79
ENSMUSG00000022353	Mtss1	0.361436	0.0602906	15.18	15.11	16.53	17.19	18.23	20.75	18.5	25.37
ENSMUSG00000027797	Dclk1	-0.593395	0.0602943	14.9	16.99	10.02	10.61	9.78	8.03	9.57	6.91
ENSMUSG00000030120	Mlf2	0.228	0.0603785	39.04	39.38	40.45	40.97	43.84	46.83	50.72	46.04
ENSMUSG00000036138	Acaa1a	0.25062	0.0603785	14.8	16.27	15.58	15.07	17.26	18.18	20.44	17.66
ENSMUSG00000052957	Gas1	0.816245	0.0604026	2.67	2.08	1.61	1.64	2.11	4.01	4.9	3.4
ENSMUSG00000024790	Sac3d1	-0.376518	0.0604152	15.06	13.32	13.31	11.76	8.95	10.35	12.47	9.57
ENSMUSG00000035314	Gdpd5	0.431691	0.0604152	3.56	3.79	3.62	3.62	3.68	4.88	5.84	5.58
ENSMUSG00000053617	Sh3pxd2a	0.278008	0.0604152	2.52	2.41	2.4	2.28	2.7	3.37	2.77	2.85
ENSMUSG00000024639	Gnaq	0.292859	0.0606889	13.18	12.03	12.77	10.63	16.13	14.33	13.69	15.32
ENSMUSG00000055436	Srsf11	0.332214	0.060877	21.17	23.48	20.38	17.74	26.64	25.24	23.28	28.84
ENSMUSG00000041079	Rwdd2b	0.554869	0.0609697	3	3.22	2.54	3.97	3.89	5.48	3.78	5.63
ENSMUSG00000001786	Fbxo7	-0.22297	0.0610796	6.11	6.55	5.98	5.9	5.35	4.99	5.23	5.45
ENSMUSG00000019080	Mfsd3	0.315251	0.0610796	2.99	2.61	2.55	2.83	3.21	3.75	2.99	3.75
ENSMUSG00000020525	Ppm1d	0.247043	0.0610796	9.53	8.89	9.24	8.84	10.17	10.11	11.47	11.64
ENSMUSG00000023791	Pigx	0.368378	0.0610796	10.55	14.35	14.69	14.87	17.17	18.64	16.79	17.09
ENSMUSG00000024982	Zdhhc6	0.203281	0.0610796	12.42	12.72	12.99	12.63	14.95	14.14	14.95	14.41
ENSMUSG00000045107	Saysd1	0.245507	0.0610796	10.27	9.83	9.15	9.96	11.38	11.02	11.33	12.79
ENSMUSG00000097589	Dleu2	0.277451	0.0610796	2.27	2.26	2.51	2.23	2.52	3.14	2.71	2.89
ENSMUSG00000027381	Bcl2l11	0.26196	0.0611109	8.24	8.11	9.16	8.05	9.91	9.09	10.74	10.53
ENSMUSG00000025375	Aatk	-0.419979	0.0612479	5.64	4.67	6.87	7.17	4.42	4.62	4.21	4.71
ENSMUSG00000026923	Notch1	-0.22937	0.0612479	22.98	20.55	23.22	22.7	19.28	19.18	18.09	19.7
ENSMUSG00000010914	Pdhx	0.221472	0.061254	7.34	7.75	7.21	7.96	8.65	9	8.46	9.16
ENSMUSG00000029029	Wrap73	0.365082	0.061254	4.46	4.5	4.98	4.85	6.39	5.27	7.39	5.36
ENSMUSG00000030316	Tamm41	0.283775	0.061257	2.7	2.86	3.31	3.38	3.57	3.71	3.79	3.78
ENSMUSG00000025199	Chuk	0.277355	0.0612864	14.24	12.32	11.9	12.91	15.79	14.49	14.82	17.15
ENSMUSG00000030591	Psmd8	0.23343	0.0612997	39.14	44.03	42.52	44.26	50.48	52.76	48.42	48.04
ENSMUSG00000056342	Usp34	0.338748	0.0612997	2.68	2.69	3.18	2.26	3.48	3.51	3.1	3.5
ENSMUSG00000020605	Hs1bp3	-0.503657	0.0614195	10.75	7.56	11.34	10.32	5.6	6.85	8.63	7.11
ENSMUSG00000034290	Nek9	-0.257412	0.0614438	16.43	16.63	14.4	15.44	14.15	12.41	13.6	12.46
ENSMUSG00000001802	Lrp3	-0.416562	0.0615041	7.21	6.8	7.18	7.21	6.25	6.14	5.12	4.07
ENSMUSG00000025137	Pcyt2	0.208609	0.0615414	8.99	8.71	8.97	9.41	10.4	10.46	10.05	10.78
ENSMUSG00000031883	Ca7	-0.579822	0.0615414	6.07	3.35	4.65	3.5	2.53	3.06	3.22	2.66
ENSMUSG00000001082	Mfsd10	0.309501	0.061682	13.52	11.11	14.61	13.57	14.9	16.88	16.38	17.05
ENSMUSG00000023018	Smarcd1	0.266405	0.061682	15.1	13.6	16.21	14.99	16.5	18.61	17.56	19.37
ENSMUSG00000031575	Ash2l	0.253502	0.061682	7.33	6.91	7.51	6.62	8.16	8.62	9.21	7.85
ENSMUSG00000020635	Fkbp1b	0.380221	0.0617444	4.93	6.27	5.12	6.48	7.49	6.25	8.06	7.8
ENSMUSG00000029844	Hoxa1	-0.513652	0.0617444	2.55	2.62	2.46	3.13	2.6	1.79	1.81	1.47
ENSMUSG00000031813	Mvb12a	0.241351	0.0617846	11.3	10.58	11.54	11.3	11.9	13.72	13.56	13.75
ENSMUSG00000021460	Auh	0.212767	0.0620613	4.37	4.51	4.36	4.69	5.01	5.43	5.25	5.09
ENSMUSG00000021932	Rnaseh2b	0.344888	0.0620613	3.81	3.05	2.73	3.35	3.91	4.51	3.93	3.99
ENSMUSG00000030554	Synm	-0.590987	0.0620613	5.81	4.26	6.41	4.75	4.34	4.18	3.08	2.62
ENSMUSG00000029657	Hsph1	0.307431	0.0621046	2.62	3.21	2.66	3	3.53	3.28	3.39	4.01
ENSMUSG00000028649	Macf1	0.462797	0.0621087	5.15	4.23	4.42	3.2	5.8	5.14	5.5	6.78
ENSMUSG00000002289	Angptl4	-0.663345	0.0621478	843.66	1021.17	749.8	719.85	660.68	331.17	553.74	610.04
ENSMUSG00000038780	Smurf1	0.282606	0.0621478	16.05	17.99	16.42	18.58	20.17	18.82	22.4	22.68
ENSMUSG00000020077	Srgn	-0.34304	0.0621683	233.71	244.71	238.51	229.84	197.79	220	152.95	181.98
ENSMUSG00000026810	Dpm2	0.308224	0.0621683	17.74	17.71	15.7	17.88	20.51	23.75	23.09	18.43
ENSMUSG00000034731	Dgkh	0.349538	0.0621683	11.69	12.84	12.53	9.75	13.56	14.54	14.31	17.13
ENSMUSG00000078584	AU022252	0.358449	0.0623509	3.72	3.4	3.01	3.91	4.07	4.77	5.14	4.03
ENSMUSG00000029484	Anxa3	0.3608	0.0625452	43.29	36.12	41.02	46.31	45.76	53.87	52.1	62.89
ENSMUSG00000028545	Bend5	0.421405	0.0625927	4.69	6.9	5.33	5.59	6.52	7.8	6.97	8.75
ENSMUSG00000028771	Ptpn12	0.298822	0.0626305	14.33	15.36	14.91	11.97	17.26	18.55	16.11	17.44
ENSMUSG00000041354	Rgl2	0.257872	0.0626305	35.04	34.88	34.17	35.06	38.36	42.84	46.88	38.85
ENSMUSG00000053134	Supt7l	0.28183	0.0626305	4.27	4.9	4.12	4.18	4.94	5.15	5.2	5.95
ENSMUSG00000039286	Fndc3b	-0.256307	0.0626405	10.02	10.14	10.87	10.7	9.44	9.34	8.13	8.1
ENSMUSG00000034401	Spata6	0.290849	0.0626639	12.33	9.83	10.35	9.9	12.14	13.78	12.54	13.26
ENSMUSG00000040151	Hs2st1	0.293629	0.0627823	4.6	3.89	4.43	4.24	4.83	4.83	5.87	5.54
ENSMUSG00000020773	Trim47	0.409918	0.0628619	24.99	18.36	20.22	19.5	26.62	30.78	30.59	22.49
ENSMUSG00000038253	Hoxa5	0.322868	0.0628619	18.25	14.15	18.01	19.4	21.01	22.71	21.66	21.37
ENSMUSG00000090958	Lrrc32	-0.312327	0.0628619	136.14	160.34	142.7	167.13	129.89	109.91	133.9	114.56
ENSMUSG00000030304	Ergic2	0.235454	0.0629979	12.26	12.1	12.17	10.88	14.24	14.52	12.97	14.07
ENSMUSG00000033356	Pus7l	0.341669	0.0629979	3.64	4.74	3.62	3.66	4.43	4.93	5.42	4.98
ENSMUSG00000033940	Brk1	0.240529	0.0629979	130.94	124.36	141.28	136.04	154.94	170.5	155.6	148.33
ENSMUSG00000016933	Plcg1	0.302863	0.0630106	41.31	39.87	44.07	46.15	50.82	46.15	59.82	55.29
ENSMUSG00000041859	Mcm3	-0.245678	0.0630106	26.53	27.55	30.61	30.75	25.48	23.2	23.93	24.61
ENSMUSG00000020522	Mfap3	0.258641	0.063125	20.98	19.89	22.03	22.67	24.83	23.29	27.67	26.68
ENSMUSG00000000194	Gpr107	0.211916	0.0633389	7.51	7.4	7.13	7.49	8.17	9.03	8.67	8.35
ENSMUSG00000045414	Dipk2a	0.442301	0.0633389	10.29	7.32	9.84	9.78	12.04	10.33	13.36	14.87
ENSMUSG00000049526	Tmem202	-0.314424	0.0634554	6.31	4.79	6.35	5.99	4.78	4.87	4.49	4.6
ENSMUSG00000097325	Gm16897	0.671749	0.0635009	8.03	6.12	9.82	7.61	9.56	17.61	14.32	9.81
ENSMUSG00000016409	Nkap	0.332555	0.0635619	6.26	6.74	6.55	5.53	8.92	8.53	6.89	7.33
ENSMUSG00000038502	Ptov1	0.308044	0.0635619	21.23	23.04	22.46	25.67	25.85	28.77	33.03	26.97
ENSMUSG00000049300	Prmt6 ENSMUSG00000049300	0.269663	0.0635619	4.82	4.39	4.38	4.76	5.65	6.21	5.29	5.02
ENSMUSG00000055296	Tmem245	-0.364221	0.0635619	11.79	10.55	11.79	11.64	10.11	8.18	7.35	10.23
ENSMUSG00000021022	Ppp2r3c	0.489831	0.0636232	3.84	3.89	3.78	3.25	4.92	4.77	4.2	7.24
ENSMUSG00000027425	Kat14	0.271787	0.0636232	8.7	9.13	8.63	7.86	9.29	10.06	10.82	11.32
ENSMUSG00000030815	Phkg2	0.291324	0.0636232	6.5	7.57	7.39	7.3	7.8	8.47	9.87	9.13
ENSMUSG00000089847	Timm10b	-0.23738	0.0636252	9.69	10.83	9.26	9.46	8.07	8.65	8.45	8.07
ENSMUSG00000059013	Sh2d3c	0.254445	0.0640013	38.14	35.18	38.68	39.15	42.12	42.32	49.71	46.43
ENSMUSG00000000295	Hddc2	0.294908	0.064313	4.65	6.13	5.49	5.82	6.69	6.72	7.06	6.5
ENSMUSG00000002297	Dbf4	0.361081	0.064313	2.27	1.96	2.18	1.78	3.1	2.43	2.31	2.7
ENSMUSG00000011148	Adss1	-0.513823	0.064313	2.94	2.37	2.7	2.49	1.3	2.32	2.02	1.85
ENSMUSG00000033933	Vhl	0.264184	0.064313	14.75	15.21	17.69	16.24	20.4	19.69	18.89	17.67
ENSMUSG00000024293	Esco1	0.488899	0.0643713	3.47	3.21	3.41	2.56	5.07	3.54	3.87	5.43
ENSMUSG00000090125	Pou3f1	-0.46572	0.0643854	2.36	3.07	2.08	2.44	1.79	1.43	1.82	2.17
ENSMUSG00000035944	Ttc38	0.280637	0.0645151	3.77	4.17	3.46	4.02	5.21	4.59	4.63	4.3
ENSMUSG00000022789	Dnm1l	0.400783	0.0645951	11.46	10.67	10.84	8.62	12.38	14.45	11.81	16.43
ENSMUSG00000020671	Rab10	0.260394	0.0647144	50.02	45.08	53.87	50.53	59.87	56.24	65.26	57.5
ENSMUSG00000017713	Tha1	-0.509552	0.0647689	5.73	6.75	4.59	5.75	3.58	5.19	4.18	3.2
ENSMUSG00000028455	Stoml2	0.23542	0.0647689	22.41	20.97	23.2	22.7	24.57	25.17	27.65	27.8
ENSMUSG00000038861	Pi4kb	0.310332	0.0647689	5.74	5.83	7.44	6.16	7.39	7.29	8.34	8.07
ENSMUSG00000098134	Rnf113a2	-0.373061	0.0647689	18.13	15.17	18.87	17.08	16.38	11.43	12.74	13.21
ENSMUSG00000021645	Smn1	0.34555	0.0647854	6.65	7.1	7.41	7.13	7.84	11.14	8.97	8.3
[truncated: 9,085 more rows]
