# Supplementary material for: Restoring bone marrow niche function rejuvenates aged hematopoietic stem cells by reactivating the DNA Damage Response
Source: Nat Commun. 2023 Apr 10;14:2018. doi: 10.1038/s41467-023-37783-4 (PMC10086043; doi:10.1038/s41467-023-37783-4)
Supplement: Supplementary file 12 — Supplemental Data 9 [file 41467_2023_37783_MOESM12_ESM.xlsx]

## Sheet: Aged MSCs
Upregulated in MSCs of PBS treated Aged mice (P<0.05, FDR<0.1)	NES	NOM p-val	FDR q-val		Upregulated in MSCs of NTN1 treated Aged mice (P<0.05, FDR<0.1)	NES	NOM p-val	FDR q-val
HALLMARK_E2F_TARGETS	-2.88646	0	0		HALLMARK_TNFA_SIGNALING_VIA_NFKB	2.54007	0	0
HALLMARK_MYC_TARGETS_V1	-2.79008	0	0		HALLMARK_UV_RESPONSE_DN	2.30712	0	0
HALLMARK_G2M_CHECKPOINT	-2.61936	0	0		HALLMARK_HYPOXIA	2.06696	0	0
HALLMARK_MYC_TARGETS_V2	-2.50471	0	0		HALLMARK_ANGIOGENESIS	1.94733	0	0
HALLMARK_OXIDATIVE_PHOSPHORYLATION	-2.27507	0	0		HALLMARK_EPITHELIAL_MESENCHYMAL_TRANSITION	1.88216	0	0.000901961
HALLMARK_DNA_REPAIR	-2.02904	0	0		HALLMARK_IL6_JAK_STAT3_SIGNALING	1.87949	0	0.000751634
HALLMARK_HEME_METABOLISM	-2.02493	0	0		HALLMARK_KRAS_SIGNALING_DN	1.83832	0	0.000644258
HALLMARK_MTORC1_SIGNALING	-1.9018	0	6.91489e-05		HALLMARK_KRAS_SIGNALING_UP	1.79976	0	0.000563726
HALLMARK_UNFOLDED_PROTEIN_RESPONSE	-1.76513	0	0.000672846		HALLMARK_COAGULATION	1.63599	0	0.00987146
HALLMARK_MITOTIC_SPINDLE	-1.62706	0	0.00319958		HALLMARK_TGF_BETA_SIGNALING	1.59184	0	0.017002
HALLMARK_SPERMATOGENESIS	-1.57049	0.00312826	0.00546117		HALLMARK_HEDGEHOG_SIGNALING	1.59136	0.0179641	0.0154563
HALLMARK_FATTY_ACID_METABOLISM	-1.557	0.00101937	0.00569786		HALLMARK_INFLAMMATORY_RESPONSE	1.53689	0	0.0312304
HALLMARK_ADIPOGENESIS	-1.48942	0	0.0134353		HALLMARK_NOTCH_SIGNALING	1.50524	0.0405405	0.0353152
HALLMARK_REACTIVE_OXYGEN_SPECIES_PATHWAY	-1.41761	0.0337691	0.0304762		HALLMARK_MYOGENESIS	1.43071	0	0.0494468
HALLMARK_PI3K_AKT_MTOR_SIGNALING	-1.37454	0.0245902	0.047171		HALLMARK_APICAL_SURFACE	1.42466	0.0437158	0.0472026
HALLMARK_UV_RESPONSE_UP	-1.31601	0.0364004	0.0822527		HALLMARK_ESTROGEN_RESPONSE_EARLY	1.37879	0	0.0561471
					HALLMARK_IL2_STAT5_SIGNALING	1.30126	0	0.0834314

## Sheet: Aged BMECs
Upregulated in BMECs of PBS treated Aged mice (P<0.05, FDR<0.1)	NES	NOM p-val	FDR q-val		Upregulated in BMECs of NTN1 treated Aged mice (P<0.05, FDR<0.1)	NES	NOM p-val	FDR q-val
HALLMARK_P53_PATHWAY	-2.14936	0	0		HALLMARK_E2F_TARGETS	1.99137	0	0.000990476
HALLMARK_UV_RESPONSE_UP	-1.96397	0	0.00250261		HALLMARK_G2M_CHECKPOINT	1.89284	0	0.000495238
HALLMARK_COAGULATION	-1.95392	0	0.00226841		HALLMARK_MITOTIC_SPINDLE	1.73646	0	0.00453338
HALLMARK_TNFA_SIGNALING_VIA_NFKB	-1.93599	0	0.00289464		HALLMARK_MYC_TARGETS_V2	1.45253	0.0352349	0.0612256
HALLMARK_INFLAMMATORY_RESPONSE	-1.85193	0	0.00398769		HALLMARK_UV_RESPONSE_DN	1.42211	0.0246046	0.0645577
HALLMARK_COMPLEMENT	-1.8319	0	0.00447307		HALLMARK_MYC_TARGETS_V1	1.35207	0.0189655	0.0978972
HALLMARK_KRAS_SIGNALING_UP	-1.8129	0.00215983	0.00478467
HALLMARK_XENOBIOTIC_METABOLISM	-1.80154	0	0.00442343
HALLMARK_IL6_JAK_STAT3_SIGNALING	-1.64372	0.00454545	0.0164143
HALLMARK_APOPTOSIS	-1.60708	0	0.0212871
HALLMARK_APICAL_SURFACE	-1.59887	0.021028	0.0206368
HALLMARK_ESTROGEN_RESPONSE_EARLY	-1.55398	0	0.0278408
HALLMARK_IL2_STAT5_SIGNALING	-1.51267	0.00246305	0.036292
HALLMARK_MYOGENESIS	-1.51188	0.00921659	0.0339391
HALLMARK_WNT_BETA_CATENIN_SIGNALING	-1.51134	0.0391705	0.0316765
HALLMARK_KRAS_SIGNALING_DN	-1.50917	0.0309524	0.0301669
HALLMARK_ANGIOGENESIS	-1.48428	0.0696056	0.0338644
HALLMARK_ALLOGRAFT_REJECTION	-1.47743	0.00721154	0.0333843
HALLMARK_HYPOXIA	-1.4506	0.00941176	0.0396743
HALLMARK_HEME_METABOLISM	-1.4343	0.00700935	0.0429119
HALLMARK_ESTROGEN_RESPONSE_LATE	-1.407	0.0146341	0.0503158
HALLMARK_NOTCH_SIGNALING	-1.39688	0.0820046	0.0531519
HALLMARK_REACTIVE_OXYGEN_SPECIES_PATHWAY	-1.37521	0.0580357	0.0604218
HALLMARK_MTORC1_SIGNALING	-1.36054	0.0171149	0.0652741
HALLMARK_CHOLESTEROL_HOMEOSTASIS	-1.35008	0.0606742	0.0684504
HALLMARK_GLYCOLYSIS	-1.34459	0.0223214	0.0683807
