# Supplementary material for: Restoring bone marrow niche function rejuvenates aged hematopoietic stem cells by reactivating the DNA Damage Response
Source: Nat Commun. 2023 Apr 10;14:2018. doi: 10.1038/s41467-023-37783-4 (PMC10086043; doi:10.1038/s41467-023-37783-4)
Supplement: Supplementary file 13 — Supplemental Data 10 [file 41467_2023_37783_MOESM13_ESM.xlsx]

## Sheet: Young vs AgedPBS HSC
Row-names	Symbol	logFC	adj-P-Val	Young_HSC_1	Young_HSC_2	Young_HSC_3	Aged_PBS_HSC_1	Aged_PBS_HSC_2	Aged_PBS_HSC_3
ENSMUSG00000021250	Fos	4.25541	0.000110231	2.1633	2.19667	2.1795	45.6389	33.4431	47.2728
ENSMUSG00000030325	Klrb1c	2.79107	0.000301682	3.30358	3.31056	3.43893	20.5837	22.7114	26.6763
ENSMUSG00000042784	Muc1	2.53265	0.000398827	1.27925	1.2584	1.41294	6.66679	8.28644	7.97679
ENSMUSG00000049115	Agtr1a	1.86663	0.000578215	1.58095	1.55952	1.72706	5.62227	6.073	6.04837
ENSMUSG00000032372	Plscr2	3.03943	0.000578215	6.12605	6.75985	4.87726	54.1924	41.0888	50.4093
ENSMUSG00000072109	A530040E14Rik	1.73752	0.000628462	2.09487	1.93201	2.02362	6.70659	7.14479	6.33778
ENSMUSG00000026580	Selp	1.93995	0.000628462	15.6356	18.4264	16.686	60.9845	67.1618	66.2998
ENSMUSG00000019102	Aldh3a1	2.16245	0.000628462	1.3175	1.15608	1.1814	4.84215	5.4102	6.16273
ENSMUSG00000056025	Clca3a1	2.66302	0.000671959	3.86625	3.67647	4.01545	31.1721	21.4746	21.6623
ENSMUSG00000042817	Flt3	-1.73176	0.00144217	9.14901	9.99534	10.7253	3.30589	2.72346	2.9733
ENSMUSG00000044786	Zfp36	1.50979	0.00144217	23.1333	20.1049	21.1392	60.913	63.304	58.8787
ENSMUSG00000055148	Klf2	1.97345	0.00157914	1.91803	1.63299	1.54835	6.41371	7.69795	5.94874
ENSMUSG00000031548	Sfrp1	1.50331	0.00167351	4.85186	4.68435	4.33382	11.9936	13.3907	13.9734
ENSMUSG00000031765	Mt1	1.7852	0.00167351	21.9382	23.3803	26.4807	72.404	85.2946	90.0524
ENSMUSG00000021453	Gadd45g	1.88632	0.00180213	10.4616	11.41	11.9993	36.9058	49.9769	39.2365
ENSMUSG00000021760	Gpx8	1.44939	0.00186026	5.31545	5.67889	5.62839	15.2498	16.4761	13.772
ENSMUSG00000040562	Gstm2	1.77502	0.00188969	11.6956	12.0638	11.0448	38.7401	46.9302	34.3598
ENSMUSG00000017950	Hnf4a	-1.49813	0.00227001	6.50746	5.87899	6.90107	2.04338	2.37244	2.41622
ENSMUSG00000050138	Kcnk12	-1.39132	0.00227001	6.99143	6.21133	6.8455	2.31077	2.71129	2.62865
ENSMUSG00000072769	Gm10419	1.49956	0.00227001	5.45535	5.69058	4.5374	15.1087	14.1752	14.8684
ENSMUSG00000024065	Ehd3	1.80311	0.00227001	17.0655	15.6073	12.9295	46.7032	59.7165	52.4756
ENSMUSG00000020907	Rcvrn	2.36348	0.00227001	1.22232	1.24981	1.33873	6.4628	8.5913	5.01967
ENSMUSG00000053062	Jam2	1.3151	0.00235087	5.56765	5.9923	5.41696	13.036	14.0369	15.2145
ENSMUSG00000027800	Tm4sf1	1.96128	0.00235087	2.86062	4.09962	3.2213	11.3718	14.2244	13.7907
ENSMUSG00000024066	Xdh	1.63458	0.00236214	2.78945	2.89743	3.14077	8.1259	8.61459	10.8552
ENSMUSG00000105867	Gm42517	1.41299	0.00238478	10.6861	11.2986	10.283	25.2403	31.3681	29.6102
ENSMUSG00000003545	Fosb	1.50227	0.00251835	1.41357	1.19421	1.16223	3.41461	3.2921	3.96791
ENSMUSG00000046768	Rhoj	1.27162	0.00254153	3.86466	4.03187	4.44996	10.6266	9.68087	9.48536
ENSMUSG00000054128	H2-T3	1.37515	0.00258964	2.5115	2.68252	2.56575	6.5397	6.05166	7.6232
ENSMUSG00000022037	Clu	2.21024	0.00261027	12.5822	18.1969	12.582	64.5298	79.2842	55.7958
ENSMUSG00000030711	Sult1a1	2.40583	0.00277539	41.3518	38.4682	63.414	206.538	280.46	259.173
ENSMUSG00000046593	Tmem215	1.60402	0.00277549	1.28449	1.34707	1.27864	4.84267	3.54248	3.62288
ENSMUSG00000058624	Gda	1.90192	0.00294324	5.81153	4.28198	4.67493	20.3297	14.9085	20.0333
ENSMUSG00000027803	Wwtr1	1.63367	0.00300702	2.54822	3.57323	2.83362	8.85406	8.70692	9.99961
ENSMUSG00000044468	Tent5c	1.18985	0.00368128	3.23747	3.05248	2.75503	7.40472	6.65359	6.56081
ENSMUSG00000023960	Enpp5	1.33844	0.00368128	23.7505	26.4654	21.5035	53.9929	64.3734	62.8853
ENSMUSG00000030717	Nupr1	1.95742	0.00368128	19.8542	26.1986	21.581	71.8696	111.096	82.3539
ENSMUSG00000060586	H2-Eb1	2.51821	0.00368128	22.6441	28.1728	26.6248	202.245	154.275	102.346
ENSMUSG00000051212	Gpr183	3.03375	0.00368128	1.9824	2.51598	1.52386	10.5912	21.2942	18.5091
GM22747	NA	1.16457	0.00411405	1.36015	1.40468	1.41154	2.76988	3.30577	3.31769
ENSMUSG00000046159	Chrm3	1.26292	0.00414379	1.10477	1.23544	1.15493	2.59303	2.61769	3.20962
ENSMUSG00000021835	Bmp4	1.93454	0.00414379	2.09163	2.26554	1.57419	6.1091	8.92386	7.64268
ENSMUSG00000052837	Junb	1.61428	0.00478716	15.5872	18.3505	19.6013	47.0727	66.7269	51.2238
ENSMUSG00000015355	Cd48	-1.87425	0.00533119	7.96828	9.01196	11.7772	2.59274	3.10464	2.13225
ENSMUSG00000068245	Phf11d	2.06551	0.00533119	3.09902	2.34774	2.78175	14.2876	12.4324	8.35647
ENSMUSG00000053279	Aldh1a1	1.10535	0.00541838	30.1326	30.4875	35.7796	67.2244	73.205	66.5203
ENSMUSG00000028150	Rorc	1.82901	0.00541838	3.08977	4.09032	2.68269	9.684	11.7152	13.4031
ENSMUSG00000052684	Jun	1.94836	0.00541838	33.615	21.4081	24.2946	84.554	98.3363	120.87
ENSMUSG00000024610	Cd74	2.1926	0.00548304	84.8778	92.4235	102.311	576.116	443.891	299.798
ENSMUSG00000070427	Il18bp	1.5189	0.00549853	6.01761	6.39474	6.44248	20.0629	20.5212	14.1712
ENSMUSG00000036594	H2-Aa	1.82373	0.00549853	43.834	40.0726	39.6771	193.571	140.552	113.635
ENSMUSG00000020644	Id2	1.49513	0.0055726	8.38163	8.88583	9.10973	19.5649	27.528	28.2174
ENSMUSG00000018339	Gpx3	2.62608	0.0055726	4.37963	8.83383	4.91041	28.5762	36.498	42.8566
ENSMUSG00000027699	Ect2	-1.16741	0.00564568	10.6305	10.4384	9.73987	5.06461	3.97092	4.74272
ENSMUSG00000042607	Asb4	0.985808	0.00586068	1.57824	1.42949	1.42556	2.76277	3.09751	2.91915
ENSMUSG00000109560	Gm8463	1.44846	0.00592908	1	1.21191	1.14367	3.53327	2.49491	3.19617
ENSMUSG00000057777	Mab21l2	2.15218	0.00633441	1.10111	1.0142	1.11554	4.42854	3.53156	6.99562
ENSMUSG00000034164	Emid1	-1.00877	0.00642432	14.921	14.9942	14.5456	7.27762	8.14663	6.73707
ENSMUSG00000016494	Cd34	-1.02357	0.00655051	55.7331	57.5645	57.2362	31.2952	27.2285	25.6487
ENSMUSG00000046295	Ankle1	-1.17189	0.00658093	20.7653	17.386	15.7872	8.21084	8.08213	7.50937
ENSMUSG00000041378	Cldn5	2.54963	0.00658093	2.25365	3.75608	2.83737	14.768	25.2031	12.9512
ENSMUSG00000030048	Gkn3	1.35476	0.00663036	5.45688	7.07024	5.93846	13.3007	16.8522	17.0997
ENSMUSG00000023067	Cdkn1a	0.899605	0.00688949	2.88954	2.81151	2.62431	5.07208	5.4235	5.03202
ENSMUSG00000017491	Rarb	0.904248	0.00688949	1.86368	1.72374	1.83636	3.20131	3.54382	3.40894
ENSMUSG00000024190	Dusp1	1.354	0.00688949	20.8897	20.9567	17.0007	57.8342	42.4005	50.6932
ENSMUSG00000044317	Gpr4	1.20348	0.00715163	2.6313	3.20862	2.49736	5.70486	6.82123	6.61777
ENSMUSG00000073418	C4b	1.20537	0.00715163	1.05413	1.09124	1.13145	2.98854	2.45437	2.17574
ENSMUSG00000030217	Art4	1.22286	0.00715272	48.3856	45.9181	50.2655	93.5443	127.852	118.74
ENSMUSG00000029084	Cd38	1.38209	0.00715272	11.491	13.3002	11.7653	28.2138	28.4805	39.6243
ENSMUSG00000054003	Tdrd9	1.60117	0.00715272	1.35583	1.59974	1.1789	3.92372	3.48637	5.21991
ENSMUSG00000032719	Sbspon	2.18405	0.00738943	1.43472	1.4412	1.5288	4.44573	9.45221	7.05931
ENSMUSG00000026581	Sell	-1.48457	0.00762461	13.4977	18.6251	15.8694	6.74763	4.74455	5.68692
ENSMUSG00000030798	Cd37	-0.936533	0.00762461	22.8175	21.4825	22.7797	12.7218	10.707	11.6927
ENSMUSG00000045954	Cavin2	1.3894	0.00762461	35.2348	34.3652	30.2747	106.952	71.6406	86.0147
ENSMUSG00000063838	Cdc42ep5	1.51321	0.00762461	1.35903	1.80685	1.8889	5.49918	4.94047	3.97064
ENSMUSG00000071715	Ncf4	-1.23888	0.00788281	10.6484	13.2768	9.58467	5.19797	4.48791	4.4183
ENSMUSG00000068105	Tnfrsf13c	-0.918532	0.00788281	9.11993	7.89124	8.35729	4.79318	4.37251	4.24943
ENSMUSG00000031506	Ptpn7	-0.890986	0.00788281	46.0221	45.2945	45.9944	26.1758	25.5077	22.5167
ENSMUSG00000001281	Itgb7	0.9067	0.00788281	7.84183	9.08244	7.7906	15.2085	15.6095	15.4009
ENSMUSG00000033585	Ndn	1.03761	0.00788281	13.2369	13.4487	15.9126	26.3255	30.2534	30.7692
ENSMUSG00000028270	Gbp2	1.07705	0.00788281	28.1408	31.7375	27.3402	69.9616	58.4067	56.1128
ENSMUSG00000037872	Ackr1	1.14806	0.00788281	3.08452	3.03407	2.8178	6.71501	7.64769	5.5892
ENSMUSG00000054728	Phactr1	1.15237	0.00788281	3.10905	3.78882	3.40538	7.29353	6.83816	8.83307
ENSMUSG00000027611	Procr	1.17401	0.00788281	46.2341	44.5782	48.4168	86.672	111.387	118.743
ENSMUSG00000041479	Syt15	1.4139	0.00788281	1.10445	1.01677	1.27282	2.40062	3.51801	3.20179
ENSMUSG00000066026	Dhrs3	1.68757	0.00788281	7.9647	6.68076	6.43098	17.4726	21.8799	29.9158
ENSMUSG00000053113	Socs3	1.78458	0.00788281	2.90615	3.03699	4.04632	9.04411	14.8616	10.8648
ENSMUSG00000031762	Mt2	2.29871	0.00788281	1.19661	2.32554	2.27311	8.85851	7.77334	10.9414
ENSMUSG00000025597	Klhl4	1.07019	0.00797315	8.9782	9.71095	8.93704	20.8466	16.4788	20.9972
ENSMUSG00000000958	Slc7a7	1.02013	0.0083008	3.75092	4.57773	3.95615	7.512	8.60151	8.76997
ENSMUSG00000034648	Lrrn1	1.28727	0.00855576	1.22913	1.21065	1.17852	2.52525	2.71464	3.71931
ENSMUSG00000039131	Gipc2	1.04522	0.00855639	1.27103	1.0564	1.20647	2.3615	2.21187	2.7257
ENSMUSG00000075334	Rprm	1.36356	0.00855639	2.13497	2.69052	2.74932	5.61769	6.06953	7.8914
ENSMUSG00000001247	Lsr	1.05793	0.00873173	3.21778	3.03347	2.84491	5.39439	6.87422	6.7578
ENSMUSG00000021211	Akr1c12	-1.21833	0.0087548	9.77074	11.1986	10.3936	4.81458	3.65528	5.12994
ENSMUSG00000067203	H2-K2	0.861066	0.00885905	23.8132	27.3769	23.9198	46.0606	46.2242	43.8914
ENSMUSG00000041817	Fam169a	1.05684	0.00888932	1.84904	1.84722	1.63713	3.85841	3.17893	4.10472
ENSMUSG00000028841	Cnksr1	1.14885	0.00894203	1.17866	1.30885	1.07852	2.36427	3.1117	2.46562
ENSMUSG00000041842	Fhdc1	1.17743	0.00942927	3.79034	4.15607	3.01562	7.57837	9.03279	8.02902
ENSMUSG00000029641	Rasl11a	1.21985	0.00942927	3.4386	3.1993	3.85986	6.70812	9.45183	8.4631
ENSMUSG00000037466	Tedc1	-0.951723	0.00962909	13.5048	13.3386	14.6949	6.29498	7.77196	7.47734
ENSMUSG00000005370	Msh6	-0.816829	0.010079	56.8567	53.8081	53.119	33.3909	30.3297	29.3571
ENSMUSG00000100459	Gm5833	1.22741	0.010079	3.36566	3.25366	4.03619	9.10413	6.80105	9.16348
ENSMUSG00000070803	Cited4	2.00132	0.010079	2.20329	4.01616	2.12819	11.7349	11.5538	8.91377
ENSMUSG00000056069	Otulinl	-0.942515	0.0101279	11.5396	14.2504	12.5299	7.12966	6.47984	6.28285
ENSMUSG00000033470	Cysltr2	1.37567	0.0102306	7.24449	9.65059	8.6975	26.5165	17.8794	22.4099
ENSMUSG00000022636	Alcam	1.43236	0.0102306	4.40933	3.46878	3.81361	12.611	8.09757	11.2288
ENSMUSG00000032369	Plscr1	0.886696	0.0104757	47.2216	50.8437	50.0783	84.4429	102.37	87.9142
ENSMUSG00000020407	Upp1	0.797685	0.0105348	13.2428	13.4758	13.9342	21.8016	24.7785	24.1788
ENSMUSG00000004951	Hspb1	1.82888	0.0105348	1.52329	1.042	1.29897	3.49809	6.29876	4.1957
ENSMUSG00000081429	Rps27-ps1	-0.975232	0.0105485	4.75963	5.40051	5.83306	2.53965	2.57601	3.01621
ENSMUSG00000108234	Gm44428	-0.840441	0.0105485	3.60142	3.87352	3.31761	2.04006	2.08881	1.89177
ENSMUSG00000032766	Gng11	0.998073	0.0105485	124.324	151.399	139.86	243.46	287.603	299.571
ENSMUSG00000062082	Cd200r4	1.25568	0.010734	1.75376	1.74109	1.73212	5.27835	3.41288	3.99706
ENSMUSG00000086534	Gm16758	-0.892544	0.0108537	3.02295	3.03677	3.0255	1.6201	1.45797	1.83782
ENSMUSG00000031958	Ldhd	1.03692	0.0108537	2.84436	2.983	2.95048	5.08042	6.99329	6.08674
ENSMUSG00000089513	Gm24875	-1.2205	0.0109338	2.8527	2.66542	2.27023	1.36419	1	1
ENSMUSG00000021025	Nfkbia	0.812507	0.0109338	83.817	82.9492	81.9033	141.304	160.414	136.087
ENSMUSG00000056501	Cebpb	1.27866	0.0109338	13.2732	17.3818	16.7225	31.2198	43.9552	40.1494
ENSMUSG00000075602	Ly6a	1.60512	0.0109338	108.006	119.763	119.729	364.101	469.075	255.314
ENSMUSG00000039994	Timeless	-1.04726	0.0109696	14.3286	12.2236	15.719	6.43821	7.70324	6.28952
ENSMUSG00000037572	Wdhd1	-1.00473	0.0109696	15.928	15.4016	14.6292	9.06275	6.89546	7.10821
ENSMUSG00000053318	Slamf8	1.04039	0.0109696	2.10139	1.97037	2.04402	4.57965	4.6287	3.47383
ENSMUSG00000027954	Efna1	1.26516	0.0109696	10.1603	11.0326	10.8175	19.8135	29.9281	28.3935
ENSMUSG00000000957	Mmp14	0.93251	0.0109955	4.68539	5.41322	4.15655	8.96497	8.86689	9.22051
ENSMUSG00000104351	Gm37125	0.996039	0.0110321	2.87861	3.05534	2.58174	6.53919	5.1372	5.36312
ENSMUSG00000102970	Gm37349	-1.24478	0.0110841	4.89068	4.19206	4.95182	1.66768	1.84724	2.47615
ENSMUSG00000015094	Npdc1	1.01958	0.0110841	13.3225	14.0923	13.3558	23.0795	31.4539	28.7816
ENSMUSG00000071637	Cebpd	0.823702	0.0111342	1.98758	2.00566	2.152	3.43673	4.0014	3.45894
ENSMUSG00000071076	Jund	0.959007	0.0112746	17.4726	18.1075	18.239	29.6564	39.0134	36.64
ENSMUSG00000052560	Cpne8	1.19009	0.0112746	5.48849	6.50102	6.55191	15.7536	11.318	15.5743
ENSMUSG00000039264	Gimap3	0.956109	0.0114231	6.3535	7.68755	6.82685	11.8908	14.6495	13.9778
ENSMUSG00000028378	Ptgr1	-0.855707	0.011563	8.04931	9.16609	9.47704	5.30553	4.60743	4.82668
ENSMUSG00000049107	Ntf3	1.50013	0.011563	1.08993	1.60632	1.07707	2.81201	3.9611	3.83173
ENSMUSG00000073421	H2-Ab1	1.59923	0.011563	40.4543	52.3687	49.0964	185.426	149.495	104.361
ENSMUSG00000029414	Kntc1	-0.994092	0.011574	6.13141	4.74267	5.74931	3.00218	2.52319	2.7929
ENSMUSG00000020083	Fam241b	1.12281	0.0115982	3.32691	3.73083	3.52597	6.34906	7.66835	9.28348
ENSMUSG00000024155	Meiob	1.23125	0.0115982	1.1584	1.35597	1.12929	3.46869	2.30385	2.87228
ENSMUSG00000041119	Pde9a	1.3611	0.0115982	4.33147	4.46836	5.50601	9.393	13.4242	14.326
ENSMUSG00000045349	Sh2d5	-1.02621	0.011618	11.9632	12.8209	13.3626	7.09653	6.57894	5.19637
ENSMUSG00000079067	Hmgn2-ps1	-0.845251	0.011618	15.3648	13.2609	12.6794	7.38045	8.07433	7.47602
ENSMUSG00000025931	Paqr8	-0.789498	0.011618	7.56548	6.8308	7.57149	4.05736	4.57077	4.08571
ENSMUSG00000005251	Ripk4	1.23288	0.011618	1.16573	1.10954	1.40102	2.29349	3.25577	3.15093
ENSMUSG00000021880	Rnase6	-1.04644	0.0116425	47.6245	39.4539	41.9538	23.7889	17.6363	21.3246
ENSMUSG00000023908	Pkmyt1	-1.01908	0.0116425	26.5144	22.4275	25.3173	12.3311	14.0333	10.452
ENSMUSG00000056116	H2-T22	0.815293	0.0116425	23.1916	22.8027	24.2297	38.6203	46.0322	39.271
ENSMUSG00000054364	Rhob	1.21026	0.0116425	10.4659	7.24906	10.823	21.2518	21.1659	22.6125
ENSMUSG00000035683	Melk	-0.893381	0.0116447	17.7137	15.4094	15.2831	9.00329	9.36068	7.72314
ENSMUSG00000064343	mt-Tq	-1.88137	0.0116471	16.7401	19.2962	25.8082	4.20074	7.94978	4.99184
ENSMUSG00000002055	Spag5	-0.991193	0.0116471	10.3668	10.9244	9.72235	5.60647	5.73781	4.35756
ENSMUSG00000054951	9130008F23Rik	0.746511	0.0116471	7.19364	6.55553	7.3227	12.1047	11.9866	11.2394
ENSMUSG00000001661	Hoxc6	0.95862	0.0116471	1.68815	1.97104	1.80462	3.84695	3.78098	3.03032
ENSMUSG00000032839	Trpc1	1.04589	0.0116471	1.37432	1.39365	1.2358	3.09895	2.26848	2.9633
ENSMUSG00000020019	Ntn4	1.26287	0.0116529	2.43185	2.82881	1.88281	5.07001	5.43746	6.49265
ENSMUSG00000075702	Selenom	1.06547	0.0117622	18.9541	21.4664	23.1214	37.52	51.5238	44.6087
ENSMUSG00000021701	Plk2	1.85966	0.0117622	6.74911	6.7754	6.95168	17.9432	22.0405	38.4234
ENSMUSG00000030219	Erp27	0.943442	0.0118196	4.68428	5.808	5.72696	9.39841	11.2981	10.4363
ENSMUSG00000034855	Cxcl10	1.69754	0.0118196	1.70159	1.32687	1.43018	5.00282	6.52469	3.37548
ENSMUSG00000015316	Slamf1	0.760871	0.0118376	9.10663	10.2004	8.69675	15.5571	15.9604	15.8306
ENSMUSG00000038037	Socs1	0.957019	0.0124764	13.4769	14.2742	14.1382	23.2285	31.7385	26.9899
ENSMUSG00000028125	Abca4	0.982722	0.0125541	2.13474	2.36869	1.81315	3.93313	4.64122	3.87617
ENSMUSG00000097120	Gm26887	1.53	0.0125541	1.77495	2.97902	2.77104	6.12392	8.28103	6.95858
ENSMUSG00000055435	Maf	1.1115	0.0125914	1.41618	1.5412	1.73738	3.79895	2.74067	3.67394
ENSMUSG00000036905	C1qb	-1.02032	0.0128234	5.56909	5.25846	5.89723	3.3324	2.58734	2.40017
ENSMUSG00000039055	Eme1	-0.811294	0.0129955	7.80872	7.41206	6.58005	4.20885	4.38161	3.8219
ENSMUSG00000025283	Sat1	0.761703	0.0129955	36.5911	41.8971	39.2882	64.0939	71.3382	64.2052
ENSMUSG00000112567	Gm32899	0.891947	0.0129955	6.95729	9.15816	8.02	14.357	15.3024	14.863
ENSMUSG00000052188	Gm14964	1.76193	0.0129955	2.67328	3.90573	2.85409	7.57837	10.5997	14.4718
ENSMUSG00000017146	Brca1	-1.00652	0.0130052	4.81614	5.00381	4.58655	2.91752	2.13175	2.19158
ENSMUSG00000062588	Gm6104	-0.838086	0.013117	4.70664	4.44685	4.14011	2.75873	2.46125	2.2338
ENSMUSG00000031074	Fgf3	-1.00682	0.013208	12.2991	10.7734	12.889	5.80363	7.0308	5.1581
ENSMUSG00000039187	Fanci	-0.868799	0.013208	6.40602	6.30201	5.52243	3.73538	3.00826	3.25794
ENSMUSG00000024034	Tmprss3	-0.75743	0.013208	2.67316	2.45891	2.83541	1.61832	1.62435	1.46761
ENSMUSG00000020926	Adam11	-0.694312	0.013208	3.80066	3.9178	3.69536	2.4899	2.30561	2.26237
ENSMUSG00000000078	Klf6	0.959726	0.013208	13.0146	13.2971	12.673	28.2054	20.9223	27.3428
ENSMUSG00000001240	Ramp2	2.29552	0.013208	3.04297	3.20375	4.33494	10.5693	17.0585	27.7344
ENSMUSG00000042510	Sarg	0.957436	0.0132624	2.21749	1.8684	2.28233	3.58052	4.60199	4.20211
ENSMUSG00000023224	Serping1	1.62205	0.0133586	1.34807	1.18624	1.45455	5.34957	4.53211	2.79805
ENSMUSG00000035266	Helq	-0.740551	0.0136487	7.40116	6.65502	6.28172	3.93649	4.16367	4.04724
ENSMUSG00000078773	Rad54b	-0.970947	0.0136586	5.1722	4.54227	5.06684	2.95207	2.14599	2.49504
ENSMUSG00000032311	Nrg4	0.805725	0.0136586	3.30266	3.65152	2.99333	5.38919	6.04748	5.91613
ENSMUSG00000096988	A930029G22Rik	0.863922	0.0136586	4.47051	3.55755	3.57512	6.69239	6.99789	7.31896
ENSMUSG00000044279	Crb3	1.22907	0.0136586	1.88702	2.32893	2.3796	4.36617	6.5437	4.71492
ENSMUSG00000072618	Gm10384	-1.67794	0.0136923	12.866	11.8147	11.6535	3.88786	2.58483	5.38083
ENSMUSG00000048578	Mlec	-0.973557	0.0136923	106.178	94.3491	87.5224	42.9801	57.2681	47.0435
ENSMUSG00000031016	Wee1	-0.718315	0.0136923	57.8407	54.1542	52.7493	31.0544	35.0495	34.0858
ENSMUSG00000087593	Gm16174	1.03179	0.0136923	2.91723	3.36971	4.06708	6.65305	7.83864	6.55209
ENSMUSG00000041957	Pkp2	0.696529	0.0137492	1.79086	1.61397	1.79689	2.72418	2.90035	2.79782
ENSMUSG00000039942	Ptger4	0.834619	0.0137492	10.1413	11.6429	9.28629	17.3455	19.6406	18.2555
ENSMUSG00000044701	Il27	0.975962	0.0137492	4.05723	3.16293	3.02706	7.1951	6.10902	6.72532
ENSMUSG00000033082	Clec1a	1.24011	0.0137492	8.2088	8.45647	7.7412	21.5683	14.3837	22.8311
ENSMUSG00000039699	Batf2	0.993562	0.0140286	8.12049	7.78188	7.2682	18.2857	15.4224	12.856
ENSMUSG00000096883	Shisa8	-1.30739	0.0141604	11.7876	9.42498	11.5693	3.43545	4.37996	5.63465
ENSMUSG00000002808	Epdr1	0.817156	0.0145509	11.0798	14.0613	13.4644	22.3869	22.4425	22.8373
ENSMUSG00000038349	Plcl1	0.905732	0.0145509	3.48955	2.61238	2.71871	5.57654	5.5012	5.31256
ENSMUSG00000030157	Clec2d	0.871514	0.0148045	6.11487	5.248	6.98986	11.5851	10.7339	11.0471
ENSMUSG00000040690	Col16a1	1.01094	0.0148045	13.3259	13.1692	12.2011	20.9926	30.0108	27.8148
ENSMUSG00000050014	Apol10b	1.98808	0.0148045	1.21344	1.47967	1.66517	8.17078	6.46604	3.53309
ENSMUSG00000071716	Apol7e	1.20919	0.0148118	7.22948	10.4302	7.64374	23.1096	17.4594	17.6559
ENSMUSG00000022673	Mcm4	-0.786858	0.0149571	65.5635	61.6745	63.6717	42.0519	34.0357	35.0259
ENSMUSG00000022912	Pros1	0.779391	0.0149571	9.54999	8.99713	8.23856	15.2126	14.0359	16.7639
ENSMUSG00000073403	Gm10499	0.983327	0.0149571	3.79945	2.76939	3.02429	5.83653	6.06076	6.95152
ENSMUSG00000114354	Gm34961	0.993859	0.0149571	1.26504	1.23824	1.66627	2.45875	2.89074	2.90052
ENSMUSG00000105201	Gm43362	0.970943	0.0152019	3.52748	3.0511	3.53154	7.73171	5.5662	6.65121
ENSMUSG00000023367	Tmem176a	1.00581	0.0152019	53.0391	54.1091	58.0254	88.869	125.941	120.478
ENSMUSG00000017499	Cdc6	-0.851895	0.0156602	18.0977	16.7752	16.6551	9.38055	10.9959	8.33756
ENSMUSG00000027478	Dnmt3b	-0.775094	0.0157479	28.4267	32.386	28.1917	19.2034	16.5104	16.3339
ENSMUSG00000007080	Pole	-0.760398	0.0157479	10.1334	8.65916	8.84415	5.27626	5.89834	5.13005
ENSMUSG00000111952	Gm4489	-0.748718	0.0157479	2.26715	2.17256	2.36277	1.51282	1.27269	1.2741
ENSMUSG00000021396	Nxnl2	0.676251	0.0157479	2.15444	1.97597	1.95482	3.07477	3.25248	3.39553
ENSMUSG00000039958	Mettl20	0.718241	0.0157479	16.1458	17.741	18.8714	28.7086	27.5328	30.452
ENSMUSG00000030124	Lag3	0.794801	0.0157479	3.04649	3.42272	3.29673	5.36403	6.41464	5.21637
ENSMUSG00000028716	Pdzk1ip1	0.970333	0.0157479	104.84	125.302	109.328	183.646	248.966	236.261
ENSMUSG00000051043	Gprc5c	1.08227	0.0157479	1.52165	1.27244	1.42817	2.45147	2.90842	3.68156
ENSMUSG00000037979	Ccdc92	1.23457	0.0157479	3.20288	3.23725	2.85562	5.42736	8.05165	8.82809
ENSMUSG00000048332	Lhfp	0.687468	0.0159204	2.50131	2.31395	2.34483	3.89182	4.08431	3.56621
ENSMUSG00000043873	Chil5	0.881265	0.0159204	4.52419	5.04602	6.01918	8.9315	10.2493	9.38148
ENSMUSG00000072214	Septin5	0.908071	0.0159204	2.14141	2.01789	2.24216	3.58201	4.8112	3.71495
ENSMUSG00000059456	Ptk2b	0.701203	0.0161328	32.6655	34.0523	32.4932	49.9596	52.6722	59.0308
ENSMUSG00000048612	Myof	0.817564	0.0161328	4.72122	4.38767	3.85458	7.41926	7.01265	8.40148
ENSMUSG00000001128	Cfp	-0.785261	0.0162204	6.39418	6.73689	5.36287	3.61812	3.39571	3.6734
ENSMUSG00000025921	Rdh10	1.10653	0.0162204	7.07687	7.7866	6.08091	12.3444	14.7846	18.3306
ENSMUSG00000034883	Lrr1	-0.990094	0.0163006	9.19537	7.20648	10.5702	4.63604	4.26607	4.51914
ENSMUSG00000038578	Susd1	-0.697238	0.0163006	37.8625	34.2344	35.8969	20.4304	22.7639	23.4712
ENSMUSG00000018171	Vmp1	0.66573	0.0163251	41.951	45.7249	45.5933	67.9734	74.8582	68.617
ENSMUSG00000015619	Gata3	0.753629	0.0163251	11.8304	12.1464	12.5012	18.8333	19.6504	23.2647
ENSMUSG00000078853	Igtp	1.55768	0.0163251	50.2852	64.6024	48.8239	206.767	177.959	109.964
ENSMUSG00000103367	Gm38158	-0.657454	0.0164435	4.29661	4.19329	4.11749	2.56418	2.87143	2.56759
ENSMUSG00000019889	Ptprk	0.862863	0.0164435	1.53201	1.27291	1.47576	2.26744	2.63692	2.89525
ENSMUSG00000054619	Mettl7a1	1.00984	0.0166693	66.5095	48.3253	62.1994	102.437	127.325	125.157
ENSMUSG00000029516	Cit	-0.773013	0.0166708	4.23463	3.67186	3.65543	2.49268	2.19796	2.07899
ENSMUSG00000036192	Rorb	1.34986	0.0166708	1.13221	1.14856	1.07951	3.66045	2.02465	3.13666
ENSMUSG00000048865	Arhgap30	-1.05896	0.0167129	15.1657	14.4223	15.8747	8.70206	5.70156	7.7383
ENSMUSG00000110291	Gm37419	1.78747	0.0169459	2.01411	2.89917	1.38627	7.97705	7.80173	5.35076
ENSMUSG00000028776	Tinagl1	1.01454	0.0170663	8.41898	7.46833	8.38625	13.011	17.6117	18.9739
ENSMUSG00000086076	Ncr3-ps	-1.11802	0.0171547	3.78929	2.40213	3.01301	1.50501	1.26854	1.40489
ENSMUSG00000105652	4930519L02Rik	-0.762091	0.0172785	81.1432	83.374	96.433	54.0511	53.1362	46.5668
ENSMUSG00000081564	Gm13717	-1.45738	0.0173882	4.69525	2.89813	4.13671	1.10377	1.38625	1.7765
ENSMUSG00000022564	Grina	0.70839	0.0173882	52.0326	56.8079	53.7479	79.9724	95.4316	90.8141
ENSMUSG00000067212	H2-T23	0.768796	0.0173882	140.005	156.533	148.575	262.405	276.338	222.113
ENSMUSG00000030701	Plekhb1	0.819447	0.0173882	1.38401	1.37318	1.21347	2.13228	2.69914	2.20223
ENSMUSG00000022528	Hes1	0.835112	0.0173882	2.58912	2.61555	3.31306	4.71875	5.0315	5.36541
ENSMUSG00000046727	Cystm1	0.890987	0.0173882	1.08141	1.36592	1.32561	2.06691	2.31549	2.60921
ENSMUSG00000041420	Meis3	0.9374	0.0173882	4.38847	4.5345	3.78946	6.7416	8.56447	9.17303
ENSMUSG00000001964	Emd	0.970221	0.0173882	17.8261	12.5263	17.4277	29.922	31.6104	30.9382
ENSMUSG00000033249	Hsf4	0.902945	0.0174525	1.41768	1.51872	1.27632	2.25315	3.07089	2.59657
ENSMUSG00000086862	Gm13546	1.03059	0.0174525	2.17123	2.63703	2.14248	3.8919	5.65061	4.75548
ENSMUSG00000038252	Ncapd2	-0.805625	0.0177506	29.5378	32.6864	29.0143	17.2755	19.829	15.3135
ENSMUSG00000053310	Nrgn	0.625386	0.0177506	188.881	187.793	193.322	276.216	308.263	295.637
ENSMUSG00000099140	Mir7237	-1.7136	0.0177539	2.22337	5.12391	3.09688	1	1	1
ENSMUSG00000021477	Ctsl	0.697212	0.0177539	8.42931	9.10768	8.77679	12.8372	15.3121	14.6109
ENSMUSG00000063646	Jakmip1	-0.762998	0.0178581	2.4901	2.87103	2.25652	1.55582	1.42692	1.48689
ENSMUSG00000078921	Tgtp2	1.16417	0.0178622	73.8883	78.9654	68.3558	209.985	168.757	126.673
ENSMUSG00000061119	Prcp	0.695104	0.0180765	18.0353	18.7789	19.9372	27.6926	32.1803	32.1546
ENSMUSG00000025666	Tmem47	1.17897	0.0180765	1.65105	1.76382	1.44855	4.77343	2.90894	3.52614
ENSMUSG00000028132	Tlcd4	0.867352	0.0181248	1.60198	1.50593	1.5145	3.01547	2.32494	3.16417
ENSMUSG00000075269	Bex6	-1.36828	0.0182755	10.0792	10.125	13.2767	5.70964	4.27542	3.22582
ENSMUSG00000047749	Zc3hav1l	-0.794278	0.0183734	6.3064	6.20725	7.75071	3.56714	3.99823	4.07878
ENSMUSG00000113519	Gm47541	-1.32879	0.0184307	5.03621	4.77939	5.06304	1.37781	2.23051	2.50192
ENSMUSG00000041064	Pif1	-1.07062	0.0184307	5.56674	4.15778	4.06074	2.43284	2.31728	1.7993
ENSMUSG00000108494	Gm45203	-0.962294	0.0184307	6.09326	5.75342	5.59345	3.70982	2.84793	2.5092
ENSMUSG00000071547	Nt5dc2	-0.798467	0.0184307	62.8716	56.3342	58.7113	29.4268	38.5499	34.8413
ENSMUSG00000052605	Isoc2b	0.611965	0.0184307	12.4795	11.7228	12.7703	18.3515	18.6612	19.475
ENSMUSG00000021662	Arhgef28	0.669893	0.0184307	3.10876	3.32223	2.88685	4.93847	5.2229	4.65492
ENSMUSG00000032220	Myo1e	0.737497	0.0184307	3.39162	3.44441	3.62478	6.093	5.08435	6.33526
ENSMUSG00000022836	Mylk	0.773617	0.0184307	3.90188	3.35707	3.99517	7.00251	5.76344	6.47857
ENSMUSG00000103529	A730089K16Rik	0.970786	0.0184307	2.69896	2.14185	2.01604	4.52693	3.83182	5.05805
ENSMUSG00000079037	Prnp	1.02752	0.0184307	9.12501	8.41089	7.65311	14.0293	16.7047	21.2314
ENSMUSG00000078922	Tgtp1	1.46626	0.0184307	20.2741	25.6566	20.6335	82.2815	64.4636	42.6841
ENSMUSG00000063415	Cyp26b1	1.83334	0.0184307	3.82973	3.87217	5.41004	9.61963	17.6085	21.4344
ENSMUSG00000003541	Ier3	0.935387	0.0186392	24.0672	30.1353	30.59	49.8262	63.4506	49.0826
ENSMUSG00000069874	Irgm2	1.27459	0.0186392	28.6855	35.1128	24.7715	87.549	74.8815	53.8918
ENSMUSG00000058174	Gm5148	0.764044	0.0187986	3.32146	3.61959	3.82201	5.33029	6.39386	6.60339
ENSMUSG00000024989	Cep55	-1.02952	0.0189005	15.5655	13.0021	11.8898	8.11698	5.93536	5.87162
ENSMUSG00000044934	Zfp367	-0.874943	0.0189005	22.0922	16.0226	19.6712	11.2897	10.1213	9.87939
ENSMUSG00000026875	Traf1	0.615048	0.0189005	3.41643	3.41079	3.50656	5.20886	5.00451	5.63182
ENSMUSG00000049350	Zg16	2.46501	0.0191712	1.6438	4.13476	1.42038	12.5103	8.65471	15.0076
ENSMUSG00000035455	Fignl1	-0.92277	0.019271	23.9832	23.8004	20.2464	14.5096	11.0004	10.6275
ENSMUSG00000002104	Rapsn	-0.80435	0.019271	3.13853	3.57115	3.68802	1.73565	1.99751	2.23859
ENSMUSG00000043557	Mdga1	-1.0045	0.0193785	8.56368	8.53562	7.65557	3.42693	5.20543	3.88474
ENSMUSG00000018217	Pmp22	0.699841	0.0193785	1.21282	1.40468	1.48636	2.30328	2.1978	2.1438
ENSMUSG00000040435	Ppp1r15a	1.32964	0.0193785	21.4031	31.5186	16.8926	61.8045	54.09	54.1233
ENSMUSG00000112808	Gm4739	-1.08599	0.0193892	7.63578	6.33567	8.9304	4.11141	3.78399	2.90291
ENSMUSG00000089665	Fcor	0.773281	0.0200529	11.6171	10.6102	12.6826	18.2952	22.5788	18.8946
ENSMUSG00000029591	Ung	-0.837715	0.0201536	6.99045	6.22653	7.90154	4.32484	4.06173	3.42966
ENSMUSG00000038352	Arl5c	0.62016	0.0203329	3.8628	3.81989	3.65524	6.00621	6.06662	5.37505
ENSMUSG00000085663	Gm15718	0.944501	0.0203329	1.24782	1.27846	1.70795	2.46143	2.58661	3.05047
ENSMUSG00000024910	Ctsw	1.03325	0.0203329	13.5118	14.0747	15.3684	22.7661	35.4443	31.0502
ENSMUSG00000027376	Prom2	1.15245	0.0203329	1.75037	1.36731	1.78103	2.78899	4.37029	3.84131
ENSMUSG00000068744	Psrc1	-0.72065	0.0205956	10.5997	10.1133	9.22049	5.74006	6.80437	5.65488
ENSMUSG00000079685	Ulbp1	-0.685152	0.0206622	2.92509	2.92492	2.9117	2.04177	1.64454	1.78482
ENSMUSG00000003206	Ebi3	-0.920096	0.0207229	18.0613	19.3567	16.4309	8.41323	8.62142	11.6888
ENSMUSG00000034023	Fancd2	-0.622093	0.0209961	5.12697	4.60614	4.6284	3.25716	2.95832	3.11128
ENSMUSG00000040675	Mthfd1l	-0.823498	0.0212967	19.308	18.6426	22.5655	9.82194	11.6729	12.7826
ENSMUSG00000031697	Orc6	-0.684654	0.0213144	35.7123	36.7597	40.0229	25.0844	24.0829	20.9451
ENSMUSG00000032477	Cdc25a	-0.58069	0.0213144	12.0474	11.7025	11.1264	7.73194	8.01568	7.56623
ENSMUSG00000033170	Card10	0.674334	0.0213144	2.2062	2.0493	2.23603	3.11099	3.76155	3.51113
ENSMUSG00000053835	H2-T24	0.808112	0.0213144	8.20567	7.09231	7.39732	12.9945	15.3921	11.5536
ENSMUSG00000034171	Faah	-0.807022	0.0215908	4.85657	5.61531	4.38944	2.70183	2.60165	3.17974
ENSMUSG00000027514	Zbp1	1.36176	0.0218214	5.06219	5.30679	5.39223	13.2889	19.1869	9.64358
ENSMUSG00000051397	Tacstd2	0.655606	0.0218417	20.3681	23.8609	23.6899	34.051	37.1798	35.5496
ENSMUSG00000001930	Vwf	1.19015	0.0218417	14.1221	18.37	11.3151	28.1876	39.0493	31.6816
ENSMUSG00000021638	Ocln	1.05449	0.0220004	4.61448	5.77932	3.57616	9.0649	9.13932	10.3142
ENSMUSG00000039315	Clnk	-1.03824	0.0220246	5.57323	6.89438	5.45725	3.64401	2.74279	2.42205
ENSMUSG00000036875	Dna2	-0.687748	0.0220246	13.4826	11.0849	11.9899	7.9913	7.58976	7.06934
ENSMUSG00000022793	B4galt4	0.787217	0.0220246	21.1705	18.8517	20.4321	29.3941	38.5353	37.0002
ENSMUSG00000024791	Cdca5	-0.678146	0.0220254	30.1963	30.247	30.6184	20	20.4685	16.6753
ENSMUSG00000042759	Apobr	-0.588595	0.0220254	4.24279	4.39166	4.40251	2.70384	3.00522	2.96872
ENSMUSG00000062794	Zfp599	-0.584922	0.0220254	4.10533	4.1137	3.79682	2.7062	2.55813	2.74462
ENSMUSG00000037754	Ppp1r16b	0.735694	0.0220254	3.78433	3.82504	3.54927	5.37255	6.33622	6.9687
ENSMUSG00000031262	Cenpi	-0.861835	0.0222047	7.03718	6.38881	6.29407	4.40019	3.12179	3.4321
ENSMUSG00000029730	Mcm7	-0.79264	0.0222047	91.3155	83.2289	97.9636	47.4928	61.4171	49.1066
ENSMUSG00000103013	Gm37503	0.659254	0.0222047	3.29526	3.44332	2.93255	5.39308	4.75655	5.10916
ENSMUSG00000033769	Exoc6b	0.955973	0.0222047	6.0217	5.6583	4.86426	10.3556	8.94202	13.0659
ENSMUSG00000053559	Smagp	1.12963	0.0222047	9.43613	9.45545	9.67581	16.5548	28.3444	19.2722
ENSMUSG00000027077	Smtnl1	1.27277	0.0222047	6.27384	4.83587	4.00065	9.75372	15.3703	11.4211
ENSMUSG00000021384	Susd3	0.576334	0.0227103	12.5459	12.5541	12.9981	18.2489	20.1073	18.4953
ENSMUSG00000038213	Tapbpl	0.64503	0.0227103	22.9224	27.6949	24.6461	39.8578	39.572	37.9339
ENSMUSG00000040751	Lat2	-0.933813	0.0229591	3.85236	4.51893	3.78891	1.86705	2.64057	1.91914
ENSMUSG00000029283	Cdc7 ENSMUSG00000029283	-0.922274	0.0229591	18.9369	18.9498	20.1381	12.7529	8.42317	9.88443
ENSMUSG00000062510	Nsl1	-0.87362	0.0229591	10.7376	12.4234	9.81024	5.76389	7.06807	5.22219
ENSMUSG00000081992	Gm13408	-0.646172	0.0229591	2.64189	3.17048	2.87616	1.9018	1.88334	1.75472
ENSMUSG00000097354	2310001H17Rik	0.589113	0.0229591	6.26873	5.96338	6.15085	8.9925	9.89286	8.79887
ENSMUSG00000041272	Tox	0.918974	0.0229591	6.59127	5.71764	5.80335	10.4477	9.92597	14.2557
ENSMUSG00000032783	Troap	-1.05941	0.0229646	10.6681	10.9837	9.26621	4.5801	6.46427	4.05141
ENSMUSG00000040084	Bub1b	-1.02154	0.0230071	31.9642	26.7274	28.3272	15.3085	17.1345	11.0275
ENSMUSG00000023467	Tulp2	0.806135	0.0230588	1.52605	1.63233	1.27958	2.77954	2.25317	2.72077
ENSMUSG00000005410	Mcm5	-0.902697	0.0230824	80.215	75.836	86.7312	44.9651	51.3568	34.9637
ENSMUSG00000020546	Stxbp4	0.901884	0.0230824	7.10249	7.89728	6.83084	16.3787	11.159	13.6754
ENSMUSG00000011263	Exoc3l2	1.10971	0.0230824	5.78824	6.20777	4.31136	9.27111	12.4881	13.4473
ENSMUSG00000089901	Gm8113	-1.04074	0.0231686	7.96796	9.35466	7.50566	4.80007	3.0984	4.32012
ENSMUSG00000082163	Gm14276	-0.998085	0.0231686	12.2397	12.9679	11.6417	7.94383	5.01405	5.82209
ENSMUSG00000022033	Pbk	-0.849738	0.0231686	89.8205	80.4215	85.75	55.5609	48.9384	38.92
ENSMUSG00000027219	Slc28a2	-0.750912	0.0231686	10.863	10.3538	8.28329	5.68943	6.0841	5.64735
ENSMUSG00000031870	Pgr ENSMUSG00000031870	0.688377	0.0231686	2.18594	2.00323	2.04599	3.40655	2.95899	3.71946
ENSMUSG00000025492	Ifitm3	0.950901	0.0231686	804.065	803.729	976.71	1470.15	2074.03	1495.33
ENSMUSG00000032246	Calml4	1.08893	0.0231686	2.08985	3.03308	3.01916	4.71267	6.08067	6.42795
ENSMUSG00000037820	Tgm2	1.17823	0.0231686	33.3477	34.002	32.2772	53.4568	92.9224	85.3866
ENSMUSG00000022747	St3gal6	0.749718	0.0231828	3.54162	4.28319	3.59283	7.01771	6.50128	5.67901
ENSMUSG00000071713	Csf2rb	-0.90504	0.0233177	6.33068	7.32609	4.8729	3.29765	3.33785	3.12685
ENSMUSG00000005413	Hmox1	-1.42767	0.0234947	20.2131	21.0555	22.3257	5.62898	7.32041	11.8448
ENSMUSG00000028718	Stil	-0.962568	0.0234947	6.57927	6.0138	5.91637	4.09147	2.80028	2.76068
ENSMUSG00000023940	Sgo1	-0.803522	0.0234947	10.7908	11.4673	9.96872	7.2231	6.09716	5.26805
ENSMUSG00000043505	Gimap5	0.646751	0.0234947	12.9909	14.1604	15.6357	21.0012	22.7299	23.1241
ENSMUSG00000055912	Tmem150a	1.00226	0.023798	5.33159	6.11892	4.35664	8.53594	11.6328	11.5047
ENSMUSG00000037474	Dtl	-0.865916	0.0239475	15.7888	14.4524	15.3484	10.3245	7.88247	7.10919
ENSMUSG00000032531	Amotl2	1.23724	0.0239475	3.80642	3.36851	2.9115	5.62527	9.61378	9.04431
ENSMUSG00000059005	Hnrnpa3	-0.819119	0.0241749	24.7459	28.0752	32.9651	16.8914	14.1876	17.4007
ENSMUSG00000001025	S100a6	1.16325	0.0245389	24.7645	32.4859	31.0543	52.2302	87.4245	61.4628
ENSMUSG00000073402	Gm8909	1.02347	0.0247432	1.67388	2.03765	2.73971	4.01728	4.30996	4.53358
ENSMUSG00000001435	Col18a1	1.32478	0.0247432	2.3612	2.98589	2.2481	5.0891	9.08218	5.38998
ENSMUSG00000053137	Mapk11	0.93927	0.0248356	2.13713	1.70985	2.60618	3.74752	4.04785	4.42661
ENSMUSG00000039616	Mocos	0.742734	0.024969	2.64354	2.54646	2.64901	3.67912	4.89849	4.63612
ENSMUSG00000007480	Mc5r	-1.23631	0.0250123	20.036	23.284	16.9919	10.9415	8.91655	6.21353
ENSMUSG00000030978	Rrm1	-0.752745	0.0250123	41.9124	39.433	41.4637	27.477	25.5392	20.4125
ENSMUSG00000042340	Ctf1	0.627513	0.0250123	10.0425	10.6145	11.2844	14.9541	17.5019	16.9463
ENSMUSG00000021796	Bmpr1a	1.25513	0.0250123	2.00118	2.17951	2.3243	6.0274	3.55835	6.42766
ENSMUSG00000041459	Tardbp	-0.62589	0.0250573	36.3825	32.015	32.5348	22.3183	20.0468	23.0491
ENSMUSG00000047821	Trim16	-0.876449	0.0253084	4.1298	3.69209	4.57636	2.60025	2.35025	1.84536
ENSMUSG00000038555	Reep2	0.700829	0.0253598	13.3252	11.2969	11.4714	21.157	20.1781	17.371
ENSMUSG00000062960	Kdr	0.79908	0.025389	2.04982	1.73367	1.66808	2.68615	3.32237	3.49916
ENSMUSG00000086779	Gm13562	-0.71456	0.025416	3.89595	4.64064	3.7194	2.29633	2.44233	2.71339
ENSMUSG00000002732	Fkbp7	0.530239	0.025416	12.4441	12.7802	12.2681	18.1651	17.5902	18.3917
ENSMUSG00000048852	Gm12185	1.57486	0.025416	3.25548	3.95287	2.62361	14.6872	8.80356	6.90355
ENSMUSG00000032815	Fanca	-0.730911	0.025625	4.39133	3.43664	3.89007	2.37477	2.5408	2.12822
ENSMUSG00000044702	Palb2	-0.684935	0.025625	5.02053	4.0845	4.86247	3.04286	2.66098	2.96391
ENSMUSG00000072568	Lratd2	0.728815	0.0256273	8.90103	8.73807	7.55391	12.2169	15.5597	14.0686
ENSMUSG00000025608	Podxl	0.771063	0.0256273	4.26519	4.53478	4.6428	6.83867	9.20764	7.08751
ENSMUSG00000039063	Echdc3	-0.69093	0.0256555	2.4783	2.95137	2.39402	1.6771	1.68259	1.47501
ENSMUSG00000082321	Gm14253	-0.560807	0.0259821	2.80921	2.96515	2.65388	1.82982	1.93767	1.94252
ENSMUSG00000008540	Mgst1	-0.708928	0.0260672	13.6348	15.3691	15.8532	9.69272	7.95101	9.8701
ENSMUSG00000026683	Nuf2	-0.876286	0.0260781	10.827	10.5056	10.3125	7.218	5.47445	4.79921
ENSMUSG00000030677	Kif22	-0.78235	0.0261112	25.4516	24.2976	24.9527	15.5461	16.4194	11.8819
ENSMUSG00000022132	Cldn10	0.648824	0.0261112	2.29396	2.5208	2.80149	4.20136	3.7206	3.99446
ENSMUSG00000023092	Fhl1	0.73185	0.0261112	27.635	29.3777	26.5623	39.263	48.4398	51.9379
ENSMUSG00000030144	Clec4d	-0.562414	0.0263113	4.01253	4.16837	3.97419	2.70546	2.93971	2.59524
ENSMUSG00000028496	Mllt3	0.645132	0.0263113	11.0032	12.5936	11.0732	19.1647	16.3178	18.7669
ENSMUSG00000000673	Haao	-0.905075	0.0263763	5.91952	9.14995	7.66645	3.9135	4.14381	3.89915
ENSMUSG00000105987	AI506816	-0.620085	0.0268648	63.1019	57.0235	66.8602	40.8965	43.0127	37.6694
ENSMUSG00000046718	Bst2	0.704545	0.0268842	60.7461	53.1722	64.5405	94.0318	108.57	88.3724
ENSMUSG00000026955	Sapcd2	-0.823287	0.0270081	7.35479	6.94012	6.34858	3.70616	4.727	3.33889
ENSMUSG00000065360	Gm24412	1.51282	0.0270081	1	1	1.40399	4.82229	2.29341	2.95014
ENSMUSG00000084277	Gm11702	-1.03176	0.0270541	13.8454	18.5714	13.1255	5.94027	8.66203	7.67477
ENSMUSG00000004099	Dnmt1	-0.833995	0.0271507	57.9711	46.6019	50.8545	24.9462	34.5397	28.1482
ENSMUSG00000051517	Arhgef39	-0.894673	0.0271671	23.0269	20.9913	20.5234	12.214	13.8201	9.14504
ENSMUSG00000045273	Cenph	-0.890859	0.0271671	21.0674	15.3447	18.9199	11.5304	9.71255	8.5661
ENSMUSG00000082762	Gm12366	-0.636564	0.0271671	3.07469	3.13281	2.76542	1.99786	1.72671	2.05512
ENSMUSG00000078439	Smim24	0.628939	0.0271671	25.8774	28.9533	25.5145	38.4458	45.5397	40.3789
ENSMUSG00000037071	Scd1	0.725079	0.0271671	2.2431	2.02074	1.8195	3.01282	3.27389	3.77648
ENSMUSG00000087938	Gm26049	-0.646174	0.027268	33.8272	31.872	30.7641	19.9377	23.1915	18.7138
ENSMUSG00000032400	Zwilch	-0.759789	0.0273188	6.96533	6.52005	5.91444	4.48422	3.3453	3.6883
ENSMUSG00000026170	Cyp27a1	-0.635737	0.0273188	3.19903	3.43107	2.98591	1.8715	2.24891	2.07603
ENSMUSG00000000690	Hoxb6	1.04303	0.0273188	3.02099	3.57954	3.48872	5.16553	8.4654	7.54798
ENSMUSG00000021287	Xrcc3	-0.655804	0.0274267	12.0003	10.605	13.0415	6.93611	7.9209	7.72481
ENSMUSG00000057729	Prtn3	1.16153	0.0274267	68.2382	89.2271	94.4591	142.661	241.348	186.975
ENSMUSG00000034906	Ncaph	-1.02301	0.0274302	16.7294	18.3325	16.3257	10.559	8.93777	6.32196
ENSMUSG00000027331	Knstrn	-0.801825	0.0274302	14.0222	13.542	13.5752	8.97455	8.53695	6.35055
ENSMUSG00000024660	Incenp	-0.794658	0.0274302	45.8252	36.8307	37.4103	23.3697	26.1439	19.7986
ENSMUSG00000042606	Hirip3	-0.548715	0.0274302	9.00232	8.59923	8.87632	6.3478	6.12757	5.64411
ENSMUSG00000060923	Acyp2	0.527209	0.0274302	8.36788	8.67677	8.85785	12.9376	12.3128	12.084
ENSMUSG00000032596	Uba7	0.621572	0.0274302	53.9441	55.838	49.1735	74.3398	88.534	81.9615
ENSMUSG00000078851	H2aw	0.682501	0.0274302	3.56788	3.50202	3.40077	4.7946	6.20632	5.90308
ENSMUSG00000043794	D830025C05Rik	0.761281	0.0274302	1.68439	1.27605	1.68177	2.74199	2.65313	2.41969
ENSMUSG00000013846	St3gal1	0.920798	0.0274302	13.0672	13.2129	14.5593	19.8427	29.3589	29.2781
ENSMUSG00000030579	Tyrobp	-0.992019	0.027632	9.43522	11.2572	9.45041	6.62169	4.48754	4.29312
ENSMUSG00000041859	Mcm3	-0.730441	0.027632	136.308	128.168	134.993	83.5042	91.659	67.4645
ENSMUSG00000072620	Slfn2	1.25578	0.0276462	38.7025	39.1226	38.8422	72.6082	138.444	79.6689
ENSMUSG00000038718	Pbx3	0.616572	0.0276493	5.44091	5.25284	6.08895	8.50813	7.95791	9.26393
ENSMUSG00000034998	Foxn2	-0.628048	0.0277752	5.13805	4.90221	5.05211	2.97692	3.13666	3.69186
ENSMUSG00000038527	C1rl	0.678658	0.0277752	11.3062	12.5949	12.4695	16.8297	21.3861	20.2321
ENSMUSG00000075010	AW112010	0.694126	0.0278306	125.517	162.338	153.005	238.828	248.633	222.354
ENSMUSG00000110570	Gm45778	2.87147	0.0278306	1	4.67917	1.28781	14.6154	10.2145	15.8194
ENSMUSG00000032555	Topbp1	-0.889928	0.0278678	18.1604	14.9168	16.7844	11.1689	7.53354	8.492
ENSMUSG00000006715	Gmnn	-0.816081	0.0278678	58.3703	57.8972	69.8923	38.2032	39.0601	29.0035
ENSMUSG00000114277	Gm48583	-0.788688	0.0278678	6.78043	6.51104	6.80456	4.78754	3.40309	3.57655
ENSMUSG00000081208	Gm11400	-0.750694	0.0278678	4.7457	4.24579	4.51841	2.27915	3.1484	2.66341
ENSMUSG00000027811	4930579G24Rik	-0.614535	0.0278678	29.5012	27.1565	28.0019	19.284	19.7498	16.4119
ENSMUSG00000056367	Actr3b	0.707046	0.0278678	2.89106	3.41057	2.52532	4.63917	4.77888	4.88608
ENSMUSG00000102252	Snrpn	0.767438	0.0278678	2.9991	2.38387	2.14217	4.43844	4.18334	4.06853
ENSMUSG00000006575	Rundc3a	0.896907	0.0278678	3.63372	2.81096	2.72186	4.92792	6.76437	5.38478
ENSMUSG00000034459	Ifit1	1.27057	0.0278678	8.90747	4.92905	7.79751	18.8967	18.4103	13.8185
ENSMUSG00000018537	Pcgf2	0.560166	0.0282249	2.79238	2.68243	3.09807	4.12585	4.32861	4.16497
ENSMUSG00000026274	Pask	-0.75519	0.0282727	4.75579	4.08269	4.70357	2.55515	3.15907	2.35298
ENSMUSG00000109302	Gm44967	-0.663244	0.0282727	2.46572	2.71557	2.46549	1.84034	1.55856	1.44916
ENSMUSG00000060791	Gmfg	-0.588465	0.0282727	63.0519	70.1402	68.1695	47.5477	45.6791	40.8293
ENSMUSG00000043648	Pld6	-0.997668	0.0284131	9.40033	7.7034	9.24552	3.3497	5.35301	4.68996
ENSMUSG00000037600	Kdf1	1.00249	0.0284131	2.15009	1.87366	1.86996	2.92641	4.49638	4.60382
ENSMUSG00000021457	Syk	-0.652569	0.0285643	19.9347	18.8347	16.4276	11.7655	12.6368	10.68
ENSMUSG00000060147	Serpinb6a	0.651669	0.028567	9.14326	8.7572	10.4761	13.4011	15.9869	15.1802
ENSMUSG00000065147	Snora31	1.58	0.028567	6.92865	3.99776	5.06473	22.5599	10.7602	15.4436
ENSMUSG00000068079	Tcf15	0.63351	0.0286472	23.7678	21.5017	26.2974	34.6628	39.6979	36.4638
ENSMUSG00000041750	Cd1d2	-0.716512	0.0288338	6.35015	6.95495	6.13304	4.62136	3.46971	3.8073
ENSMUSG00000020649	Rrm2	-0.853965	0.0291308	65.2224	56.771	59.9405	38.2877	37.0721	26.4808
ENSMUSG00000020646	Mboat2	0.619364	0.0291308	3.92869	3.90152	4.53529	6.78466	5.80082	6.4034
ENSMUSG00000032340	Neo1	0.850216	0.0291308	2.75969	3.21572	2.9956	4.89792	4.69599	6.77182
ENSMUSG00000079105	C7	0.934137	0.0291308	1.15648	1.79921	1.34135	2.7197	2.95157	2.42547
ENSMUSG00000079224	Gm6565	-1.06848	0.0296343	3.19956	2.77949	4.1166	1.69179	1.24141	1.88973
ENSMUSG00000044201	Cdc25c	-0.953923	0.0296343	12.8924	16.6383	17.1301	9.00048	8.89887	6.3114
ENSMUSG00000022422	DSCC1	-0.838111	0.0296343	8.90911	7.09089	9.39133	5.52384	4.58103	4.10362
ENSMUSG00000004709	Cd244	-0.724493	0.0296343	2.29613	2.60736	2.04758	1.55151	1.23853	1.41415
ENSMUSG00000043300	B3galnt1	-0.695297	0.0296343	2.33015	2.11028	2.51993	1.29882	1.36497	1.64636
ENSMUSG00000028988	Ctnnbip1	-0.611712	0.0296343	8.45328	7.56029	6.86707	5.11041	5.11532	4.70518
ENSMUSG00000031662	Snx20	-0.548166	0.0296343	4.21385	4.23463	4.20053	2.99995	2.64212	3.02475
ENSMUSG00000034792	Gna15	-0.522597	0.0296343	33.5257	35.1135	34.7633	25.1977	24.1117	22.7212
ENSMUSG00000037418	Best1	0.626522	0.0296343	1.5014	1.68412	1.67525	2.28481	2.44126	2.79443
ENSMUSG00000040329	Il7	0.734377	0.0296343	2.25869	2.23848	1.80854	3.80187	3.05349	3.62705
ENSMUSG00000079547	H2-DMb1	0.771949	0.0296343	33.412	38.8483	43.5223	72.6445	68.4527	56.5629
ENSMUSG00000068246	Apol9b	1.69616	0.0296343	1.64851	2.51343	1.76954	6.83453	9.44063	3.86631
ENSMUSG00000073938	Olfr632	0.733884	0.0296581	1.68102	1.54093	1.59035	3.0888	2.75045	2.23058
ENSMUSG00000024381	Bin1	-0.596695	0.0296793	8.8456	10.0983	9.4979	6.53219	6.60819	5.68321
ENSMUSG00000031504	Rab20	0.692762	0.0298354	6.20461	7.34584	5.61857	9.76142	11.1533	9.93326
ENSMUSG00000047945	Marcksl1	-0.631139	0.0299959	128.35	114.743	137.548	83.2876	88.0263	74.3716
ENSMUSG00000023015	Racgap1	-0.634682	0.0300663	20.5539	19.0875	19.3939	12.7976	14.2288	11.1644
ENSMUSG00000024107	Lhcgr	0.666593	0.0300663	15.5662	17.4859	17.4203	24.0249	30.6955	25.7147
ENSMUSG00000022947	Cbr3	0.68432	0.0300663	5.21593	6.07029	6.68309	8.70458	10.218	9.87204
ENSMUSG00000032344	Cgas	-0.552844	0.0302355	8.83614	8.94447	7.70231	5.78262	5.75803	5.79123
ENSMUSG00000014791	Elmo3	0.670417	0.0302355	5.48944	4.81447	4.63901	7.14049	7.72543	8.95978
ENSMUSG00000004233	Wars2	0.673117	0.0302355	4.43495	3.44688	3.4513	5.91119	5.91988	6.11216
ENSMUSG00000089844	A530032D15Rik	0.777779	0.0302355	2.3222	2.62075	2.23615	4.68594	3.37461	4.33722
ENSMUSG00000037020	Wdr62	-0.80212	0.0303529	5.34816	4.27981	4.8721	3.19616	2.85954	2.30162
ENSMUSG00000022744	Cldnd1	0.526159	0.0303529	58.0902	56.8875	51.5977	80.1202	80.6079	78.8495
ENSMUSG00000038776	Ephx1	1.01765	0.0306512	9.12225	9.19388	6.57771	13.6834	16.1826	20.676
ENSMUSG00000070000	Fcho1	-0.803553	0.0308436	37.3795	40.1231	33.9545	17.1609	23.6526	23.5953
ENSMUSG00000027641	Rbl1	-0.772324	0.0309345	22.1875	23.3477	20.5742	15.8519	11.6506	11.5816
ENSMUSG00000020185	E2f7	-0.53164	0.0309588	4.58884	4.47023	4.40194	3.14833	3.29257	2.88365
ENSMUSG00000002068	Ccne1	-0.618408	0.0312319	8.38297	7.9132	7.84835	5.52456	5.68702	4.58003
ENSMUSG00000062585	Cnr2	-0.787138	0.0312351	5.24847	5.45842	4.79303	3.55864	3.05347	2.4591
ENSMUSG00000044026	Slc35g1	-0.63041	0.0312351	12.2467	12.0155	9.85512	7.03432	7.70179	7.21591
ENSMUSG00000029910	Mad2l1	-0.69558	0.0314417	16.8968	15.8741	16.9711	11.392	10.9855	8.56268
ENSMUSG00000045763	Basp1	0.775908	0.0314417	21.28	21.1384	28.1074	35.6559	40.577	43.8699
ENSMUSG00000040794	C1qtnf4	0.848098	0.0314417	2.28454	2.57763	2.57023	3.49567	4.90704	5.14695
ENSMUSG00000020875	Hoxb9	1.19875	0.0314652	1.49405	1.55514	1.44479	2.47146	3.32778	4.9364
ENSMUSG00000058773	H1f5	-1.64715	0.0314965	19.6717	13.122	15.9943	4.97616	8.21035	3.28873
ENSMUSG00000038759	Nup205	-0.617005	0.031501	18.0858	15.5407	14.6892	9.89295	10.351	11.176
ENSMUSG00000024397	Aif1	-0.584428	0.031501	4.64736	4.70263	3.96055	3.02728	2.79447	3.03501
ENSMUSG00000079505	Gm11131	0.62682	0.031501	3.67853	3.16366	3.48241	4.90644	5.96731	5.09653
ENSMUSG00000039304	Tnfsf10	0.774747	0.031501	10.4255	13.7864	9.98921	21.1892	18.8301	18.0209
ENSMUSG00000049382	Krt8	0.86789	0.031501	2.32368	2.63128	1.73188	4.04263	4.33903	3.66934
ENSMUSG00000030329	Pianp	0.868652	0.031501	1.47309	1.6379	1.37069	2.14251	3.22524	2.91366
ENSMUSG00000022494	Shisa9	1.28377	0.031501	1.66507	2.7069	1.97586	4.55059	4.04137	6.98914
ENSMUSG00000038235	F11r	0.551153	0.0318362	49.1015	55.1303	49.3008	71.1755	79.8288	73.8907
ENSMUSG00000015568	Lpl	0.779618	0.031881	1.88268	1.83065	1.89935	4.01109	2.76933	2.98135
ENSMUSG00000055612	Cdca7	-0.65343	0.0320454	158.358	159.883	168.942	111.066	112.537	87.9426
GM25945	NA	1.14494	0.0323148	1.57091	1	1	2.68335	3.08861	2.04971
ENSMUSG00000037126	Psd	0.635912	0.0324799	1.72672	1.78255	1.6228	2.29459	2.83704	2.87902
ENSMUSG00000074220	Zfp382	-0.929257	0.0327297	3.06264	4.2033	3.127	2.1867	1.76687	1.50875
ENSMUSG00000006585	Cdt1	-0.893686	0.0327297	25.3613	21.6162	26.4391	10.6498	16.49	12.8694
ENSMUSG00000045930	Clec14a	0.75174	0.0327297	2.15499	2.03256	2.13675	3.05494	3.35174	4.36372
ENSMUSG00000020641	Rsad2	0.670464	0.0331808	8.20943	7.56258	8.1207	14.6212	12.7484	10.905
ENSMUSG00000092713	Gm22858	-1.94419	0.0332462	6.57761	9.54625	6.21462	1	2.85502	2.39846
ENSMUSG00000054871	Tmem158	0.886229	0.0332488	17.1168	17.162	17.8988	25.2916	32.0661	40.9388
ENSMUSG00000019851	Perp	1.14767	0.0333854	6.72516	4.39398	6.43665	9.65392	14.0364	15.2654
ENSMUSG00000063171	Rps4l	-1.00877	0.0334409	24.1708	30.0204	27.5702	13.8527	17.3706	10.2044
ENSMUSG00000032375	Aph1b	0.662509	0.0334409	3.40338	3.69216	3.60131	5.84905	4.8092	6.37967
ENSMUSG00000032397	Tipin	-0.781538	0.0335959	96.1344	95.0158	109.19	71.0767	56.2346	49.1277
ENSMUSG00000020654	Adcy3	-0.535625	0.0335959	2.4067	2.19934	2.38886	1.60033	1.50786	1.72035
ENSMUSG00000068101	Cenpm	-0.992895	0.0336287	33.151	27.9685	43.3847	17.0206	20.6623	14.5103
ENSMUSG00000038943	Prc1	-0.74264	0.0338724	12.1603	10.6131	9.41074	7.38241	6.22788	5.63897
ENSMUSG00000079293	Clec7a	0.549835	0.0338724	3.83398	3.52781	4.23833	5.65187	5.55597	5.72726
ENSMUSG00000030159	Clec1b	0.651308	0.0338724	1.61924	1.45821	1.34517	2.58835	2.30538	2.0622
ENSMUSG00000026544	Dusp23	0.672708	0.0338724	14.474	15.1266	16.8337	21.8449	28.5463	23.94
ENSMUSG00000002233	Rhoc	0.895733	0.0340059	2.81011	2.65925	3.42217	4.44109	5.48735	6.75863
ENSMUSG00000028068	Iqgap3	-0.63005	0.0341582	4.66947	4.57165	4.15251	2.53046	3.22605	2.92947
ENSMUSG00000090164	BC035044	-0.863932	0.0344024	2.89762	2.55818	3.44637	1.86081	1.73428	1.31312
ENSMUSG00000003779	Kif20a	-0.705121	0.0344024	16.4206	17.4945	16.1035	11.2771	11.2319	8.42897
ENSMUSG00000026104	Stat1	1.0339	0.0344024	8.73436	8.91668	7.28446	22.6804	16.5466	12.9771
ENSMUSG00000016995	Matn4	1.18349	0.0344024	2.31086	3.25962	2.39576	4.37468	7.97549	6.06011
ENSMUSG00000082292	Gm12250	1.25263	0.0344024	28.5561	30.0599	27.1995	94.4697	74.0358	45.1594
ENSMUSG00000029838	Ptn	-0.499406	0.0345399	8.92502	8.42916	8.36261	6.30675	6.13331	5.75739
ENSMUSG00000005803	Sqor	0.87189	0.0345399	9.25642	10.6908	8.01922	13.5942	18.3206	19.5292
ENSMUSG00000025507	Pidd1	-0.704637	0.0345597	8.79576	7.69406	8.77996	4.51318	6.114	4.97465
ENSMUSG00000070942	Il1rl2	-0.552754	0.0345844	2.64056	2.36666	2.62899	1.75061	1.60018	1.85813
ENSMUSG00000001768	Rin2	0.66952	0.0346335	3.81224	4.70533	3.70781	5.88263	6.47709	7.02381
ENSMUSG00000026281	Dtymk	-0.518858	0.0348644	98.505	98.3985	107.58	69.1355	75.4291	67.9772
ENSMUSG00000020689	Itgb3	1.25658	0.0348644	15.6674	15.7859	12.6038	23.1887	45.963	39.8917
ENSMUSG00000053168	9030619P08Rik	-0.836188	0.0348902	53.9203	78.525	63.8258	41.9946	34.1721	33.0933
ENSMUSG00000046879	Irgm1	0.802552	0.0348902	26.1049	29.0227	27.6481	59.7363	47.1768	39.4399
ENSMUSG00000097626	4921504A21Rik	0.710199	0.0348922	1.58984	1.70294	1.79654	2.89729	2.3078	3.18547
ENSMUSG00000040204	Pclaf	-0.910798	0.0349286	21.5051	17.8508	24.9706	12.1352	13.1195	9.0601
ENSMUSG00000009079	Ewsr1	-0.478971	0.0352158	154.851	152.631	149.877	104.931	112.679	110.659
ENSMUSG00000107655	Gm44220	1.09576	0.0352158	1.24792	1.52233	1.07082	2.69046	2.06289	3.57837
ENSMUSG00000059479	B3gnt8	0.942528	0.0352786	2.13097	2.75906	2.76166	3.87839	6.09027	4.87985
ENSMUSG00000022322	Shcbp1	-0.979775	0.035311	8.65215	9.52951	7.9462	6.01797	3.74348	3.79144
ENSMUSG00000024905	Tesmin	-0.473782	0.035311	3.5218	3.73399	3.65648	2.56846	2.66676	2.62105
ENSMUSG00000039853	Trim14	0.59471	0.035311	10.6651	11.1714	9.85158	14.2014	17.4852	16.2801
ENSMUSG00000092457	Gm8835	0.595686	0.035311	2.54936	2.48164	2.80809	4.40199	3.56275	3.90937
ENSMUSG00000029859	Epha1	0.708763	0.035311	1.80447	1.77166	1.68384	2.34994	3.07273	3.25481
ENSMUSG00000025170	Rab40b	0.737381	0.035311	7.23719	5.57162	7.14028	11.8269	11.7597	9.59226
ENSMUSG00000028896	Rcc1	-0.623984	0.0353953	30.2126	28.2094	28.5903	18.2251	21.7918	16.762
ENSMUSG00000046179	E2f8	-0.920104	0.0354058	11.1031	8.50986	9.23575	6.26067	5.1507	3.99407
ENSMUSG00000001948	Spa17	0.546854	0.0354058	3.97829	4.34654	4.77676	6.56887	6.14894	6.37592
ENSMUSG00000078635	1700028N14Rik	-0.6458	0.0355707	6.00403	5.40546	6.83591	4.29572	3.59504	3.75074
ENSMUSG00000053297	AI854703	0.622132	0.0356241	4.34709	3.46371	4.0679	5.5827	6.19758	6.45483
ENSMUSG00000049892	Rasd1	0.977339	0.0356241	2.05251	2.26328	2.55802	4.19743	6.01004	3.59495
ENSMUSG00000029338	Antxr2	-0.784862	0.0356359	7.86761	9.04859	6.31988	5.02942	4.08231	4.28457
ENSMUSG00000039298	Cdk5rap2	-0.510725	0.0356359	4.40287	4.13144	4.20479	3.15109	2.76877	3.03113
ENSMUSG00000021594	Srd5a1	0.518391	0.0356359	5.45107	4.88503	5.02654	6.87206	7.55473	7.57646
ENSMUSG00000038700	Hoxb5	0.727229	0.0356359	5.0943	4.87005	6.12103	7.51196	9.81766	9.34189
ENSMUSG00000108101	Gm45738	1.02218	0.0356359	1.66157	1.92921	1.56697	3.11322	2.81521	4.80125
ENSMUSG00000087075	Lbhd2	1.37377	0.0356359	7.32684	5.84713	4.61478	10.3275	15.6768	21.2519
ENSMUSG00000027454	Gins1	-0.822767	0.0356904	23.5727	22.2506	27.2	14.3164	16.3675	11.002
GM24859	NA	0.997025	0.0356904	2.08045	1.40468	1.41154	2.76988	3.96456	2.9866
ENSMUSG00000039396	Neil3	-0.932066	0.0357137	11.6417	11.1646	8.91116	7.05462	5.25101	4.50131
ENSMUSG00000026627	Pacc1	-0.651089	0.0357237	25.6385	22.3806	20.6842	15.9242	12.8792	14.9439
ENSMUSG00000025058	5430427O19Rik	-1.00593	0.03576	5.01376	5.11786	4.35479	3.33064	2.00459	2.06641
ENSMUSG00000045312	Lhfpl2	-0.652338	0.0362018	4.40255	4.91073	4.60021	3.28198	3.12351	2.49878
ENSMUSG00000028445	Enho	-0.787794	0.0362294	4.97813	6.05008	5.44163	2.58187	3.27748	3.76386
ENSMUSG00000026669	Mcm10	-0.874717	0.0366657	9.76233	8.02544	8.81997	4.8161	6.07236	3.83255
ENSMUSG00000029472	Anapc5	-0.482441	0.0366657	102.199	95.7365	98.1484	69.0655	74.1091	68.8
ENSMUSG00000028555	Ttc39a	0.465721	0.0366657	2.11585	2.14787	2.07752	2.84589	2.90457	3.00834
ENSMUSG00000107961	Gm44036	0.669486	0.0366657	2.14691	2.28872	2.31055	3.02904	3.62242	4.16318
ENSMUSG00000036242	Armh4	0.717384	0.0366877	1.94684	1.81566	1.57703	3.24378	3.11684	2.45076
ENSMUSG00000039982	Dtx4	0.679797	0.036802	1.51471	1.74359	1.35136	2.1563	2.65681	2.5609
ENSMUSG00000032648	Pygm	0.921032	0.0368818	20.8549	23.1618	15.9154	32.0607	35.391	45.9946
ENSMUSG00000033355	Rtp4	0.99964	0.0368818	38.5959	38.2458	39.1454	73.6227	106.455	58.9377
ENSMUSG00000020798	Spns3	-0.759487	0.0370635	8.16432	10.8111	8.80279	6.12295	5.65202	4.62766
ENSMUSG00000041406	BC055324	-0.617262	0.0370635	9.38915	8.92321	7.44383	5.28244	6.03019	5.42418
ENSMUSG00000074657	Kif5a	0.569545	0.0372632	1.31424	1.5823	1.29608	2.0241	2.02862	2.14544
ENSMUSG00000019942	Cdk1	-0.882841	0.0373247	33.6863	31.8215	33.2718	19.9684	21.3371	13.3501
ENSMUSG00000025175	Fn3k ENSMUSG00000025175	0.574579	0.0373247	2.20891	1.83669	1.84085	3.02335	2.98701	2.73152
ENSMUSG00000019856	Fam184a	0.578389	0.0373247	2.01222	2.25838	2.26329	3.55419	2.91065	3.30992
ENSMUSG00000062582	Rpl30-ps8	0.635014	0.0373247	1.6702	1.75306	1.51055	2.20762	2.83889	2.64302
ENSMUSG00000044162	Tnip3	0.746128	0.0373247	9.01367	8.31072	8.32565	16.7386	11.5258	15.2541
ENSMUSG00000102762	4930403P22Rik	-0.576799	0.0373516	3.27002	2.70046	2.97631	2.0093	2.13695	1.8447
ENSMUSG00000020808	Pimreg	-0.863917	0.0373588	30.4393	31.3056	28.8764	19.0167	19.201	12.501
ENSMUSG00000046591	Ticrr	-0.650226	0.0374274	3.79577	4.11982	3.23099	2.59723	2.35952	2.13289
ENSMUSG00000001151	Pcnt	-0.516404	0.0374274	9.16446	9.11226	9.35113	5.99542	6.30391	7.06006
ENSMUSG00000022504	Ciita	0.6188	0.0374274	2.1222	2.07964	2.04764	3.53752	3.40157	2.71946
ENSMUSG00000026622	Nek2	-0.748709	0.037627	13.6036	13.1101	10.8288	8.196	8.07092	6.15411
ENSMUSG00000021792	Prxl2a	0.5984	0.037627	27.8891	34.8711	32.3679	48.9481	44.2078	50.4881
ENSMUSG00000059203	Il1rapl2	1.12575	0.037627	1.68169	1.24917	1.38479	3.41363	2.19437	4.03536
ENSMUSG00000027227	Sord	0.568168	0.0377749	133.141	153.971	136.53	207.27	229.061	192.131
ENSMUSG00000020492	Ska2	-0.653442	0.0378243	13.6962	11.3621	12.1298	9.10294	7.11838	7.48568
ENSMUSG00000004642	Slbp	-0.591669	0.0378243	50.6417	48.7979	51.0643	36.4942	35.1374	28.7544
ENSMUSG00000061232	H2-K1	0.538122	0.0378243	938.4	948.741	973.779	1255.32	1528.78	1383.15
ENSMUSG00000020652	Cenpo	-0.542719	0.0378522	6.58704	6.31202	6.46264	4.87463	4.47455	3.98523
ENSMUSG00000032089	Il10ra	0.706007	0.0378522	1.8593	1.80462	2.18332	2.6783	3.27714	3.62314
ENSMUSG00000030795	Fus	-0.58801	0.0379425	28.234	27.9951	29.2205	20.3927	16.3609	20.3814
ENSMUSG00000046062	Ppp1r15b	-0.538858	0.03817	27.1845	25.5765	22.4505	16.857	17.7658	16.9975
ENSMUSG00000064984	Snord73a	-1.04779	0.0382284	23.6684	20.7402	28.1978	9.91187	9.81133	16.1088
ENSMUSG00000037661	Gpr160	-0.547718	0.0382284	3.99939	4.42147	4.70861	2.96232	2.80104	3.21265
ENSMUSG00000030281	Il17rc	0.618897	0.0382284	2.38505	2.29692	1.84079	3.16958	3.3884	3.40075
ENSMUSG00000097077	Gm16712	-0.956478	0.0385484	4.65701	3.65108	5.24619	2.87445	1.84517	2.30142
ENSMUSG00000097180	2700038G22Rik	-0.686203	0.0385484	11.033	11.5129	11.6081	8.65112	6.52781	6.26747
ENSMUSG00000059791	Nrm	-0.752363	0.039086	61.0387	57.9175	71.197	34.6383	45.9342	33.0927
ENSMUSG00000038418	Egr1	0.596983	0.039086	12.8857	10.8306	10.6731	15.6299	18.0882	18.2319
ENSMUSG00000029669	Tspan12	0.521691	0.0392698	1.97766	1.71929	1.97086	2.63582	2.62867	2.8618
ENSMUSG00000001918	Slc1a5	-0.521174	0.0392818	62.8722	57.9876	59.0058	38.4579	45.3839	41.6997
ENSMUSG00000078240	Gm3550	-0.634666	0.0393652	2.83838	2.17666	2.17	1.50318	1.57465	1.51344
ENSMUSG00000004980	Hnrnpa2b1	-0.544737	0.0393652	240.447	227.798	244.775	179.89	146.772	163.583
ENSMUSG00000035356	Nfkbiz	0.494828	0.0393652	3.17333	3.21769	3.50097	4.93246	4.51891	4.48769
ENSMUSG00000073409	H2-Q6	0.502856	0.0393652	262.972	280.328	256.548	376.176	404.572	353.577
ENSMUSG00000039910	Cited2	0.560678	0.0393652	97.9915	93.9465	104.751	129.209	155.508	154.001
ENSMUSG00000084111	Gm15710	0.562313	0.0393652	17.5415	19.2463	20.5248	25.7739	28.1544	30.7458
ENSMUSG00000023043	Krt18	0.583871	0.0393652	90.2389	103.19	95.9574	127.829	159.151	147.898
ENSMUSG00000079056	Kcnip3	0.769458	0.0393652	7.86827	8.64423	7.73061	11.3287	13.4243	17.1253
ENSMUSG00000031155	Pim2	0.936874	0.0393652	28.3545	33.8437	34.1165	49.8248	82.3984	55.9477
ENSMUSG00000022505	Emp2	0.953949	0.0393652	2.00822	1.32728	1.52483	2.47538	3.6434	3.27602
ENSMUSG00000039043	Arpin	1.02071	0.0395428	4.13096	3.5102	4.9838	6.23968	10.0396	9.63519
ENSMUSG00000024867	Pip5k1b	0.491494	0.0395689	4.84885	4.24087	4.62317	6.63204	6.31082	6.31195
ENSMUSG00000016206	H2-M3	0.566988	0.0395689	39.2146	42.2835	43.1972	67.5059	63.4269	54.3878
ENSMUSG00000108084	Gm7932	0.683699	0.0395689	1.36885	1.4934	1.6824	2.38106	2.83134	2.11418
ENSMUSG00000068762	Gstm6	0.791985	0.0395689	1.81374	1.89258	1.44278	2.42818	3.3745	3.13741
ENSMUSG00000026355	Mcm6	-0.715989	0.0397938	189.593	177.285	197.372	131.372	123.188	92.4922
ENSMUSG00000112368	Gm49376	0.575289	0.0397938	2.89006	2.29785	2.67979	4.09608	3.88109	3.70292
ENSMUSG00000072421	Gm10357	-1.43096	0.0398135	4.06538	4.4444	5.67033	1.14347	2.73557	1.67098
ENSMUSG00000064358	mt-Co3	-0.688758	0.0400604	5.52211	5.30801	6.78515	3.51215	3.24779	4.16318
ENSMUSG00000021697	Depdc1b	-0.767379	0.0400874	12.3883	12.5685	11.358	7.8515	8.18584	5.57915
ENSMUSG00000053398	Phgdh	-0.494865	0.0401394	120.608	115.61	129.915	84.6124	91.7503	83.3842
ENSMUSG00000010307	Tmem86a	0.486867	0.0401394	7.55545	6.57612	7.18398	10.0724	9.75997	9.99302
ENSMUSG00000037594	Clba1	0.698556	0.0401394	2.29765	1.94997	2.03346	2.89377	4.03901	3.33172
ENSMUSG00000041556	Fbxo2	0.854781	0.0401394	2.37629	2.58008	1.78633	3.32311	4.33845	4.49325
ENSMUSG00000078139	AK157302 ENSMUSG00000078139	0.522133	0.0405095	1.38056	1.54014	1.61795	2.12209	2.08081	2.30736
ENSMUSG00000073555	Gm4951	1.51126	0.0405101	6.47812	6.64796	7.82578	34.823	14.0454	15.9613
ENSMUSG00000028884	Rpa2	-0.572086	0.0405583	58.8752	55.9762	67.1622	39.7992	44.7475	37.8244
ENSMUSG00000058135	Gstm1	0.702267	0.0405583	121.501	129.374	141.504	174.384	226.182	242.908
ENSMUSG00000044783	Hjurp	-0.590763	0.0407595	65.3982	57.2482	55.8437	38.2844	44.4527	35.9641
ENSMUSG00000040010	Slc7a5	-0.479368	0.0407595	38.445	34.7603	38.5386	26.7304	27.5671	25.7936
ENSMUSG00000038482	Tfdp1	-0.477005	0.0407595	118.74	112.084	115.238	86.0701	85.3967	77.3866
ENSMUSG00000023961	Enpp4	0.521469	0.0407595	18.1554	16.8486	15.7651	25.6523	22.4641	24.7505
GM22513	NA	-0.903075	0.0408022	3.11479	2.84821	3.14803	1.69284	2.07455	1.21602
ENSMUSG00000061462	Obscn	0.476058	0.0408943	2.30152	2.29912	2.34246	2.99351	3.38929	3.28763
ENSMUSG00000042129	Rassf4	-0.834494	0.0410519	6.50697	6.53429	4.71537	3.96127	3.00166	2.97354
ENSMUSG00000038552	Fndc4	0.792304	0.0410519	3.14301	2.99478	3.39082	4.25288	6.31173	6.176
ENSMUSG00000019773	Fbxo5	-0.845837	0.0411137	38.1125	29.7088	33.0092	23.6534	17.7165	15.3621
ENSMUSG00000092183	4930515G01Rik	-0.984276	0.0414462	4.30664	4.64604	6.43811	2.33642	3.28939	2.16482
ENSMUSG00000058290	Espl1	-0.899966	0.0415198	9.41636	8.19071	6.29345	4.4105	4.92855	3.43665
ENSMUSG00000036882	Arhgap33	-0.575997	0.0415917	5.59315	4.65981	4.82084	3.66888	3.06743	3.37025
ENSMUSG00000099181	Mir6905	-1.61279	0.0416314	3.20207	5.94869	2.25813	1	1.5035	1
ENSMUSG00000048924	Ccdc125	-0.618224	0.0416314	10.5209	8.87451	10.2742	5.89359	6.08195	7.39964
ENSMUSG00000046324	Ermp1	-0.566839	0.0416457	9.15872	9.13343	8.37053	6.61358	5.26884	6.18249
ENSMUSG00000020897	Aurkb	-0.892832	0.0417805	39.7586	36.849	32.6732	22.8176	22.4989	14.565
ENSMUSG00000026278	Bok	-0.630792	0.0417805	4.87457	3.84751	4.27866	2.60559	2.62818	3.15646
ENSMUSG00000038712	Mindy1	0.62634	0.0417805	18.1617	19.2108	19.0148	24.2425	32.0211	31.4355
ENSMUSG00000020534	Shmt1	-0.646507	0.0417983	28.9172	23.2137	28.3416	15.9824	19.5077	15.9082
ENSMUSG00000030254	Rad18	-0.828183	0.0419165	19.0048	16.3451	16.6583	12.4881	7.84718	9.43515
ENSMUSG00000029687	Ezh2	-0.817901	0.0419898	13.5569	12.1592	13.4494	9.689	6.24616	6.68709
ENSMUSG00000002221	Paxip1	-0.512837	0.0419898	11.6368	10.2454	10.2476	7.28737	8.04838	7.17077
ENSMUSG00000023505	Cdca3	-0.808349	0.0420481	28.7525	24.947	26.5358	16.0392	18.6227	11.8656
ENSMUSG00000033763	Mtss2	0.662028	0.0420481	7.90039	9.04709	9.31608	11.6473	15.6396	14.4813
ENSMUSG00000026473	Glul	0.717377	0.0420481	33.3667	37.6032	39.8268	49.5211	70.0482	64.0298
ENSMUSG00000038644	Pold1	-0.933809	0.0422008	36.0784	28.5811	32.9815	12.8716	21.9412	17.2738
ENSMUSG00000018821	Avpi1	0.744661	0.0422008	12.3177	13.8922	17.3883	21.5312	27.4625	23.6725
ENSMUSG00000023070	Rgn	0.981547	0.0422008	1.74339	1.86225	1.16441	2.50842	3.50029	3.31481
ENSMUSG00000039748	Exo1	-0.658908	0.0422042	8.95708	6.82008	8.06896	5.4927	5.13888	4.43676
ENSMUSG00000042750	Bex2	0.741085	0.0422042	6.80391	7.042	9.87519	13.1638	13.6462	12.2992
ENSMUSG00000039481	Nrtn	0.78363	0.0422042	1.22602	1.67724	1.25827	2.03667	2.7571	2.35061
ENSMUSG00000002297	Dbf4	-0.558073	0.042385	6.28504	5.91155	5.8989	4.70162	3.79039	3.85353
ENSMUSG00000050002	Idnk	0.460209	0.042385	16.4624	17.0023	17.8732	22.837	24.5873	23.1986
ENSMUSG00000032679	Cd59a	0.642813	0.042385	16.0868	21.3952	17.9476	30.2797	25.8916	29.9916
ENSMUSG00000030662	Ipo5	-0.481351	0.0424556	52.5383	56.9961	54.4726	42.0352	38.3795	37.1607
ENSMUSG00000087445	Gm14286	-1.08502	0.0424977	2.7441	2.95974	4.32157	1.73465	1.15192	1.83988
ENSMUSG00000024833	Pola2	-0.581534	0.0424977	44.7155	40.8182	47.7944	30.3165	32.7723	26.2015
ENSMUSG00000039234	Sec24d	-0.550531	0.0424977	9.00579	10.0436	9.84869	6.078	7.41939	6.28754
ENSMUSG00000075590	Nrbp2	0.529364	0.0424977	3.23958	3.32559	3.68267	4.46116	5.18141	5.16044
ENSMUSG00000001228	Uhrf1	-0.990391	0.0427593	52.1765	40.5291	51.1864	18.1636	32.0083	23.7422
ENSMUSG00000049502	Dtx3l	0.578348	0.0428772	23.0621	22.1739	19.4785	36.222	30.7713	29.7493
ENSMUSG00000038393	Txnip	0.684081	0.0429787	305.724	334.666	302.121	409.795	548.346	570.542
ENSMUSG00000073411	H2-D1	0.510635	0.0430631	920.505	932.534	886.763	1188.53	1436.36	1289.36
ENSMUSG00000026203	Dnajb2	0.619412	0.0430631	7.35771	7.75655	8.47209	10.2527	13.3512	12.8064
ENSMUSG00000018899	Irf1	0.647472	0.0432645	38.8578	45.9999	42.2658	75.16	68.9288	56.0482
ENSMUSG00000020773	Trim47	1.10934	0.0434511	64.5742	65.9594	57.9954	89.8515	174.069	158.604
ENSMUSG00000027469	Tpx2	-0.831715	0.0435205	26.971	29.6914	22.6642	17.6824	15.6271	11.6503
ENSMUSG00000018774	Cd68	-0.614017	0.0435205	10.933	14.228	12.9457	8.41238	7.53314	8.86341
ENSMUSG00000032006	Pdgfd	0.889417	0.0435205	5.86285	6.31309	4.50434	12.036	8.0066	10.997
ENSMUSG00000034333	Zbed4	-0.492409	0.0436118	5.41255	5.25949	5.36984	4.1081	3.46424	3.85806
ENSMUSG00000053040	Aph1c	0.504887	0.0436118	4.94617	5.50064	5.09467	7.33804	6.78958	7.94939
ENSMUSG00000027306	Nusap1	-0.878221	0.0437061	27.5928	26.1122	24.292	19.1772	12.5227	11.7356
ENSMUSG00000071202	Ccdc78	-0.521705	0.0437061	2.56386	2.39004	2.25356	1.52764	1.81122	1.68666
ENSMUSG00000045284	Dcaf12l1	0.533101	0.0437061	6.19491	6.78818	6.58694	9.04491	8.7358	10.6219
ENSMUSG00000035799	Twist1	0.783277	0.0437061	1.52076	1.31917	1.59506	2.20978	2.27732	3.24143
ENSMUSG00000019214	Chtf18	-0.813706	0.0438323	9.35624	6.60155	7.244	4.0654	5.28264	3.83637
ENSMUSG00000046434	Hnrnpa1	-0.589731	0.0438323	227.275	234.415	250.606	184.413	142.771	148.769
ENSMUSG00000026832	Cytip	0.560412	0.0438323	12.4512	12.6278	14.1503	21.7742	17.6245	18.593
ENSMUSG00000047632	Fgfbp3	0.579456	0.0438323	8.00263	6.30266	8.03261	10.8963	11.323	10.9565
ENSMUSG00000024600	Slc27a6	0.612344	0.0438323	13.9798	16.09	13.032	24.8379	19.8211	21.2729
ENSMUSG00000024063	Lbh	0.720048	0.0438323	5.53014	4.9561	6.58842	8.35778	8.73705	11.0527
ENSMUSG00000031355	Arhgap6	0.604718	0.0438556	4.72398	4.90952	4.82688	8.35461	6.19613	7.6047
ENSMUSG00000020774	Aspa	0.940899	0.0438556	3.38182	4.94175	3.38884	9.34608	6.39276	6.70626
ENSMUSG00000111078	Gm35028	0.867544	0.0438575	1.84908	1.16738	1.22128	2.77152	2.52589	2.28728
ENSMUSG00000063296	Tmem117	1.01048	0.0439346	1.06928	1.14013	1.82337	2.21212	2.95174	2.78348
ENSMUSG00000044220	Nkx2-3	0.818343	0.0439803	36.7445	26.7715	30.0228	45.0266	54.2852	66.2526
ENSMUSG00000027715	Ccna2	-0.778419	0.0442658	37.205	34.9154	30.777	23.3932	21.6569	15.6379
ENSMUSG00000097365	C030034L19Rik	-0.89702	0.0443007	6.35484	5.77464	4.98031	3.73625	2.2853	3.31449
ENSMUSG00000107160	Gm42666	1.08376	0.0443007	4.04233	2.42438	4.47641	8.7246	6.56505	7.29306
ENSMUSG00000085442	Gm3362	0.522351	0.0443724	9.84845	8.06197	8.84307	12.1351	13.2527	12.9359
ENSMUSG00000006920	Ezh1	0.643988	0.0443724	14.5395	14.6712	13.0681	19.561	20.546	26.466
ENSMUSG00000042292	Mrtfa	-0.535728	0.0444806	15.875	14.5696	14.1585	9.17723	11.2323	10.4277
ENSMUSG00000089809	Rasgef1b	0.573978	0.0446788	5.26816	6.66473	5.38272	8.64093	8.93754	8.07269
ENSMUSG00000021714	Cenpk	-0.817663	0.0447017	6.53254	5.08094	6.44645	4.31618	3.0685	2.95052
ENSMUSG00000033685	Ucp2	-0.433577	0.0447017	70.4082	68.5939	70.6526	50.0988	51.8684	53.3025
ENSMUSG00000035239	Neu3	0.489659	0.044799	7.68992	8.78926	7.85363	10.9308	11.1274	12.0811
ENSMUSG00000016526	Dyrk3	0.558721	0.044799	12.4833	15.0885	12.7499	18.7221	21.6725	18.9145
ENSMUSG00000028933	Xrcc2	-0.53501	0.0448195	7.66405	8.79518	7.60181	5.95227	5.62865	5.02772
ENSMUSG00000034614	Pik3ip1	0.560109	0.0449802	48.0337	51.8321	56.5689	68.6296	84.5921	77.7515
ENSMUSG00000027546	Atp9a	0.683914	0.0454099	2.00297	1.74644	1.96747	2.51066	3.17417	3.58058
ENSMUSG00000017009	Sdc4	1.00419	0.0457147	7.03689	8.56535	6.34224	10.428	18.1176	16.3283
ENSMUSG00000037544	Dlgap5	-0.618147	0.0457517	5.50845	5.88357	4.9598	4.14964	3.17302	3.37605
ENSMUSG00000004473	Clec11a	0.521965	0.0457517	3.21279	3.7772	3.67638	4.70106	5.20151	5.40168
ENSMUSG00000019970	Sgk1	0.647216	0.0457517	2.53265	3.58764	3.06566	4.55348	4.93212	4.76459
ENSMUSG00000023966	Rsph9	1.02976	0.0457517	3.02063	4.78411	2.97908	5.65759	8.45828	7.6565
ENSMUSG00000001288	Rarg	0.814132	0.0464933	4.98586	5.32062	4.64365	6.66887	9.346	10.7428
ENSMUSG00000029810	Tmem176b	0.645906	0.0466374	184.791	203.571	213.28	268.317	371.945	307.985
ENSMUSG00000077737	Snord72	-0.646997	0.0470055	25.2636	33.6094	30.9	21.1067	17.0997	18.9325
ENSMUSG00000070691	Runx3	-0.675294	0.0471656	13.1856	14.1037	15.4435	10.7509	8.67183	7.56434
ENSMUSG00000055737	Ghr	0.74703	0.04728	2.83465	3.32457	2.51759	5.38875	3.92381	5.30469
ENSMUSG00000105703	Gm43305	-0.887678	0.0474817	4.14346	3.67717	4.39876	2.92625	1.70294	2.12345
ENSMUSG00000040312	Cchcr1	-0.646719	0.0474817	6.2613	5.91342	6.02065	3.48927	4.76257	3.49563
ENSMUSG00000032359	Ctsh	0.515807	0.0474817	5.92517	5.76417	6.26575	7.79384	8.39533	9.55964
ENSMUSG00000032715	Trib3	0.865825	0.0474817	16.215	15.3046	14.4487	20.3744	32.4471	32.8265
GM25220	NA	-0.992648	0.0475598	5.86773	6.9254	8.87987	3.39213	2.85502	4.72922
ENSMUSG00000005580	Adcy9	0.439459	0.0475598	5.70117	5.7242	5.38905	7.86524	7.27322	7.66696
ENSMUSG00000020227	Irak3	0.54948	0.0475598	27.3443	25.4893	22.7298	34.5377	35.1427	40.9187
ENSMUSG00000026489	Coq8a	0.740266	0.0475598	37.1409	47.0579	35.409	54.6825	71.0578	74.2447
ENSMUSG00000002578	Ikzf4	0.524634	0.04758	2.29847	2.27845	2.54984	3.30601	3.8161	3.15107
ENSMUSG00000034674	Tdg	-0.548814	0.0476338	12.9467	13.4327	11.9882	9.93674	8.50947	7.87588
ENSMUSG00000037313	Tacc3	-0.727824	0.0477225	40.8381	37.2427	35.9475	23.4566	27.9103	18.3847
ENSMUSG00000024909	Efemp2	0.815814	0.0477225	1.59667	1.67045	1.73169	2.2444	3.00984	3.72932
ENSMUSG00000087128	Gm12655	0.748531	0.0477517	3.92731	3.43315	4.94066	7.85778	5.98789	6.71413
ENSMUSG00000058099	Nfam1	-0.662633	0.047778	18.187	22.0054	15.2545	11.039	11.4139	12.2154
ENSMUSG00000030091	Nup210	-0.596582	0.047778	38.3147	35.1646	32.565	20.8201	27.1025	22.4886
ENSMUSG00000024778	Fas	0.486565	0.047778	4.7445	4.91897	4.96091	7.49834	6.79268	6.25218
ENSMUSG00000075420	Smim6	0.536456	0.047778	28.7398	31.107	27.3847	37.2489	45.5792	43.9985
ENSMUSG00000068631	Gm7676	0.863773	0.047778	8.4898	8.05847	9.69648	12.3983	20.8876	15.4376
ENSMUSG00000090124	Ugt1a6	-0.504893	0.0477805	3.46617	3.62741	3.29619	2.39149	2.70421	2.24278
ENSMUSG00000031295	Phka2	-0.53866	0.047909	12.3424	9.82005	10.6444	7.95964	7.27306	7.27048
ENSMUSG00000105408	Gm7285	-0.816304	0.0479877	14.8199	17.2752	16.2603	7.20374	8.96058	11.8115
ENSMUSG00000072082	Ccnf	-0.743824	0.0479877	26.467	22.2942	19.5857	13.674	15.9102	11.3116
ENSMUSG00000069270	Hist1h2ao	0.578637	0.0479877	7.33472	8.76348	9.12564	11.2242	13.0561	13.3326
ENSMUSG00000031298	Adgrg2	0.79884	0.0480969	2.29233	2.05012	2.25146	4.58087	2.88981	4.20849
ENSMUSG00000038623	Tm6sf1	-0.851789	0.0481192	2.7833	4.11539	3.17161	2.24098	1.53573	1.79579
ENSMUSG00000025574	Tk1	-0.700605	0.0481192	21.3653	19.6766	23.3307	13.1685	15.9443	10.8827
ENSMUSG00000001665	Gstt3	0.473139	0.0482695	7.76039	7.89751	8.58743	10.4245	11.3663	11.8809
ENSMUSG00000034987	Hrh2	0.677914	0.0483239	3.15569	2.96259	2.21679	4.43336	4.66409	4.10402
ENSMUSG00000038642	Ctss	-0.786998	0.0483265	10.3077	9.25844	10.2739	7.55429	5.28238	4.78277
ENSMUSG00000026304	Rab17	0.444344	0.0483265	7.11318	6.69521	7.41066	9.4231	10.006	9.43007
ENSMUSG00000068466	Gm5518	-0.513497	0.0483995	3.43825	3.47243	3.2425	2.51969	2.52295	2.09344
ENSMUSG00000102703	Gm38313	-0.817945	0.0487296	4.5614	6.6777	6.00867	2.70529	3.22719	3.82637
ENSMUSG00000028528	Dnajc6	-0.506241	0.0487296	6.21077	6.03432	7.08093	4.89715	4.31636	4.38148
ENSMUSG00000092289	Gm6659	0.572671	0.0487296	2.47945	2.02909	2.36853	3.76968	3.06188	3.39638
ENSMUSG00000042029	Ncapg2	-1.22362	0.0488249	8.01011	6.11038	5.61656	4.05244	1.8759	2.83928
ENSMUSG00000039509	Nup133	-0.455255	0.048894	14.1853	14.6082	13.354	10.0957	10.9032	9.75484
ENSMUSG00000032035	Ets1	0.712352	0.0490054	4.68267	4.11117	3.62877	6.05393	6.14791	8.25606
ENSMUSG00000032218	Ccnb2	-0.855942	0.0490347	108.705	109.578	92.7507	67.2016	65.7584	42.1664
ENSMUSG00000037461	Ints7	-0.456696	0.0490347	25.8045	26.7593	26.2271	18.7915	20.7247	17.9902
ENSMUSG00000036587	Fut7	-0.708638	0.0493766	12.1109	16.2795	12.5556	7.91568	9.71031	7.37848
ENSMUSG00000027635	Dsn1	-0.560582	0.0493766	20.3256	18.9582	15.8751	13.2977	12.2335	11.7212
GRASP	NA	0.631522	0.0498624	8.31289	10.1851	10.1657	12.7596	14.9721	16.7515
ENSMUSG00000040483	Xaf1	0.657051	0.0498624	9.02119	7.82437	9.63036	13.924	16.2361	11.7892
ENSMUSG00000028931	Kcnab2	-0.457652	0.0500267	19.6325	18.7148	17.4676	14.0914	13.751	12.788
ENSMUSG00000111722	Gm47270	-0.752063	0.0500422	4.84875	4.83195	3.44946	2.48437	2.29218	2.97069
ENSMUSG00000025395	Prim1	-0.711349	0.0500422	32.632	29.3337	35.6197	23.4139	20.7549	15.9844
ENSMUSG00000028407	Smim27	0.444471	0.0500422	7.73546	8.19173	7.58604	10.7159	11.2058	10.088
ENSMUSG00000003380	Rabac1	0.536376	0.0500422	89.8636	95.3069	105.521	124.723	150.266	147.107
ENSMUSG00000032561	Acp3	0.747004	0.0500422	1.62562	1.5612	1.84104	2.57082	2.38962	3.59545
ENSMUSG00000068220	Lgals1	-0.808094	0.0500775	21.3279	22.6505	33.3104	13.3569	16.1114	13.9311
ENSMUSG00000032589	Bsn	-0.5383	0.0500779	2.50876	2.00795	2.235	1.65352	1.54843	1.43568
ENSMUSG00000027187	Cat	-0.442051	0.0500779	91.3161	88.5963	85.901	65.0244	61.6845	69.1029
ENSMUSG00000030560	Ctsc	0.484807	0.0500779	31.1363	32.5811	31.5391	46.2314	39.8318	47.6146
ENSMUSG00000035024	Ncapd3	-0.617453	0.0501511	14.9133	13.3576	11.8649	10.0573	7.81591	8.32706
ENSMUSG00000086103	Gm11832	-1.20197	0.0501645	4.12215	4.10725	3.2425	2.40279	1.73428	1.08201
ENSMUSG00000026604	Ptpn14	0.560574	0.0501645	1.81882	2.03951	2.05712	2.54179	2.93924	3.27679
ENSMUSG00000030161	Gabarapl1	0.692347	0.0501645	91.8368	98.8091	107.335	128.249	173.41	184.791
ENSMUSG00000055210	Foxd2	0.797275	0.0501645	8.29988	7.83261	6.79313	10.1035	14.7201	15.5838
ENSMUSG00000041538	H2-Ob	-0.8454	0.0507181	9.02991	10.9566	7.77348	6.54978	4.65532	4.34838
ENSMUSG00000021226	Acot2	0.618841	0.0507181	11.5641	10.2675	11.5073	14.1426	19.04	18.375
ENSMUSG00000030346	Rad51ap1	-0.809982	0.0507562	11.2406	9.82574	11.311	8.01164	5.95763	4.85707
ENSMUSG00000002897	Il17ra	-0.494574	0.0507562	21.9009	24.4101	20.2874	16.3172	16.0633	14.7956
ENSMUSG00000022773	Ypel1	-0.48201	0.0507562	5.49797	5.3628	5.68372	4.32585	3.58542	3.96568
ENSMUSG00000023039	Krt7	0.614682	0.0507562	2.62775	3.07452	2.46054	3.56619	4.46708	4.47999
ENSMUSG00000038930	Rccd1	-0.557939	0.0508428	5.25036	4.24607	4.14493	2.87531	3.08874	3.26105
ENSMUSG00000111547	Gm48069	-0.468656	0.0509047	2.22049	2.37139	2.39463	1.84224	1.61751	1.59683
ENSMUSG00000064719	Gm25930	1.50018	0.0513198	1.7203	1.40468	1.41154	3.83181	7.58791	2.6555
ENSMUSG00000015749	Anp32e	-0.443527	0.0514046	123.849	121.347	113.951	91.695	89.7459	82.7438
ENSMUSG00000038507	Parp12	0.549543	0.0514046	20.3598	21.0301	18.1178	28.8259	32.6546	25.8392
ENSMUSG00000045394	Epcam	0.99029	0.0514046	2.32232	3.71693	4.47528	6.36569	6.80511	6.99143
ENSMUSG00000020642	Rnf144a	-0.49528	0.0514863	14.8394	16.12	13.5085	10.8094	9.75371	10.9429
ENSMUSG00000050957	Insl6	0.73281	0.0515029	27.8883	28.3995	31.1027	56.1013	53.9178	37.3784
ENSMUSG00000000568	Hnrnpd	-0.564614	0.051547	60.0934	61.7474	68.3033	49.8405	38.8957	40.4117
ENSMUSG00000037138	Aff3	-0.433748	0.0516679	27.3337	27.3554	24.9761	19.1693	19.4225	20.3537
ENSMUSG00000019806	Aig1	0.472082	0.0516679	8.95784	10.0783	10.2896	14.3239	13.5099	12.8118
ENSMUSG00000018672	Copz2	0.560778	0.052578	10.5293	12.5312	12.3078	15.2033	18.6227	18.409
ENSMUSG00000033610	Pank1	-0.45377	0.0526749	14.8614	15.7191	13.7142	10.7971	11.2147	10.2983
ENSMUSG00000093060	Mir5104	1.22624	0.0526749	1.81992	1	1	3.01465	2.12485	3.63823
ENSMUSG00000057580	Cox7c-ps1	-0.698052	0.052742	2.76106	3.09521	2.53884	1.61089	2.13695	1.47618
ENSMUSG00000050410	Tcf19	-0.560505	0.052742	19.7275	17.9365	21.8559	12.9237	15.201	12.2724
ENSMUSG00000086191	Zfp652os	0.541286	0.0529326	1.71762	1.64508	1.49201	2.05797	2.44394	2.58336
ENSMUSG00000021118	Plek2	0.737146	0.0529326	2.14416	1.79326	1.63979	3.20123	3.64952	2.49946
ENSMUSG00000108526	Gm45828	-0.522548	0.0531204	4.63114	3.80655	4.02198	3.0423	2.63173	2.9875
ENSMUSG00000037904	Ankrd9	-0.510691	0.0531204	3.40242	2.98691	3.14599	2.06674	2.13767	2.50231
ENSMUSG00000039680	Mrps6	0.499389	0.0531204	30.6433	32.6636	37.4655	45.206	49.9016	46.9583
ENSMUSG00000078695	Cisd3	0.811851	0.0531204	12.473	11.6043	14.85	17.2778	26.9791	24.9445
ENSMUSG00000027490	E2f1	-0.876554	0.053126	28.8575	20.9069	25.9911	13.8733	17.3152	10.5477
ENSMUSG00000085971	Gm15411	0.544671	0.053126	2.38944	2.35026	2.27873	3.36214	2.99204	3.94827
ENSMUSG00000022587	Ly6e	0.715515	0.0531725	243.97	261.939	286.643	402.926	549.38	366.399
ENSMUSG00000025351	Cd63	0.56922	0.0533569	134.537	151.954	161.364	192.753	246.061	227.181
ENSMUSG00000028464	Tpm2	-0.595381	0.0533929	4.93443	5.68883	4.8903	3.10925	4.04111	3.16779
ENSMUSG00000022043	Trim35	-0.510371	0.0533929	35.5307	34.5869	31.5324	21.4222	26.3998	23.708
ENSMUSG00000018362	Kpna2	-0.692103	0.0535554	62.7143	61.0758	53.679	43.7137	37.8892	29.4358
ENSMUSG00000018570	2810408A11Rik	-0.676446	0.0535554	7.11893	5.6629	7.56428	4.9187	4.09587	3.70794
ENSMUSG00000082860	Gm13204	-0.627383	0.0535554	3.53466	2.95145	2.50179	1.87653	2.07324	1.81988
ENSMUSG00000022960	Donson	-0.504724	0.0535554	9.34906	7.43251	7.94547	5.75782	5.72591	5.86286
ENSMUSG00000061024	Rrs1	-0.430368	0.0535554	49.9794	53.8154	50.9474	37.8583	40.3928	36.6179
ENSMUSG00000038311	2410017I17Rik	0.488312	0.0535554	1.78052	1.63627	1.78696	2.56435	2.17578	2.57581
ENSMUSG00000078920	Ifi47	0.630914	0.0535554	107.43	117.613	116.829	201.205	189.854	143.498
ENSMUSG00000054717	Hmgb2	-0.696297	0.0535617	282.162	263.892	296.455	201.047	189.855	135.939
ENSMUSG00000045751	Mms22l	-0.591142	0.0535617	13.8072	11.6387	11.6257	8.95254	8.72614	6.99527
ENSMUSG00000028832	Stmn1	-0.584726	0.0535617	543.134	526.988	623.12	367.32	435.075	330.834
ENSMUSG00000023104	Rfc2	-0.566659	0.0535617	55.3591	53.2937	55.1507	37.0126	42.8884	31.5488
ENSMUSG00000004864	Mapk13	0.950591	0.0535617	3.03895	3.00468	2.98039	4.35669	8.34278	5.40502
ENSMUSG00000017861	Mybl2	-0.907945	0.0536371	11.5159	8.25423	11.1245	5.21928	7.12532	4.30413
ENSMUSG00000027883	Gpsm2	-0.648181	0.0536371	12.416	11.1689	10.7104	8.5092	7.60004	5.96657
ENSMUSG00000056459	Zbtb25	-0.414966	0.0536404	18.7112	17.9276	18.13	13.8227	13.0899	14.1821
ENSMUSG00000098098	Bvht	0.792158	0.0536404	1.77183	2.11505	1.50397	2.57137	3.82366	2.97665
ENSMUSG00000021965	Ska3	-0.86935	0.0537736	13.8359	12.6376	13.3557	9.93328	6.95457	5.54469
ENSMUSG00000031304	Il2rg	0.569525	0.0537736	30.3825	26.4146	34.1873	40.7478	48.737	45.1547
ENSMUSG00000031458	Coprs	0.860617	0.0537736	3.68005	2.90195	4.72327	5.75523	7.9794	6.57609
ENSMUSG00000048200	Cracr2b	0.95654	0.0537736	5.4615	7.2351	7.73901	9.48223	15.677	15.0352
ENSMUSG00000073705	Cenps	-0.714367	0.0540833	13.7983	13.4074	16.4548	9.45204	10.3421	7.04998
ENSMUSG00000055963	Triqk	0.550465	0.0541123	5.54702	6.20632	6.55369	9.75763	7.77643	9.34058
ENSMUSG00000031264	Btk	-0.532527	0.0541219	46.3771	44.9335	45.4401	36.6142	30.47	28.046
ENSMUSG00000024014	Pim1	1.08192	0.0541391	16.6015	29.1342	24.9369	65.3509	41.5495	42.1352
ENSMUSG00000013611	Snx31	-0.645018	0.0542996	3.12704	3.27201	4.01566	2.355	2.44104	1.86909
ENSMUSG00000078521	Aunip	-0.636946	0.0542996	14.2383	13.7356	17.1633	10.9219	10.0394	8.1411
ENSMUSG00000035764	Fbxo45	-0.582532	0.0542996	20.116	19.2675	16.0891	13.9061	11.0701	12.0632
ENSMUSG00000030559	Rab38	0.432986	0.0542996	181.536	194.66	196.601	244.224	271.341	257.957
ENSMUSG00000054484	Tmem62	0.469128	0.0543166	5.30482	4.77655	4.57748	6.71299	7.20057	6.36493
ENSMUSG00000040747	Cd53	0.802929	0.0543166	10.0921	7.58712	11.9707	15.5457	19.9378	15.7039
ENSMUSG00000017897	Eya2	0.555891	0.054347	34.1908	37.301	34.4532	44.1931	54.2189	58.2605
ENSMUSG00000028565	Nfia	0.624177	0.0543961	4.00406	3.88249	3.72512	6.15392	4.89637	7.03743
ENSMUSG00000009894	Snap47	0.435109	0.0546924	22.7466	24.8964	25.4673	32.0319	34.4239	32.3249
ENSMUSG00000036036	Zfp57	0.439061	0.0547332	3.56501	3.28743	3.29129	4.59146	4.85408	4.31257
ENSMUSG00000087259	2610035D17Rik	0.635034	0.0547332	26.3093	36.9719	31.6228	44.3398	53.1285	48.905
ENSMUSG00000036667	Tcaf1	0.445187	0.0553564	2.75128	2.63985	2.43919	3.64869	3.33677	3.67233
ENSMUSG00000002870	Mcm2	-0.646205	0.0553789	53.8405	53.4642	55.5241	35.9624	41.4085	27.9985
ENSMUSG00000001039	B9d1	0.801122	0.0554913	3.61263	2.76683	2.46505	4.18601	6.08878	5.11432
ENSMUSG00000051220	Ercc6l	-0.669652	0.0556292	6.61108	6.77401	6.47318	5.00757	3.31335	4.34097
ENSMUSG00000032254	Kif23	-0.770096	0.0561129	9.3257	8.97405	8.26757	6.92028	4.39026	4.59164
ENSMUSG00000034773	Hrob	-0.705584	0.0561129	8.37171	9.45455	7.88403	5.68446	6.12638	4.13146
ENSMUSG00000020275	Rel	-0.534637	0.0561129	3.70466	3.80128	3.58333	2.83645	2.18019	2.68454
ENSMUSG00000037706	Cd81	0.472091	0.0561129	128.856	142.123	151.488	181.26	201.65	202.577
ENSMUSG00000042249	Grk3	-0.434676	0.0561709	8.70015	8.50159	8.46151	6.46804	5.83696	6.71374
ENSMUSG00000031669	Gins3	-0.697214	0.0562549	12.5509	14.6025	14.3453	10.1997	8.93638	6.76729
ENSMUSG00000034438	Gbp8	1.06281	0.0564276	6.99925	5.91743	5.65541	18.7661	8.97447	12.6789
ENSMUSG00000007867	Ift43	0.481481	0.0564786	4.12771	5.09143	4.3606	6.18464	6.40101	6.30019
ENSMUSG00000025491	Ifitm1	0.778203	0.0564786	409.963	465.872	513.435	624.006	1003.4	789.993
ENSMUSG00000035692	Isg15	1.02297	0.0564786	12.9279	12.7417	13.4066	22.6431	40.3013	20.3071
ENSMUSG00000029304	Spp1	-0.606123	0.0565375	5.60658	4.57338	6.05008	3.82687	3.11729	3.68717
ENSMUSG00000034168	Irf2bpl	1.22909	0.0565653	5.50436	4.22275	5.25517	7.08151	14.1245	15.7312
ENSMUSG00000008318	Relt	-0.696527	0.0566747	14.8636	13.8847	15.271	7.05083	10.7247	9.7921
ENSMUSG00000006398	Cdc20	-0.686881	0.0566747	76.8347	77.3795	71.9315	45.8301	58.7736	38.0587
ENSMUSG00000031756	Cenpn	-0.663106	0.0566747	12.7106	11.6478	11.5341	8.5084	8.4685	5.9689
ENSMUSG00000027323	Rad51	-0.659647	0.0566747	13.7739	10.443	14.57	8.43951	8.79224	7.1648
ENSMUSG00000021311	Mtr	-0.404914	0.0566747	9.06982	8.66556	8.63528	6.83417	6.39182	6.69402
ENSMUSG00000033701	Acbd6	0.461127	0.0566747	8.30952	8.70333	9.65952	11.5415	12.9724	12.1724
ENSMUSG00000020785	Camkk1	0.624224	0.0566747	11.6884	12.4409	12.2921	15.0814	20.315	21.3652
ENSMUSG00000022610	Mapk12	0.964206	0.0566747	7.2425	6.27223	7.36392	9.24076	17.1393	15.6849
ENSMUSG00000042647	Acad12 ENSMUSG00000042647	0.458791	0.056708	3.34789	2.95373	3.14902	3.98191	4.46179	4.55037
ENSMUSG00000053560	Ier2	0.500885	0.056708	73.7428	68.5974	73.5037	89.0193	110.395	107.213
ENSMUSG00000052310	Slc39a1	0.541424	0.056708	5.35244	5.7807	6.53226	7.80925	9.63242	8.28334
ENSMUSG00000028702	Rad54l	-0.713104	0.0567228	10.9766	9.65908	11.4286	7.84176	6.84525	5.12387
ENSMUSG00000032231	Anxa2	-0.577539	0.05692	11.7418	12.7334	13.2154	8.02487	10.0121	7.39995
ENSMUSG00000045282	Tmem86b	-0.607274	0.0570448	5.42252	5.51758	6.90344	3.46971	3.79462	4.43742
ENSMUSG00000008845	Cd163	-0.564158	0.0570448	3.98495	4.42539	3.72545	3.03214	2.34243	2.86188
ENSMUSG00000050107	Haspin	-0.804386	0.0571797	15.1528	10.8005	11.6717	7.86071	8.19958	5.56398
ENSMUSG00000000320	Alox12	0.546287	0.0573357	1.90562	2.0282	1.68989	2.82655	2.38911	3.01205
ENSMUSG00000032113	Chek1	-1.07772	0.0573889	10.1705	8.4644	10.3484	7.01431	3.42573	3.94275
ENSMUSG00000022964	Tmem50b	0.438746	0.0574635	18.3618	17.977	18.8767	23.0966	26.9657	24.9129
ENSMUSG00000055491	Pprc1	-0.51601	0.0575877	21.2936	21.3658	19.3087	12.5551	15.7199	15.221
ENSMUSG00000042138	Msantd2	-0.424014	0.0576435	9.98354	9.17599	9.32796	6.82076	6.91191	7.50535
ENSMUSG00000112710	Gm17829	-0.635405	0.0576628	2.00822	2.007	2.02406	1.22021	1.10246	1.61792
ENSMUSG00000018548	Trim37	-0.476133	0.0576628	21.2777	18.5629	17.3466	13.3591	13.4048	14.2154
ENSMUSG00000022346	Myc	-0.470939	0.0576628	274.455	248.71	226.229	170.861	185.581	182.91
ENSMUSG00000026826	Nr4a2	0.461262	0.0576628	2.45259	2.47217	2.65984	3.25816	3.84811	3.3566
ENSMUSG00000031803	B3gnt3	0.718716	0.0576628	4.25445	4.16076	3.52244	5.43843	8.2798	6.17208
ENSMUSG00000041707	Tmem273	0.56614	0.0578922	12.2495	11.1418	14.9308	17.3793	19.5678	19.4474
ENSMUSG00000031539	Ap3m2	0.587975	0.0578922	3.1972	4.10045	3.43285	4.6578	5.72794	5.7289
ENSMUSG00000031431	Tsc22d3	0.556302	0.05793	76.1727	90.2953	87.4056	120.359	143.142	110.955
ENSMUSG00000007783	Cpt1c	0.470413	0.0582099	1.85254	1.91933	1.86419	2.34473	2.89275	2.59914
ENSMUSG00000026773	Pfkfb3	0.534999	0.0582656	5.60743	7.10486	6.36964	8.529	8.96178	10.0994
ENSMUSG00000002835	Chaf1a	-0.778962	0.0585365	21.666	18.1084	17.9589	9.79333	14.8509	9.58916
ENSMUSG00000113995	Gm47648	-0.611133	0.0585365	2.05468	2.64088	2.29786	1.31895	1.5194	1.74584
ENSMUSG00000073434	Wdr90	-0.582235	0.0585365	5.8341	5.29634	4.56292	3.04007	3.59365	3.84559
ENSMUSG00000002325	Irf9	0.528776	0.0585365	29.9916	30.682	27.841	41.8641	49.0124	37.4932
ENSMUSG00000024664	Fads3	0.799667	0.0585365	7.57792	9.55688	6.45549	10.8715	15.9003	14.265
ENSMUSG00000027495	Fam210b	0.424875	0.0586497	11.4305	11.8701	11.3604	14.4768	16.5812	15.5354
ENSMUSG00000052949	Rnf157	-0.580826	0.0587701	3.59009	4.06471	4.76305	2.45354	2.9476	2.87224
ENSMUSG00000049231	Gm12497	0.565399	0.0587701	2.3008	2.64434	2.3006	3.55699	4.123	3.09277
ENSMUSG00000028497	Hacd4	0.605456	0.058783	21.9964	19.9714	21.3813	32.5124	26.6723	38.1476
ENSMUSG00000022010	Tsc22d1	0.999112	0.058783	24.1886	33.8248	27.9133	82.537	47.739	46.2831
ENSMUSG00000028713	Cyp4b1	1.11176	0.0590346	2.09323	2.40114	2.13209	2.98107	5.78062	6.27645
ENSMUSG00000043702	Pde12	-0.40785	0.05908	7.49005	7.36763	8.08543	5.74607	5.91381	5.62279
ENSMUSG00000027983	Cyp2u1	0.472547	0.05908	1.44844	1.71865	1.65523	2.12716	2.16319	2.39223
ENSMUSG00000001555	Fkbp10	0.47918	0.05908	3.63911	3.86215	3.71559	4.63914	5.27507	5.78001
ENSMUSG00000021707	Dhfr	-0.642554	0.0591368	12.1133	9.80273	12.4719	8.55809	7.28839	6.24093
ENSMUSG00000038685	Rtel1	-0.485113	0.0591368	8.95072	8.65098	7.922	5.41384	6.53505	6.32271
ENSMUSG00000028587	Orc1	-0.794871	0.059488	6.22826	4.89572	6.65779	3.92857	2.61081	3.79022
ENSMUSG00000063445	Nmral1	-0.703977	0.059488	16.9949	19.4288	23.238	14.472	12.051	10.1779
ENSMUSG00000113138	Gm47177	-0.657468	0.059488	4.68361	4.0247	5.53297	3.50646	2.68452	2.82348
ENSMUSG00000031021	Tmem9b	0.419413	0.059488	33.1649	32.2754	30.0558	41.1268	44.8718	41.7011
ENSMUSG00000020823	Sec14l1	0.556272	0.059488	11.112	12.6821	10.2414	14.6808	18.657	16.7538
ENSMUSG00000050621	Rps27	0.563261	0.059488	125.985	134.261	152.06	174.275	225.948	210.724
ENSMUSG00000035726	Supt16	-0.776649	0.0597752	19.5516	17.9984	21.6495	15.1179	9.16191	10.9396
ENSMUSG00000072980	Oip5	-0.574151	0.0597925	21.5685	21.2867	26.6332	15.7838	17.1954	13.6527
ENSMUSG00000054072	Iigp1	1.55862	0.0597937	19.8174	26.3896	16.5483	114.942	44.5682	43.1817
ENSMUSG00000029177	Cenpa	-0.684212	0.0598991	29.113	26.6111	25.6699	18.4576	19.7474	13.1518
ENSMUSG00000002289	Angptl4	-0.481943	0.0599656	7.61425	7.99721	7.92814	5.54136	6.3415	5.04302
ENSMUSG00000020914	Top2a	-0.955668	0.0602161	31.2415	28.3316	25.7459	21.5409	11.6287	12.4699
ENSMUSG00000060703	Cd302	0.483385	0.0602161	11.4452	14.3037	13.3908	17.9796	18.8569	17.6672
ENSMUSG00000074912	Gm14207	1.03597	0.0602757	1.65811	1.82165	2.29513	2.76081	3.90924	5.53769
ENSMUSG00000018651	Tada2a	-0.405875	0.0605177	18.143	17.5691	18.368	13.8883	14.1429	12.8171
ENSMUSG00000043518	Rai2	0.621766	0.0605677	3.00459	2.60374	3.4372	3.96321	4.72547	5.23126
ENSMUSG00000018341	Il12rb2	-0.805016	0.0606087	3.42756	3.75054	2.48562	2.22791	1.73389	1.55093
ENSMUSG00000097504	4930516B21Rik	-0.688283	0.0606174	2.77363	4.2974	3.57943	2.2678	2.0028	2.24515
ENSMUSG00000049916	2610318N02Rik	-0.668741	0.0606699	10.7601	8.33351	12.6273	6.24833	6.34513	7.10915
ENSMUSG00000022519	Srl	-0.669132	0.060885	5.08882	5.48867	3.81987	3.397	2.80694	2.78302
ENSMUSG00000039115	Itga9	-0.604122	0.060885	2.39294	2.99305	2.14509	1.63528	1.50409	1.77848
ENSMUSG00000032349	Elovl5	-0.431081	0.060885	34.8532	40.0471	36.3702	28.7667	26.5083	27.1633
ENSMUSG00000038152	5033430I15Rik	0.463362	0.060885	2.21438	2.27356	2.38764	2.83012	3.44348	3.23283
ENSMUSG00000055835	Zfp1	0.526856	0.060885	15.2622	18.1294	18.8513	25.9532	22.4236	26.8066
ENSMUSG00000044676	Zfp612	0.60262	0.060885	1.77288	1.8542	1.91211	3.32246	2.30367	2.87534
ENSMUSG00000015950	Ncf1	-0.673537	0.0608885	3.89311	4.35722	3.30812	2.93358	2.10653	2.23798
ENSMUSG00000020638	Cmpk2	0.645185	0.0608885	17.1347	13.7833	13.1431	23.9818	25.8402	19.1606
ENSMUSG00000026496	Parp1	-0.398771	0.060915	55.9613	54.9851	55.5253	40.7431	44.5689	41.0594
ENSMUSG00000042834	Nrep	0.786692	0.0610011	2.36479	1.56862	2.38429	3.03469	3.80504	3.93233
ENSMUSG00000022678	Nde1	-0.445999	0.0610132	42.5782	42.9905	40.1846	31.8321	32.8473	27.8277
ENSMUSG00000029022	Miip	-0.432786	0.0610132	18.6136	18.8678	18.514	13.1847	15.2389	13.1578
ENSMUSG00000031373	Car5b	0.601617	0.0610132	2.02496	1.94044	1.65837	2.37696	2.98581	3.20795
ENSMUSG00000033596	Rfwd3	-0.484423	0.0615051	19.5987	20.1755	16.2728	13.8963	12.9449	13.0629
ENSMUSG00000018415	Gid4	-0.465427	0.0615051	29.0861	28.4103	25.6246	20.3816	18.2314	21.6491
ENSMUSG00000032285	Dnaja4	0.490953	0.0615051	4.00645	3.58189	3.42932	4.59864	5.40935	5.49138
ENSMUSG00000028551	Cdkn2c	0.509717	0.0615051	11.7316	9.62474	10.7709	14.9318	16.8643	13.9391
ENSMUSG00000029561	Oasl2	0.653806	0.0615051	22.5776	20.0079	20.5095	36.0529	38.3189	26.1173
ENSMUSG00000002748	Baz1b	-0.478219	0.0619867	14.0296	12.691	12.8826	10.4363	8.45034	9.62166
ENSMUSG00000085603	Gm11346	0.531524	0.0619867	6.67981	5.11032	6.13629	9.25348	8.36213	8.17543
GM23084	NA	-1.26802	0.0620308	2.01411	4.4185	2.54507	1	1	1.62154
ENSMUSG00000030272	Camk1	0.449516	0.0620308	16.6144	17.0957	17.9948	21.196	25.0966	24.4682
ENSMUSG00000089827	1700023H06Rik	0.468495	0.0620308	3.39929	2.99085	2.89804	4.4828	4.44351	3.91837
ENSMUSG00000052151	Plpp2	0.496432	0.0622477	18.4508	17.8858	21.6063	24.6779	28.8724	28.0955
ENSMUSG00000029101	Rgs12	-0.431414	0.0626295	7.44768	6.70918	7.55823	5.10128	5.70519	5.29122
ENSMUSG00000014905	Dnajb9	0.485601	0.0626295	22.3166	24.5786	23.2332	34.8487	28.6266	35.0655
ENSMUSG00000022364	Tbc1d31	-0.568187	0.0628101	7.5922	6.79523	5.73825	4.98626	4.07275	4.47264
ENSMUSG00000027342	Pcna	-0.554135	0.0628101	121.201	116.397	153.194	87.1982	95.2665	82.1883
ENSMUSG00000110558	Gm45779	-0.539652	0.0628524	2.54562	2.04417	2.36525	1.41939	1.58973	1.77585
ENSMUSG00000025993	Slc40a1	-0.500142	0.0628524	2.41728	2.7561	3.0892	2.00159	2.00253	1.81484
ENSMUSG00000059060	Rad51b	-0.474127	0.0628524	4.12844	4.05424	4.64513	2.97593	3.41098	2.85766
ENSMUSG00000051735	Rinl	-0.461694	0.0628524	13.3456	12.6258	10.9758	9.18335	8.46921	9.10416
ENSMUSG00000006705	Pknox1	-0.402847	0.0628524	12.9154	12.4724	11.7403	9.15542	9.76019	9.15781
ENSMUSG00000033880	Lgals3bp	0.503172	0.0628524	126.097	134.036	126.654	174.679	211.977	164.599
ENSMUSG00000059159	Gm8129	0.554724	0.0628524	44.9639	48.1635	55.3713	66.2596	83.901	68.3624
ENSMUSG00000039236	Isg20	0.604059	0.0628524	20.5167	24.1172	24.7455	38.0813	38.9361	28.9992
ENSMUSG00000026638	Irf6	0.702185	0.0628524	8.15229	10.1453	6.74337	12.5143	12.3479	15.5439
ENSMUSG00000074923	Pak6	0.410454	0.0629563	1.93919	1.81433	1.92108	2.67899	2.38655	2.4821
ENSMUSG00000005233	Spc25	-0.856814	0.0631596	27.956	24.9052	28.86	20.4248	14.919	11.1015
ENSMUSG00000036777	Anln	-0.574427	0.0631596	5.10322	4.57378	4.26506	3.70807	2.78891	2.91543
ENSMUSG00000000682	Cd52	-0.97963	0.0634702	4.79843	5.7788	6.6388	4.03131	2.87064	2.07447
ENSMUSG00000033107	Rnf125	0.558906	0.0634702	59.6132	60.7255	54.4423	87.6252	72.3625	99.3687
ENSMUSG00000017723	Wfdc2	0.719574	0.0634702	9.34952	13.3826	8.99575	14.9873	17.5406	19.1178
ENSMUSG00000034329	Brip1	-0.795785	0.0639791	4.28287	3.59086	4.63312	3.18493	1.94568	2.19771
ENSMUSG00000099568	Gm28513	0.470163	0.0639791	1.50292	1.77702	1.57468	2.35931	2.32242	2.04029
ENSMUSG00000061666	Gdpd1	0.689084	0.0639791	3.09508	4.07704	2.63999	4.93995	5.75269	4.91281
ENSMUSG00000030041	M1ap	0.693683	0.0640076	3.96164	4.32784	4.84208	6.94158	8.83938	5.72475
ENSMUSG00000017002	Slpi	1.06748	0.0640136	1.48987	2.06418	1.6344	4.94803	3.92715	2.38108
ENSMUSG00000026819	Slc25a25	-0.415716	0.0640409	3.4851	3.10392	3.55963	2.49825	2.51077	2.58618
ENSMUSG00000026618	Iars2	-0.434823	0.0642289	14.6449	13.52	12.3543	10.0458	9.58026	10.2905
ENSMUSG00000041491	Cep78	-0.439998	0.0642512	15.02	13.6776	13.2875	9.48778	10.5998	10.8719
ENSMUSG00000051851	Rtl8c	0.476764	0.0642512	35.9805	34.3666	39.1047	46.2427	56.7245	49.6798
ENSMUSG00000022604	Cep97	-0.55255	0.0642803	6.77434	7.12915	6.11806	4.36468	4.00795	5.35354
ENSMUSG00000042380	Smim12	0.429149	0.0646813	24.2273	23.2013	27.4983	33.2052	33.7278	33.6891
ENSMUSG00000085069	Prdm16os	0.484879	0.0649728	2.26206	2.28363	2.56645	3.09587	3.12945	3.75059
ENSMUSG00000025235	Bbs4	0.469812	0.065054	3.35467	3.50958	3.9021	4.83835	4.60099	5.48198
ENSMUSG00000035365	Parpbp	-0.713722	0.065056	3.49831	4.18071	3.53622	2.81263	2.34352	1.77874
ENSMUSG00000020900	Myh10	-0.55341	0.065056	2.78716	2.25456	2.59161	1.85109	1.48531	1.874
ENSMUSG00000021175	Cdca7l	-0.428421	0.065056	61.3474	65.2604	56.1176	47.641	44.0993	43.8763
ENSMUSG00000046834	Krt1	0.579711	0.065056	1.5674	1.44275	1.84647	2.06888	2.67217	2.52143
ENSMUSG00000017716	Birc5	-0.645443	0.0651096	41.4619	36.295	40.2195	26.9406	29.5112	19.8906
ENSMUSG00000018750	Zbtb4	0.43969	0.0651096	2.5762	2.59505	3.02894	3.6224	3.62267	3.8501
ENSMUSG00000027654	Fam83d	-0.568686	0.0652212	6.5907	6.94562	5.17065	4.3975	4.35586	3.78734
ENSMUSG00000086429	Gt(ROSA)26Sor	-0.515323	0.0652212	23.1214	25.0646	21.9911	18.9657	14.703	15.6518
ENSMUSG00000054065	Pkp3	0.44283	0.0652212	5.09234	5.65821	5.81019	7.14847	8.14459	7.22139
ENSMUSG00000020100	Slc29a3	-0.48493	0.0653808	10.0429	10.5598	8.89513	6.47941	7.79049	6.81756
ENSMUSG00000050930	Map10	-0.471245	0.0654043	2.19678	2.5648	2.29294	1.70575	1.84581	1.54012
ENSMUSG00000019961	Tmpo	-0.461819	0.0654043	37.4934	34.3163	34.148	27.9825	26.2242	22.9176
ENSMUSG00000040354	Mars1	-0.437731	0.065934	36.9807	38.0266	36.3898	27.5338	30.0776	24.8668
ENSMUSG00000018931	Natd1	-0.68755	0.0660803	5.37355	4.44614	3.85131	2.38232	2.75106	3.36073
ENSMUSG00000036534	Slc38a7	0.47973	0.0661076	4.98939	5.0229	4.01781	6.55701	6.46881	6.43725
GM24265	NA	-1.58426	0.0661178	7.28605	9.29168	14.1167	4.49206	4.49954	1.75378
ENSMUSG00000083282	Ctsf	0.555488	0.0661178	33.0973	37.2194	33.5967	42.3274	54.5015	56.9487
ENSMUSG00000043614	Vps37d	0.907406	0.0661178	2.47256	1.33654	2.11227	3.13417	3.64796	4.02879
ENSMUSG00000027215	Cd82	0.521596	0.0661296	20.3386	19.0841	22.0868	25.2882	30.5685	32.8082
ENSMUSG00000049764	Zfp280b	-0.402095	0.0662777	10.4349	9.44635	9.61473	7.77176	7.15309	7.38836
ENSMUSG00000022186	Oxct1	-0.533204	0.0662958	56.7791	56.8315	54.6363	46.4996	35.9596	34.7907
ENSMUSG00000003038	Hmgn2	-0.46607	0.0662958	414.547	398.704	466.428	324.823	322.953	278.817
ENSMUSG00000111356	Rpl32l	0.583965	0.0662958	3.31797	3.17048	4.31087	5.84122	4.8867	5.35076
ENSMUSG00000028037	Ifi44	0.912691	0.0662958	8.51988	7.33019	6.87702	20.6515	11.144	12.4508
ENSMUSG00000020183	Cpm	0.561948	0.0663518	1.58153	1.79138	1.64974	2.4543	2.0992	2.9187
ENSMUSG00000090733	Rps27	0.58964	0.0663845	248.733	276.956	318.995	357.349	470.104	445.798
ENSMUSG00000060802	B2m	0.459993	0.0665339	4342.46	4692.31	5092.47	7088.11	6323.07	6025.71
ENSMUSG00000026126	Ptpn18	0.436261	0.06666	12.6701	13.0125	14.3216	16.7698	17.9332	19.4505
ENSMUSG00000093726	Gm20667	-0.593957	0.0666647	5.05329	4.45511	3.98888	3.49232	2.57052	2.90905
ENSMUSG00000027496	Aurka	-0.826683	0.0667095	31.1164	32.0515	27.5843	17.476	22.6123	12.4779
ENSMUSG00000018427	Ypel2	0.402267	0.0667095	3.42491	3.6354	3.28031	4.64923	4.31584	4.69845
ENSMUSG00000025790	Slco3a1	0.444277	0.0667095	6.9255	6.72305	8.00999	9.84982	10.2293	9.32386
ENSMUSG00000017713	Tha1	0.473735	0.0667095	7.5154	7.32403	8.91412	10.6185	11.8037	10.4839
ENSMUSG00000030651	Art2b	0.567874	0.0667095	2.51256	1.96463	2.46367	3.79914	3.00654	3.46791
ENSMUSG00000038068	Rnf144b	0.433378	0.0667435	2.53021	2.64046	2.34709	3.68566	3.27781	3.19628
ENSMUSG00000054418	2900041M22Rik	0.472065	0.0667693	4.04574	4.73787	4.85056	6.09535	6.84788	5.94477
ENSMUSG00000024045	Akap8	-0.503908	0.0668331	75.8197	73.5395	64.7101	53.8309	43.8381	53.6189
ENSMUSG00000096842	Gm10736	0.372948	0.0669169	84.0011	79.8301	81.7301	103.943	106.736	107.283
ENSMUSG00000058756	Thra	0.420012	0.0671974	10.0369	11.4827	10.3814	15.0453	13.6651	13.9379
ENSMUSG00000074476	Spc24	-0.712691	0.0672397	33.815	27.7581	35.947	19.8273	24.4238	15.8292
ENSMUSG00000028383	Hsdl2	0.463627	0.0672397	18.8825	19.219	18.6768	28.956	22.9416	26.7563
ENSMUSG00000031821	Gins2	-0.659462	0.0673121	7.85695	8.59908	10.0391	5.6963	6.66059	4.53671
ENSMUSG00000060675	Plaat3	0.470491	0.0673121	12.6163	14.9395	13.4889	19.2212	20.5073	17.1573
ENSMUSG00000035000	Dpp4	-0.708409	0.0673731	7.00089	8.61314	8.50518	5.84906	3.79999	5.28899
ENSMUSG00000019838	Slc16a10	-0.482344	0.0673975	3.49888	2.92488	3.53217	2.55497	2.37512	2.18477
ENSMUSG00000028337	Coro2a	-0.470753	0.0673975	37.448	40.6205	32.4426	26.2327	27.9456	25.2931
ENSMUSG00000057143	Trim12c	0.684117	0.0674526	5.56459	5.08697	5.32104	8.81814	6.64491	10.6621
ENSMUSG00000041845	Rhod	0.880901	0.0675074	1.49463	2.01053	2.31025	2.74572	4.53687	3.48035
ENSMUSG00000107937	Gm44200	-0.45422	0.0676741	5.13304	4.27047	4.72498	3.17412	3.55555	3.56877
ENSMUSG00000028687	Mutyh	-0.583961	0.0676848	5.27852	4.69683	6.47903	3.23308	3.79318	3.88901
ENSMUSG00000052997	Uba2	-0.379925	0.0676848	45.0615	43.045	43.0712	34.3427	34.3116	32.1761
ENSMUSG00000084781	D930015M05Rik	0.424163	0.0679797	1.61528	1.47304	1.70307	2.0185	2.1551	2.25039
ENSMUSG00000030619	Eed	-0.431977	0.068044	33.5665	33.8377	37.6955	28.0412	24.2391	25.655
ENSMUSG00000015937	Macroh2a1	-0.434431	0.0685594	91.8989	95.1888	109.331	73.6637	75.4712	69.7064
ENSMUSG00000003992	Ssbp2	0.365042	0.0685594	20.1302	20.3905	20.4978	26.5675	26.2176	25.8051
ENSMUSG00000085633	Bloc1s6os	0.687803	0.0685594	1.60905	1.93321	2.5817	3.06791	3.17751	3.44328
ENSMUSG00000057054	Inca1	0.820669	0.0690802	2.45525	2.1635	1.47968	3.00792	3.45719	4.16456
ENSMUSG00000086158	Ccpg1os	0.546016	0.069273	5.72886	4.65645	4.73671	6.32525	8.00801	7.76426
ENSMUSG00000035666	Gtf3c4	-0.471427	0.0693243	13.2911	13.6609	11.7924	10.3405	9.18003	8.46283
ENSMUSG00000031167	Rbm3	-0.432106	0.0693243	66.7938	69.3249	72.5632	56.5474	47.176	51.2834
ENSMUSG00000035498	Cdcp1	0.390848	0.0693243	6.47995	7.0039	6.8908	9.31972	8.48149	8.91819
ENSMUSG00000044080	S100a1	0.479529	0.0693243	135.655	143.694	157.025	192.833	229.739	187.276
ENSMUSG00000010760	Phlda2	-0.555151	0.0694855	14.8882	17.7642	14.0807	9.85224	12.2559	9.72259
ENSMUSG00000013236	Ptprs	-0.453456	0.0695526	12.8822	12.39	12.6623	8.13039	10.137	9.55084
ENSMUSG00000038264	Sema7a	0.76068	0.0695526	2.84619	2.26043	2.60223	3.29687	5.49918	4.4912
ENSMUSG00000052534	Pbx1	0.498072	0.0697484	14.4476	13.2015	14.2447	22.7174	17.2963	19.479
ENSMUSG00000042699	Dhx9	-0.490688	0.0699613	7.40465	6.03217	6.86027	4.87313	4.33258	5.23154
ENSMUSG00000091957	Rps2-ps10	0.525631	0.0703445	7.14982	7.4615	9.16807	10.3021	12.3954	11.4264
ENSMUSG00000104369	Gm38082	-0.699112	0.0704256	3.06624	3.57969	3.54661	2.62355	1.62993	2.12738
ENSMUSG00000038763	Alpk3	-0.369231	0.0704256	2.62038	2.79385	2.6671	2.1107	2.06638	2.0774
ENSMUSG00000027078	Ube2l6	0.61519	0.0704829	98.6534	108.406	92.8637	165.348	176.662	122.192
ENSMUSG00000051022	Hs3st1	0.527115	0.0705936	6.65083	5.40777	4.8703	8.3373	8.14389	7.72013
ENSMUSG00000036764	Dnajc12	0.427434	0.0706023	3.7981	4.09569	4.38425	5.14633	5.88206	5.4799
ENSMUSG00000043822	Adamtsl5	0.514368	0.0706023	6.36994	6.13523	5.4762	7.32059	9.37468	9.08788
ENSMUSG00000073755	5730409E04Rik	0.437365	0.0706144	2.06638	2.39294	2.50793	3.20099	3.02377	3.18129
ENSMUSG00000085939	Cd63-ps	0.465656	0.070643	5.97668	6.24561	7.03903	8.05565	9.70056	8.85481
ENSMUSG00000079363	Gbp4	1.66287	0.070959	3.69455	6.50074	3.01546	23.607	7.66905	12.7005
ENSMUSG00000042625	Safb2	-0.407837	0.0714337	17.2688	16.2734	15.0598	12.4113	11.5671	12.6241
ENSMUSG00000038217	Tlcd2	0.398944	0.0714768	23.4529	25.9383	24.1091	30.5021	32.4768	33.9389
ENSMUSG00000019173	Rab5c	0.607393	0.0714768	13.541	9.34837	12.4402	16.3642	19.0725	17.8418
ENSMUSG00000037583	Nr0b2	-0.711532	0.0716965	5.73192	6.73777	9.51906	4.51318	4.4249	4.19224
ENSMUSG00000049932	H2ax	-0.666112	0.0718084	132.536	126.523	122.095	75.3278	103.807	65.5325
ENSMUSG00000108389	Gm45206	0.544919	0.0718084	1.79265	1.4548	1.2698	2.14372	2.23397	2.14733
ENSMUSG00000034586	Hid1	0.866364	0.0718084	10.8961	12.704	10.909	14.4357	24.0111	26.3969
ENSMUSG00000005465	Il27ra	0.404099	0.0718384	30.2192	29.7434	29.739	36.3829	42.649	39.9146
ENSMUSG00000026107	Nabp1	0.521747	0.0718384	5.50753	5.32093	4.5236	7.97072	6.3544	7.74534
ENSMUSG00000015085	Entpd2	0.683498	0.0718952	1.95978	1.75288	1.72425	2.2459	3.03721	3.59714
ENSMUSG00000052798	Nup107	-0.419075	0.0719076	34.9519	34.4711	36.891	27.5522	28.1252	23.9957
ENSMUSG00000028613	Lrp8	-0.478281	0.0722671	5.5009	4.62421	5.6782	4.06202	3.46724	3.79337
ENSMUSG00000034780	B3galt1	0.509403	0.0722671	1.91099	2.12148	2.21702	3.06067	2.54999	3.32161
ENSMUSG00000055172	C1ra	0.389639	0.0727639	9.64835	10.1366	9.0506	12.1174	13.0361	12.5992
ENSMUSG00000016496	Cd274	0.425926	0.0731108	18.0657	17.9402	18.0205	27.059	22.3009	23.4675
ENSMUSG00000107035	Ybx1-ps2	-0.508816	0.0736579	2.1275	2.71937	2.38039	1.59366	1.8839	1.59231
ENSMUSG00000026360	Rgs2	-0.50862	0.0736579	11.1998	11.1119	10.3484	8.90507	6.59727	7.61276
ENSMUSG00000060550	H2-Q7	0.422038	0.0736579	117.377	121.867	113.724	161.684	170.021	142.328
ENSMUSG00000005686	Ampd3	0.553452	0.0736579	6.01991	7.37934	5.63275	8.16853	9.42455	10.274
ENSMUSG00000087060	Eldr	-0.768362	0.0737618	6.35314	6.33677	7.11692	5.34022	3.49884	3.10288
ENSMUSG00000032788	Pdxk	-0.423834	0.0737618	14.3809	15.6583	13.1978	10.1794	11.2725	10.7283
ENSMUSG00000000290	Itgb2	-0.473811	0.0740618	16.2024	16.1241	14.8943	12.2807	12.0863	9.78726
ENSMUSG00000034832	Tet3	-0.424362	0.074315	6.69676	6.42333	6.62071	5.46928	4.76626	4.52048
ENSMUSG00000045679	Pqlc3	0.538243	0.074315	12.444	15.1721	11.8377	19.7556	16.6805	20.7708
ENSMUSG00000028078	Dclk2	-0.704314	0.0744188	4.3559	2.99005	3.44521	1.8542	2.64988	2.1112
ENSMUSG00000027597	Ahcy	-0.572257	0.0745762	23.476	23.7234	27.7504	16.3122	20.0865	14.3501
ENSMUSG00000026077	Npas2	0.537801	0.0745762	1.48261	2.00322	1.85477	2.34394	2.69201	2.67118
ENSMUSG00000085501	Gm11772	-0.750548	0.0746136	6.93979	4.98825	7.87006	3.34942	3.71627	4.59604
ENSMUSG00000032265	Tent5a	-0.604902	0.0746136	2.38522	2.13131	3.15424	1.71726	1.72308	1.54045
ENSMUSG00000051515	Fam181b	-0.517566	0.0750284	3.77045	4.78316	3.61613	2.75857	2.67165	3.01635
ENSMUSG00000109511	Nup62	-0.49515	0.0750284	71.9153	70.1542	72.5446	46.6522	60.2773	46.4824
ENSMUSG00000074227	Spint2	0.434408	0.0750284	64.8521	72.9181	73.1796	86.2613	101.661	97.384
ENSMUSG00000044876	Zfp444	0.472736	0.0750284	8.60507	8.23016	8.21963	10.0255	13.0363	11.9035
ENSMUSG00000056394	Lig1	-0.621941	0.0752395	41.938	33.9729	47.3973	24.9517	31.1749	23.8188
ENSMUSG00000028527	Ak4	-0.535735	0.0752395	9.91658	11.8858	9.61546	6.37234	8.27513	7.05457
ENSMUSG00000042079	Hnrnpf	-0.399148	0.0752395	142.283	141.334	141.283	117.547	104.827	100.539
ENSMUSG00000086515	Erich2os	0.52369	0.0752395	1.63382	2.21072	1.72425	2.74426	2.68111	2.515
ENSMUSG00000061414	Cracr2a	-0.520714	0.0753933	3.26075	3.80593	3.14432	2.52973	2.03159	2.57124
ENSMUSG00000031971	Ccsap	-0.472827	0.0753933	6.36193	5.05311	5.29683	3.97035	4.26086	3.76558
ENSMUSG00000029521	Chek2	-0.423335	0.0753933	27.8893	27.8665	26.7076	20.7265	22.4807	18.4718
ENSMUSG00000050777	Tmem37	0.501103	0.0754053	9.52441	11.5362	10.8414	13.3651	16.9693	14.89
ENSMUSG00000035168	Tanc1	-0.403996	0.0755338	3.05509	3.17842	3.36342	2.37516	2.27241	2.61211
ENSMUSG00000022814	Umps	-0.443299	0.0755838	52.1346	52.0191	54.021	39.3646	43.1345	34.3227
ENSMUSG00000029376	Mthfd2l	-0.401117	0.0761603	6.82828	7.43162	7.55383	5.38318	5.22732	5.91561
ENSMUSG00000043415	Otud1	0.444076	0.0761603	9.51825	8.15568	8.75892	11.2847	11.4417	13.2596
ENSMUSG00000033161	Atp1a1	0.812712	0.0761603	28.0378	30.9638	30.3532	74.6117	46.4686	41.1896
GM23413	NA	0.981734	0.0761603	1.61658	2.38563	2.76138	4.33304	5.79336	3.26737
ENSMUSG00000037664	Cdkn1c	0.683556	0.0762562	15.9118	16.6512	18.2985	20.6343	29.5558	32.9352
ENSMUSG00000106820	D5Ertd605e	-0.690142	0.0765052	5.31349	6.92835	7.23246	4.81908	3.2497	4.04789
ENSMUSG00000026335	Pam	0.561858	0.0765052	3.30401	3.51242	3.71791	4.20088	5.65907	5.83808
ENSMUSG00000039158	Akna	-0.547796	0.0768599	8.8142	8.73635	8.0272	4.75798	6.36169	6.53691
ENSMUSG00000050592	Fam78a	-0.401474	0.076881	5.96784	5.83539	5.23168	4.37347	4.45195	4.06055
ENSMUSG00000087449	Gm12971	-0.538354	0.077379	2.80992	2.52528	2.46495	1.88944	2.0346	1.48531
ENSMUSG00000037337	Map4k1	-0.433446	0.077379	51.8222	51.0417	48.14	34.8503	42.0413	35.2878
ENSMUSG00000037905	Bri3bp	-0.441399	0.0774648	12.8465	13.6786	14.2553	8.87366	10.8318	10.4082
ENSMUSG00000095123	Gm21781	-0.64549	0.0777401	3.16657	2.95114	3.503	1.61064	2.12919	2.49385
ENSMUSG00000027712	Anxa5	0.377696	0.0777401	186.351	180.345	189.082	226.846	240.795	255.154
ENSMUSG00000020585	Laptm4a	0.488876	0.0777401	291.011	272.968	290.168	341.558	455.253	409.686
ENSMUSG00000029135	Fosl2 ENSMUSG00000029135	0.640945	0.0777401	2.29383	1.64415	2.13726	2.63944	3.22104	3.59485
ENSMUSG00000025880	Smad7	0.659823	0.0777401	5.74777	5.31957	5.9187	6.78897	10.4019	10.1057
ENSMUSG00000049526	Tmem202	0.664708	0.0777401	1.81415	2.19434	1.54268	2.71151	2.55129	3.53648
ENSMUSG00000098024	Gm27003	0.681571	0.0777401	2.55075	3.78799	3.74662	6.10594	4.9713	4.92056
ENSMUSG00000050628	Ubald2	0.410365	0.0780476	25.9027	23.1593	26.524	34.2028	35.026	31.1782
ENSMUSG00000030393	Zik1	-0.393575	0.0781227	8.45211	8.88885	8.23597	7.01641	6.35521	6.12135
ENSMUSG00000026347	Tmem163	0.407692	0.0781227	2.85857	2.51332	2.70311	3.32089	3.79203	3.60012
ENSMUSG00000026049	Tex30	-0.527274	0.0781541	24.2098	27.3493	27.1327	21.8256	16.8842	16.2857
ENSMUSG00000032118	Fez1	0.596524	0.0781541	1.68546	1.78077	1.54721	2.01518	2.69184	2.95957
ENSMUSG00000001507	Itga3	0.68158	0.0781541	2.18781	1.94034	1.75576	2.41287	3.38878	3.761
ENSMUSG00000026817	Ak1	0.74184	0.0781541	13.6027	17.265	12.429	18.3967	25.9966	28.5442
ENSMUSG00000027397	Slc20a1	-0.511371	0.0786019	10.786	9.83868	8.89939	7.93704	6.08467	6.75223
ENSMUSG00000041974	Spidr	-0.508698	0.0786019	15.6905	11.6965	12.9923	9.95196	9.53455	8.72514
ENSMUSG00000032182	Yipf2	0.495895	0.0786019	7.57633	7.71225	6.7727	8.82248	11.2137	11.2176
ENSMUSG00000078451	Ppil6	0.748232	0.0786019	1.32965	2.03715	1.94171	3.55959	2.71855	2.57591
ENSMUSG00000032221	Mns1	-0.686325	0.0786522	5.4335	4.52028	4.8755	3.99444	2.47869	2.90251
ENSMUSG00000097573	G730003C15Rik	0.508835	0.0786522	1.58414	1.71262	1.72469	2.41069	2.02271	2.76448
ENSMUSG00000020213	Glipr1l1	0.719692	0.0786522	3.58055	2.83643	3.65387	4.17038	6.34974	6.25879
ENSMUSG00000035545	Leng8	-0.495281	0.078679	37.1379	35.4038	28.0542	22.5407	24.0927	24.2509
ENSMUSG00000078122	F630028O10Rik	-0.458547	0.078679	2.49701	2.44556	2.93779	2.02304	1.72737	1.97843
ENSMUSG00000045092	S1pr1	0.45756	0.078709	16.3715	17.149	14.8349	20.547	20.9716	25.0294
ENSMUSG00000049086	Bmyc	0.55234	0.078709	22.7183	22.8047	23.5772	28.7419	41.516	32.283
ENSMUSG00000039145	Camk1d	-0.464107	0.0787214	2.375	2.21268	2.1858	1.65276	1.43185	1.84908
ENSMUSG00000025758	Plk4	-0.792654	0.0787722	7.92022	6.53975	8.32304	6.03901	3.90498	3.51689
ENSMUSG00000035621	Midn	0.395513	0.0787722	2.16316	2.21649	2.33934	3.19848	2.77577	2.87543
ENSMUSG00000050071	Bex1	0.501433	0.0788249	19.1634	19.3281	23.7599	26.0374	30.1829	31.7677
ENSMUSG00000021182	Ccdc88c	-0.528183	0.078999	3.75636	3.045	3.64682	2.09679	2.41986	2.74112
ENSMUSG00000021048	Mthfd1	-0.404576	0.078999	39.5276	38.1987	41.3171	32.5913	29.9294	27.5747
ENSMUSG00000019590	Cyb561	0.450458	0.0794115	2.48744	2.03126	2.39831	3.00108	3.39278	3.03663
ENSMUSG00000026429	Ube2t	-0.536825	0.0794711	11.6062	11.5387	12.5641	9.12176	9.01693	6.69948
ENSMUSG00000105935	Gm43628	-0.854352	0.0795222	6.64895	6.28951	6.89848	4.12704	2.48464	4.76064
ENSMUSG00000026187	Xrcc5	-0.435917	0.0795552	36.1577	33.8952	35.4004	29.0323	23.168	26.0559
ENSMUSG00000032377	Plscr4	0.515775	0.0795552	23.1234	21.9389	17.8533	31.0893	26.5946	32.0164
ENSMUSG00000069919	Hba-a1	0.887388	0.0795552	3.278	3.07973	3.60303	4.31177	6.12186	8.72252
ENSMUSG00000029298	Gbp9	1.02511	0.0799267	4.60555	5.17692	3.38347	12.583	6.05549	8.92379
ENSMUSG00000094525	Trbv12-2	-0.843447	0.0801261	3.90273	4.14916	6.03252	2.37729	3.3802	2.10424
ENSMUSG00000028873	Cdca8	-0.68084	0.0801261	25.877	24.2188	25.1225	17.2564	18.9801	11.6687
ENSMUSG00000066278	Vps37b	-0.479552	0.0801261	10.7135	9.22859	9.27326	6.06545	7.36918	7.56726
ENSMUSG00000005142	Man2b1	-0.425453	0.0801261	24.1909	24.2421	24.7181	16.3842	20.388	17.9149
ENSMUSG00000001248	Gramd1a	-0.492456	0.0801707	44.6852	45.8135	35.8477	27.2359	31.5563	30.6661
ENSMUSG00000027552	E2f5	0.524727	0.0801707	14.4942	11.1084	12.6635	16.1969	18.4249	20.344
ENSMUSG00000050108	Bpifc	-1.01527	0.0801762	2.55606	4.34488	2.31423	1.91763	1.16088	1.39806
ENSMUSG00000069805	Fbp1	-0.91034	0.0801762	13.0907	15.705	13.4446	6.49661	5.70076	11.2411
ENSMUSG00000041431	Ccnb1	-0.84718	0.0801762	41.172	43.151	38.999	29.6064	25.8481	15.5508
ENSMUSG00000021569	Trip13	-0.627736	0.0801762	16.672	16.951	15.8769	13.1961	11.0295	8.35694
ENSMUSG00000043004	Gng2	-0.498114	0.0801762	12.6399	13.8818	11.7328	10.5336	8.30598	8.35184
ENSMUSG00000030528	Blm	-0.720086	0.0801885	6.43994	3.92554	5.08387	3.50719	2.6946	3.04243
ENSMUSG00000058317	Ube2e2	0.381238	0.0801885	11.8248	13.0977	12.9411	15.8703	17.328	16.1034
ENSMUSG00000004035	Gstm7	0.558191	0.0803113	10.8447	14.7395	10.8466	19.3345	16.4542	17.3972
ENSMUSG00000042498	Radx	-0.62594	0.0803434	2.48375	2.34303	2.719	2.0836	1.50889	1.36943
ENSMUSG00000006678	Pola1	-1.10526	0.080599	9.06318	6.33094	7.88025	5.67587	2.42773	3.29538
ENSMUSG00000025504	Eps8l2	0.75192	0.080599	2.28287	2.063	2.1629	2.60603	4.42162	4.22189
ENSMUSG00000012126	Ubxn11	-0.473444	0.080783	3.51111	3.97683	3.88797	2.39776	3.10342	2.72581
ENSMUSG00000053263	Gm12592	0.435107	0.0808206	1.861	1.80621	1.50683	2.38475	2.34825	2.23529
ENSMUSG00000046058	Eid2	0.436029	0.0808206	22.6213	24.7658	23.8714	28.2638	33.9918	34.4679
ENSMUSG00000040891	Foxa3	0.664449	0.0808623	7.31865	8.12118	5.32347	9.36718	11.3469	11.8526
ENSMUSG00000041219	Arhgap11a	-0.994225	0.0811525	11.1544	7.22878	7.4747	6.24232	3.33338	3.66438
ENSMUSG00000029328	Hnrnpdl	-0.696335	0.0811688	48.7824	52.111	55.2709	42.1457	24.9504	31.4054
ENSMUSG00000032412	Atp1b3	-0.403134	0.0811688	100.833	95.5046	110.469	82.7279	74.4413	74.7025
ENSMUSG00000001663	Gstt1	0.813483	0.0811688	12.6264	15.2542	11.3746	19.5907	32.0011	18.9688
ENSMUSG00000021811	Dnajc9	-0.449232	0.0812275	104.336	94.5426	107.317	77.1333	81.781	65.9382
ENSMUSG00000025742	Prps2	-0.402423	0.0812725	31.9245	30.7953	31.4933	25.5168	21.3937	24.5635
ENSMUSG00000071068	Treml2	0.419773	0.0812725	22.1355	26.026	25.4637	30.4587	34.3302	33.5833
GM23633	NA	-0.951377	0.0812799	2.29534	2.81937	2.11012	1	1.88854	1
ENSMUSG00000034311	Kif4	-0.744114	0.0812799	7.66731	6.26146	6.55823	5.56099	3.33307	3.61499
ENSMUSG00000037029	Znf146	-0.651994	0.0812799	9.32005	7.48853	7.59845	5.8879	4.01795	5.77785
ENSMUSG00000030761	Myo7a	-0.601082	0.0812799	4.10863	3.66398	2.92773	2.03465	2.31666	2.67915
ENSMUSG00000021572	Cep72	-0.586157	0.0812799	3.53987	3.658	2.93843	2.73677	2.09468	1.96172
ENSMUSG00000051314	Ffar2	0.907642	0.0812799	1.7873	2.55201	2.12059	3.4843	5.8257	3.14597
ENSMUSG00000081603	Gm14681	-0.543259	0.0813941	3.53158	3.73924	4.7499	3.0274	2.45784	2.72397
ENSMUSG00000067194	Eif1ax	-0.350882	0.0813941	41.3291	39.8936	42.8103	32.6899	32.1827	32.344
ENSMUSG00000004359	Spic	-0.598386	0.0814459	3.53831	4.76531	4.3132	3.26799	2.38559	2.68791
ENSMUSG00000048027	Rgmb	0.511172	0.0814459	4.14671	4.8318	3.49189	5.68948	6.22054	5.72279
ENSMUSG00000028044	Cks1b	-0.575724	0.0815085	152.681	163.206	178.116	113.382	131.589	89.8522
ENSMUSG00000018930	Ccl4	0.879911	0.0815098	30.3109	22.6505	31.0236	45.8767	72.8791	39.702
ENSMUSG00000029166	Mapre3	0.693157	0.0815099	3.20589	3.84167	3.68612	4.3178	6.86913	6.46931
ENSMUSG00000084796	Mir142hg	-0.5572	0.0817213	35.525	44.301	42.9065	23.2465	31.5285	28.9206
ENSMUSG00000037206	Islr	-0.479284	0.0817213	3.39596	4.32093	3.55748	2.70623	2.88955	2.46406
ENSMUSG00000031671	Setd6	-0.366165	0.0817244	27.7506	26.5756	28.0039	20.0472	22.1879	21.6832
ENSMUSG00000002778	Kdelr1	0.543176	0.0817244	48.4197	36.6298	47.1494	57.7727	71.7916	62.3839
ENSMUSG00000026670	Uap1	-0.347629	0.081961	27.9494	27.2872	26.5578	21.6233	20.9644	21.686
ENSMUSG00000092819	Gm23639	-0.789221	0.0820402	3.04359	2.96823	2.66798	1.57387	1.26701	2.34196
ENSMUSG00000070699	Sars2	-0.443159	0.0820402	10.0845	9.06421	10.9021	8.08807	7.1916	6.81727
ENSMUSG00000020604	Arsg	0.491258	0.0820402	2.3023	1.96446	1.77788	2.71632	2.63323	3.12239
ENSMUSG00000104520	Gm37336	0.560046	0.0820402	3.28363	2.68393	2.50859	4.47192	3.51286	4.50996
ENSMUSG00000023982	Guca1a	0.622625	0.0820402	19.1841	17.356	22.992	25.4386	36.8118	29.8383
ENSMUSG00000036086	Zranb3	-0.408976	0.0822388	3.62737	3.31791	3.75489	2.52269	2.60718	2.93547
ENSMUSG00000023345	Poc1a	-0.514478	0.0822415	5.6091	5.25741	6.60992	4.41742	4.31746	3.50627
ENSMUSG00000086013	Gm15706	-0.454765	0.0822415	34.6495	40.1588	42.8794	28.427	30.9526	26.3392
ENSMUSG00000030142	Clec4e	-0.398219	0.0822415	4.03478	4.06988	4.63629	3.1436	3.10123	3.41179
ENSMUSG00000098332	Pigbos1	0.416648	0.0822415	7.3092	8.72459	8.31218	10.1184	11.0248	11.3011
ENSMUSG00000043664	Tmem221	0.873869	0.0822415	3.28238	1.91785	2.48246	3.50299	5.59244	4.90941
ENSMUSG00000005640	Insrr	0.379786	0.0824828	3.81232	4.12974	3.86679	5.38146	5.23141	4.76349
ENSMUSG00000076609	Igkc	3.72382	0.0824828	1.43462	1.81393	1.08277	9.40094	122.106	5.66153
ENSMUSG00000022385	Gtse1	-0.663597	0.0826294	12.7266	11.8213	10.1273	7.23601	9.14749	5.79139
ENSMUSG00000118669	Arvcf	-0.427806	0.0826294	3.5071	3.57447	2.93272	2.36764	2.47016	2.58253
ENSMUSG00000031996	Aplp2	0.462051	0.0826294	58.355	56.3663	47.3506	69.2145	72.0366	81.6483
ENSMUSG00000016534	Lamp2	0.525658	0.0826294	25.9364	29.9172	23.3123	43.2649	33.3562	37.3956
ENSMUSG00000092627	D130058E05Rik	-0.533731	0.0828759	13.8454	11.9492	12.8405	7.34355	9.33574	10.2133
ENSMUSG00000020974	Pole2	-0.572752	0.0830476	11.5002	10.6943	12.5856	8.15177	9.15989	6.3
ENSMUSG00000024426	Atat1	-0.378625	0.0831224	7.47032	7.19395	7.04923	5.14598	5.67273	5.90548
ENSMUSG00000027602	Map1lc3a	0.474425	0.08334	17.5761	17.0958	14.6839	21.1724	26.009	21.4886
ENSMUSG00000027242	Wdr76	-0.710143	0.0834526	4.01933	4.14542	5.26028	3.499	2.63789	2.16875
ENSMUSG00000025747	Tyms	-0.668772	0.0834526	28.3405	25.5839	30.853	19.9719	20.8078	13.3988
ENSMUSG00000020739	Nup85	-0.453006	0.0834526	55.6224	50.6714	57.8482	38.3943	45.5642	36.3334
ENSMUSG00000022962	Gart	-0.393673	0.0834526	54.5376	50.6139	50.7485	36.9399	43.2379	38.6818
ENSMUSG00000025647	Shisa5	0.511073	0.0834526	105.54	95.4164	100.048	118.13	159.919	154.358
ENSMUSG00000041840	Haus1	-0.529458	0.0835728	77.228	73.8872	91.8761	65.773	52.8499	50.1541
ENSMUSG00000028560	Usp1	-0.593225	0.0838097	43.1803	40.5428	46.0726	35.9432	23.6786	27.6016
ENSMUSG00000039244	E130309D02Rik	-0.419335	0.0838493	12.5717	13.7878	12.1819	9.61362	10.5122	8.73619
ENSMUSG00000105601	Gm42725	0.358404	0.0839152	2.02016	2.10499	2.17622	2.58981	2.68115	2.80813
ENSMUSG00000020212	Mdm1	-0.445337	0.0840899	7.22609	6.76505	7.35484	6.00589	5.00749	4.73556
ENSMUSG00000046791	Riox1	-0.430112	0.0840899	16.0265	13.2846	16.2543	10.8243	11.7961	11.0812
ENSMUSG00000105349	Gm43604	-0.495166	0.0841547	2.6945	2.71976	3.18611	1.96703	2.34982	1.80403
ENSMUSG00000006442	Srm	-0.390282	0.0841547	125.815	120.396	123.327	92.6211	103.143	86.8549
ENSMUSG00000078866	Zfp970	0.567523	0.0841547	2.41938	1.67782	1.95287	2.95306	2.68762	3.25093
ENSMUSG00000001020	S100a4	0.665678	0.0841547	2.05579	2.6312	1.75402	3.20508	4.01758	2.94124
ENSMUSG00000042766	Trim46	0.720588	0.0841547	3.42884	3.04401	2.70704	3.70682	5.72168	5.96099
ENSMUSG00000041765	Ubac2	0.366215	0.0842587	53.9627	56.4084	51.7226	65.8615	72.4729	70.6376
ENSMUSG00000086657	Stamos	0.480318	0.0842587	1.79268	2.18758	1.7432	2.77791	2.37561	2.81249
ENSMUSG00000020216	Jsrp1	0.654677	0.0842587	2.2431	2.07197	1.59462	2.56275	3.06237	3.68431
ENSMUSG00000030830	Itgal	-0.52089	0.0843142	2.84204	3.50485	2.64233	1.85334	2.10527	2.28357
ENSMUSG00000045377	Tmem88	0.380182	0.0843142	2.65642	2.83386	2.64225	3.68145	3.25018	3.66491
ENSMUSG00000042770	Hebp1	0.532684	0.0843142	2.79649	2.29518	3.12401	4.36807	3.91574	3.54896
ENSMUSG00000002985	Apoe	0.66296	0.0843142	219.042	312.391	225.704	368.027	477.85	348.582
ENSMUSG00000029363	Rfc5	-0.437075	0.0846036	49.1682	48.8268	49.1843	38.0642	39.8536	31.3665
ENSMUSG00000031976	Urb2	-0.430657	0.0846036	9.02916	8.49481	7.19046	5.88755	6.07514	6.29716
ENSMUSG00000004032	Gstm5	0.401218	0.0851573	41.4661	44.2333	49.0315	57.9613	62.9137	56.8027
ENSMUSG00000048922	Cdca2	-0.732207	0.0856243	14.486	13.6759	11.1014	10.0662	7.98123	5.97164
ENSMUSG00000054426	A930005H10Rik	0.426847	0.0856243	5.83117	6.35589	7.33285	8.36864	8.89141	8.8728
ENSMUSG00000021190	Lgmn	0.440053	0.0856243	2.82479	2.37937	2.36483	3.29894	3.74619	3.21137
ENSMUSG00000019087	Atp6ap1	0.358588	0.0856624	57.8747	60.2563	56.2542	70.5426	77.0581	76.07
ENSMUSG00000033658	Ddx19b	-0.44972	0.0856886	5.30403	4.06357	4.69023	3.38196	3.32111	3.5328
ENSMUSG00000089102	Gm23113	-1.0703	0.0858676	2.16776	3.18692	2.77917	1	1	2.07356
ENSMUSG00000015880	Ncapg	-0.956629	0.0858676	7.91536	6.73588	5.3561	5.1381	2.80067	2.71472
GM25047	NA	-0.808294	0.0858676	9.15189	12.658	8.19796	5.00606	4.72787	7.47235
ENSMUSG00000024013	Fgd2	-0.579191	0.0858676	11.5056	13.8206	9.58536	6.78118	8.46	7.96726
ENSMUSG00000003824	Syce2	-0.573478	0.0858676	46.6639	47.7774	57.5424	34.2372	40.3465	28.1828
ENSMUSG00000035049	Rrp12	-0.563189	0.0858676	13.1703	11.4568	12.1335	7.03341	10.2704	7.85749
ENSMUSG00000024493	Lars1	-0.535004	0.0858676	36.4881	41.1792	37.212	31.7247	22.1508	26.1558
ENSMUSG00000040599	Mis12	-0.497893	0.0858676	22.9822	26.2625	23.0393	20.0828	14.9432	16.4546
ENSMUSG00000021115	Vrk1	-0.477182	0.0858676	31.4257	31.4088	31.2362	26.9626	20.5287	20.6505
ENSMUSG00000092060	Bend4	-0.425815	0.0858676	3.55713	3.1725	3.1024	2.70872	2.36903	2.25068
ENSMUSG00000022108	Itm2b	0.356709	0.0858676	867.772	961.657	876.749	1142.9	1168.37	1150.41
ENSMUSG00000029780	Nt5c3a	0.380394	0.0858676	79.4416	79.1762	81.9407	114.653	100.035	99.1137
ENSMUSG00000056121	Fez2	0.417624	0.0858676	19.6386	22.2003	23.4969	30.1941	30.1908	26.7815
ENSMUSG00000040016	Ptger3	0.428314	0.0858676	16.7925	15.8524	15.6085	24.7454	20.1904	20.2647
ENSMUSG00000066315	Gm12918	0.435919	0.0858676	28.2662	34.2247	31.4642	38.3395	43.6158	45.0617
ENSMUSG00000033565	Rbfox2	0.442643	0.0858676	2.964	3.1421	2.86719	3.56346	4.11833	4.5678
ENSMUSG00000002059	Rab34	0.737321	0.0858676	2.85814	2.97896	2.51398	3.3821	4.93092	5.9465
ENSMUSG00000029490	Slc49a3	0.459133	0.0860873	1.73754	2.12224	1.64963	2.67631	2.40532	2.45496
ENSMUSG00000027173	Depdc7	-0.573959	0.0861018	2.41569	3.52038	3.05887	1.86738	2.22753	1.89583
ENSMUSG00000026728	Vim	-0.500063	0.0862366	35.1813	33.4096	43.7069	25.1323	29.2899	24.6707
ENSMUSG00000026174	Cnot9	-0.400005	0.0863753	50.1423	48.4546	55.0131	41.3305	39.5985	35.5479
ENSMUSG00000051727	Kctd14	-0.443639	0.0864063	4.54149	4.4398	4.48093	3.40409	3.70379	2.84864
ENSMUSG00000033192	Lpcat2	-0.5166	0.0864351	2.95638	2.91711	3.46947	1.82727	2.27957	2.45349
ENSMUSG00000039153	Runx2	-0.40408	0.0864351	8.75347	9.05065	9.91953	7.45901	6.3564	7.15383
ENSMUSG00000043157	Arl11	-0.376872	0.0864669	3.94668	4.01362	3.45981	2.92499	2.93656	2.91413
ENSMUSG00000034120	Srsf2	-0.421641	0.0865988	146.012	148.001	150.223	124.127	111.049	98.0008
ENSMUSG00000026433	Rab29	0.430169	0.0865988	27.2508	28.4613	30.7263	39.0818	43.0879	34.6176
ENSMUSG00000044629	Cnrip1	-0.419165	0.0869006	6.93013	6.89534	8.38126	5.27672	5.62248	5.64639
ENSMUSG00000022307	Oxr1	0.684229	0.0870732	29.9786	32.7317	28.7337	60.7867	36.3136	52.9925
ENSMUSG00000040195	Nemp1	-0.412182	0.0875722	9.02058	7.99725	7.7949	6.81544	5.91596	5.91874
ENSMUSG00000032014	Oaf	0.578208	0.0875722	4.1515	4.32705	4.53416	5.19237	6.56364	7.95346
ENSMUSG00000073542	Cep76	-0.451525	0.0875974	8.09903	7.94296	6.57764	6.03546	5.19861	5.27375
ENSMUSG00000078941	Taf9	-0.41165	0.0875974	9.75381	9.75716	11.5276	7.75712	7.31335	8.21603
ENSMUSG00000020186	Csrp2	0.471993	0.0875974	7.85167	7.14312	8.58587	9.82772	12.4941	10.4648
ENSMUSG00000040616	Tmem51	0.588858	0.0875974	1.53437	2.1316	1.58713	2.87862	2.24064	2.73832
ENSMUSG00000037098	Rab11fip3	0.656093	0.0876428	7.4369	7.25055	6.15002	8.38652	11.5388	13.4093
ENSMUSG00000052142	Rasal3	-0.405521	0.0877583	45.4461	39.6588	40.7633	28.813	33.28	32.9695
ENSMUSG00000024236	Svil	-0.388385	0.0877583	7.79183	8.13793	8.22593	6.54629	5.55182	6.39972
ENSMUSG00000039357	Fut11	-0.400644	0.0878384	16.797	17.0291	15.9544	11.5556	12.2566	14.0062
ENSMUSG00000030731	Syt3	0.388744	0.0878384	3.23703	3.7636	3.31612	4.4377	4.31202	4.73819
ENSMUSG00000029822	Osbpl3	-0.444639	0.0878499	7.10445	6.57763	5.95456	5.33294	4.32488	4.78586
ENSMUSG00000080006	Rps19-ps7	0.684785	0.0878661	4.9592	4.06468	6.02678	6.36136	8.88594	8.92673
ENSMUSG00000021947	Cryl1	-0.364711	0.0878883	12.1291	12.3919	12.4433	9.26025	9.12358	10.3693
ENSMUSG00000015766	Eps8	0.437521	0.0878883	3.82589	4.08066	4.02593	5.3041	4.777	6.16145
ENSMUSG00000001588	Acap1	-0.437697	0.0878922	72.7084	67.4428	63.8923	43.8991	53.1021	54.0906
ENSMUSG00000089726	Mir17hg	-0.649934	0.0883195	3.90983	5.45746	5.259	2.92805	2.63468	3.76528
DDX39	NA	-0.470146	0.0883195	40.0446	37.4132	42.5147	29.6913	32.6422	24.7238
ENSMUSG00000043872	Zmym1	-0.468241	0.0883195	4.79439	4.89959	4.48977	3.96527	2.95525	3.39928
ENSMUSG00000021957	Tkt	-0.417631	0.0883195	53.7561	51.5188	58.7987	37.3306	45.3262	40.3822
ENSMUSG00000030541	Idh2	-0.397874	0.0883195	126.094	134.885	132.883	101.996	108.193	89.5417
ENSMUSG00000032606	Nicn1	0.354513	0.0883195	7.59262	7.919	7.71003	9.2698	10.2247	10.2224
ENSMUSG00000029207	Apbb2	0.367718	0.0883195	2.05073	1.80948	2.06814	2.56807	2.55239	2.51519
ENSMUSG00000000791	Il12rb1	0.374211	0.0883195	4.99913	4.85015	4.55066	5.78864	6.59804	6.29041
ENSMUSG00000056999	Ide	0.604852	0.0883195	30.6682	31.7264	29.3279	55.9756	35.8761	49.983
ENSMUSG00000022871	Fetub	0.999336	0.0883195	1.84606	1.61115	2.54225	2.64331	4.16895	5.4817
ENSMUSG00000021932	Rnaseh2b	-0.654933	0.0883761	13.222	12.3819	16.7926	11.1741	7.45289	8.45665
ENSMUSG00000009772	Nuak2	0.485858	0.0883761	6.87874	9.42823	8.00959	11.1066	11.8973	10.7968
ENSMUSG00000025026	Add3	-0.593921	0.0885273	25.2783	26.1318	20.4223	18.9329	13.0554	15.8727
ENSMUSG00000004558	Ndrg2	0.514461	0.0885273	24.4397	26.4948	19.0466	31.3601	35.412	32.3708
ENSMUSG00000059751	Rps3a3	0.516422	0.0885273	1.96946	2.08933	2.44012	3.14389	2.64035	3.54009
ENSMUSG00000096956	Snhg18	0.907736	0.0885882	1.28526	2.34041	1.2667	2.9371	3.49042	2.4543
ENSMUSG00000028693	Nasp	-0.665013	0.0886054	14.4503	12.5481	17.6111	11.6603	8.82917	7.7811
ENSMUSG00000021939	Ctsb	0.40427	0.0886054	56.9734	62.9782	61.5394	72.2629	87.363	81.0707
ENSMUSG00000015312	Gadd45b	0.576981	0.0886921	5.87463	4.48806	4.57486	6.41078	8.78547	7.10898
ENSMUSG00000059482	2610301B20Rik	0.346255	0.0886986	17.4395	16.8644	16.3228	21.9733	20.5169	21.8773
ENSMUSG00000059970	Hspa2	0.469283	0.0886986	8.78304	7.68185	7.59519	9.50908	12.0908	11.8266
ENSMUSG00000014444	Piezo1	-0.559194	0.0886987	4.56465	4.1555	3.58401	2.48681	3.37334	2.53335
ENSMUSG00000002204	Napsa	0.343484	0.0892303	34.5381	35.9989	37.8665	45.4396	46.3684	45.6441
ENSMUSG00000031389	Arhgap4	-0.438909	0.0893975	10.4617	10.0823	9.05173	6.59837	7.06193	8.2254
ENSMUSG00000020956	Dtd2 ENSMUSG00000020956	0.334369	0.0896186	20.1813	19.4043	20.2403	24.922	24.7804	25.7241
ENSMUSG00000085725	Gm15873	0.454042	0.0897465	2.14978	2.41697	2.01716	3.18722	2.62827	3.21636
ENSMUSG00000073295	Nudt10	0.724586	0.0902441	1.81236	1.32804	2.14583	2.75904	2.43953	3.4622
ENSMUSG00000093465	Gm20682	-0.569595	0.0905661	2.17241	2.02189	2.13936	1.61385	1.11024	1.60439
ENSMUSG00000028758	Kif17	-0.512834	0.0909534	3.86793	3.77837	3.08544	2.35565	2.91534	2.2603
ENSMUSG00000110498	A630001O12Rik	-0.453373	0.0909968	2.58949	2.27006	2.65483	1.59018	1.92071	1.99041
ENSMUSG00000101236	Gm6750	-0.447544	0.0909968	6.89547	5.84713	6.91509	4.2505	5.2084	4.96578
ENSMUSG00000027330	Cdc25b	-0.413252	0.0909968	15.8025	14.2644	12.5756	10.3876	11.012	10.4936
ENSMUSG00000016619	Nup50	-0.401281	0.0909968	30.8064	28.8475	27.1923	23.369	22.7226	19.7562
ENSMUSG00000021069	Pygl	-0.363537	0.0909968	19.9076	19.4697	17.7133	14.9911	15.277	14.0766
ENSMUSG00000001700	Gramd3	-0.35312	0.0909968	6.62141	6.66819	5.98664	5.0856	5.07249	4.91676
ENSMUSG00000024150	Mcfd2	0.410017	0.0909968	59.3797	70.842	59.1958	83.6821	79.1415	88.1991
ENSMUSG00000018567	Gabarap	0.432445	0.0909968	129.754	134.378	154.214	174.069	209.242	181.443
ENSMUSG00000030214	Plbd1	0.473246	0.0909968	2.62458	2.80901	3.52534	4.2366	3.91815	4.18889
ENSMUSG00000053175	Bcl3	0.74826	0.0909968	10.9805	9.55523	12.0487	13.5639	24.3402	18.1484
ENSMUSG00000029769	Ccdc136	0.772577	0.0909968	1.94251	1.48956	2.17859	2.37205	3.32583	3.98364
ENSMUSG00000013622	Atraid	0.402355	0.0912237	36.8894	40.9318	43.3426	49.2448	57.1183	53.716
ENSMUSG00000033350	Chst2	0.921564	0.0913296	3.6399	2.68997	3.17529	4.19419	5.70387	8.83198
ENSMUSG00000064147	Rab44	0.3654	0.0914514	1.72214	1.77982	1.56798	2.28126	2.11509	2.12948
ENSMUSG00000040605	Bace2	1.08212	0.0914514	1.97991	4.32639	2.4026	6.21091	4.34906	7.23018
ENSMUSG00000041890	Git2	-0.360252	0.0914526	16.2329	16.5427	14.5994	12.2872	12.6219	11.9515
ENSMUSG00000067787	Blcap	0.368095	0.0914526	21.3382	21.2204	19.8988	25.8686	29.1453	25.6934
ENSMUSG00000051316	Taf7	0.382766	0.0914526	8.2591	8.04199	6.96107	10.3369	9.99812	9.91591
ENSMUSG00000030282	Cmas	0.348408	0.0915415	55.2353	53.3967	50.9208	64.4954	69.8903	68.7582
ENSMUSG00000040128	Pnrc1	0.362897	0.0915415	158.327	173.253	168.92	204.081	210.722	229.157
ENSMUSG00000028214	Gem	1.02796	0.0915415	15.6342	14.9946	18.3711	27.6964	23.9497	55.0507
ENSMUSG00000085666	Tdg-ps2	-0.636635	0.0922182	4.42114	3.17593	3.06527	1.8882	2.35786	2.57258
ENSMUSG00000057766	Ankrd29	-0.442879	0.0922392	2.36836	2.77409	2.30968	1.86211	1.6311	1.98918
ENSMUSG00000018500	Adora2b	0.859734	0.0922491	2.96336	1.89184	2.47975	3.11446	5.48924	4.85959
ENSMUSG00000078670	Fam174b	0.501457	0.0924138	15.5663	19.0532	15.9707	20.2512	26.575	24.9696
ENSMUSG00000034947	Tmem106a	0.428683	0.0924906	5.01573	5.73303	5.74305	8.29024	6.71698	7.23201
ENSMUSG00000041836	Ptpre	-0.682524	0.0926558	21.188	18.0895	19.2164	15.5212	9.06762	12.6587
ENSMUSG00000023942	Slc29a1	-0.561963	0.0926558	20.7008	19.9496	20.3036	10.7335	15.4393	15.7261
ENSMUSG00000090290	Tarbp1	-0.514584	0.0927002	7.24259	6.13534	5.38759	3.80075	4.67748	4.6188
ENSMUSG00000027353	Mcm8	-0.454656	0.0927002	6.48297	5.62359	6.63756	5.21744	4.15672	4.33504
ENSMUSG00000079242	C730034F03Rik	0.446849	0.0927002	1.90319	1.94721	2.13527	3.16008	2.48691	2.54996
ENSMUSG00000055675	Kbtbd11	0.518563	0.0927002	2.24728	2.12848	2.23398	2.539	3.4692	3.56636
ENSMUSG00000032547	Ryk	0.534084	0.0927002	8.81094	9.64301	8.42974	10.6067	13.3055	15.4086
ENSMUSG00000050737	Ptges	0.642788	0.0927002	3.22532	4.19443	2.85951	4.38191	6.17338	5.4431
ENSMUSG00000026679	Enkur	0.736525	0.0927002	1.98748	2.27601	1.9309	3.52341	2.51277	4.56319
ENSMUSG00000086587	Gm11837	0.633767	0.0927259	5.11256	5.57827	6.83067	7.28762	9.0103	11.0822
ENSMUSG00000024205	Rpl36-ps2	0.573824	0.0929216	45.8557	53.2118	65.4236	69.3219	89.51	84.8416
ENSMUSG00000000028	Cdc45	-0.540302	0.0931145	27.4894	23.6311	27.3191	17.0449	22.0345	15.363
ENSMUSG00000005474	Myl10	1.29117	0.0935885	73.2995	204.079	84.7133	272.614	213.029	319.819
ENSMUSG00000025154	Arhgap19	-0.786107	0.0937824	12.4634	10.7301	8.90738	7.06449	7.5005	4.38423
ENSMUSG00000027559	Car3	-0.571787	0.0937824	4.20126	6.56188	5.31892	3.52503	3.52192	3.59679
ENSMUSG00000049401	Ogfr	0.375894	0.0937824	32.0232	28.6589	30.3052	38.2001	42.707	37.2515
ENSMUSG00000036256	Igfbp7	0.847975	0.0937824	1.60561	1.89539	1.47349	2.3471	2.51593	4.42848
ENSMUSG00000082895	Rpsa-ps9	0.476482	0.0937906	3.91743	3.83781	4.93077	5.27971	6.01798	6.28412
ENSMUSG00000029366	Dck	-0.397089	0.0939426	37.2736	32.6655	33.3184	28.197	26.3923	23.8719
ENSMUSG00000068917	Clk2	-0.331692	0.0939426	21.7117	20.865	20.6199	16.6248	16.3645	17.2262
ENSMUSG00000070737	Tmem35b	0.385706	0.0939542	25.2718	26.2551	25.9914	30.17	35.1197	36.2978
ENSMUSG00000032718	Mansc1	0.336661	0.0940068	22.7172	24.1814	22.2389	29.5819	29.0954	28.5846
ENSMUSG00000030872	Gga2	-0.36452	0.0940992	9.37864	8.748	8.87024	6.54426	7.5519	6.90037
ENSMUSG00000008348	Ubc	0.401737	0.0940992	36.2194	35.3804	40.453	51.9806	51.7177	44.461
ENSMUSG00000030156	Cd69	-0.524414	0.0941169	3.56356	2.97579	3.21221	2.66421	2.28332	1.88174
ENSMUSG00000020929	Eftud2	-0.361189	0.094445	29.8597	30.7923	27.725	22.453	24.4269	21.9316
ENSMUSG00000055044	Pdlim1	0.406563	0.0944491	32.0268	30.8579	34.8966	40.0851	48.3467	41.4454
ENSMUSG00000024308	Tapbp	0.395403	0.0946942	110.95	112.524	114.119	136.942	167.581	141.27
ENSMUSG00000025887	Casp12	0.698409	0.0946942	17.3578	15.7381	17.4442	37.2282	21.0274	26.0115
ENSMUSG00000037243	Zfp692	-0.443426	0.0947967	24.0471	20.1469	26.7971	17.6899	16.9977	17.1707
ENSMUSG00000032251	Irak1bp1	0.359062	0.0947967	8.53581	9.32712	8.14184	10.8462	11.5344	10.9322
ENSMUSG00000036398	Ppp1r11	0.463241	0.0947967	31.3022	32.2644	37.0303	40.5631	52.7169	45.8271
ENSMUSG00000003363	Pld3	0.514547	0.0947967	16.8547	16.4012	17.2193	19.5232	25.1076	28.3098
ENSMUSG00000118364		-0.547451	0.094887	10.6341	13.7336	9.60932	8.55688	6.97777	7.52913
ENSMUSG00000082226	Gm715	0.508604	0.0951292	1.37099	1.93793	1.74186	2.23061	2.52687	2.36424
ENSMUSG00000050199	Lgr4	0.511435	0.0951622	2.04134	2.11123	1.68851	2.94398	2.33578	3.06521
ENSMUSG00000032192	Gnb5	0.535484	0.0951622	6.50518	9.36829	7.48856	10.2652	12.2468	11.0539
ENSMUSG00000065036	Gm22362	0.643115	0.0951622	2.15034	3.26199	2.31446	4.67448	3.63025	3.64385
ENSMUSG00000015542	Nat9	0.421189	0.0951682	9.95324	9.88656	11.0815	12.4396	15.569	13.518
ENSMUSG00000019791	Hint3	0.397919	0.0953627	3.59049	3.22036	3.96011	4.67156	4.53156	4.94781
ENSMUSG00000022305	Lrp12	-0.473476	0.0954376	7.63895	6.65166	5.62103	4.56066	4.58309	5.10508
ENSMUSG00000037253	Mex3c	-0.412723	0.0956383	22.0001	21.886	22.3458	18.58	14.5305	16.8941
ENSMUSG00000053950	Adnp2	-0.413105	0.0956532	13.6404	11.6179	12.1668	8.3907	9.87462	9.8569
ENSMUSG00000038268	Ovca2	0.468476	0.0957951	4.68043	5.0544	5.65084	6.31958	8.19427	6.83826
ENSMUSG00000021886	Gpr65	-0.503279	0.0960097	5.80539	5.18569	6.32076	4.8626	3.67449	3.73969
ENSMUSG00000081738	Hmgb1-ps2	-0.371044	0.0960891	2.21183	2.02125	2.38474	1.77418	1.66501	1.66845
ENSMUSG00000032353	Tmed3	0.407253	0.0962823	33.2556	39.0234	40.1161	45.9397	52.0667	50.7629
ENSMUSG00000003420	Fcgrt	0.52053	0.0962823	20.3414	27.3061	25.5102	30.1724	37.6706	36.7984
ENSMUSG00000041679	Lrrc29	-0.553981	0.0965093	3.07383	3.77879	4.24863	2.57894	2.13982	2.82598
ENSMUSG00000093277	Gm26236	0.931577	0.0965093	1.56257	1.63213	1.96426	2.10585	3.57265	4.62034
ENSMUSG00000108617	Gm31749	-0.790638	0.0965913	3.31991	3.60675	2.54636	2.26674	1.29469	2.00714
ENSMUSG00000024338	Psmb8	0.451536	0.0965913	59.3959	66.2839	69.8845	94.6227	96.9327	76.711
ENSMUSG00000026926	Pmpca	-0.342646	0.0966758	37.4123	36.3729	38.7513	29.6056	31.1174	28.0713
ENSMUSG00000031323	Dmrtc1	0.506192	0.0967967	1.66633	1.43675	1.95176	2.52812	2.09189	2.53145
ENSMUSG00000020225	Tmbim4	0.379962	0.0968046	65.5904	70.0535	67.504	86.3775	97.5457	81.1205
ENSMUSG00000001855	Nup214	-0.422941	0.0969496	11.816	10.9925	10.633	7.2348	9.12259	8.68411
ENSMUSG00000021938	Pspc1	-0.423689	0.0974004	12.8351	10.7869	12.4886	8.5632	8.36992	9.99592
ENSMUSG00000050335	Lgals3	-0.465254	0.0975031	4.44296	3.44704	4.6498	2.97735	3.08664	2.9449
ENSMUSG00000020988	L2hgdh	-0.379172	0.0975031	14.9535	14.8548	12.8408	11.3704	11.0468	10.322
ENSMUSG00000063884	Ptcd3	-0.512881	0.0975206	17.905	16.8684	15.5602	14.4538	10.5725	10.5858
ENSMUSG00000015377	Dennd6b	-0.493628	0.0975206	8.63698	8.43458	7.15547	4.88044	5.81974	6.57522
ENSMUSG00000021196	Pfkp	0.339967	0.0975206	9.88568	10.6031	9.80297	12.6953	12.3197	13.3221
ENSMUSG00000082419	Gm11425	0.504663	0.0975206	4.63695	4.30409	5.77483	6.09569	7.51118	7.18916
ENSMUSG00000039176	Polg	-0.446044	0.0975941	7.2242	6.90139	5.88635	4.32847	5.0751	5.28416
ENSMUSG00000001864	Aif1l	-0.348195	0.0975941	2.05134	2.3102	2.05936	1.70453	1.67309	1.659
ENSMUSG00000023206	Il15ra	0.416415	0.0976195	10.9678	11.9762	10.6963	16.9305	14.6272	13.4865
ENSMUSG00000033863	Klf9	0.55325	0.0978316	8.94817	9.28067	8.78668	15.521	10.3325	14.3763
ENSMUSG00000027669	Gnb4	-0.426672	0.0978638	7.71621	7.66642	7.74119	6.56851	5.7514	4.99161
ENSMUSG00000024077	Strn	-0.535042	0.0979448	6.49896	6.54339	5.46411	4.78412	3.44704	4.63155
ENSMUSG00000011158	Brf1	-0.361628	0.0979448	15.4783	14.3272	13.36	11.1643	10.7436	11.6447
ENSMUSG00000015944	Castor2	0.42871	0.0979448	5.41434	5.27283	4.32589	6.51599	7.22388	6.39849
ENSMUSG00000040272	Accs	-0.372082	0.0979611	5.9852	5.74737	6.40166	5.08461	4.55234	4.38858
ENSMUSG00000024640	Psat1	-0.384192	0.0980226	36.7733	35.5675	40.3247	29.2597	30.8682	26.2674
ENSMUSG00000104713	Gbp6	1.36618	0.0980226	2.52747	4.61448	2.17593	12.743	4.68791	7.27748
ENSMUSG00000038692	Hoxb4	0.500457	0.098241	4.0036	4.17248	5.34168	6.13665	5.80743	7.08869
ENSMUSG00000025260	Hsd17b10	0.431962	0.0982752	146.06	157.624	172.66	187.547	232.104	224.21
ENSMUSG00000019718	L3hypdh	0.447959	0.098598	2.10761	1.98595	2.64369	2.97931	3.01289	3.1291
ENSMUSG00000031534	Smim19	0.348496	0.0985992	26.2515	28.4852	27.5954	33.4869	34.0997	37.3
ENSMUSG00000029513	Prkab1	-0.373182	0.0987024	20.5698	23.0742	21.0784	15.9105	18.1284	15.9637
ENSMUSG00000000628	Hk2	0.736825	0.0990772	5.40303	6.01999	7.38129	7.49765	12.1068	12.2414
ENSMUSG00000001517	Foxm1	-0.705664	0.0991828	10.7647	9.16503	7.42841	5.83152	6.82522	4.24476
ENSMUSG00000070639	Lrrc8b	-0.482638	0.0991828	7.27374	8.0237	6.45358	5.82594	4.43755	5.34023
ENSMUSG00000099858	Gm6652	0.422789	0.0991828	2.26053	1.84983	2.15231	2.5221	2.91049	2.95349
ENSMUSG00000026222	Sp100	0.446385	0.0991828	20.7169	20.937	19.6722	33.0508	25.2043	25.9156
ENSMUSG00000051439	Cd14	0.623239	0.0991828	1.88251	1.77126	2.70872	2.97569	3.69048	3.00576
ENSMUSG00000054115	Skp2	-0.561746	0.09919	7.04835	7.11988	6.84332	6.14144	4.11054	4.2301
ENSMUSG00000040594	Ranbp17	-0.396836	0.09919	3.42666	3.07424	3.45599	2.81008	2.34355	2.4222
GM6977	NA	0.394296	0.09919	1.60213	1.9303	1.77405	2.47951	2.17025	2.3147
ENSMUSG00000020828	Pld2	0.609881	0.0993112	2.81833	2.48215	2.2044	2.94466	4.36556	4.26396
ENSMUSG00000037725	Ckap2	-0.769394	0.0994405	15.7912	14.9129	14.3679	12.7926	8.02714	6.65299
ENSMUSG00000039908	Slc26a11	-0.696356	0.0994405	7.46896	6.64952	6.64765	3.46558	3.75324	5.96575
ENSMUSG00000040034	Nup43	-0.455187	0.0994405	14.6683	16.5275	18.0118	13.3095	12.1656	10.4658
ENSMUSG00000024277	Mapre2	-0.368559	0.0994405	17.8015	19.3739	16.6983	14.7401	13.2091	13.7445
ENSMUSG00000020311	Erlec1	0.475064	0.0994405	8.38808	7.92019	8.3481	13.6406	9.73565	11.2153
ENSMUSG00000034317	Trim59	-0.62591	0.0996915	31.96	32.4811	29.6514	27.2597	16.8667	18.2171
ENSMUSG00000019872	Smpdl3a	0.33914	0.0996915	70.7384	69.2751	67.1691	82.0699	88.7975	91.4305
ENSMUSG00000044949	Ubtd2	-0.413533	0.0997617	12.995	12.1248	10.2246	9.19636	8.76651	8.4566
ENSMUSG00000032802	Srxn1	0.436113	0.0997617	18.191	18.95	17.6925	20.9719	27.0215	26.6536
ENSMUSG00000022951	Rcan1	0.380773	0.0999496	11.3491	10.3652	10.6644	13.6654	15.5848	13.0024
ENSMUSG00000034518	Hmgxb4	-0.345762	0.0999939	9.05081	8.47226	9.02007	7.18094	7.22373	6.4968
ENSMUSG00000114784	Gm47754 ENSMUSG00000114784	-1.00485	0.100051	10.6093	14.0237	13.4519	10.3472	5.25843	4.55187
ENSMUSG00000114755	Galr3	0.57045	0.100051	1.83573	1.76516	1.60128	2.06477	3.20814	2.56508
ENSMUSG00000030867	Plk1	-0.652821	0.100206	26.6382	22.3059	21.8859	15.2959	19.0955	11.4559
ENSMUSG00000022881	Rfc4	-0.488983	0.100206	55.639	47.2649	62.8895	40.9988	42.4259	34.3953
ENSMUSG00000025888	Casp1	0.434621	0.100248	33.3838	37.2143	37.416	56.3078	43.7558	46.5802
ENSMUSG00000030707	Coro1a	-0.337023	0.100327	257.46	273.596	284.195	207.525	221.932	215.666
ENSMUSG00000028229	Rmdn1	0.377602	0.100327	9.73593	11.2131	10.287	14.6992	12.9938	12.8934
ENSMUSG00000075514	Gm13375	-0.41652	0.100329	10.2956	7.99712	9.7141	7.03169	6.81919	7.01523
ENSMUSG00000067161	Gm5560	-0.495161	0.100606	2.64168	2.26214	2.33289	1.50954	2.06684	1.59576
ENSMUSG00000031585	Gtf2e2	-0.412682	0.100606	39.1423	46.4771	43.2529	35.8751	29.6106	31.4032
ENSMUSG00000033446	Lpar6	0.653596	0.100606	7.06589	7.14233	7.73566	13.7023	8.37541	13.2422
ENSMUSG00000012443	Kif11	-1.10226	0.100944	24.0386	17.0481	17.192	15.273	6.15625	7.57238
ENSMUSG00000089876	Tmem102	0.37624	0.100969	5.70489	5.63699	6.71789	7.62281	7.70992	8.03787
ENSMUSG00000029174	Tbc1d1	-0.462444	0.101494	11.0595	9.76546	8.24296	7.30661	7.29228	6.3871
ENSMUSG00000018583	G3bp1	-0.332748	0.101494	116.014	108.045	106.193	88.595	89.2031	84.3181
ENSMUSG00000056899	Immp2l	0.372899	0.101494	12.1486	14.1416	12.2009	15.7408	17.3529	16.664
ENSMUSG00000025474	Tubgcp2	-0.327696	0.101549	26.92	25.1963	25.2633	20.4611	21.2262	19.96
ENSMUSG00000003531	Dgcr6	0.340171	0.101588	8.79762	9.34107	8.65626	10.6941	11.367	11.8716
ENSMUSG00000039461	Tcta	0.394781	0.101588	19.8698	22.8861	23.3767	26.4907	29.5913	30.8186
ENSMUSG00000039670	Oxld1	0.523839	0.1018	10.3378	13.9424	13.8366	20.2871	18.1241	16.121
ENSMUSG00000022901	Cd86	-0.702641	0.10239	3.98943	4.73754	3.12896	3.11051	2.12639	2.07415
ENSMUSG00000036223	Ska1	-0.582717	0.10239	8.39249	9.33897	8.49033	6.9034	6.42744	4.46445
ENSMUSG00000024787	Snx15	0.361182	0.102657	21.7503	20.3903	23.0979	25.9381	29.3383	28.5278
4930452B06RIK	NA	-0.528836	0.10269	2.79812	2.70352	3.57842	1.80856	2.40809	2.06964
ENSMUSG00000047592	Nxpe5	0.519609	0.10269	4.18766	4.41723	5.44973	5.65716	7.5558	6.94816
ENSMUSG00000033735	Spr	0.34336	0.103051	14.3273	15.3156	16.2413	18.6823	19.9997	19.4783
ENSMUSG00000022489	Pde1b	0.521589	0.103112	18.1548	17.4614	16.7266	19.9249	26.9985	29.1598
ENSMUSG00000061848	Gm5805	0.498763	0.103118	39.1137	31.7665	41.1719	49.258	61.1335	47.9261
ENSMUSG00000005667	Mthfd2	-0.561729	0.103193	7.43191	8.17751	8.27385	6.07251	6.17511	4.16989
ENSMUSG00000059554	Ccdc28a	0.335346	0.103224	11.5052	11.46	11.043	13.5613	14.1754	15.2117
ENSMUSG00000042312	S100a13	0.489587	0.103224	74.8386	82.5149	88.8228	99.5821	137.594	110.801
ENSMUSG00000087277	2010013B24Rik	-0.83583	0.103597	3.78575	5.46342	5.18535	2.72392	3.64222	1.9011
ENSMUSG00000045411	2410002F23Rik	-0.482901	0.103597	28.468	24.7481	22.8616	15.3019	19.5824	19.6921
ENSMUSG00000027411	Vps16	-0.353023	0.103712	34.0768	32.5783	31.4827	24.6074	27.8477	24.479
ENSMUSG00000004056	Akt2	0.349045	0.103712	20.5572	21.7852	18.7657	25.2199	26.4195	26.0641
ENSMUSG00000025736	Jmjd8	0.350062	0.103712	5.96025	5.71005	6.18899	8.16859	7.49189	7.12726
ENSMUSG00000038241	Cep250	-0.424554	0.103803	7.10754	6.33488	6.62478	4.84487	4.43857	5.73712
ENSMUSG00000031740	Mmp2	-0.744264	0.103915	3.57213	3.58188	2.73735	1.73032	1.57505	2.73407
ENSMUSG00000019577	Pdk4	0.472046	0.103973	2.29515	1.64131	2.10369	2.70445	2.76678	2.82637
ENSMUSG00000034342	Cbl	-0.480209	0.104046	8.36699	9.08145	8.56917	5.55917	5.67083	7.60914
ENSMUSG00000077797	Snord19	-1.03577	0.104077	9.11289	9.54625	5.63522	5.98361	3.31877	2.86461
ENSMUSG00000019948	Actr6	-0.417436	0.104077	21.8908	21.8972	24.9603	19.5653	15.9655	16.0786
ENSMUSG00000004040	Stat3	0.373539	0.104077	39.0266	39.6423	35.5547	44.815	52.7341	50.6106
ENSMUSG00000085517	Gm12963	0.742518	0.1041	4.0627	4.36576	3.30749	6.09416	5.00165	9.01376
ENSMUSG00000046341	Gm11223	-0.867817	0.104125	31.0583	35.6408	45.9153	22.7153	26.7682	13.7539
ENSMUSG00000026932	Nacc2	0.509512	0.104814	2.08976	2.49046	2.39175	2.8659	3.11066	4.02823
ENSMUSG00000043445	Pgp	-0.457682	0.104956	48.8795	48.2221	52.3665	38.6542	40.844	30.1838
ENSMUSG00000026196	Bard1	-0.450625	0.104956	2.1917	2.25488	2.4162	1.70945	1.928	1.41945
ENSMUSG00000035958	Tdp2	-0.36558	0.104956	31.0456	33.4165	31.6741	27.5105	24.0071	23.2636
ENSMUSG00000032184	Lysmd2	0.403647	0.104956	28.3725	29.4838	31.8213	34.6043	42.2528	42.1447
ENSMUSG00000078945	Naip2	0.455401	0.104956	5.51683	5.70896	4.70741	7.54184	6.28025	8.06944
ENSMUSG00000025277	Abhd6	0.475602	0.104956	7.79476	9.27571	7.83327	9.88832	11.5661	13.3135
ENSMUSG00000010358	Ifi35	0.482388	0.104956	23.8272	27.3266	30.7813	37.2744	43.6128	33.6172
ENSMUSG00000021814	Anxa7	0.343123	0.104966	20.9274	23.1673	22.9254	26.99	29.7681	28.2375
ENSMUSG00000017210	Med24	-0.371722	0.105087	18.1489	17.4966	16.3392	12.4822	14.7677	12.9937
ENSMUSG00000029860	Zyx	-0.393754	0.105135	78.3727	78.6366	71.7167	51.3272	63.4215	59.8729
ENSMUSG00000040592	Cd79b	0.343927	0.105396	28.3066	28.2333	30.6333	35.8846	39.4718	35.3383
ENSMUSG00000051934	Spats2	0.746777	0.105467	2.98653	1.8194	2.36486	3.05133	4.74877	4.19022
ENSMUSG00000035441	Myo1d ENSMUSG00000035441	0.389522	0.105644	7.56278	6.51226	6.71462	8.70983	8.51791	10.0199
ENSMUSG00000042622	Maff	0.472879	0.106402	7.11051	7.35517	7.33815	8.43567	12.0277	10.1119
ENSMUSG00000021203	Otub2	0.498958	0.106402	9.63545	12.4141	9.48515	12.829	15.3557	16.2545
ENSMUSG00000044456	Rin3	-0.470659	0.106589	18.9178	20.5947	16.3525	11.5342	14.9434	13.8908
ENSMUSG00000037936	Scarb1	-0.426253	0.106589	12.2888	11.9577	12.1485	7.89779	10.5536	8.82742
ENSMUSG00000022828	Gtf2e1	-0.341764	0.106589	10.8165	9.45352	10.3534	7.78564	8.24534	8.10243
ENSMUSG00000044867	Gimap1os	0.412622	0.106589	4.81756	5.76465	5.41909	7.80756	6.36812	7.13896
ENSMUSG00000013921	Clip3	0.734124	0.106589	4.41783	4.5103	4.20048	4.97524	8.75666	8.84179
ENSMUSG00000113165	Gm47863	0.514338	0.106729	3.83746	5.44368	3.81675	6.08957	6.33627	6.02149
ENSMUSG00000028657	Ppt1	0.307741	0.106796	45.903	45.6328	45.9095	56.7719	57.4079	55.9543
ENSMUSG00000072692	Rpl37rt	0.487996	0.106796	37.8451	41.0765	47.2597	50.6108	68.5379	58.4285
ENSMUSG00000020309	Chac2	0.590725	0.107048	9.0296	13.0189	9.23765	17.5327	13.1951	16.0332
ENSMUSG00000022858	Tra2b	-0.339353	0.107162	72.5816	72.9941	71.4733	61.7147	53.498	56.6325
ENSMUSG00000098318	Lockd	-0.398239	0.107298	6.3197	5.73558	6.78962	4.95245	5.08597	4.26855
ENSMUSG00000034255	Arhgap27	-0.416765	0.107813	8.80336	7.74321	8.13889	5.52852	7.0656	5.97036
ENSMUSG00000019992	Mtfr2	-0.38276	0.107921	76.0016	67.7524	77.2374	62.5741	53.7033	53.3965
ENSMUSG00000035212	Leprot	0.350693	0.108016	59.3931	59.9742	66.3326	77.0103	84.4152	75.3644
ENSMUSG00000004356	Utp20	-0.523644	0.108292	7.14373	5.92491	6.04288	5.26697	3.63675	4.49448
ENSMUSG00000024854	Pold4	0.389653	0.10835	37.3765	41.1129	39.373	46.95	58.2059	49.7811
ENSMUSG00000078137	Ankrd63	0.777533	0.108364	1.88789	2.29164	1.70658	2.30901	4.24828	3.79136
ENSMUSG00000084659	Gm22720	-0.675176	0.108534	2.77178	2.99085	3.53072	2.30605	2.21536	1.40721
ENSMUSG00000028268	Gbp4	0.631852	0.108697	16.3673	14.1561	15.3635	31.8688	21.8341	19.0339
ENSMUSG00000020601	Trib2	0.69924	0.108697	7.8983	9.10084	7.14554	14.7173	9.33367	16.0046
ENSMUSG00000040209	Zfp704	-0.363165	0.10875	4.75889	5.05903	5.30964	4.10104	3.56225	4.11196
ENSMUSG00000057604	Lmcd1	0.853359	0.10875	2.91567	2.47674	2.67993	3.23312	5.01348	7.04113
ENSMUSG00000029924	Slc37a3	0.528169	0.10895	1.47021	1.48833	1.8548	2.12737	2.04257	2.80118
ENSMUSG00000093565	Rab26os	-0.580145	0.109121	5.96241	8.84123	8.17666	4.42937	5.04222	5.77596
ENSMUSG00000005057	Sh2b2	-0.49847	0.109256	4.00106	3.19469	3.77762	2.14901	2.75379	2.89393
ENSMUSG00000030322	Mbd4	-0.37904	0.109312	9.40061	9.33216	9.77356	6.7387	6.98102	8.28682
ENSMUSG00000020737	Jpt1	-0.372898	0.109312	100.595	101.707	98.8432	80.0643	84.5785	68.7724
ENSMUSG00000070371	Prss36	0.423209	0.109312	2.49551	2.94929	3.18737	3.51641	4.08574	3.93672
ENSMUSG00000038195	Rilp	0.609281	0.109312	2.67972	3.24301	1.94578	3.82331	4.18388	3.75275
ENSMUSG00000113769	5033406O09Rik	0.341784	0.109668	34.5144	36.9606	37.7887	42.9328	48.2143	47.4022
ENSMUSG00000001440	Kpnb1	-0.327015	0.10972	36.8697	34.5961	37.2634	29.7715	27.4046	29.5141
ENSMUSG00000049036	Tmem121	-0.434185	0.109771	4.40314	5.18155	5.02858	3.52663	3.19444	4.12861
ENSMUSG00000000693	Loxl3	0.405421	0.109802	2.33952	2.66506	2.58804	2.93368	3.49619	3.65534
ENSMUSG00000042870	Tom1	0.413982	0.109802	6.35097	5.90364	5.01756	7.25953	8.30575	7.37952
ENSMUSG00000037251	Pomk	0.343102	0.109837	13.5112	12.3256	14.4553	16.9029	16.9692	17.1302
ENSMUSG00000083914	Rps18-ps1	0.534338	0.109841	4.02245	4.86785	5.41305	7.27131	7.75727	5.70825
ENSMUSG00000021670	Hmgcr	-0.347601	0.11032	20.1383	21.35	18.4867	15.1766	16.5176	15.3902
ENSMUSG00000036896	C1qc	-0.648391	0.110366	4.33276	2.70423	2.91554	2.21609	1.7666	2.26593
ENSMUSG00000028187	Rpf1	-0.453917	0.110366	24.1087	25.6792	26.6824	21.8091	15.7743	18.6838
ENSMUSG00000023828	Slc22a3	-1.10742	0.110669	44.2473	48.6175	42.2675	36.5278	19.6143	12.6878
ENSMUSG00000028433	Ubap2	-0.46211	0.110669	38.2843	35.8248	35.0392	22.3749	31.4011	26.1653
HIST1H4M	NA	-0.402351	0.110669	3.49239	3.15428	3.73847	2.79013	2.7535	2.32193
ENSMUSG00000029650	Slc46a3	0.432086	0.110669	9.34063	8.02893	7.03729	11.4627	11.1377	10.1524
ENSMUSG00000023008	Fmnl3	-0.749944	0.110821	13.7328	10.5985	9.72623	4.9452	8.92511	6.74349
ENSMUSG00000024590	Lmnb1	-1.23864	0.111375	77.7342	50.9234	72.4781	14.6694	41.0883	36.2243
ENSMUSG00000113601	Gm48735	-0.735551	0.1115	3.32394	2.81798	2.54625	2.47454	1.45738	1.4327
ENSMUSG00000047832	Cdca4	-0.338047	0.1115	30.072	31.3045	28.0102	23.7361	24.6928	22.2751
ENSMUSG00000050708	Ftl1	0.341815	0.1115	249.933	253.762	273.456	304.965	335.173	345.388
ENSMUSG00000037465	Klf10	0.386184	0.1115	61.5443	76.1262	66.6253	91.6523	83.0539	91.5411
ENSMUSG00000021759	Plpp1	0.42889	0.1115	2.36528	2.43512	2.18264	3.31581	3.47724	2.66004
GM24060	NA	-1.09508	0.111617	9.92418	13.3066	5.1717	4.98689	4.33903	3.23753
ENSMUSG00000026434	Nucks1	-0.446501	0.111684	45.2266	41.1456	47.4445	37.7468	27.9994	33.0098
ENSMUSG00000056091	St3gal5	-0.509835	0.111743	6.40214	7.94669	6.92062	5.49934	5.48308	4.04477
ENSMUSG00000097402	Gm17399	0.506526	0.111743	3.47989	4.95979	3.87101	5.65024	5.29748	6.39964
ENSMUSG00000016256	Ctsz	0.33439	0.111772	56.705	57.8532	63.9196	74.8847	77.5809	72.3469
ENSMUSG00000050910	Cdr2l	0.639866	0.111772	2.0936	1.63196	2.15442	2.36147	3.81963	3.08736
ENSMUSG00000054199	Gon4l	-0.358761	0.111881	3.13609	3.56087	3.04478	2.55011	2.38699	2.64909
ENSMUSG00000024270	Slc39a6	-0.333473	0.111881	14.2365	15.2777	13.7466	11.9916	11.4447	10.8898
ENSMUSG00000060438	Rps10-ps1	0.425227	0.111881	10.1086	10.36	12.8315	13.7017	15.9526	14.8848
ENSMUSG00000021482	Prxl2c	0.358647	0.111896	15.924	15.25	13.9816	18.3833	18.5769	20.9591
ENSMUSG00000068606	Gm4841	0.789191	0.111896	3.00964	2.84617	2.39645	7.01896	3.608	4.18324
ENSMUSG00000028063	Lmna	-0.371337	0.112128	3.93081	4.33769	3.93413	3.4329	3.1734	2.84481
ENSMUSG00000109865	Hspa14	-0.418948	0.112347	30.598	25.655	29.5242	23.9568	21.2506	19.05
ENSMUSG00000042675	Ypel3	0.379217	0.112347	72.0668	77.3391	73.6523	87.0395	108.624	95.5312
ENSMUSG00000030714	Sgf29	0.348936	0.112388	37.0769	39.9517	36.9217	44.2141	50.0931	51.0155
ENSMUSG00000001150	Mcm3ap	-0.411227	0.112451	11.8803	10.2715	10.3551	7.12575	8.87963	8.49213
ENSMUSG00000037443	Cep85	-0.343315	0.112461	14.3915	14.1818	14.3382	11.1715	12.3114	10.42
ENSMUSG00000037822	Smim14	0.378715	0.112461	14.7492	15.9667	14.5555	17.5006	19.9684	21.5589
ENSMUSG00000100228	Gm29257	0.392724	0.112461	2.56798	2.15198	2.72279	3.1931	3.15112	3.38402
ENSMUSG00000111966	Gm5781	0.504599	0.112461	12.9175	13.6091	15.8107	17.501	24.3908	18.5938
ENSMUSG00000106115	Gm43420	-0.473199	0.112563	2.51489	3.16855	3.25271	1.85663	2.27164	2.2973
ENSMUSG00000030103	Bhlhe40	0.737959	0.112592	4.37448	8.22451	5.3707	8.55094	10.7608	9.74207
ENSMUSG00000001095	Slc13a2	0.997637	0.112717	1.25563	2.9568	1.63898	4.14058	2.88501	4.05512
ENSMUSG00000047547	Cltb	0.384871	0.113208	17.1254	17.358	20.4935	22.0307	25.2547	24.3758
ENSMUSG00000009687	Fxyd5	0.394873	0.113313	75.5169	82.4683	90.8234	98.625	118.524	109.987
ENSMUSG00000060032	H2aj	-0.429703	0.113439	33.0539	29.7333	32.4327	22.9061	27.5639	20.6584
ENSMUSG00000055720	Ubl7	0.395405	0.113439	78.5377	86.5024	88.0059	100.561	125.987	107.386
ENSMUSG00000025583	Rptor	-0.439177	0.113547	4.59874	4.09546	4.09886	2.66167	3.55621	3.27225
ENSMUSG00000036136	Fam110c	0.366439	0.113957	15.7132	17.4061	14.5897	20.2444	19.3417	21.8344
ENSMUSG00000022906	Parp9	0.550738	0.113957	14.8974	17.6734	12.6052	25.7061	21.9142	18.5175
ENSMUSG00000098424	Gm27202	0.664927	0.114187	2.20426	1.25372	1.43003	2.70144	2.37677	2.45309
ENSMUSG00000050174	Nudt6	0.33569	0.114295	3.96433	3.60787	4.1247	4.90725	5.09829	4.73923
ENSMUSG00000077557	Gm23706	0.934044	0.114295	4.28968	3.11224	5.83306	5.61896	9.59642	10.0729
ENSMUSG00000084632	Gm23887	-0.867204	0.114332	21.6124	11.5735	14.3128	6.72536	7.76218	11.2987
ENSMUSG00000109904	Gm45819	-0.596872	0.114332	13.1485	10.3229	9.29892	5.75876	8.40735	7.53519
ENSMUSG00000037300	Ttc13	-0.433804	0.114332	8.91332	9.94649	8.98488	8.14422	6.24311	6.35634
ENSMUSG00000039231	Suv39h1	-0.377936	0.114332	21.1163	21.6727	20.686	16.682	18.0207	14.3509
ENSMUSG00000059288	Cdyl	-0.302217	0.114332	8.87922	8.85768	8.99079	7.31257	7.04274	7.32406
ENSMUSG00000031618	Nr3c2	0.550023	0.114332	1.92263	1.48157	1.55774	2.94818	2.01805	2.34071
ENSMUSG00000108170	Gm43966	0.657924	0.114332	1.88155	1.21226	1.57562	3.0423	2.09422	2.21565
ENSMUSG00000003273	Car11	0.70878	0.114332	2.92081	3.85526	2.76047	3.77281	5.62984	6.38956
ENSMUSG00000112030	Gm35189	0.988616	0.114415	3.24673	4.95142	2.00459	7.5766	5.51176	6.02902
ENSMUSG00000032714	Syde1	0.543944	0.11443	6.11004	7.09744	6.75878	7.68119	11.8802	9.95388
ENSMUSG00000036678	Aaas	-0.44761	0.114525	52.5868	47.3292	49.8115	36.9149	42.7859	30.9457
ENSMUSG00000028995	Fam126a	-0.376452	0.114525	7.36874	6.73523	6.29703	5.77327	4.90531	5.04457
ENSMUSG00000046573	Lyrm4	0.334152	0.114525	12.934	13.3717	13.0536	15.2169	17.6089	16.8796
ENSMUSG00000039007	Cpq	0.337621	0.114525	85.4671	96.9468	85.2679	114.922	108.202	114.652
ENSMUSG00000062997	Rpl35	0.430445	0.114525	134.65	137.253	161.916	170.539	217.3	197.636
ENSMUSG00000038167	Plekhg6	0.603018	0.114525	2.31997	2.62756	2.41487	2.75658	4.32261	4.32906
ENSMUSG00000028678	Kif2c	-0.66292	0.114688	13.3125	13.3164	11.668	10.3755	8.60162	5.83953
ENSMUSG00000044390	Tigd3	-0.711312	0.114791	5.30206	5.23998	6.39496	2.39749	4.11773	4.10034
ENSMUSG00000032875	Arhgef17	0.399343	0.114791	2.05667	2.21941	2.06058	2.40695	2.91327	3.07741
ENSMUSG00000028894	Inpp5b	-0.342014	0.115012	28.7375	28.8012	25.0361	21.544	22.4181	21.0683
ENSMUSG00000026526	Fh	-0.321622	0.115031	36.4006	37.1012	40.3741	31.0927	30.5824	29.3776
ENSMUSG00000002603	Tgfb1	-0.391203	0.115218	58.5139	51.2831	54.2485	40.6708	47.0314	37.7275
ENSMUSG00000025001	Hells	-0.974299	0.115375	12.8149	9.32365	11.4937	9.19014	3.80789	5.17461
ENSMUSG00000051378	Kif18b	-0.697463	0.115375	18.2399	15.3044	15.0659	10.2038	13.3339	7.24843
ENSMUSG00000027018	Hat1	-0.475949	0.115576	52.1146	48.112	60.3383	44.8468	37.894	33.0886
ENSMUSG00000010936	Vac14	-0.41118	0.115576	11.1933	11.4644	12.8754	8.7329	10.1557	7.92264
ENSMUSG00000052085	Dock8	-0.405671	0.115576	20.4408	19.2241	17.7681	16.606	13.6856	13.2159
ENSMUSG00000028573	Fggy	0.435325	0.115771	5.95221	7.31288	5.56621	8.55046	7.73063	9.06275
ENSMUSG00000097887	Gm26542	-0.409745	0.115932	2.35581	2.49415	2.57905	1.94817	1.59617	2.07865
RNF219	NA	-0.477916	0.11598	17.7258	19.9317	18.0226	16.2773	11.4329	12.6657
ENSMUSG00000114235	F530104D19Rik	-0.444367	0.11598	2.16985	2.8171	2.1795	1.91307	1.66085	1.66427
ENSMUSG00000043110	Lrrn4	-0.390672	0.11598	8.17822	8.56456	7.36516	5.68983	5.82904	6.90301
ENSMUSG00000028470	Hint2	0.383172	0.11598	36.6585	41.5174	41.1458	46.1062	56.2253	53.5893
ENSMUSG00000108435	Gm45051	0.37504	0.116477	5.56192	4.41732	4.9782	6.30964	6.63632	6.37116
ENSMUSG00000039410	Prdm16	0.41599	0.116477	6.91625	6.45386	6.29114	7.64374	8.60416	10.141
ENSMUSG00000015217	Hmgb3	-0.468997	0.11648	139.344	135.594	136.573	116.39	103.533	80.7518
ENSMUSG00000025403	Shmt2	-0.396096	0.11648	56.7406	61.8916	64.8494	42.1525	52.876	44.8373
ENSMUSG00000005968	Tuft1	0.37341	0.11648	6.66237	8.04319	8.02123	9.46942	9.58235	10.2973
ENSMUSG00000086914	Gm16124	0.549987	0.11648	19.1479	27.5177	24.6387	31.4618	31.6689	40.8904
ENSMUSG00000081534	Slc48a1	0.428237	0.116539	126.264	139.306	130.616	149.531	198.898	188.2
ENSMUSG00000057649	Brd9	-0.309648	0.116637	8.43662	8.50244	8.67389	7.15905	6.55891	6.95983
ENSMUSG00000084353	Gm15452	-0.869894	0.116839	6.78043	9.29936	6.6878	5.89224	4.23082	2.77138
ENSMUSG00000051817	Sox12	-0.41816	0.116858	12.8387	11.6964	12.9753	7.94057	10.1655	10.1175
ENSMUSG00000022698	Naa50	-0.581827	0.11714	54.7252	53.1699	52.86	47.0242	28.1695	34.6288
ENSMUSG00000027858	Tspan2	-0.403973	0.117461	2.40205	2.284	2.45393	2.06736	1.57074	1.78976
ENSMUSG00000029275	Gfi1 ENSMUSG00000029275	0.664047	0.117461	4.10757	2.8478	3.07254	3.99486	5.68905	6.29135
ENSMUSG00000020034	Tcp11l2	0.439497	0.118038	49.5346	61.3166	44.9193	67.1994	68.0871	74.3696
ENSMUSG00000051185	Fam174a	0.372056	0.118189	15.5051	18.6118	17.5015	20.5435	22.525	23.6592
ENSMUSG00000021051	Ppp2r5e	-0.448596	0.118194	13.0232	12.2406	13.3211	8.025	9.25887	11.2444
ENSMUSG00000022892	App	0.32245	0.118362	26.7853	27.4402	25.1852	34.3469	31.1974	33.7773
ENSMUSG00000001946	Esam	0.379411	0.118379	66.5398	75.308	65.0014	85.7342	99.8148	83.7798
ENSMUSG00000063659	Zbtb18	-0.387738	0.118477	7.18413	5.80417	7.22711	5.06646	4.96783	5.3462
ENSMUSG00000031367	Ap1s2	-0.450727	0.11866	2.63769	2.6396	3.10195	2.34261	1.73827	2.07746
ENSMUSG00000044628	Rnf208	0.623299	0.11866	5.8886	7.26009	6.51061	7.44965	12.2785	11.1222
ENSMUSG00000016024	Lbp	0.455341	0.119019	14.8399	17.062	14.2988	17.9032	24.3388	21.4162
ENSMUSG00000036887	C1qa	-0.591881	0.119238	4.00138	3.16505	3.11705	2.85735	2.22003	1.81756
ENSMUSG00000034041	Lyl1	0.31741	0.119305	29.3027	29.6268	31.2126	35.2773	38.967	38.14
ENSMUSG00000042489	Clspn	-0.808595	0.119327	4.39994	4.04903	5.34463	3.96742	2.1477	2.07969
GM26280	NA	-1.25341	0.119635	7.10475	12.1468	9.71972	5.12505	5.88549	2.05231
ENSMUSG00000025017	Pik3ap1	-0.463307	0.119635	10.8735	14.0151	10.0595	7.7495	8.56123	8.81711
ENSMUSG00000043913	Ccdc60	0.443391	0.119737	3.4418	3.51354	2.95688	5.2925	4.16256	4.08099
ENSMUSG00000079563	Pglyrp2	0.357541	0.119883	58.2189	61.6949	58.3355	67.9167	82.3729	78.773
ENSMUSG00000035929	H2-Q4	0.581587	0.119935	12.9201	7.82208	9.73567	13.8245	15.0248	15.8752
ENSMUSG00000087120	Gm12279	0.614227	0.120339	5.32549	4.68206	5.04399	8.21437	5.6754	9.67615
ENSMUSG00000024953	Prdx5	0.391441	0.120837	62.9931	68.0872	73.8557	79.6194	98.9751	90.7201
GM22613	NA	0.949421	0.120863	2.18776	1	2.05562	2.94566	2.81055	3.91186
ENSMUSG00000030649	Anapc15	-0.369234	0.121017	3.96433	3.24014	3.75589	2.84203	2.95997	2.66121
ENSMUSG00000004568	Arhgef18	-0.395112	0.121088	15.5331	14.3539	13.0223	9.59472	11.4246	11.6473
ENSMUSG00000089542	Gm25835	0.754956	0.121088	2.07045	3.10491	3.14057	6.26048	4.18187	3.70628
VAULTRC5	NA	1.0258	0.121088	5.31175	3.11963	1.9238	6.0324	6.9153	6.4504
ENSMUSG00000037628	Cdkn3	-0.644726	0.121163	32.9557	29.6806	32.5021	24.274	23.7522	14.4286
ENSMUSG00000028066	Pmf1	-0.447282	0.121385	17.4749	16.9435	22.2749	14.461	14.5759	12.3442
ENSMUSG00000078771	Evi2a	-0.516182	0.121525	2.24148	3.13018	2.28442	2.02232	1.65979	1.63236
ENSMUSG00000030177	Ccdc77	-0.358443	0.121525	5.11015	5.48232	5.12351	4.37111	3.63615	4.28573
ENSMUSG00000109602	Gm31597	0.547929	0.121525	4.81621	3.52239	5.10419	6.07457	7.57	5.8842
ENSMUSG00000074800	Gm4149	0.59471	0.121525	37.3022	31.2793	44.3964	44.3646	63.1901	63.6401
ENSMUSG00000022130	Tgds	-0.41405	0.121529	9.66002	10.6161	7.99887	7.28749	7.19322	6.61524
ENSMUSG00000028480	Glipr2 ENSMUSG00000028480	0.3391	0.1216	33.706	38.9257	35.7152	42.8589	47.1835	46.9032
GM26158	NA	-1.40199	0.121664	2.61917	6.45811	2.48015	2.27312	1	1
ENSMUSG00000058625	Gm17383	-0.555434	0.121664	7.4042	7.32253	9.71385	4.67475	6.75572	5.25404
ENSMUSG00000049800	Sertad2	0.442982	0.121692	6.36304	6.06496	5.82495	8.81718	6.82613	9.38283
ENSMUSG00000025498	Irf7	0.76809	0.121821	10.4402	7.50203	8.55678	15.2635	20.5175	10.57
ENSMUSG00000075254	Heg1	0.328892	0.122089	13.2698	14.8212	12.7756	16.7475	17.4508	17.0367
ENSMUSG00000056515	Rab31	-0.349914	0.122171	54.9685	57.0198	47.6949	41.2617	43.4039	40.321
ENSMUSG00000004771	Rab11a	0.352074	0.122171	78.8452	91.4372	85.6694	115.892	110.246	100.522
ENSMUSG00000006586	Runx1t1	0.851368	0.12255	2.30246	1.87048	1.80777	4.09323	2.28422	4.89041
ENSMUSG00000048271	Rbm33	-0.495138	0.122721	6.25858	7.04732	6.43124	5.83516	3.96577	4.37784
ENSMUSG00000019857	Asf1a	-0.376879	0.122813	14.4951	16.9135	16.4085	13.4308	12.3254	11.0985
ENSMUSG00000023004	Tuba1b	-0.422136	0.12295	445.431	452.37	527.583	333.678	410.522	322.607
ENSMUSG00000032267	Usp28	-0.455162	0.123201	8.66496	10.3403	7.94647	7.52039	5.95562	6.16956
ENSMUSG00000033530	Ttc7b	-0.330829	0.123627	10.0918	9.67795	8.74214	7.21944	7.64461	7.77577
ENSMUSG00000022772	Senp5	-0.461875	0.123762	6.29372	5.24596	4.49212	3.92666	3.50046	4.12973
ENSMUSG00000022369	Mtbp	-0.5267	0.123824	6.13957	4.8316	5.00899	4.58645	3.32139	3.2623
ENSMUSG00000031628	Casp3	-0.416229	0.123824	42.165	47.5644	42.1881	38.7062	30.4918	30.1695
ENSMUSG00000031860	Pbx4	-0.371838	0.123824	11.3598	9.10551	10.3154	7.79947	8.36066	7.55179
ENSMUSG00000067925	Rtl8a	0.337886	0.123824	7.51407	7.23245	6.4905	8.67017	9.46478	8.67845
ENSMUSG00000102112	1810041H14Rik	0.494232	0.123824	3.44531	4.00207	2.65582	4.60507	4.56181	4.87164
ENSMUSG00000109946	Brd3os	0.602915	0.123927	3.86281	6.33848	5.03689	7.08641	8.74357	6.97304
ENSMUSG00000013155	Enkd1	-0.356797	0.123977	4.57031	4.0532	4.29748	3.72239	3.26364	3.12043
ENSMUSG00000021556	Golm1	-0.389744	0.123998	5.6341	6.93138	5.83743	5.11801	4.48151	4.41944
ENSMUSG00000089512	Gm26287	1.01167	0.123998	1	1	2.08727	2.87039	1.87025	3.18689
ENSMUSG00000004187	Kifc2	0.346136	0.124114	1.7234	1.52352	1.8126	2.18097	2.03168	2.20609
ENSMUSG00000037935	Smarce1	-0.329946	0.124276	25.8718	26.7202	26.9307	23.1272	20.3452	19.9231
ENSMUSG00000014498	Ankrd52	-0.315644	0.124375	2.99539	2.83492	3.00229	2.52836	2.29637	2.27777
ENSMUSG00000026589	Sec16b	-0.468637	0.124458	3.07284	2.92093	2.5872	2.47021	1.74921	2.02812
ENSMUSG00000031508	Ankrd10	-0.342292	0.124458	41.1873	37.6949	34.8018	31.2265	28.4125	29.8878
ENSMUSG00000046994	Mars2	-0.333448	0.124458	4.01288	3.5496	3.51871	3.04569	2.77569	2.96367
ENSMUSG00000025534	Gusb	-0.312163	0.124458	42.5527	45.7958	46.3126	35.0196	37.8727	35.5552
ENSMUSG00000039230	Tbcd	-0.552668	0.124483	11.5956	11.3653	10.1539	5.94963	9.57189	7.44576
ENSMUSG00000047583	Tyw3	-0.492292	0.124524	3.77523	5.05195	3.60351	3.24778	2.64515	2.87414
ENSMUSG00000079000	Dnmt3bos	-0.735997	0.124649	3.14687	2.38708	3.57584	1.68577	2.47265	1.39474
ENSMUSG00000031527	Eri1	-0.374471	0.124649	23.3404	21.1417	19.9883	18.5326	15.5663	15.6936
ENSMUSG00000020358	Hnrnpab	-0.347871	0.124649	134.492	125.066	134.259	105.6	111.588	92.9692
ENSMUSG00000040345	Arhgap9	-0.322432	0.124649	17.9938	18.5056	18.3487	13.9819	14.0297	15.9307
ENSMUSG00000004865	Srpk1	-0.313155	0.124649	22.7987	22.5495	24.5076	19.7316	18.1788	18.3154
ENSMUSG00000040270	Bach2	0.313144	0.124649	2.27549	2.38528	2.24927	2.6842	2.92537	2.98167
ENSMUSG00000072964	Bhlhb9	-0.40823	0.124755	23.7203	21.577	21.0816	18.4306	14.2097	17.6288
ENSMUSG00000029394	Cdk2ap1	-0.351817	0.124755	31.7659	32.2151	32.5108	22.3072	26.781	26.795
ENSMUSG00000031897	Psmb10	0.406197	0.124755	74.8856	78.0783	87.8036	108.14	119.16	92.717
ENSMUSG00000026974	Zmynd19	-0.387522	0.124949	17.5406	15.3055	18.9392	12.6861	14.4707	12.3729
ENSMUSG00000034771	Tle2	-0.412512	0.125548	8.5945	7.88389	8.21286	5.41403	5.99134	7.27572
ENSMUSG00000024556	Me2	-0.389146	0.125626	46.9138	44.301	42.649	37.9343	35.2978	29.472
ENSMUSG00000023249	Parp3	-0.308816	0.125626	6.99036	7.68421	7.21412	5.97633	5.65936	6.02825
ENSMUSG00000071379	Hpcal1	0.347153	0.125651	20.8024	21.6159	21.1598	23.9934	28.718	28.4224
ENSMUSG00000038286	Bphl	0.375855	0.125812	16.4014	19.9672	16.1018	21.4103	23.0328	23.3633
ENSMUSG00000073980	Gm9574	0.480418	0.125812	2.18573	2.22985	1.99013	3.06186	2.41815	3.5575
ENSMUSG00000086841	2410006H16Rik	0.501561	0.125812	116.525	144.774	145.399	155.617	211.404	211.572
ENSMUSG00000032288	Imp3	0.440239	0.126063	66.4365	73.7307	84.7324	87.9823	113.03	104.254
ENSMUSG00000020086	Macroh2a2	-0.396674	0.126278	4.27779	3.86683	4.88719	3.00261	3.31728	3.5573
ENSMUSG00000029427	Zcchc8	-0.350193	0.126278	18.4371	15.8845	15.8347	12.5408	12.7261	14.0281
ENSMUSG00000021871	Gm49342	0.38658	0.126278	23.01	25.0717	28.2486	30.9198	36.7252	32.0638
ENSMUSG00000026594	Ralgps2	-0.495819	0.126362	5.61095	5.27456	4.72754	4.61047	3.36816	3.21331
ENSMUSG00000029056	Pank4	-0.434555	0.126362	18.9033	16.6092	16.0149	10.6671	13.9176	13.7202
ENSMUSG00000034245	Hdac11	0.447896	0.126362	3.27273	2.82249	3.98598	4.24731	4.69943	4.68175
ENSMUSG00000054978	Kbtbd13	0.433383	0.126485	1.97346	2.06466	1.83056	2.54359	2.29395	3.14785
ENSMUSG00000060477	Irak2	-0.389957	0.126584	6.24065	5.83849	4.89245	4.03038	4.56288	4.30829
ENSMUSG00000041870	Ankrd13a	-0.392829	0.126604	254.593	250.942	217.419	163.238	204.507	183.834
ENSMUSG00000076441	Ass1	-0.452977	0.127023	15.4471	13.2513	15.812	11.826	11.8773	8.98369
ENSMUSG00000035521	Gnptg	0.351523	0.127023	18.5461	17.1344	20.5209	24.9479	24.3663	22.2818
ENSMUSG00000012889	Podnl1	0.422131	0.127023	2.76991	2.19569	2.94799	3.29451	3.66152	3.57546
ENSMUSG00000020377	Ltc4s	-0.756781	0.127478	4.30636	2.2811	3.6056	2.04587	2.25131	1.59395
ENSMUSG00000045140	Pigw	-0.327353	0.127478	4.48278	4.56485	5.17305	3.9103	3.73399	3.67036
ENSMUSG00000032178	Ilf3	-0.312752	0.127478	18.7346	17.6807	18.4912	13.8091	15.546	14.8894
ENSMUSG00000032309	Fbxo22	0.29782	0.127478	26.8196	28.2576	27.487	34.3823	34.6553	32.4764
ENSMUSG00000031681	Smad1	0.366844	0.127478	17.7511	20.984	18.2144	22.2603	25.0222	26.1195
ENSMUSG00000052117	D630039A03Rik	0.421054	0.127478	12.7787	15.857	15.0039	17.4082	18.9838	22.0813
ENSMUSG00000034266	Batf	0.370287	0.128151	32.1634	34.3843	37.9252	42.4313	50.0827	42.6262
ENSMUSG00000058486	Wdr91	-0.386255	0.128235	6.69097	6.18458	6.50905	5.01388	5.59886	4.29754
ENSMUSG00000096544	Gm4617	-0.393594	0.12826	35.2286	36.5827	40.2453	26.8606	32.8379	25.9385
ENSMUSG00000035790	Cep19	0.311055	0.12826	29.3245	27.584	25.8968	33.7922	33.7494	35.072
ENSMUSG00000063458	Lrmda	0.334773	0.12826	9.23545	8.91352	7.92806	10.3502	11.2074	11.2863
ENSMUSG00000051278	Zgrf1	-0.567855	0.128344	3.49775	2.56332	2.79844	2.43922	1.61119	1.96013
ENSMUSG00000035769	Xylb	-0.402917	0.128753	2.77383	2.79278	3.46662	2.27297	2.45926	2.07853
ENSMUSG00000031480	Thsd1	-0.348839	0.128753	12.6515	12.4862	10.6394	9.31684	8.91465	9.79682
ENSMUSG00000024767	Otub1	0.302461	0.128753	44.6845	42.7017	45.6575	54.0554	57.254	52.7981
ENSMUSG00000054435	Gimap4	0.427137	0.128824	8.06952	10.4522	8.47893	13.1441	10.785	12.2628
ENSMUSG00000022048	Dpysl2	-0.386458	0.128824	18.8699	15.7051	19.0133	12.3459	13.9441	14.6537
ENSMUSG00000044792	Isca1	0.370697	0.128824	10.598	11.655	9.38224	12.7137	13.6032	14.4844
ENSMUSG00000104566	Mir7227	-1.46249	0.129188	3.61263	11.2748	13.6879	3.56783	2.19476	3.40187
ENSMUSG00000064811	Gm22358	-1.18028	0.129188	13.0031	4.90419	7.13597	2.24182	3.88896	4.48468
ENSMUSG00000101225	1700008J07Rik	-0.398033	0.129441	4.67615	3.51046	4.25914	3.21148	3.02892	3.14139
ENSMUSG00000028582	Cc2d1b	-0.334179	0.129441	13.6973	12.8894	12.6201	9.40706	10.8179	10.928
ENSMUSG00000055200	Sertad3	0.298317	0.129441	22.6023	22.2107	23.2327	26.5923	28.2627	28.8569
ENSMUSG00000027510	Rbm38	0.371721	0.129441	23.4313	24.3333	23.8845	27.2316	35.0905	30.8708
ENSMUSG00000114493	Gm47071	-0.482897	0.129476	4.47939	3.58903	5.13487	2.89985	2.96593	3.51633
ENSMUSG00000006728	Cdk4	-0.353014	0.129476	182.152	177.789	199.406	139.224	162.538	136.964
ENSMUSG00000078515	Ddi2	-0.317525	0.129476	6.96216	6.82	6.87251	5.71015	5.06946	5.8248
ENSMUSG00000013698	Pea15	0.367361	0.129476	11.6197	10.2075	10.717	12.3989	14.492	15.1857
ENSMUSG00000086567	Gm2830	0.565563	0.129683	90.2839	86.0274	120.179	116.2	163.769	158.998
ENSMUSG00000029169	Dhx15	-0.380441	0.129787	37.223	38.0984	34.9226	31.7916	24.6421	28.6591
ENSMUSG00000013629	Cad	-0.488525	0.129789	20.0915	18.2664	15.4109	10.6135	14.7139	13.1137
ENSMUSG00000063281	Zfp35	-0.406923	0.129953	23.8048	23.4766	20.3086	19.5889	15.2604	16.2898
ENSMUSG00000031928	Mre11a	-0.378204	0.129953	11.897	11.3668	11.4236	9.42883	7.64827	9.75678
ENSMUSG00000040738	Ints8	-0.438654	0.13024	8.32869	7.56585	7.03472	6.55054	4.77359	5.69397
ENSMUSG00000026790	Odf2	-0.338905	0.13024	13.4595	11.6779	11.1174	9.42737	9.55638	9.58635
ENSMUSG00000037174	Elf2	-0.353155	0.130546	14.6003	12.7727	15.1594	10.4738	10.8332	11.9547
ENSMUSG00000041642	Kif21b	-0.347793	0.130642	3.5967	3.53395	3.76842	2.75948	3.20428	2.62832
ENSMUSG00000022177	Haus4	-0.46161	0.130835	60.5891	57.807	71.0891	41.0711	55.145	42.0978
ENSMUSG00000048170	Mcmbp	-0.307554	0.131049	25.5313	24.147	26.574	20.0304	21.573	20.0006
ENSMUSG00000038914	Dido1	-0.383242	0.131106	11.4196	10.6384	9.55741	8.55118	7.12628	8.58764
ENSMUSG00000036552	Ermard	-0.305852	0.131106	4.37313	4.19031	4.15424	3.61169	3.23058	3.45405
ENSMUSG00000074412	Gm10689	0.562162	0.131106	3.1409	4.20748	3.95602	4.33164	6.3847	6.08452
ENSMUSG00000019845	Tube1	-0.527827	0.131371	5.18402	4.34785	4.1686	3.4548	3.66206	2.47803
ENSMUSG00000075595	Zfp652	-0.364534	0.131371	4.04417	3.97477	3.95389	3.11155	2.73442	3.5004
ENSMUSG00000005899	Smpd4	-0.342968	0.131371	9.38852	7.88373	8.18781	6.48655	7.06902	6.47727
ENSMUSG00000043140	Tmem186	-0.319451	0.131371	29.9022	32.5578	31.8532	25.5166	26.7126	23.4142
ENSMUSG00000021890	Eaf1	-0.349496	0.131385	14.294	13.8636	12.0346	11.0274	9.78222	10.6887
ENSMUSG00000024696	Lpxn	-0.559705	0.131481	3.20864	2.39597	2.13044	1.85926	1.90481	1.44417
ENSMUSG00000023495	Pcbp4	-0.485236	0.131481	3.96155	4.14511	3.85791	2.28677	2.90761	3.47362
ENSMUSG00000026317	Cln8	0.296368	0.131481	5.6055	5.99277	5.74156	7.36901	7.03795	6.88752
ENSMUSG00000037938	Chchd5	0.373983	0.131481	12.3355	12.7592	14.4118	15.4089	18.9594	16.8983
ENSMUSG00000024413	Npc1	-0.349365	0.131486	4.85183	5.67934	5.16327	4.1713	3.76376	4.38255
ENSMUSG00000085887	Arhgap27os3	-0.505985	0.131668	2.59567	3.25311	2.64585	2.40177	1.64576	1.97364
ENSMUSG00000007891	Ctsd	0.3347	0.131671	72.0896	74.9672	76.4263	86.7071	103.933	91.9274
ENSMUSG00000061118	Dnajc30	0.345414	0.131671	5.94173	6.26599	7.0975	7.63561	8.38433	8.46518
ENSMUSG00000029247	Paics ENSMUSG00000029247	-0.377458	0.132085	164.954	170.962	183.97	151.102	132.74	117.994
ENSMUSG00000061615	Hist1h2an	-0.675735	0.132111	3.19974	2.55627	4.35147	1.6406	2.34126	2.2733
ENSMUSG00000030055	Rab43	-0.329626	0.132111	2.23433	2.57501	2.55388	2.03496	1.85466	1.96166
ENSMUSG00000083337	Gm11539	0.589171	0.132137	13.3842	9.86233	16.2579	16.9118	21.3119	20.2721
ENSMUSG00000033075	Senp1	-0.401695	0.132175	13.4505	12.437	11.507	10.8668	8.3382	9.21462
ENSMUSG00000066406	Akap13	-0.414055	0.13226	24.7162	22.9776	22.3351	19.7838	14.691	18.4495
GM26269	NA	-0.687506	0.132563	2.22337	3.40561	2.39792	1.6012	2.1189	1.28117
ENSMUSG00000067071	Hes6	-0.343356	0.13263	35.2734	34.8409	37.4357	27.2279	31.6057	26.1795
ENSMUSG00000085287	4833418N02Rik	0.335087	0.13263	3.76255	4.10413	4.55529	5.34704	5.12174	5.15588
ENSMUSG00000006301	Tmbim1	0.291886	0.132812	10.3	10.67	9.89457	12.4623	12.8663	12.4435
ENSMUSG00000031990	Jam3	0.415405	0.133098	6.10605	6.33144	7.55014	7.97145	8.59977	10.1005
ENSMUSG00000020484	Xbp1	0.480065	0.133098	62.0078	88.9752	69.4651	90.8259	111.207	102.963
ENSMUSG00000020290	Xpo1	-0.715516	0.133259	31.3149	24.6796	23.7501	22.3666	11.7046	15.8351
ENSMUSG00000047342	Zfp286	-0.356631	0.133333	3.66682	3.83941	3.20972	2.91486	2.55254	2.89308
ENSMUSG00000042826	Fgf11	-0.510435	0.133479	5.72208	4.24331	5.26748	3.01571	3.45467	4.24714
ENSMUSG00000021326	Trim27	-0.355516	0.133479	37.0209	33.2002	35.7153	24.8064	30.574	27.6351
ENSMUSG00000081999	Gm13461	-0.393244	0.133652	6.23906	6.75603	8.18389	5.1766	5.68518	5.17425
ENSMUSG00000105096	Gbp10	1.37247	0.133652	1.12935	1.98386	1.17054	7.3957	2.05563	2.99412
ENSMUSG00000064307	Lrrc51	0.535428	0.133887	2.91089	2.82508	2.67404	4.22411	3.12637	5.06978
ENSMUSG00000002768	Mea1	0.388702	0.134218	49.7208	49.6621	58.2974	65.253	78.1621	63.3357
ENSMUSG00000030243	Recql	-0.564453	0.1343	5.59648	4.43569	4.74019	4.35992	2.84295	2.93543
ENSMUSG00000075232	Amd1	-0.420511	0.1343	27.2529	25.9513	23.6886	22.8677	17.4684	17.4935
ENSMUSG00000060470	Adgrg3	-0.541185	0.134792	8.41704	7.55943	6.43975	6.01898	5.50711	4.01173
ENSMUSG00000020362	Cnot6	-0.484163	0.13503	29.8468	27.9436	26.7612	23.4789	15.882	21.8707
ENSMUSG00000040990	Sh3kbp1	-0.360386	0.13503	11.0347	10.7191	10.6135	9.08134	7.29879	8.95192
ENSMUSG00000055629	B4galnt4 ENSMUSG00000055629	0.470896	0.13503	4.67155	5.50771	4.52094	5.51319	7.50556	7.48403
ENSMUSG00000079445	B3gnt7	-0.412769	0.135173	3.13314	3.98303	3.81004	2.40991	2.90838	2.87543
ENSMUSG00000086074	Gm13274	0.736504	0.135197	2.16137	3.60992	2.08578	4.83943	3.3175	4.68835
ENSMUSG00000033031	Cip2a	-0.772768	0.13539	4.97693	4.55513	3.67087	3.62358	1.76216	2.61318
GM22478	NA	-0.651331	0.13539	2.25118	2.96823	3.00157	1.49189	1.45773	2.3803
ENSMUSG00000020419	Hormad2	-0.610853	0.13539	2.50818	3.21732	2.12744	1.37404	2.09578	1.67382
ENSMUSG00000022983	Scaf4	-0.474798	0.13539	22.4934	20.4081	17.0034	12.8209	13.3165	17.0334
ENSMUSG00000032187	Smarca4	-0.322926	0.13539	38.9351	38.4963	40.6277	28.7851	33.9918	31.7988
ENSMUSG00000102353	Gm38345	0.289801	0.13539	5.47532	5.33506	5.50926	6.67698	6.38358	6.89785
ENSMUSG00000056888	Glipr1	0.301502	0.13539	34.1666	34.5351	38.1283	44.5457	43.669	43.2927
ENSMUSG00000070526	Peg12	0.303742	0.13539	3.75884	4.14916	3.93564	4.97405	5.00515	4.6367
ENSMUSG00000112825	Gm9118	-0.354664	0.135641	3.04436	2.78028	3.51126	2.45675	2.44908	2.3626
ENSMUSG00000028057	Rit1	0.360946	0.135641	17.2189	16.7032	15.3736	18.5595	22.6558	22.2741
GM25328	NA	-0.551363	0.13577	9.28349	9.90301	7.58461	4.89374	7.58791	5.96649
ENSMUSG00000024777	Ppp2r5b	0.508879	0.135776	4.51418	5.48715	3.81395	5.65757	7.54991	6.37227
ENSMUSG00000087165	2010001A14Rik	0.393708	0.135843	14.8169	11.7949	14.9998	19.6194	17.3392	17.4733
ENSMUSG00000073725	Lmbrd1	0.305432	0.135867	12.2828	12.8642	11.3068	15.0825	14.6664	15.2424
ENSMUSG00000022360	Atad2	-0.85529	0.135997	24.6384	19.1646	17.2485	17.4551	8.03914	9.80236
ENSMUSG00000090919	Pabpc4l	0.439595	0.135997	2.37179	2.10101	2.49554	3.57272	2.61312	3.32281
ENSMUSG00000032698	Lmo2	0.321978	0.136191	672.395	700.413	728.892	813.573	951.436	866.245
ENSMUSG00000089265	Gm22888	-1.34569	0.13631	4.50329	3.2494	7.86253	2.47567	2.83093	1
ENSMUSG00000042082	Arsb	-0.445383	0.13631	3.85335	3.00833	2.90376	2.11048	2.39533	2.63729
ENSMUSG00000046733	Gprc5a	0.606614	0.13631	2.29502	2.5383	1.86674	2.92741	2.91201	4.50364
ENSMUSG00000036504	Phpt1	0.570857	0.136334	3.94224	5.43493	6.45307	6.92465	8.61351	7.59732
ENSMUSG00000085208	Brip1os	-0.301337	0.136474	15.8796	14.614	14.865	12.8965	12.1301	11.7842
ENSMUSG00000028958	Tmub1	0.426698	0.136474	15.4998	19.6432	19.0216	21.4596	27.3918	23.9271
ENSMUSG00000021948	Prkcd	-0.293647	0.136504	29.1779	29.7119	29.1766	22.845	23.7946	25.2673
ENSMUSG00000072966	Gprasp2	0.321886	0.136541	6.42393	6.31248	6.1309	7.84928	7.21839	8.56934
ENSMUSG00000086968	4933431E20Rik	0.401154	0.136735	1.84745	1.95223	1.64557	2.73802	2.10061	2.37638
ENSMUSG00000054404	Slfn5	0.470928	0.136752	3.07728	2.08834	2.65669	3.32306	3.56289	3.83936
ENSMUSG00000041360	Pum3	-0.471165	0.136961	41.1057	41.7495	40.0231	36.4139	24.0286	29.469
ENSMUSG00000004267	Eno2	0.385033	0.136961	2.18762	2.4541	2.10437	2.55366	3.23233	3.0481
ENSMUSG00000023915	Tnfrsf21	-0.421591	0.137005	59.0275	50.045	47.9613	33.59	43.8368	40.0427
ENSMUSG00000043542	Zc2hc1a	0.355153	0.137092	7.98661	7.69018	7.62778	11.257	9.81133	8.87729
ENSMUSG00000048581	E130311K13Rik	0.396574	0.137092	7.09059	6.50743	8.54721	10.1609	8.92211	9.92339
ENSMUSG00000020893	Per1	0.521618	0.137092	4.81872	4.9756	6.59914	6.55587	9.21202	7.75081
ENSMUSG00000061689	Dlgap4	0.353735	0.137119	7.75786	7.73776	6.6639	8.56523	9.71645	10.0298
ENSMUSG00000015748	Prpf3	-0.313754	0.137125	14.2607	13.9421	12.5045	11.1563	10.4137	11.1445
ENSMUSG00000036968	Cnpy4	0.327353	0.137211	20.7902	24.3923	21.6498	28.6606	26.4019	28.6598
ENSMUSG00000052337	Immt	-0.295673	0.137415	19.9236	21.1573	19.0824	15.9327	16.6746	16.3718
ENSMUSG00000024665	Fads2 ENSMUSG00000024665	0.537163	0.137415	78.4047	100.581	62.9346	103.023	122.606	120.063
ENSMUSG00000022722	Arl6	0.344524	0.137618	14.023	13.2597	14.244	19.342	17.8835	15.6743
ENSMUSG00000025358	Cdk2	-0.349301	0.137803	38.0181	39.6778	37.607	30.8241	33.3776	26.6692
ENSMUSG00000031950	Gabarapl2	0.341658	0.137856	32.8732	36.0692	36.7011	40.6674	48.9791	44.4579
ENSMUSG00000050192	Eif5a2	-0.376995	0.137952	4.06634	4.01479	3.51401	3.35827	2.92107	2.67025
ENSMUSG00000079109	Pms2	-0.297245	0.13819	5.51022	5.26769	5.43221	4.68629	4.27399	4.24291
ENSMUSG00000083179	Gm12693	-0.408583	0.138367	4.43076	3.5102	3.82624	3.35251	2.67835	2.83373
ENSMUSG00000033721	Vav3	-0.425281	0.138396	11.7234	10.9293	10.1296	8.98506	6.73433	8.85838
ENSMUSG00000028614	Ndc1	-0.4283	0.138428	26.0439	20.8917	21.8726	18.7685	17.9498	14.4976
ENSMUSG00000027752	Exosc8	-0.354438	0.138428	24.7461	25.3237	28.2866	22.1361	20.9856	18.26
ENSMUSG00000020899	Pfas	-0.395999	0.138516	11.7161	10.2737	11.8241	7.39294	9.6636	8.74379
ENSMUSG00000036306	Lzts1	0.33754	0.138625	2.14442	1.95489	2.04228	2.38093	2.52339	2.87503
ENSMUSG00000020253	Ppm1m	-0.519256	0.138649	12.0489	11.5776	11.2368	6.18516	9.79182	8.79146
ENSMUSG00000031862	Atp13a1	-0.430905	0.138649	43.257	39.4013	36.4414	24.9249	34.3998	29.5683
ENSMUSG00000037070	Rbmxl1	-0.344928	0.138649	82.8297	88.5484	98.8748	76.4153	69.7003	66.4563
ENSMUSG00000025384	Faap100	-0.40061	0.138814	10.8411	10.3963	11.0455	6.79904	8.8105	9.03443
ENSMUSG00000024168	Tmem204	0.496721	0.139049	2.35315	1.81377	2.02355	2.61092	2.58621	3.59312
ENSMUSG00000088151	Gm26347	-0.964655	0.139071	2.17668	3.31379	4.02528	2.1565	1	1.81132
ENSMUSG00000021375	Kif13a	-0.37015	0.139071	9.56043	8.57527	7.69713	6.34861	6.30378	7.30291
ENSMUSG00000049233	Apoo-ps	-0.597403	0.139199	3.03861	2.47785	2.80346	1.51707	2.50364	1.60457
ENSMUSG00000028517	Plpp3	0.344733	0.139452	4.70846	4.4405	3.87152	5.25634	5.3959	5.8448
ENSMUSG00000026037	Orc2	-0.485189	0.139707	11.5807	12.0694	10.4531	10.3093	7.11333	7.26436
ENSMUSG00000050299	Gm9843	0.440832	0.139707	45.1179	42.0672	50.102	50.9745	68.6934	67.9188
ENSMUSG00000022948	Setd4	-0.331711	0.139842	4.19633	3.4404	3.80952	2.9413	3.03137	3.09461
ENSMUSG00000039814	Xkr5	-0.392877	0.139861	5.55995	4.49252	5.65761	3.61588	4.013	4.30236
ENSMUSG00000087380	2210408F21Rik	0.558995	0.139861	3.67479	4.47344	3.7453	4.41603	7.1086	6.27144
ENSMUSG00000067321	Gm7931	-0.500116	0.139925	9.81641	7.87064	6.19965	5.47238	5.42192	5.70625
ENSMUSG00000026873	Phf19	-0.464213	0.140226	4.99204	4.35134	6.04226	3.27749	4.21048	3.62245
ENSMUSG00000030726	Pold3	-0.416442	0.140226	28.0784	24.161	25.5966	23.1029	18.4886	17.1007
ENSMUSG00000023186	Vwa5a	0.323502	0.140226	19.7843	17.6522	20.0646	24.7659	24.9142	22.2537
ENSMUSG00000023048	Prr13	0.388559	0.140226	147.867	156.989	165.777	185.14	240.993	193.493
ENSMUSG00000060572	Mfap2	0.424039	0.140226	7.58712	9.15246	7.54519	9.72605	12.6999	10.2445
ENSMUSG00000001632	Brpf1	-0.306727	0.140474	12.0339	10.7729	10.7046	8.7103	9.3863	8.96978
ENSMUSG00000020949	Fkbp3	-0.354616	0.140496	21.3703	20.099	24.4395	18.5504	16.0115	16.9061
ENSMUSG00000052397	Ezr	-0.297345	0.140496	50.0429	52.6848	56.2105	42.6515	44.3121	42.2533
ENSMUSG00000094530	Gm21399	0.341507	0.140496	3.58199	3.03087	3.65535	4.1087	4.36513	4.50122
ENSMUSG00000036622	Atp13a2	-0.537922	0.140581	40.3005	37.9141	32.6242	19.3696	28.8497	29.1472
ENSMUSG00000059208	Hnrnpm	-0.431504	0.140581	84.3681	86.4322	94.4177	79.1518	55.9935	63.3318
ENSMUSG00000060657	Marf1	-0.370565	0.140581	3.78414	3.39787	3.95454	3.24375	2.58865	2.80218
ENSMUSG00000039048	Foxred1	-0.34165	0.140581	18.4436	15.9542	17.133	12.4799	13.3826	14.834
ENSMUSG00000074825	Itpripl1	-0.318928	0.140581	4.54641	5.36717	5.07597	4.14109	3.96068	3.8907
ENSMUSG00000037960	Card19	0.315126	0.140581	78.9074	84.7583	90.0232	100.369	111.747	103.373
ENSMUSG00000078349	AW011738	0.642973	0.140581	1.709	2.8745	1.97696	3.43895	3.91804	2.74454
ENSMUSG00000062203	Gspt1	-0.355169	0.141153	37.4556	35.2619	32.3479	28.9504	24.2946	29.0238
ENSMUSG00000068335	Dok1	0.426023	0.141153	33.5131	29.9111	32.4724	35.8868	50.5609	43.506
ENSMUSG00000058715	Fcer1g	-0.43045	0.141244	42.2699	38.6035	38.0314	29.1249	24.7523	35.171
ENSMUSG00000027333	Smox	0.543793	0.141341	8.85767	9.84035	7.63798	9.79286	14.1423	14.8926
ENSMUSG00000053740	Gm6457	-0.446744	0.141378	2.04024	2.48764	2.56687	1.74357	1.4757	1.9998
ENSMUSG00000076431	Sox4	-0.3237	0.141397	23.4627	20.9754	22.1954	19.0412	16.3036	17.9491
ENSMUSG00000024646	Cyb5a	0.318254	0.141397	75.0514	82.6516	87.0143	97.6416	107.493	99.6782
ENSMUSG00000022718	Dgcr8	-0.29867	0.141417	7.41036	7.57895	7.17669	5.95406	5.67777	6.40701
ENSMUSG00000027506	Tpd52	0.300035	0.141559	19.9722	21.4389	19.7325	25.677	23.6197	25.9985
ENSMUSG00000065100	Gm26132	-0.616037	0.141782	3.86418	5.09604	3.67778	2.27958	2.42886	3.63313
ENSMUSG00000038335	Tsr1	-0.380281	0.141782	20.1124	21.0649	18.6506	17.8599	14.062	14.268
ENSMUSG00000002980	Bcam	0.682886	0.142064	5.7583	7.60547	6.23074	7.89075	9.70391	14.7436
ENSMUSG00000079057	Cyp4v3	0.334867	0.142378	13.2753	15.862	13.2113	18.3364	17.5675	17.3276
ENSMUSG00000031453	Rasa3	-0.332885	0.142409	66.8935	74.293	62.3805	50.3756	56.7077	54.3118
ENSMUSG00000092593	Gm20492	0.354746	0.142463	18.5165	20.8337	23.6332	26.0296	26.3865	27.7565
ENSMUSG00000038074	Fkbp14	0.362067	0.142589	2.02169	1.78274	1.90213	2.35106	2.22326	2.78462
ENSMUSG00000020471	Pold2	-0.533003	0.14266	60.3694	50.3759	59.8057	31.8837	50.5777	37.2311
ENSMUSG00000043411	Usp48	-0.422535	0.142811	19.1661	20.6567	16.5935	16.4536	12.7096	13.0482
ENSMUSG00000029250	Polr2b ENSMUSG00000029250	-0.420313	0.142829	42.9712	43.5495	39.3356	37.1306	26.4201	31.3112
ENSMUSG00000105388	Rpl36a-ps2	0.527226	0.142888	32.5733	34.184	35.9807	37.6955	51.8367	61.3704
ENSMUSG00000028536	2610528J11Rik	0.463217	0.142997	1.83356	2.47699	2.02576	2.70156	3.40442	2.62106
ENSMUSG00000031328	Flna	-0.412891	0.143051	56.2585	54.1221	46.1167	33.3472	41.3296	43.1739
ENSMUSG00000024151	Msh2	-0.305746	0.143051	47.1625	49.8647	48.7853	42.3006	39.2601	36.5817
ENSMUSG00000031078	Cttn	0.302722	0.143051	24.1475	25.4808	23.7106	30.2288	32.0835	28.2299
ENSMUSG00000034709	Ppp1r21	0.330848	0.143051	8.41743	7.36031	7.74748	10.6135	9.04306	9.95057
ENSMUSG00000024750	Zfand5	0.366385	0.143051	53.6925	51.8383	45.3332	69.051	57.3367	68.2741
ENSMUSG00000046814	Gchfr	0.567493	0.143051	9.36445	14.2924	13.2887	14.917	20.2893	19.1258
ENSMUSG00000041571	Selenow	0.403301	0.143237	419.296	430.657	503.329	519.883	680.287	594.461
ENSMUSG00000024053	Emilin2	-0.601824	0.143466	5.55339	8.08763	5.85394	5.0394	4.53355	3.29238
ENSMUSG00000022488	Nckap1l	-0.394518	0.143466	63.0812	61.0266	54.1458	38.5864	47.2964	50.2847
ENSMUSG00000109378	Gm49396	-0.43158	0.143655	3.44277	3.15568	3.84577	2.62792	2.9835	2.17216
ENSMUSG00000038451	Spsb2	0.324665	0.143667	5.2534	5.28309	5.83371	7.41918	6.7821	6.32055
ENSMUSG00000058385	H2bc8	0.692893	0.143693	4.99081	7.23591	8.62411	14.1767	9.72578	9.54161
ENSMUSG00000015290	Ubl4a	-0.330487	0.143705	43.1789	43.7911	43.7452	38.2848	35.0114	31.0379
ENSMUSG00000032387	Rbpms2	0.4606	0.143705	15.5011	17.0349	13.0717	19.4843	24.9516	18.5018
ENSMUSG00000020917	Acly	-0.327314	0.143726	63.5091	61.354	56.6209	43.9695	48.9774	51.8697
ENSMUSG00000034744	Nagk	0.310402	0.143737	6.8101	7.16734	7.44133	8.14417	9.24602	9.19775
ENSMUSG00000054723	Vmac	0.366088	0.143737	18.8967	19.4162	15.9168	21.0693	24.8324	23.8972
ENSMUSG00000097915	A330009N23Rik	0.449792	0.143737	3.07631	4.5151	3.43582	4.99978	4.74735	5.12304
ENSMUSG00000112129	Pbld1	0.466014	0.143813	2.06936	1.88189	1.69505	2.33065	2.31901	3.21874
ENSMUSG00000002668	Dennd1c	-0.327153	0.143889	34.2299	36.8608	32.0688	25.9647	26.455	29.8341
ENSMUSG00000022090	Pdlim2	0.333879	0.143889	9.57315	9.43627	10.8749	11.4778	12.9737	13.2093
ENSMUSG00000098516	Mir7651	1.34817	0.143915	1	3.02974	2.37608	3.36721	4.30425	8.19623
ENSMUSG00000000751	Rpa1	-0.348479	0.143942	41.7401	33.8523	39.8717	30.1637	31.7717	28.4821
ENSMUSG00000051451	Crebzf	-0.433338	0.143953	33.2305	30.8771	26.2244	24.5655	18.7662	23.7046
ENSMUSG00000032782	Cntrob	-0.326661	0.144116	6.76308	5.88924	7.18203	5.31075	5.27072	5.1811
ENSMUSG00000029467	Atp2a2	-0.30815	0.144116	39.3208	36.9026	35.3601	27.9133	31.2144	31.027
ENSMUSG00000026426	Arl8a	0.297883	0.144116	36.3682	35.7312	35.3044	40.7536	45.1065	46.3671
ENSMUSG00000028088	Fmo5	0.337782	0.144116	7.91954	7.22619	6.45486	9.01558	8.66392	9.54633
ENSMUSG00000018845	Unc45b	0.503736	0.144116	3.67601	3.28407	3.65599	3.8493	5.55765	5.88086
ENSMUSG00000054191	Klf1	-0.844445	0.14413	11.2511	14.3016	8.42544	7.36208	7.84174	4.0565
ENSMUSG00000060063	Alox5ap	0.307189	0.144454	37.9622	36.0067	41.0653	44.8502	49.0528	48.3283
ENSMUSG00000036478	Btg1	0.31593	0.144454	17.2004	19.6959	16.7493	21.4812	22.4304	22.7159
ENSMUSG00000118662	Tctn2	0.347489	0.144454	2.39913	2.61377	2.297	2.85325	3.47878	2.98902
ENSMUSG00000046546	Fam43a	0.414894	0.144454	21.2268	21.8971	18.8573	22.9	30.48	29.7569
ENSMUSG00000083022	Rps15a-ps6	0.435384	0.144454	51.4991	45.7334	60.273	62.1982	81.0867	69.6016
ENSMUSG00000038005	Hpf1	-0.407564	0.144606	25.5656	25.9647	27.8198	23.8714	17.2318	19.2362
ENSMUSG00000037791	Phf12	-0.369145	0.144606	15.0203	14.09	15.6034	10.0889	11.5686	13.1316
ENSMUSG00000054932	Afp	-0.455951	0.144765	4.97033	4.81841	6.3605	4.57612	3.5534	3.62972
ENSMUSG00000028438	Kif24	-0.372091	0.144954	2.75034	2.1887	2.80226	1.97359	2.0731	1.90183
ENSMUSG00000068394	Cep152	-0.493832	0.145099	5.28255	3.90525	4.28274	3.67912	2.61317	3.291
ENSMUSG00000028015	Ctso	0.417518	0.145099	18.0904	18.716	16.893	25.2793	19.6925	27.3754
ENSMUSG00000078762	Haus5	-0.383706	0.1452	4.1119	3.15565	3.60002	2.53475	2.95864	2.80471
ENSMUSG00000018425	Dhx40	0.476336	0.1452	3.63099	4.51891	3.47584	5.60804	4.43044	6.18065
ENSMUSG00000086604	Gm15510	0.528979	0.1452	1.92066	3.03204	2.16474	3.16523	3.7667	3.17644
ENSMUSG00000061724	Gm2423	-0.451457	0.145744	6.78306	5.19423	7.18767	5.18542	4.17352	4.57659
ENSMUSG00000034663	Bmp2k	-0.358058	0.145744	3.69481	3.89014	3.63792	3.38061	2.67083	2.75049
ENSMUSG00000026399	Cd55	0.461151	0.145744	8.66278	8.88751	8.36783	15.1028	10.2453	10.8625
ENSMUSG00000006494	Pdk1	-0.456044	0.145863	23.3717	24.7574	18.5538	17.9098	13.7044	16.9445
ENSMUSG00000022142	Nup155	-0.413285	0.145977	16.5481	13.5128	12.583	11.9804	9.96273	9.98142
ENSMUSG00000051506	Wdfy4	-0.320323	0.145977	12.0931	11.6358	10.643	8.43313	9.44252	9.66143
ENSMUSG00000093930	Hmgcs1	-0.437876	0.146177	10.1685	11.8865	10.5852	9.02194	6.53154	8.73485
ENSMUSG00000025076	Casp7	-0.345652	0.146177	29.5004	25.4697	29.1634	23.7897	22.5521	19.9048
ENSMUSG00000027010	Slc25a12	-0.286196	0.146177	16.2581	16.2456	14.9265	12.5917	13.1693	13.1116
ENSMUSG00000023010	Tmbim6	0.296816	0.146177	84.9879	89.2062	89.0691	103.351	116.163	104.267
ENSMUSG00000057657	Rps18-ps3	0.454686	0.146177	39.7898	47.2447	51.3114	52.3312	71.1042	66.7275
ENSMUSG00000017493	Igfbp4	-0.4115	0.146432	61.1169	65.4416	64.0105	39.2614	54.5224	50.8281
ENSMUSG00000034254	Agpat1	0.31522	0.146432	12.6341	10.8405	10.7284	14.4161	13.9777	14.0448
ENSMUSG00000058809	Hspd1-ps3 ENSMUSG00000058809	-0.35719	0.146621	2.65603	2.73506	2.79002	2.47367	2.00292	1.94638
ENSMUSG00000048480	Cxcr1	0.533116	0.147028	2.36983	1.46467	2.18134	2.8798	2.70199	2.9484
ENSMUSG00000028973	Abcb8	-0.341733	0.147268	16.5966	16.8438	17.391	11.6857	14.0748	14.5236
ENSMUSG00000025893	Kbtbd3	0.330791	0.14755	7.35122	7.39506	8.46477	10.2905	9.9773	8.91662
ENSMUSG00000062075	Lmnb2	-0.606171	0.147714	21.3201	17.1343	18.9282	9.02401	15.5882	13.9361
ENSMUSG00000023904	Hcfc1r1	0.416171	0.147741	25.4572	25.4981	31.5668	31.6799	41.1017	37.3891
ENSMUSG00000096145	Vkorc1	0.474266	0.147793	6.87219	7.23741	9.80691	9.65724	11.9932	11.2909
ENSMUSG00000041238	Rbbp8	-0.740264	0.148127	7.55724	6.9795	7.42242	6.15192	2.85933	4.77455
ENSMUSG00000020869	Lrrc59	-0.326209	0.148127	91.0015	89.1661	91.9924	65.0912	80.2418	72.5239
ENSMUSG00000063455	Kiaa1549	-0.291207	0.148127	3.17465	2.99925	3.04622	2.34887	2.59587	2.59622
ENSMUSG00000108030	9530062K07Rik	0.717713	0.148127	2.42001	3.47592	2.23095	5.13887	3.10487	5.23151
GM23504	NA	-1.1809	0.1483	7.08467	11.9392	12.588	7.77771	2.48401	4.72922
ENSMUSG00000038582	Pptc7	-0.46552	0.148425	12.3102	10.4603	9.64082	6.62634	7.55762	9.41584
ENSMUSG00000038387	Rras	0.453829	0.149001	24.3761	28.5025	32.9359	32.8951	42.1877	42.3691
ENSMUSG00000074886	Grk6	-0.303149	0.149175	52.1646	57.9137	52.5588	43.5806	46.6042	41.6212
ENSMUSG00000026700	Tnfsf4	0.366721	0.149178	8.34322	10.121	9.74954	13.5635	11.409	11.4052
ENSMUSG00000097006	9530082P21Rik	0.403249	0.149178	12.0308	11.311	11.3584	12.5848	16.8174	16.8919
ENSMUSG00000069273	Hist2h3b	0.59798	0.149473	2.98213	3.279	3.15959	4.21669	6.69153	3.79692
ENSMUSG00000082474	Gm8213	0.794222	0.149597	1.69907	1.68732	2.19822	5.03661	2.75827	2.36569
ENSMUSG00000022533	Atp13a3	-0.6735	0.149692	6.47062	5.43474	5.81851	4.83945	2.51541	4.14286
ENSMUSG00000086043	Gm12473	0.656623	0.149849	2.66391	1.59829	1.76053	2.56997	2.94793	3.87582
ENSMUSG00000024095	Hnrnpll	-0.365916	0.149887	12.6265	10.4115	10.1222	7.87317	8.5972	9.18564
ENSMUSG00000073448	Gm10509	0.702017	0.149887	5.91002	5.01245	4.57037	12.4065	7.25979	6.47145
ENSMUSG00000027698	Nceh1	0.330523	0.149904	26.2286	28.837	24.2621	33.6552	30.7234	35.2878
ENSMUSG00000027239	Mdk	0.544606	0.149904	2.4844	2.27548	2.49664	2.6592	4.51388	3.64904
ENSMUSG00000087006	Gm13889	0.636543	0.149942	2.05199	2.52425	2.23373	2.55093	4.77267	3.57054
ENSMUSG00000027379	Bub1	-0.892936	0.149957	5.39883	5.01782	5.05555	4.78406	1.88235	2.37512
ENSMUSG00000020328	Nudcd2	-0.443244	0.149957	50.0239	57.1606	54.982	49.4415	35.9365	35.203
ENSMUSG00000046985	Tapt1	-0.390264	0.150262	35.1214	35.5784	27.9976	27.2562	22.6882	25.1287
ENSMUSG00000103621	Gm38366	-0.335894	0.150262	2.65383	2.65681	2.66211	2.13587	2.34858	1.86096
ENSMUSG00000022019	Tdrd3	-0.437284	0.150269	12.705	10.8603	10.6762	9.21541	6.87734	9.3625
ENSMUSG00000029036	Atad3	-0.29754	0.150292	52.31	54.3298	52.4848	40.2939	46.5896	42.798
ENSMUSG00000019433	Gipc1	0.366718	0.150545	28.8825	30.051	34.5926	35.5457	43.9712	41.1813
ENSMUSG00000010914	Pdhx	-0.396632	0.151066	15.63	12.7012	13.7062	11.7747	9.14319	11.0784
ENSMUSG00000026960	Arl6ip6	-0.344849	0.151066	24.0676	22.0978	20.5981	18.9358	15.6562	18.0388
[truncated: 10,718 more rows]

## Sheet: AgedPBS vs AgedNTN HSC
Row-names	Symbol	logFC	adj-P-Val	Aged_PBS_HSC_1	Aged_PBS_HSC_2	Aged_PBS_HSC_3	Aged_NTN1_HSC_1	Aged_NTN1_HSC_2	Aged_NTN1_HSC_3
ENSMUSG00000041801	Phlda3	2.07518	0.0839949	2.79781	5.11459	4.36324	14.7209	23.1807	13.6914
ENSMUSG00000009876	Cox4i2	1.45278	0.0839949	5.99879	7.75386	6.17027	17.4877	23.1898	14.516
ENSMUSG00000042745	Id1	1.42481	0.0839949	3.48149	4.61568	2.98517	8.44019	11.6116	9.47239
ENSMUSG00000021185	Dglucy	1.40593	0.0839949	3.27302	3.83557	3.74239	9.18251	11.309	8.41824
ENSMUSG00000023067	Cdkn1a	1.34093	0.0839949	5.07208	5.4235	5.03202	11.3323	17.4164	11.4002
ENSMUSG00000090958	Lrrc32	1.03529	0.0839949	1.08887	1.26314	1.40053	2.77172	2.56803	2.32988
ENSMUSG00000054435	Gimap4	0.98825	0.0839949	13.1441	10.785	12.2628	21.6115	25.9329	24.2148
ENSMUSG00000068744	Psrc1	0.97569	0.0839949	5.74006	6.80437	5.65488	12.6003	10.9302	12.197
ENSMUSG00000044026	Slc35g1	0.780859	0.0839949	7.03432	7.70179	7.21591	12.2427	12.6166	12.8372
ENSMUSG00000105082	Aqp10-ps	-1.0408	0.0839949	3.66554	3.82655	3.55125	2.0632	1.49832	1.85031
ENSMUSG00000107061	Gm19590	-1.04469	0.0839949	240.075	210.407	252.432	127.778	114.273	99.4736
ENSMUSG00000029372	Ppbp	-1.059	0.0839949	14.0448	12.2277	12.7111	6.05572	5.53842	7.19643
ENSMUSG00000085663	Gm15718	-1.12292	0.0839949	2.46143	2.58661	3.05047	1.1492	1.27972	1.27842
GM23876	NA	-1.45492	0.0839949	2.13061	3.1042	3.11508	1	1	1
ENSMUSG00000057143	Trim12c	-1.60047	0.0839949	8.81814	6.64491	10.6621	2.68732	3.52373	2.36599
ENSMUSG00000106543	Gm43378	-1.73719	0.0839949	3.60312	3.18012	4.53059	1.07973	1	1.29756
ENSMUSG00000041777	Cir1	-0.940339	0.0847311	8.87723	6.69013	7.90833	4.04053	3.98789	4.12481
ENSMUSG00000022102	Dok2	1.01928	0.0900805	30.9662	24.7681	27.8454	57.7303	47.809	64.4357
ENSMUSG00000034845	Plvap	1.01389	0.0900805	1.8959	2.22392	2.19459	3.68552	5.04975	4.09406
ENSMUSG00000076431	Sox4	-0.723081	0.0900805	19.0412	16.3036	17.9491	10.706	10.5066	11.0134
ENSMUSG00000090214	Gm15657	-0.731049	0.0900805	12.4114	10.9204	12.1304	7.57619	6.69033	7.09306
ENSMUSG00000065968	Ifitm7	-0.76701	0.0900805	3.28224	2.95807	2.7411	1.67421	1.87365	1.72158
ENSMUSG00000019856	Fam184a	-0.850747	0.0900805	3.55419	2.91065	3.30992	1.96813	1.79409	1.6533
ENSMUSG00000033187	BC016579	-0.939705	0.0900805	4.02381	3.92639	3.48898	1.99492	1.71436	2.28384
ENSMUSG00000092134	Gm17089	-1.18136	0.0900805	5.75481	3.73063	3.97348	1.86545	1.93608	2.02492
ENSMUSG00000099105	Mir7007	-1.38434	0.0900805	3.16431	3.01402	3.02444	1	1.62138	1
ENSMUSG00000022636	Alcam	-1.4531	0.0900805	12.611	8.09757	11.2288	3.66509	4.85428	3.14013
ENSMUSG00000091549	Gm6548	-1.50389	0.0900805	8.18495	4.53966	7.59896	2.23471	2.19475	2.52369
ENSMUSG00000108633	Gm44694	-1.61526	0.0900805	5.37698	3.00936	5.17598	1.35748	1.56968	1.36691
ENSMUSG00000068417	Pnp2	0.92966	0.0910857	3.98145	3.95424	2.98828	7.69638	6.73824	6.26988
ENSMUSG00000040918	Slc19a2	0.809269	0.0910857	4.79939	5.26103	5.5323	8.95518	10.2818	8.1632
ENSMUSG00000030091	Nup210	0.79514	0.0910857	20.8201	27.1025	22.4886	38.0713	39.9284	43.6171
ENSMUSG00000028337	Coro2a	0.788018	0.0910857	26.2327	27.9456	25.2931	40.1095	52.1197	45.6625
ENSMUSG00000026278	Bok	0.744199	0.0910857	2.60559	2.62818	3.15646	4.83314	4.64047	4.52949
ENSMUSG00000028028	Alpk1	-0.618627	0.0910857	2.52208	2.62679	2.75384	1.60805	1.73465	1.8069
ENSMUSG00000022911	Arl13b	-0.694354	0.0910857	5.09504	4.19404	4.80253	2.81518	2.80416	3.06815
ENSMUSG00000096988	A930029G22Rik	-0.697361	0.0910857	6.69239	6.99789	7.31896	4.47331	4.53568	3.96229
ENSMUSG00000028496	Mllt3	-0.70453	0.0910857	19.1647	16.3178	18.7669	10.281	11.6241	11.3477
ENSMUSG00000069769	Msi2	-0.744721	0.0910857	13.2599	13.8753	16.3696	8.599	9.23946	8.05703
ENSMUSG00000107552	Gm44096	-0.752658	0.0910857	3.78054	2.95807	3.10879	1.92066	2.03563	1.85903
ENSMUSG00000110424	1700012D14Rik	-0.754209	0.0910857	2.84224	2.60399	3.06441	1.71507	1.77504	1.55253
ENSMUSG00000087507	Gm16141	-0.768455	0.0910857	20.7048	16.8827	21.3148	11.7486	11.296	11.3579
ENSMUSG00000000673	Haao	-0.79099	0.0910857	3.9135	4.14381	3.89915	2.36697	1.96105	2.62976
ENSMUSG00000022961	Son	-0.794637	0.0910857	20.695	16.9063	21.2264	10.3488	11.1029	12.3833
ENSMUSG00000002028	Kmt2a	-0.863792	0.0910857	11.1198	8.67067	11.5752	5.25599	5.92891	5.94244
ENSMUSG00000069208	Zfp825	-0.873628	0.0910857	13.3242	10.4018	9.99387	5.81353	5.98865	6.46767
ENSMUSG00000037355	Uvssa	-0.881619	0.0910857	3.41693	2.54549	3.48966	1.57827	1.73782	1.76938
ENSMUSG00000020594	Pum2	-0.900348	0.0910857	15.8059	11.1609	14.5806	7.67896	7.5065	6.86213
ENSMUSG00000109587	Gm31105	-0.926049	0.0910857	3.59119	4.1295	4.40353	1.8105	2.3929	2.19739
ENSMUSG00000026358	Rgs1	-1.00511	0.0910857	24.0295	16.677	20.7052	11.186	10.4294	8.79647
ENSMUSG00000025860	Xiap	-1.01855	0.0910857	6.08392	4.19363	5.36999	2.35739	2.92471	2.38998
ENSMUSG00000106990	Gm42547	-1.02043	0.0910857	3.80226	2.80959	2.54844	1.34208	1.61843	1.50158
ENSMUSG00000087968	Gm25395	-1.05273	0.0910857	4.06345	3.33241	3.73522	1.68237	2.27931	1.47752
ENSMUSG00000024924	Vldlr	-1.10164	0.0910857	7.26743	6.60816	5.18037	2.46559	3.45824	2.95232
GM25945	NA	-1.22783	0.0910857	2.68335	3.08861	2.04971	1	1.3222	1
ENSMUSG00000049421	Zfp260	-1.2596	0.0910857	13.0299	7.59861	10.6248	4.06937	4.59842	4.09571
ENSMUSG00000018930	Ccl4	-1.3667	0.0910857	45.8767	72.8791	39.702	21.8102	20.2439	17.5308
ENSMUSG00000000982	Ccl3	-1.64665	0.0910857	6.29069	6.6595	3.40501	1.36346	1.73819	1.96086
ENSMUSG00000088705	Gm25549	-1.66757	0.0910857	4.62637	2.12485	3.26134	1	1	1
ENSMUSG00000064363	Mtnd4	-1.73845	0.0910857	222.92	99.779	208.45	49.2869	52.5771	48.1596
ENSMUSG00000015755	Tab2	-0.632563	0.0918418	9.7666	8.73271	10.0662	6.05989	5.94875	6.39159
ENSMUSG00000002068	Ccne1	0.806011	0.0922434	5.52456	5.68702	4.58003	10.099	8.10781	9.39228
ENSMUSG00000031309	Rps6ka3	-0.938624	0.0922434	5.47387	4.14252	6.03615	2.48314	2.72481	2.87289
ENSMUSG00000037466	Tedc1	0.73576	0.09334	6.29498	7.77196	7.47734	12.2036	10.9155	12.6823
ENSMUSG00000013089	Etv5	0.698924	0.09334	18.613	18.3693	20.1083	27.1805	33.1003	32.6878
ENSMUSG00000027560	Dok5	0.780016	0.0963171	1.68553	1.85721	2.00191	3.6245	3.14038	2.78763
ENSMUSG00000111817	Gm47154	0.732362	0.0963171	1.70928	2.05604	1.66344	3.25923	2.79199	2.94584
ENSMUSG00000081968	Rpl23a-ps2	-0.868757	0.0963171	2.83784	2.041	2.71906	1.39157	1.45882	1.27402
ENSMUSG00000105870	7330423F06Rik	-1.43723	0.0963171	4.39746	2.28804	3.23629	1	1.43352	1.14384
ENSMUSG00000002980	Bcam	1.31784	0.0964531	7.89075	9.70391	14.7436	29.6907	29.0776	20.2588
ENSMUSG00000021872	Rnase10	1.31066	0.0964531	1.59145	2.24893	2.46817	3.9262	8.07961	4.25038
ENSMUSG00000001435	Col18a1	1.21754	0.0964531	5.0891	9.08218	5.38998	15.4273	13.5019	15.0411
ENSMUSG00000021118	Plek2	1.09722	0.0964531	3.20123	3.64952	2.49946	8.76773	5.50627	5.923
ENSMUSG00000038644	Pold1	1.03487	0.0964531	12.8716	21.9412	17.2738	32.8286	28.3834	45.0346
ENSMUSG00000004837	Grap	0.999178	0.0964531	1.65485	2.06149	1.86939	4.4678	2.72239	4.18737
ENSMUSG00000020471	Pold2	0.950426	0.0964531	31.8837	50.5777	37.2311	70.0634	64.9142	95.2626
ENSMUSG00000002835	Chaf1a	0.934465	0.0964531	9.79333	14.8509	9.58916	21.0726	17.9884	25.6839
ENSMUSG00000074364	Ehd2	0.901001	0.0964531	1.59932	2.23934	2.34264	3.90064	3.75305	3.73184
ENSMUSG00000058290	Espl1	0.887515	0.0964531	4.4105	4.92855	3.43665	7.97768	6.82578	8.68601
ENSMUSG00000035049	Rrp12	0.878291	0.0964531	7.03341	10.2704	7.85749	13.3335	14.2131	18.6027
ENSMUSG00000019214	Chtf18	0.87128	0.0964531	4.0654	5.28264	3.83637	8.0857	6.71224	9.29255
ENSMUSG00000030761	Myo7a	0.869736	0.0964531	2.03465	2.31666	2.67915	3.86554	3.96036	5.03332
ENSMUSG00000037185	Krt80	0.864288	0.0964531	2.34507	3.10598	3.91569	6.46666	5.11917	5.19772
ENSMUSG00000028108	Ecm1	0.856974	0.0964531	10.0144	12.5481	10.008	22.6821	17.2012	19.1527
ENSMUSG00000005410	Mcm5	0.821508	0.0964531	44.9651	51.3568	34.9637	81.438	64.6598	84.63
ENSMUSG00000068101	Cenpm	0.815091	0.0964531	17.0206	20.6623	14.5103	33.2606	25.0118	33.4082
ENSMUSG00000004099	Dnmt1	0.798283	0.0964531	24.9462	34.5397	28.1482	46.9923	44.7618	60.64
ENSMUSG00000005057	Sh2b2	0.782992	0.0964531	2.14901	2.75379	2.89393	4.45906	3.9931	4.90024
ENSMUSG00000020027	Socs2	0.774963	0.0964531	4.95405	5.5448	5.23005	8.90149	10.6841	7.56853
ENSMUSG00000013629	Cad	0.768679	0.0964531	10.6135	14.7139	13.1137	18.533	24.4572	22.3433
ENSMUSG00000046057	Gm15428	0.763607	0.0964531	1.68244	1.95258	1.42556	2.67212	2.56744	3.34027
ENSMUSG00000048578	Mlec	0.757473	0.0964531	42.9801	57.2681	47.0435	78.4615	72.3525	98.5454
ENSMUSG00000039994	Timeless	0.752268	0.0964531	6.43821	7.70324	6.28952	12.238	9.18005	13.2699
ENSMUSG00000071547	Nt5dc2	0.751021	0.0964531	29.4268	38.5499	34.8413	65.0778	45.7949	63.2193
ENSMUSG00000050147	F2rl3	0.735015	0.0964531	25.0922	32.1113	31.4908	44.5171	49.2059	53.4098
ENSMUSG00000027663	Zmat3	0.732293	0.0964531	1.64589	1.77056	1.92016	2.91529	3.57518	2.46147
ENSMUSG00000035273	Hpse	0.731333	0.0964531	2.79898	3.38578	2.83385	5.619	4.16698	5.24823
ENSMUSG00000052533	Nup188	0.721306	0.0964531	8.30078	11.9164	10.2018	16.9107	15.5801	17.1637
ENSMUSG00000092627	D130058E05Rik	0.721075	0.0964531	7.34355	9.33574	10.2133	14.9188	13.2934	15.8141
ENSMUSG00000037020	Wdr62	0.70285	0.0964531	3.19616	2.85954	2.30162	4.54695	3.94622	5.05585
ENSMUSG00000022037	Clu	0.697676	0.0964531	64.5298	79.2842	55.7958	108.194	93.6373	120.216
ENSMUSG00000033703	Fcsk	0.690807	0.0964531	2.26554	3.00597	2.47261	4.16018	3.81632	4.46084
ENSMUSG00000031749	St3gal2	0.680571	0.0964531	15.1178	16.4937	14.6201	24.3893	22.2435	27.6676
ENSMUSG00000042594	Sh2b3	0.649724	0.0964531	9.60411	9.89382	13.1679	17.6222	17.4051	15.7529
ENSMUSG00000027134	Lpcat4	0.648464	0.0964531	13.4776	18.529	16.9631	27.1674	26.0841	23.0233
ENSMUSG00000025507	Pidd1	0.647931	0.0964531	4.51318	6.114	4.97465	8.75744	7.67625	7.85569
ENSMUSG00000036678	Aaas	0.647058	0.0964531	36.9149	42.7859	30.9457	60.4068	51.1312	60.7691
ENSMUSG00000025007	Aldh18a1	0.645468	0.0964531	30.7739	37.9158	30.9899	48.3014	51.9952	55.1082
ENSMUSG00000024451	Arap3	0.637443	0.0964531	3.01558	4.19124	3.06164	5.42339	5.15482	5.21016
ENSMUSG00000019823	Mical1	0.632787	0.0964531	3.66825	4.1416	4.79644	5.78822	6.36603	7.37218
ENSMUSG00000087187	Gm13431	0.623941	0.0964531	3.85331	4.81146	5.17555	7.59653	6.70793	6.89191
ENSMUSG00000070699	Sars2	0.619204	0.0964531	8.08807	7.1916	6.81727	11.8685	9.91462	12.2125
ENSMUSG00000097039	Pvt1	0.611753	0.0964531	1.82291	1.6902	1.92671	2.59181	3.20094	2.55332
ENSMUSG00000025158	Rfng	0.610909	0.0964531	14.7867	18.5448	17.81	27.1182	24.3997	26.2917
ENSMUSG00000060279	Ap2a1	0.610237	0.0964531	10.5217	12.8687	12.2133	17.7368	18.085	18.3382
ENSMUSG00000036620	Mgat4b	0.605261	0.0964531	23.3436	29.7122	29.8086	42.674	41.2811	41.3174
ENSMUSG00000066357	Wdr6	0.595591	0.0964531	19.8422	24.8496	25.3645	32.1645	37.0468	36.2143
ENSMUSG00000006442	Srm	0.595374	0.0964531	92.6211	103.143	86.8549	141.161	135.271	149.866
ENSMUSG00000020534	Shmt1	0.590343	0.0964531	15.9824	19.5077	15.9082	25.3777	24.5013	27.2246
ENSMUSG00000046711	Hmga1	0.589844	0.0964531	53.3214	70.4811	56.3312	96.1574	88.6706	84.653
ENSMUSG00000052488	Cherp	0.588447	0.0964531	17.2288	23.4087	19.8906	28.2724	31.5445	30.5785
ENSMUSG00000096210	H1f0	0.583054	0.0964531	165.651	188.138	154.437	290.911	228.582	243.316
ENSMUSG00000040675	Mthfd1l	0.578443	0.0964531	9.82194	11.6729	12.7826	16.6833	16.7902	17.4199
ENSMUSG00000049916	2610318N02Rik	0.578259	0.0964531	6.24833	6.34513	7.10915	10.0731	8.46707	10.9989
ENSMUSG00000025403	Shmt2	0.574441	0.0964531	42.1525	52.876	44.8373	70.1615	63.0479	74.5974
ENSMUSG00000031995	St14	0.568843	0.0964531	5.27506	5.37509	5.59255	7.42824	8.81992	7.89932
ENSMUSG00000022962	Gart	0.565553	0.0964531	36.9399	43.2379	38.6818	57.2115	56.6128	61.8321
ENSMUSG00000004931	Apba3	0.562567	0.0964531	7.36936	9.63449	8.91911	12.5923	12.3482	13.1196
ENSMUSG00000053716	Dusp7	0.559155	0.0964531	9.03555	11.2081	10.8281	15.2826	15.4902	14.8167
ENSMUSG00000025027	Xpnpep1	0.557748	0.0964531	13.6181	14.5883	12.0463	20.147	17.4884	21.6624
ENSMUSG00000031960	Aars	0.556074	0.0964531	10.373	12.3649	10.0916	15.6022	15.5363	16.9709
ENSMUSG00000022043	Trim35	0.555692	0.0964531	21.4222	26.3998	23.708	33.3743	33.0808	38.5668
ENSMUSG00000031065	Cdk16	0.554545	0.0964531	20.0675	25.7796	23.0431	32.5206	32.912	35.286
ENSMUSG00000018217	Pmp22	0.553744	0.0964531	2.30328	2.1978	2.1438	3.56251	2.81081	3.42776
ENSMUSG00000024640	Psat1	0.549793	0.0964531	29.2597	30.8682	26.2674	44.9143	37.4516	44.2442
ENSMUSG00000024740	Ddb1	0.548076	0.0964531	107.452	124.346	113.141	164.772	169.877	168.814
ENSMUSG00000019864	Rtn4ip1	0.545118	0.0964531	7.19614	6.37116	6.48451	9.25318	9.12813	10.9349
ENSMUSG00000109715	Gm45606	0.538044	0.0964531	2.30091	2.32406	2.40696	3.1748	3.50552	3.54039
ENSMUSG00000052949	Rnf157	0.537379	0.0964531	2.45354	2.9476	2.87224	4.08466	4.1196	3.77375
ENSMUSG00000111547	Gm48069	0.532472	0.0964531	1.84224	1.61751	1.59683	2.56338	2.52414	2.22533
ENSMUSG00000053137	Mapk11	0.532131	0.0964531	3.74752	4.04785	4.42661	5.90636	6.36576	5.40048
ENSMUSG00000009079	Ewsr1	0.531395	0.0964531	104.931	112.679	110.659	145.812	151.467	178.864
ENSMUSG00000026926	Pmpca	0.53062	0.0964531	29.6056	31.1174	28.0713	41.2245	40.4028	46.8026
ENSMUSG00000020929	Eftud2	0.529671	0.0964531	22.453	24.4269	21.9316	32.7595	31.8076	34.7284
ENSMUSG00000032815	Fanca	0.521971	0.0964531	2.37477	2.5408	2.12822	3.34098	3.17458	3.58456
ENSMUSG00000039176	Polg	0.521304	0.0964531	4.32847	5.0751	5.28416	6.74939	6.86729	7.40438
ENSMUSG00000007659	Bcl2l1	0.520219	0.0964531	19.7891	19.1376	19.9035	26.892	26.8172	30.8326
ENSMUSG00000038195	Rilp	0.510741	0.0964531	3.82331	4.18388	3.75275	5.74857	5.47879	5.51275
ENSMUSG00000033323	Ctdp1	0.509565	0.0964531	11.2874	12.1595	11.9454	15.5019	17.2528	17.6869
ENSMUSG00000021266	Wars	0.509496	0.0964531	31.6454	35.4171	33.8171	46.8762	45.9603	50.751
ENSMUSG00000020869	Lrrc59	0.50468	0.0964531	65.0912	80.2418	72.5239	101.549	100.973	105.511
ENSMUSG00000003873	Bax	0.503586	0.0964531	36.352	41.2772	38.3608	54.8796	58.3238	51.2453
ENSMUSG00000028988	Ctnnbip1	0.502645	0.0964531	5.11041	5.11532	4.70518	7.14916	6.60843	7.40432
ENSMUSG00000029304	Spp1	0.49477	0.0964531	3.82687	3.11729	3.68717	4.97001	4.95903	4.99323
ENSMUSG00000040010	Slc7a5	0.492529	0.0964531	26.7304	27.5671	25.7936	35.7759	37.294	39.6713
ENSMUSG00000069565	Dazap1	0.487858	0.0964531	43.8286	48.8637	43.8284	66.3935	58.4881	66.6632
ENSMUSG00000017774	Myo1c	0.487821	0.0964531	18.842	21.4086	19.502	28.3897	27.2564	28.0356
ENSMUSG00000038759	Nup205	0.487251	0.0964531	9.89295	10.351	11.176	13.7995	15.3539	14.878
ENSMUSG00000105987	AI506816	0.484054	0.0964531	40.8965	43.0127	37.6694	58.4032	58.5583	53.014
ENSMUSG00000038295	Atg9b	0.481549	0.0964531	1.55671	1.67883	1.48482	2.16415	2.16843	2.25079
ENSMUSG00000056076	Eif3b	0.481039	0.0964531	117.196	134.408	126.543	165.262	174.219	188.245
ENSMUSG00000020456	Ogdh	0.475053	0.0964531	43.0614	50.1148	47.6611	63.5515	63.3987	68.5533
ENSMUSG00000050627	Gpd1l	0.47457	0.0964531	14.9506	12.8572	14.7398	19.6811	18.9315	20.4005
ENSMUSG00000029513	Prkab1	0.471522	0.0964531	15.9105	18.1284	15.9637	23.792	21.8403	23.6219
ENSMUSG00000028582	Cc2d1b	0.467621	0.0964531	9.40706	10.8179	10.928	13.9157	14.3197	14.7571
ENSMUSG00000040688	Tbl3	0.455184	0.0964531	12.8902	13.6514	12.3024	17.7292	18.2731	17.2185
ENSMUSG00000022263	Trio	-0.412367	0.0964531	2.36752	2.27256	2.41168	1.78318	1.75307	1.76088
ENSMUSG00000027834	Serpini1	-0.422262	0.0964531	4.29578	4.10561	4.4037	3.26083	3.23273	3.06195
ENSMUSG00000051316	Taf7	-0.440035	0.0964531	10.3369	9.99812	9.91591	7.33766	7.46783	7.49032
ENSMUSG00000026155	Smap1	-0.447851	0.0964531	9.84643	9.22227	10.1369	7.46372	7.10776	6.83726
ENSMUSG00000034353	Ramp1	-0.452921	0.0964531	43.0365	45.8089	43.8484	34.5188	30.1608	32.3753
ENSMUSG00000027368	Dusp2	-0.454431	0.0964531	45.0777	49.9528	45.8903	34.799	34.9633	33.012
ENSMUSG00000054400	Cklf	-0.462175	0.0964531	7.10435	6.84736	7.68751	5.44767	5.15504	5.09338
ENSMUSG00000062794	Zfp599	-0.486253	0.0964531	2.7062	2.55813	2.74462	1.86986	1.7789	2.07814
ENSMUSG00000097885	5031434O11Rik	-0.490852	0.0964531	3.75107	3.60727	3.85814	2.64164	2.8653	2.48533
ENSMUSG00000058900	Rsl1	-0.497109	0.0964531	7.58454	6.91418	8.24351	5.4367	5.14252	5.49967
ENSMUSG00000027012	Dync1i2	-0.509769	0.0964531	12.5319	10.0114	11.025	8.03303	7.83967	7.60929
ENSMUSG00000052749	Trim30b	-0.514369	0.0964531	4.73873	4.25903	4.42651	2.94186	3.43862	3.03044
ENSMUSG00000021716	Srek1ip1	-0.515157	0.0964531	11.7201	9.83841	10.9402	7.38836	7.67018	7.62598
ENSMUSG00000064147	Rab44	-0.517854	0.0964531	2.28126	2.11509	2.12948	1.58721	1.35991	1.62166
ENSMUSG00000066233	Tmem42	-0.524297	0.0964531	17.8584	16.1548	19.3543	12.5622	11.9528	12.4998
ENSMUSG00000032097	Ddx6	-0.524425	0.0964531	13.6943	11.5275	12.6358	8.57087	8.71948	8.96931
ENSMUSG00000019947	Arid5b	-0.537019	0.0964531	3.21756	3.21422	3.88774	2.44831	2.24523	2.39439
ENSMUSG00000066196	Spag8	-0.542681	0.0964531	2.20782	2.18757	2.47082	1.41878	1.75896	1.54705
ENSMUSG00000027304	Rtf1	-0.547946	0.0964531	9.53205	7.68499	8.925	5.38022	6.30519	6.1673
ENSMUSG00000005533	Igf1r	-0.549176	0.0964531	10.2303	9.07508	11.5011	7.24541	7.08241	6.64169
ENSMUSG00000097354	2310001H17Rik	-0.553864	0.0964531	8.9925	9.89286	8.79887	6.17135	6.19003	6.4769
ENSMUSG00000104720	Gm43138	-0.555701	0.0964531	3.19335	3.33973	3.00156	1.98308	2.16728	2.34533
ENSMUSG00000107509	Gm44941	-0.559813	0.0964531	2.87263	2.51774	2.46909	1.66605	1.90184	1.75956
ENSMUSG00000022521	Crebbp	-0.565777	0.0964531	12.5277	10.5142	12.9915	7.98417	8.17018	8.089
ENSMUSG00000075010	AW112010	-0.566847	0.0964531	238.828	248.633	222.354	151.412	156.458	171.481
ENSMUSG00000072769	Gm10419	-0.572251	0.0964531	15.1087	14.1752	14.8684	9.10448	10.2079	10.424
ENSMUSG00000085442	Gm3362	-0.575542	0.0964531	12.1351	13.2527	12.9359	9.76246	8.37387	7.68936
ENSMUSG00000019132	BC005537	-0.57759	0.0964531	22.0455	20.0779	23.5322	15.7716	14.7651	13.4578
ENSMUSG00000028525	Pde4b	-0.580934	0.0964531	19.744	15.2383	17.4893	10.5175	12.1336	12.3199
ENSMUSG00000073412	Lst1	-0.591765	0.0964531	96.8294	110.813	93.3679	65.2908	75.8349	59.1093
ENSMUSG00000085829	Gm4285	-0.599293	0.0964531	7.80246	8.34603	10.0729	5.73272	5.91867	5.5599
ENSMUSG00000024397	Aif1	-0.601357	0.0964531	3.02728	2.79447	3.03501	1.9995	1.68141	2.18694
ENSMUSG00000087174	5530601H04Rik	-0.601451	0.0964531	8.94522	6.58915	7.71964	5.11196	4.72413	5.39441
ENSMUSG00000056014	A430033K04Rik	-0.610977	0.0964531	4.03225	4.20881	4.51077	2.57427	3.1021	2.6908
ENSMUSG00000030124	Lag3	-0.613709	0.0964531	5.36403	6.41464	5.21637	3.53017	4.19676	3.38133
ENSMUSG00000031870	Pgr ENSMUSG00000031870	-0.616849	0.0964531	3.40655	2.95899	3.71946	2.03705	2.37931	2.14494
ENSMUSG00000099568	Gm28513	-0.63041	0.0964531	2.35931	2.32242	2.04029	1.30278	1.70957	1.35314
ENSMUSG00000025888	Casp1	-0.633068	0.0964531	56.3078	43.7558	46.5802	28.6485	32.787	32.7555
ENSMUSG00000098274	Rpl24	-0.634807	0.0964531	3.24311	2.47141	2.47902	1.7208	1.67567	1.84068
ENSMUSG00000030336	Cd27	-0.639199	0.0964531	58.6429	62.7247	51.0978	36.4387	36.2942	37.6185
ENSMUSG00000021662	Arhgef28	-0.641792	0.0964531	4.93847	5.2229	4.65492	2.8173	3.14277	3.57005
ENSMUSG00000097025	Gm26558	-0.642208	0.0964531	2.62763	2.22806	2.48129	1.48503	1.65674	1.55313
ENSMUSG00000039982	Dtx4	-0.644286	0.0964531	2.1563	2.65681	2.5609	1.78878	1.35461	1.58578
ENSMUSG00000044258	Ctla2a	-0.646077	0.0964531	73.93	85.1842	75.4518	49.1181	54.9992	45.897
ENSMUSG00000111005	Gm33619	-0.651107	0.0964531	6.53088	5.24097	6.62869	3.98139	3.99801	3.68065
ENSMUSG00000022201	Zfr	-0.658755	0.0964531	34.435	24.3319	30.6439	17.5399	19.86	18.7326
ENSMUSG00000021886	Gpr65	-0.664429	0.0964531	4.8626	3.67449	3.73969	2.34561	2.5557	2.7996
ENSMUSG00000043542	Zc2hc1a	-0.664923	0.0964531	11.257	9.81133	8.87729	6.23799	6.46806	6.09716
ENSMUSG00000052446	Zfp961	-0.670857	0.0964531	8.73414	6.49742	7.06536	4.65086	4.98434	4.28659
ENSMUSG00000005534	Insr	-0.671169	0.0964531	4.08878	3.17431	4.29895	2.40088	2.47456	2.326
ENSMUSG00000067424	Zfp563	-0.674893	0.0964531	4.65314	3.3251	3.9335	2.43552	2.24672	2.73338
ENSMUSG00000105201	Gm43362	-0.68689	0.0964531	7.73171	5.5662	6.65121	4.13725	4.50437	3.68184
ENSMUSG00000044807	Znf354c	-0.687195	0.0964531	4.45184	2.99026	4.00717	2.45107	2.26696	2.29978
ENSMUSG00000020561	Twistnb	-0.694145	0.0964531	14.7642	10.0062	12.7473	7.22104	8.43508	7.30021
ENSMUSG00000056268	Dennd1b	-0.695758	0.0964531	3.4804	2.35657	3.12661	1.72203	1.86509	1.87893
ENSMUSG00000030729	Pgm2l1	-0.699087	0.0964531	3.45046	2.32404	2.99264	1.75052	1.93048	1.65961
ENSMUSG00000085936	2610307P16Rik	-0.714132	0.0964531	6.00328	5.52741	4.30285	3.33908	3.2587	2.97214
ENSMUSG00000070733	Fryl	-0.719727	0.0964531	4.97902	4.13199	5.58703	2.71347	3.58253	2.64722
ENSMUSG00000025766	D3Ertd751e	-0.725708	0.0964531	3.16971	2.1702	2.57239	1.43903	1.69588	1.60329
ENSMUSG00000055639	Dach1	-0.727953	0.0964531	13.5786	9.3477	10.5432	6.1113	6.74247	7.14781
RN7SK	NA	-0.735395	0.0964531	25.7163	33.7963	25.6174	18.5231	16.5063	15.7805
ENSMUSG00000090761	Gm17201	-0.738437	0.0964531	3.23368	2.89783	2.8168	2.18977	1.66918	1.55506
ENSMUSG00000089726	Mir17hg	-0.739061	0.0964531	2.92805	2.63468	3.76528	1.8136	1.97178	1.74689
ENSMUSG00000087201	Gm15261	-0.74143	0.0964531	3.59083	2.58177	3.51314	2.02442	1.81861	1.89317
ENSMUSG00000065118	Gm23297	-0.743628	0.0964531	6.06994	5.44036	6.02124	2.82682	4.42492	3.38634
ENSMUSG00000084265	Gm14541	-0.745282	0.0964531	2.68871	2.57145	2.12827	1.29555	1.5541	1.55153
ENSMUSG00000106734	Gm20559	-0.749212	0.0964531	10.8605	7.25999	9.65673	4.84863	5.86901	5.63414
ENSMUSG00000058503	Fam133b ENSMUSG00000058503	-0.750797	0.0964531	8.16756	5.42591	6.92855	4.07334	3.85156	4.10755
ENSMUSG00000040329	Il7	-0.752595	0.0964531	3.80187	3.05349	3.62705	1.81104	2.37462	2.04721
ENSMUSG00000024241	Sos1	-0.754442	0.0964531	6.18085	4.95566	6.60868	2.80527	3.79443	3.96109
ENSMUSG00000052534	Pbx1	-0.754796	0.0964531	22.7174	17.2963	19.479	11.1356	11.0447	12.9527
ENSMUSG00000108322	5430431A17Rik	-0.755079	0.0964531	2.61983	2.55168	3.36184	1.64203	1.4377	1.98027
ENSMUSG00000067203	H2-K2	-0.757207	0.0964531	46.0606	46.2242	43.8914	21.2591	26.9569	33.7705
ENSMUSG00000057133	Chd6	-0.760015	0.0964531	4.91192	3.47915	4.58117	2.31721	2.53319	2.74604
ENSMUSG00000102070	Gm28661	-0.762364	0.0964531	3.50278	2.65617	2.45664	1.74951	1.70259	1.57218
ENSMUSG00000015597	Zfp318	-0.763953	0.0964531	3.25648	2.71018	4.02994	2.04206	1.92115	1.85139
ENSMUSG00000066258	Trim12a	-0.768839	0.0964531	12.7145	9.04771	11.1975	5.83195	6.46246	6.90898
ENSMUSG00000059839	Zfp874b	-0.780632	0.0964531	4.98847	3.46503	4.44085	2.21238	2.92859	2.3369
ENSMUSG00000020399	Havcr2	-0.781678	0.0964531	4.57736	3.5129	3.40871	1.97202	2.71045	2.01833
ENSMUSG00000031540	Kat6a	-0.781766	0.0964531	6.31411	5.95661	7.66487	3.27457	4.79528	3.61279
ENSMUSG00000097042	Gm17491	-0.785038	0.0964531	3.52394	2.76913	4.5259	1.98384	1.97872	2.199
ENSMUSG00000109560	Gm8463	-0.786323	0.0964531	3.53327	2.49491	3.19617	1.60556	1.85148	1.84754
ENSMUSG00000030921	Trim30a	-0.787925	0.0964531	29.6991	21.9877	25.3796	13.8108	16.4476	14.1749
ENSMUSG00000043279	Trim56	-0.795001	0.0964531	6.13793	3.93553	5.18367	2.97984	2.58408	3.11321
ENSMUSG00000066406	Akap13	-0.796248	0.0964531	19.7838	14.691	18.4495	8.97611	11.3053	10.09
ENSMUSG00000105655	Gm42659	-0.804207	0.0964531	3.39691	3.77301	4.61548	1.82009	2.5623	2.38228
ENSMUSG00000107560	Gm44199	-0.804893	0.0964531	5.5102	4.91085	6.03369	3.69993	3.00119	2.75758
ENSMUSG00000024431	Nr3c1	-0.806967	0.0964531	13.166	9.09812	14.3838	6.78062	7.19203	6.59774
ENSMUSG00000057367	Birc2	-0.810622	0.0964531	20.9053	14.3748	17.2983	8.04123	11.3993	10.5098
ENSMUSG00000082345	Gm13622	-0.820573	0.0964531	2.04967	2.46516	2.3091	1.32149	1.60272	1
SCARNA13	NA	-0.821781	0.0964531	2.10183	2.79431	2.4171	1.50619	1.47451	1.15744
ENSMUSG00000024639	Gnaq	-0.824913	0.0964531	8.74655	7.10311	9.34568	4.87114	5.57118	3.849
ENSMUSG00000049232	Tigd2	-0.825543	0.0964531	11.3537	8.40773	10.9791	4.88863	6.59799	5.83776
ENSMUSG00000064339	mt-Rnr2	-0.826492	0.0964531	2158.03	1571.71	2297.48	1081.54	1299.71	994.022
ENSMUSG00000032827	Ppp1r9a	-0.827446	0.0964531	3.38237	2.1594	2.86269	1.50773	1.63759	1.51545
ENSMUSG00000041483	Zfp281	-0.836779	0.0964531	10.5053	7.4965	9.57525	4.4963	5.38753	5.46368
ENSMUSG00000021693	Kif2a	-0.837538	0.0964531	8.13312	5.09624	7.57791	3.48954	4.09572	3.85112
ENSMUSG00000020680	Taf15	-0.838022	0.0964531	3.41344	2.59383	2.96618	1.79481	1.99838	1.28181
ENSMUSG00000058656	Samd12	-0.83877	0.0964531	12.8618	8.30287	10.2901	4.81423	6.58481	6.05893
ENSMUSG00000005883	Spo11	-0.840749	0.0964531	9.84823	6.50118	9.26735	4.00584	5.17105	4.9861
ENSMUSG00000106617	Gm36266	-0.843041	0.0964531	2.88403	2.08819	3.28892	1.42448	1.42278	1.69312
ENSMUSG00000020137	Thap2	-0.846066	0.0964531	6.39434	3.97838	4.85492	2.68299	2.71805	2.91564
ENSMUSG00000100862	Gm10925	-0.856606	0.0964531	4.24008	2.55953	3.19463	1.8897	1.96231	1.57471
ENSMUSG00000050921	P2ry10	-0.856692	0.0964531	2.44795	2.4656	3.05532	1.29565	1.75849	1.36297
ENSMUSG00000066800	Rnasel	-0.865167	0.0964531	9.59483	6.4346	9.02336	4.29091	4.1635	5.15935
ENSMUSG00000037486	Asxl2	-0.86883	0.0964531	5.40981	3.32375	4.83145	2.38263	2.43251	2.46118
ENSMUSG00000108693	Gm45153	-0.870202	0.0964531	3.43072	2.03826	2.84499	1.53699	1.41186	1.50105
ENSMUSG00000056025	Clca3a1	-0.892985	0.0964531	31.1721	21.4746	21.6623	10.9729	13.0594	15.8018
ENSMUSG00000112096	A430103D13Rik	-0.894282	0.0964531	3.96109	3.09745	4.72052	2.08288	1.91358	2.26298
ENSMUSG00000022686	B3gnt5	-0.896399	0.0964531	6.85222	4.24851	4.77658	2.4107	3.24304	2.75779
ENSMUSG00000084792	1700056N10Rik	-0.898649	0.0964531	2.77938	2.48686	3.6834	1.40039	2.04258	1.37359
ENSMUSG00000110291	Gm37419	-0.902022	0.0964531	7.97705	7.80173	5.35076	3.44217	4.05239	3.65847
ENSMUSG00000108298	Gm44226	-0.902288	0.0964531	3.09187	2.26824	3.6089	1.38829	1.72797	1.61591
ENSMUSG00000062866	Phactr2	-0.904528	0.0964531	13.339	8.09006	12.287	5.03213	6.55053	6.13231
ENSMUSG00000033883	Zfp267	-0.921569	0.0964531	4.85438	2.82446	4.12597	1.79155	2.36886	1.9614
ENSMUSG00000026004	Kansl1l	-0.922038	0.0964531	6.48466	4.08344	5.2158	2.65719	2.82758	2.70218
ENSMUSG00000053477	Tcf4	-0.928053	0.0964531	4.95879	2.88571	4.29926	2.04556	2.08018	2.0989
ENSMUSG00000068479	Mfap1a	-0.929587	0.0964531	7.01785	4.30792	6.85678	2.94536	3.22767	3.15547
ENSMUSG00000035000	Dpp4	-0.93076	0.0964531	5.84906	3.79999	5.28899	2.498	3.05127	2.22643
ENSMUSG00000038095	Sbno1	-0.932342	0.0964531	8.77156	5.65741	8.15022	3.24871	4.31466	4.15161
ENSMUSG00000086347	Gm11626	-0.940495	0.0964531	2.59236	2.05842	2.27667	1	1.13062	1.52006
ENSMUSG00000020859	Spag9	-0.946481	0.0964531	6.63621	3.9054	5.63666	2.41576	2.80831	3.00851
ENSMUSG00000024294	Mib1	-0.950557	0.0964531	10.0625	5.9355	8.99846	3.67157	4.64533	4.3654
ENSMUSG00000025261	Huwe1	-0.952031	0.0964531	7.80105	4.84135	6.8943	3.04302	3.42768	3.44774
ENSMUSG00000031925	Maml2	-0.954198	0.0964531	6.75766	4.27454	5.81103	2.5964	2.89201	3.07354
ENSMUSG00000033538	Casp4	-0.959691	0.0964531	13.3427	7.49806	7.67491	4.63955	4.77517	4.711
ENSMUSG00000047888	Tnrc6b	-0.963229	0.0964531	5.94237	3.42468	5.28763	2.17295	2.32294	2.87653
ENSMUSG00000038594	Cep85l	-0.967326	0.0964531	4.7515	2.79625	4.0255	1.7902	2.16557	1.84573
ENSMUSG00000035021	Baz1a	-0.970888	0.0964531	7.44925	4.29856	6.30499	2.56205	2.98678	3.50372
ENSMUSG00000039218	Srrm2	-0.971884	0.0964531	36.2129	27.7341	39.2181	17.1276	20.7719	14.6721
ENSMUSG00000040433	Zbtb38	-0.97828	0.0964531	12.0692	6.74956	11.2119	4.30618	5.15206	5.38375
ENSMUSG00000030180	Kdm5a	-0.980524	0.0964531	11.7623	7.34306	11.3295	4.42814	5.72508	5.02432
ENSMUSG00000020546	Stxbp4	-0.983249	0.0964531	16.3787	11.159	13.6754	6.0032	8.06074	6.68536
ENSMUSG00000114110	Gm46379	-0.983598	0.0964531	2.14341	2.06401	2.60427	1	1	1.49013
ENSMUSG00000074994	Qser1	-0.99511	0.0964531	4.4908	2.65759	3.64533	1.70328	1.96465	1.64173
ENSMUSG00000078671	Chd2	-0.995166	0.0964531	4.98354	2.62671	4.03736	1.6587	1.97943	2.03242
ENSMUSG00000020907	Rcvrn	-0.996763	0.0964531	6.4628	8.5913	5.01967	2.96313	3.50941	3.3729
ENSMUSG00000038538	Ubn2	-0.997674	0.0964531	4.26317	2.18701	3.39787	1.58007	1.57419	1.59981
ENSMUSG00000048249	Crebrf	-1.00602	0.0964531	8.83691	6.36664	9.70384	3.12934	4.87527	4.4175
ENSMUSG00000033014	Trim33	-1.00705	0.0964531	5.62385	3.05253	4.63129	2.09318	2.1046	2.22312
ENSMUSG00000049658	Bdp1	-1.0187	0.0964531	4.00457	2.10172	3.31141	1.47223	1.50591	1.51144
ENSMUSG00000026987	Baz2b	-1.01986	0.0964531	6.07975	3.39454	5.21614	2.339	2.51462	2.19526
ENSMUSG00000038344	Txlng	-1.02508	0.0964531	5.87192	3.01442	4.61746	2.00912	2.21128	2.18271
ENSMUSG00000085245	Gm11713	-1.03926	0.0964531	2.88291	2.48259	3.91279	1.17744	1.499	1.82782
ENSMUSG00000105429	Gm43692	-1.04269	0.0964531	2.56923	2.09519	3.70211	1.21846	1.36861	1.36691
ENSMUSG00000084986	Gm16224	-1.04446	0.0964531	3.66599	3.56641	3.06374	2.12624	1.31672	1.63051
ENSMUSG00000040586	Ofd1	-1.04806	0.0964531	5.43992	3.2241	4.85065	1.83362	2.3382	2.2445
GM22613	NA	-1.04806	0.0964531	2.94566	2.81055	3.91186	1.95345	1.29792	1.44481
ENSMUSG00000069495	Epc2	-1.05724	0.0964531	6.49948	3.22863	4.46206	2.06692	2.29647	2.18907
ENSMUSG00000018199	RO60	-1.05838	0.0964531	5.45804	2.79902	4.95827	1.86081	2.1762	2.07092
ENSMUSG00000103899	Gm37940	-1.06549	0.0964531	4.30871	2.26844	3.87693	1.64228	1.64221	1.5327
ENSMUSG00000112368	Gm49376	-1.0656	0.0964531	4.09608	3.88109	3.70292	2.51721	1.23704	2.06173
ENSMUSG00000024079	Eif2ak2	-1.06675	0.0964531	8.29656	5.13597	6.36299	2.6789	3.89239	2.82901
ENSMUSG00000021112	Mpp5	-1.06811	0.0964531	4.86651	2.4376	3.42185	1.62912	1.58973	1.70046
ENSMUSG00000057982	Zfp809	-1.06943	0.0964531	14.5891	8.9421	12.3823	4.9974	6.17256	5.66592
ENSMUSG00000029253	Cenpc	-1.07409	0.0964531	9.41004	4.78477	7.13727	2.82838	3.2389	3.75877
ENSMUSG00000022641	Bbx	-1.08225	0.0964531	8.27379	4.27021	6.85098	2.69533	3.07301	3.07865
ENSMUSG00000057596	Trim30d	-1.08302	0.0964531	9.94981	6.16769	8.72092	3.18547	4.62278	3.82259
ENSMUSG00000036053	Fmnl2	-1.08611	0.0964531	4.98656	3.53547	5.8975	2.06139	2.68708	1.96163
ENSMUSG00000048874	Phf3	-1.1095	0.0964531	5.87122	2.99699	5.22685	2.05621	2.12496	2.09534
ENSMUSG00000024491	Rbm27	-1.12861	0.0964531	7.53147	4.04718	6.50888	2.40697	2.77205	2.84463
ENSMUSG00000025531	Chm	-1.13249	0.0964531	4.13394	2.05008	3.1267	1.36272	1.5004	1.22989
ENSMUSG00000103220	Gm37728	-1.1449	0.0964531	3.90841	2.21483	3.61225	1.28343	1.55035	1.45335
ENSMUSG00000022329	Stk3	-1.14737	0.0964531	16.1993	7.94671	11.1785	4.84168	5.29993	5.15964
ENSMUSG00000021596	Mctp1	-1.14834	0.0964531	13.8563	7.3883	10.4958	3.63354	5.68252	4.77834
ENSMUSG00000025597	Klhl4	-1.1487	0.0964531	20.8466	16.4788	20.9972	7.07203	12.663	7.39037
ENSMUSG00000035247	Hectd1	-1.14974	0.0964531	10.4524	5.07856	8.21112	2.84984	3.92692	3.56585
ENSMUSG00000022000	Zc3h13 ENSMUSG00000022000	-1.15268	0.0964531	9.91006	5.30324	7.82519	3.18012	3.45379	3.40724
ENSMUSG00000024483	Ankhd1	-1.15985	0.0964531	13.6841	6.81038	9.89919	3.57339	5.35186	4.32464
ENSMUSG00000033054	Npat	-1.16777	0.0964531	6.69223	3.38053	5.83104	1.89861	2.72649	2.2473
ENSMUSG00000034422	Parp14	-1.17286	0.0964531	5.95726	3.54133	5.19528	1.68809	2.40688	2.35384
ENSMUSG00000071855	Ccdc112	-1.18127	0.0964531	15.1982	6.95182	11.1692	4.23036	5.14622	4.64785
ENSMUSG00000026896	Ifih1	-1.18413	0.0964531	9.89713	4.87202	7.31753	2.68215	3.41854	3.28008
ENSMUSG00000107286	Gm43788	-1.20453	0.0964531	4.79224	2.22491	3.22797	1.19198	1.4499	1.62695
ENSMUSG00000024081	Cebpz	-1.21729	0.0964531	21.3137	10.4299	18.1312	5.56723	8.32415	6.91933
ENSMUSG00000022811	Znf148	-1.2468	0.0964531	13.1662	7.91983	11.7118	3.5133	4.878	5.33177
ENSMUSG00000039756	Dnttip2	-1.24959	0.0964531	28.7913	12.4289	23.248	7.73091	8.62405	9.28219
ENSMUSG00000038056	Kmt2c	-1.25486	0.0964531	5.5676	2.57893	4.79052	1.72949	1.67525	1.7468
ENSMUSG00000079184	Mphosph8	-1.25684	0.0964531	6.14371	2.76915	5.4161	1.98341	1.76416	1.92965
ENSMUSG00000028233	Tgs1	-1.26178	0.0964531	14.9699	7.47999	11.8336	4.0125	5.14174	4.65816
ENSMUSG00000035992	Fnip1	-1.26361	0.0964531	8.53891	4.629	6.50897	2.32966	2.98572	2.67245
ENSMUSG00000022119	Rbm26	-1.26508	0.0964531	9.14057	3.8845	6.44221	2.21933	2.72303	2.72637
ENSMUSG00000029422	Rsrc2	-1.26719	0.0964531	15.8081	7.27532	14.6907	4.27625	5.82762	4.86222
ENSMUSG00000057409	Zfp53	-1.27696	0.0964531	10.1468	4.69922	7.47268	2.30771	3.13467	3.46138
ENSMUSG00000100183	Gm28512	-1.27992	0.0964531	4.7776	3.17392	4.301	1.30447	1.51374	2.30681
ENSMUSG00000092341	Malat1	-1.28	0.0964531	93.5488	56.8888	104.437	25.4	40.8152	37.4378
ENSMUSG00000020189	Osbpl8	-1.2828	0.0964531	20.8946	9.24803	15.0866	4.89432	6.39022	6.47118
ENSMUSG00000028576	Ift74	-1.28963	0.0964531	6.66135	2.9507	4.26798	1.89099	1.80246	1.68464
ENSMUSG00000084411	Gm11510	-1.29191	0.0964531	6.02095	3.53929	6.92162	2.47093	2.5042	1.62385
ENSMUSG00000031631	Cfap97	-1.2993	0.0964531	12.3692	5.31255	9.38117	3.11446	3.29417	4.03074
ENSMUSG00000020074	Ccar1	-1.29982	0.0964531	9.61001	4.54722	9.26823	2.90226	2.90261	3.22173
ENSMUSG00000064345	Mtnd2	-1.31646	0.0964531	131.229	62.0851	115.611	39.623	37.9176	40.5829
ENSMUSG00000035898	Uba6	-1.3321	0.0964531	9.36054	3.84675	6.27137	2.06918	2.72195	2.51233
ENSMUSG00000019907	Ppp1r12a	-1.3381	0.0964531	18.3934	7.99633	12.578	4.06063	5.30084	5.31871
ENSMUSG00000035208	Slfn8	-1.33848	0.0964531	13.7764	6.80673	9.58195	3.13235	4.37042	4.05849
ENSMUSG00000040785	Ttc3	-1.3448	0.0964531	10.7614	4.97486	8.78225	2.79972	3.09628	3.30995
ENSMUSG00000063406	Tmed5	-1.34774	0.0964531	11.7399	5.38274	8.83389	2.70202	3.57426	3.50602
ENSMUSG00000037608	Bclaf1	-1.3525	0.0964531	14.6169	5.71059	9.99988	3.4867	3.91948	3.66827
GM22747	NA	-1.35553	0.0964531	2.76988	3.30577	3.31769	1	1.81302	1
ENSMUSG00000070544	Top1	-1.3586	0.0964531	12.6249	5.16142	9.51201	3.05614	3.4364	3.49987
ENSMUSG00000068134	Zfp120	-1.36732	0.0964531	8.14059	3.15853	5.19367	1.80587	2.0238	2.12789
ENSMUSG00000040481	Bptf	-1.37911	0.0964531	6.91493	3.44797	6.05713	1.89962	1.96995	2.19299
ENSMUSG00000039841	Znf800	-1.38867	0.0964531	10.8707	4.74267	6.58804	2.16219	2.94478	2.97162
ENSMUSG00000031314	Taf1	-1.41671	0.0964531	7.51468	3.27336	6.03802	1.66148	2.34688	2.00168
ENSMUSG00000033004	Mycbp2	-1.42732	0.0964531	7.98161	3.56906	6.92853	2.04142	2.18639	2.27312
ENSMUSG00000053289	Ddx10	-1.43038	0.0964531	22.5774	9.07893	15.6105	5.18323	6.61783	4.76479
ENSMUSG00000064367	mt-Nd5	-1.4514	0.0964531	147.041	82.6207	165.358	57.1444	42.9465	40.0225
ENSMUSG00000020863	Luc7l3	-1.50597	0.0964531	14.3954	5.14053	11.0617	3.02105	3.21128	3.68289
ENSMUSG00000021945	Zmym2	-1.50869	0.0964531	7.70771	3.25104	6.93165	1.89142	1.9795	2.01352
ENSMUSG00000067851	Arfgef1	-1.52151	0.0964531	8.34887	3.79334	7.28857	1.79536	1.96078	2.77113
ENSMUSG00000033228	Scaf11	-1.5248	0.0964531	18.9325	7.74881	13.9987	3.82949	4.33939	5.18713
ENSMUSG00000090272	Mndal	-1.52815	0.0964531	27.5274	11.152	18.0791	5.52757	5.36404	7.80214
ENSMUSG00000110458	Gm21769	-1.53165	0.0964531	4.75342	3.22268	6.10668	1	1.78372	2.17014
ENSMUSG00000084592	Mir1898	-1.53903	0.0964531	7.38863	3.9725	6.97574	2.67715	2.04811	1.52163
ENSMUSG00000088623	Gm23031	-1.54882	0.0964531	5.45593	2.77708	3.97711	1.38993	1.73103	1
ENSMUSG00000054641	Mmrn1	-1.55052	0.0964531	92.8292	38.7199	82.6018	16.2852	26.4174	27.4581
ENSMUSG00000092416	Zfp141	-1.55246	0.0964531	11.6826	5.27172	8.56148	2.37259	2.72449	3.23235
ENSMUSG00000067929	Gm10226	-1.56882	0.0964531	8.27803	5.97581	11.8367	2.09179	4.24092	2.52806
ENSMUSG00000086503	Xist	-1.58117	0.0964531	28.5523	11.798	21.0334	5.62381	6.81717	6.89893
ENSMUSG00000064368	Mtnd6	-1.59825	0.0964531	154.618	83.0354	187.558	52.2291	40.3899	41.1251
ENSMUSG00000080626	Mir1192	-1.61724	0.0964531	4.75624	3.62155	5.97743	1	2.07843	1.71562
ENSMUSG00000042323	Pbrm1	-1.62759	0.0964531	22.4168	7.48648	13.976	3.44438	4.79599	4.81267
ENSMUSG00000073448	Gm10509	-1.63948	0.0964531	12.4065	7.25979	6.47145	3.68733	2.84734	1.83581
ENSMUSG00000069792	Wfdc17	-1.64915	0.0964531	13.0803	19.5154	6.31747	4.30815	3.52982	3.43687
ENSMUSG00000077339	Gm23010	-1.65608	0.0964531	7.01197	2.39862	5.77992	1.36826	1.34521	1.68722
ENSMUSG00000091509	Gm17066	-1.68768	0.0964531	9.13318	3.09002	5.07433	1.16676	1.89885	1.93359
ENSMUSG00000029004	Kmt2e	-1.77392	0.0964531	15.7455	5.35336	11.4682	2.7416	2.85747	3.08516
ENSMUSG00000021676	Iqgap2	-1.88283	0.0964531	39.453	14.943	27.9314	5.59107	7.91904	7.41436
ENSMUSG00000074829	2010315B03Rik	-0.890803	0.0964657	7.21258	4.02566	4.96456	2.63602	2.88922	2.96896
ENSMUSG00000024660	Incenp	0.706181	0.0964918	23.3697	26.1439	19.7986	39.6701	30.7729	43.03
ENSMUSG00000025728	Pigq	0.633785	0.0964918	10.2666	13.0759	13.907	17.2234	19.322	20.9568
ENSMUSG00000045411	2410002F23Rik	0.563102	0.0964918	15.3019	19.5824	19.6921	25.2691	28.1386	26.7636
ENSMUSG00000030062	Rpn1	0.542844	0.0964918	100.104	105.549	86.7816	138.455	129.716	157.858
ENSMUSG00000001918	Slc1a5	0.53918	0.0964918	38.4579	45.3839	41.6997	58.5539	55.3784	68.8735
ENSMUSG00000040354	Mars1	0.507442	0.0964918	27.5338	30.0776	24.8668	35.8111	41.4468	39.8555
ENSMUSG00000038482	Tfdp1	0.457313	0.0964918	86.0701	85.3967	77.3866	120.265	106.328	115.124
ENSMUSG00000006932	Ctnnb1	0.43205	0.0964918	39.8384	44.853	44.3906	58.1346	58.3447	57.4287
ENSMUSG00000070031	Sp140	-0.505287	0.0964918	12.7336	11.527	10.634	8.54298	8.52824	7.49166
ENSMUSG00000015243	Abca1	-0.521235	0.0964918	3.83618	4.15279	4.24431	3.25222	2.65373	2.65025
ENSMUSG00000003949	Hlf	-0.525564	0.0964918	73.8313	77.5732	86.9309	52.1587	61.9967	51.6178
ENSMUSG00000027698	Nceh1	-0.533087	0.0964918	33.6552	30.7234	35.2878	20.3714	25.6588	23.039
ENSMUSG00000029311	Hsd17b11	-0.595799	0.0964918	6.09259	5.59862	5.77432	4.19763	4.2639	3.18796
ENSMUSG00000018425	Dhx40	-0.644658	0.0964918	5.60804	4.43044	6.18065	3.75141	3.14759	3.40358
ENSMUSG00000029571	Tmem106b	-0.658824	0.0964918	9.81447	6.73607	9.09657	5.17751	5.46198	5.40384
ENSMUSG00000114354	Gm34961	-0.686306	0.0964918	2.45875	2.89074	2.90052	1.38295	1.77779	2.0124
ENSMUSG00000044676	Zfp612	-0.691778	0.0964918	3.32246	2.30367	2.87534	1.7628	1.92241	1.54092
ENSMUSG00000034903	Cobll1	-0.868898	0.0964918	4.44157	2.81254	4.2871	1.79542	2.43389	2.01205
ENSMUSG00000032560	Dnajc13	-0.906446	0.0964918	5.21649	2.84228	3.98841	1.94062	2.23151	2.07349
ENSMUSG00000020640	Itsn2	-0.988383	0.0964918	7.04434	3.92262	6.64849	2.50012	3.10451	3.031
ENSMUSG00000068263	Efcc1	-1.01206	0.0964918	8.56948	4.65236	8.01035	2.96916	3.75811	3.48896
ENSMUSG00000031644	Nek1	-1.06125	0.0964918	4.77025	2.43466	4.38283	1.61782	1.90457	1.81803
ENSMUSG00000107128	Gm42867	-1.06675	0.0964918	5.44168	5.88475	10.2913	2.78086	3.59681	3.58478
ENSMUSG00000060301	2610008E11Rik	-1.18851	0.0964918	5.49532	2.35285	3.75548	1.49995	1.68833	1.61954
ENSMUSG00000053600	Zfp472	-1.31916	0.0964918	13.8164	5.99902	8.96227	2.77715	4.25858	4.04304
ENSMUSG00000048118	Arid4a	-1.53624	0.0964918	13.2227	4.58416	10.0351	2.47922	3.01409	3.33631
ENSMUSG00000022309	Angpt1	-1.76115	0.0964918	134.694	40.5185	92.9486	18.4986	25.1295	28.0187
ENSMUSG00000082820	Gm13803	-0.566789	0.0966348	2.70401	2.08114	2.23163	1.47445	1.7116	1.53123
ENSMUSG00000006740	Kif5b	-1.48495	0.0966348	15.3717	5.44677	10.5671	3.04554	3.20571	4.13223
ENSMUSG00000038034	Igsf8	0.631041	0.0971665	5.99488	8.30308	8.15751	11.9933	11.5719	10.8673
ENSMUSG00000017210	Med24	0.475856	0.0971665	12.4822	14.7677	12.9937	17.5119	19.1302	19.2319
ENSMUSG00000037236	Matr3	-1.46776	0.0971665	25.397	9.22474	18.9274	4.96354	6.72079	6.28192
ENSMUSG00000001228	Uhrf1	1.01169	0.0973018	18.1636	32.0083	23.7422	49.7545	38.2565	59.4417
ENSMUSG00000029033	Acap3	0.637754	0.0973018	4.24626	5.98439	5.66031	8.29693	7.62943	8.55868
ENSMUSG00000046873	Mbtps2	-0.571134	0.0973018	3.09149	2.33936	2.41991	1.67042	1.83937	1.73694
ENSMUSG00000066687	Zbtb16	-0.769829	0.0973018	4.13299	2.90137	2.77708	1.6236	1.97976	2.08996
ENSMUSG00000031428	Zcchc18	-0.442971	0.0973371	2.973	3.23355	2.83096	2.13243	2.19535	2.31412
ENSMUSG00000018501	Ncor1	-0.962779	0.0973371	22.875	12.6402	19.8822	7.88539	9.51867	10.3444
ENSMUSG00000064833	Gm25926	-1.56668	0.0973371	9.28525	3.6434	4.98561	2.45004	1.27185	2.08238
ENSMUSG00000033590	Myo5c	-0.44988	0.0977891	3.61695	3.29347	3.87893	2.58866	2.69554	2.59839
ENSMUSG00000090877	Hspa1b	1.03444	0.0980466	2.27017	2.83582	2.89588	4.41015	8.23131	4.41356
ENSMUSG00000031740	Mmp2	1.00114	0.0980466	1.73032	1.57505	2.73407	4.28979	4.6774	2.97788
ENSMUSG00000000148	Brat1	0.842088	0.0980466	4.07098	6.51011	6.50421	9.05018	9.64439	11.3771
ENSMUSG00000024912	Fosl1	0.828185	0.0980466	1.82097	2.73439	2.88864	3.74547	5.15344	4.1704
ENSMUSG00000020649	Rrm2	0.762833	0.0980466	38.2877	37.0721	26.4808	59.8597	47.9812	63.9348
ENSMUSG00000020876	Snx11	0.750188	0.0980466	2.70941	4.298	3.33561	4.93621	5.74844	6.51418
ENSMUSG00000039055	Eme1	0.715842	0.0980466	4.20885	4.38161	3.8219	7.50154	5.18902	8.02251
ENSMUSG00000021280	Exoc3l4	0.707539	0.0980466	1.87147	2.64062	2.48608	3.52948	3.40193	4.45594
ENSMUSG00000062510	Nsl1	0.706736	0.0980466	5.76389	7.06807	5.22219	10.1525	7.99651	11.3931
ENSMUSG00000046791	Riox1	0.648826	0.0980466	10.8243	11.7961	11.0812	16.9752	14.639	21.9456
ENSMUSG00000038252	Ncapd2	0.618646	0.0980466	17.2755	19.829	15.3135	26.966	22.7587	30.9411
ENSMUSG00000031778	Cx3cl1	0.611303	0.0980466	4.73936	5.58279	6.82347	8.19041	9.27872	8.46922
ENSMUSG00000062300	Nectin2	0.602756	0.0980466	2.24662	3.00739	2.78456	4.3599	4.29896	3.51542
ENSMUSG00000031862	Atp13a1	0.586256	0.0980466	24.9249	34.3998	29.5683	40.4084	45.0742	47.104
ENSMUSG00000053460	Ggcx	0.58516	0.0980466	9.59319	12.169	13.1114	16.7484	16.4329	18.7771
ENSMUSG00000001930	Vwf	0.584525	0.0980466	28.1876	39.0493	31.6816	47.4099	46.0399	53.871
ENSMUSG00000043873	Chil5	0.559561	0.0980466	8.9315	10.2493	9.38148	16.2826	13.8846	12.1609
ENSMUSG00000038178	Slc43a2	0.548493	0.0980466	2.7991	3.59023	3.58246	4.6596	5.27948	4.57846
ENSMUSG00000070003	Ssbp4	0.544945	0.0980466	35.0568	39.9214	37.8832	53.4727	48.3183	63.7258
ENSMUSG00000010936	Vac14	0.53327	0.0980466	8.7329	10.1557	7.92264	12.0603	12.6241	13.9885
ENSMUSG00000032966	Fkbp1a	0.531838	0.0980466	95.2221	108.801	117.093	168.487	157.145	138.462
ENSMUSG00000030598	Fbxo17	0.52866	0.0980466	5.38366	4.88164	6.32053	8.28445	8.19426	7.34601
ENSMUSG00000037656	Slc20a2	0.527667	0.0980466	6.41078	7.067	6.63103	9.80846	8.31939	11.0297
ENSMUSG00000000320	Alox12	0.52059	0.0980466	2.82655	2.38911	3.01205	4.01011	3.61937	4.13717
ENSMUSG00000020439	Smtn	0.520381	0.0980466	6.46513	8.0732	8.53848	11.0854	10.5633	11.2307
ENSMUSG00000025858	Get4	0.511951	0.0980466	22.5941	28.0103	26.0077	38.2393	33.5284	37.2247
ENSMUSG00000028953	Abcf2	0.5048	0.0980466	44.6401	55.7407	47.6944	70.2496	64.1029	75.2875
ENSMUSG00000038429	Usp5	0.502863	0.0980466	36.4493	41.5996	35.6839	51.247	49.7206	60.4194
ENSMUSG00000003235	Eif2b5	0.501483	0.0980466	31.7229	39.1449	34.1865	46.9674	47.3158	54.198
ENSMUSG00000034674	Tdg	0.501196	0.0980466	9.93674	8.50947	7.87588	11.9743	12.0077	13.1329
ENSMUSG00000042082	Arsb	0.493661	0.0980466	2.11048	2.39533	2.63729	3.21361	3.3128	3.49572
ENSMUSG00000001588	Acap1	0.490157	0.0980466	43.8991	53.1021	54.0906	70.7445	65.8435	75.0134
ENSMUSG00000033216	Eefsec	0.488627	0.0980466	23.1492	27.651	24.4118	35.6228	32.5858	37.1848
ENSMUSG00000022394	L3mbtl2	0.488389	0.0980466	5.94388	6.87521	6.45269	8.57093	8.4994	9.99401
ENSMUSG00000047434	Xxylt1	0.488054	0.0980466	13.1774	13.1892	14.654	18.7744	21.346	17.5338
ENSMUSG00000001150	Mcm3ap	0.485192	0.0980466	7.12575	8.87963	8.49213	10.7225	11.8303	11.6177
ENSMUSG00000085783	Gm9816	0.476465	0.0980466	1.88394	1.97211	1.65143	2.77204	2.38426	2.50032
ENSMUSG00000037337	Map4k1	0.468972	0.0980466	34.8503	42.0413	35.2878	52.5435	48.4546	53.8489
ENSMUSG00000028948	Nol9	0.468805	0.0980466	13.8086	15.8207	15.7186	18.9107	22.1953	21.6866
ENSMUSG00000028434	Epb41l4b	0.46833	0.0980466	17.4535	19.9556	18.4978	24.5254	28.6457	24.2849
ENSMUSG00000035842	Ddx11	0.462563	0.0980466	8.62424	10.4509	9.40918	13.1972	13.0309	12.9034
ENSMUSG00000002981	Clptm1	0.461874	0.0980466	25.8417	32.3065	29.1938	38.8457	40.0138	40.9695
ENSMUSG00000037580	Gch1	0.460185	0.0980466	21.5142	22.9728	24.8737	32.9207	29.1199	33.3894
ENSMUSG00000021957	Tkt	0.457439	0.0980466	37.3306	45.3262	40.3822	57.8107	53.2549	57.4572
ENSMUSG00000030058	Copg1	0.455164	0.0980466	19.6299	23.7393	21.7334	27.831	30.8641	30.3798
ENSMUSG00000029472	Anapc5	0.432657	0.0980466	69.0655	74.1091	68.8	94.3491	90.1853	101.76
ENSMUSG00000036639	Nudt1	0.432176	0.0980466	18.6649	17.2468	16.441	23.3658	22.1134	25.1606
ENSMUSG00000060098	Prmt7	0.429639	0.0980466	16.6511	19.3794	18.3581	24.7347	23.2915	25.1251
ENSMUSG00000026603	Smyd2	0.429547	0.0980466	26.3432	30.5765	29.3995	37.3251	38.9574	39.7855
ENSMUSG00000037461	Ints7	0.429137	0.0980466	18.7915	20.7247	17.9902	25.8965	25.0809	26.3299
ENSMUSG00000046062	Ppp1r15b	0.421369	0.0980466	16.857	17.7658	16.9975	21.455	23.0359	24.7372
ENSMUSG00000052997	Uba2	0.418899	0.0980466	34.3427	34.3116	32.1761	46.2629	41.9731	46.6561
ENSMUSG00000028670	Lypla2	0.415256	0.0980466	56.8174	62.0702	60.299	77.1983	77.4895	84.3019
ENSMUSG00000030127	Cops7a	0.411993	0.0980466	62.9335	69.6185	67.595	89.0784	84.7681	92.3811
ENSMUSG00000048440	Cyp4f16	0.409321	0.0980466	14.9852	16.479	15.5257	20.1634	22.0634	20.1864
ENSMUSG00000030609	Aen	0.407734	0.0980466	8.16898	8.4853	8.10873	10.2546	11.3024	11.3218
ENSMUSG00000026526	Fh	0.391361	0.0980466	31.0927	30.5824	29.3776	40.4246	38.149	40.8743
ENSMUSG00000038372	Gmds	0.38912	0.0980466	20.9832	20.7841	19.9772	26.8108	27.7132	26.3362
ENSMUSG00000070327	Rnf213	-0.396113	0.0980466	7.04419	6.96257	6.85705	5.11588	5.36562	5.37616
ENSMUSG00000118193	Arhgap26	-0.410323	0.0980466	2.9035	2.78759	2.91744	2.16197	2.2624	2.05671
ENSMUSG00000089809	Rasgef1b	-0.414315	0.0980466	8.64093	8.93754	8.07269	6.36446	6.77853	6.10571
ENSMUSG00000079560	Hoxa3	-0.417083	0.0980466	2.44221	2.37137	2.74369	1.90272	1.89684	1.84949
ENSMUSG00000106365	Gm43568	-0.448441	0.0980466	8.84621	8.97034	9.99139	6.86306	7.1565	6.35318
ENSMUSG00000019982	Myb	-0.452395	0.0980466	46.236	38.5969	42.9198	31.7194	30.7995	30.6033
ENSMUSG00000025571	Tnrc6c	-0.46372	0.0980466	5.05503	4.263	5.05226	3.54352	3.45881	3.38674
ENSMUSG00000097571	Jpx	-0.469168	0.0980466	4.0712	3.59276	4.25031	2.96854	2.97257	2.6558
ENSMUSG00000069114	Zbtb10	-0.478253	0.0980466	2.05238	2.05061	2.46221	1.63212	1.51628	1.54893
ENSMUSG00000086859	Snhg20	-0.483207	0.0980466	27.7891	28.5486	29.8688	22.0155	22.1257	17.8103
ENSMUSG00000025925	Terf1 ENSMUSG00000025925	-0.496048	0.0980466	15.2115	12.5419	15.7769	9.70022	10.26	10.7808
ENSMUSG00000085250	Gm15234	-0.506142	0.0980466	2.14557	2.06602	2.23896	1.70172	1.3289	1.53198
ENSMUSG00000052713	Znf608	-0.508467	0.0980466	12.582	11.5125	13.3869	8.37925	10.0594	7.99153
ENSMUSG00000062604	Srpk2	-0.519263	0.0980466	5.59649	4.2758	4.95283	3.42003	3.66905	3.2082
ENSMUSG00000063281	Zfp35	-0.523286	0.0980466	19.5889	15.2604	16.2898	11.4403	12.2891	11.6671
ENSMUSG00000024399	Ltb	-0.523635	0.0980466	78.3748	95.809	80.1045	53.0024	59.4735	64.229
ENSMUSG00000026707	Nsun6	-0.527045	0.0980466	3.81456	3.08402	3.84497	2.5294	2.26858	2.63459
ENSMUSG00000021025	Nfkbia	-0.534261	0.0980466	141.304	160.414	136.087	98.7884	89.9922	114.239
ENSMUSG00000049502	Dtx3l	-0.535214	0.0980466	36.222	30.7713	29.7493	19.6691	22.771	24.3267
ENSMUSG00000093424	6330562C20Rik	-0.536922	0.0980466	8.28374	9.85862	10.9185	6.4785	7.14709	6.30539
ENSMUSG00000021127	Zfp36l1	-0.540103	0.0980466	4.62287	4.11196	3.61856	2.98641	2.9057	2.57831
ENSMUSG00000032727	Mier3	-0.548097	0.0980466	9.71407	7.10131	8.21763	5.67504	5.9925	5.33247
ENSMUSG00000022973	Synj1	-0.559028	0.0980466	5.7924	4.53107	5.14527	3.07184	3.68457	3.73104
ENSMUSG00000026915	Strbp	-0.569306	0.0980466	5.93585	4.28674	5.44939	3.62216	3.42296	3.42337
ENSMUSG00000043794	D830025C05Rik	-0.577055	0.0980466	2.74199	2.65313	2.41969	2.03536	1.79229	1.45345
ENSMUSG00000102112	1810041H14Rik	-0.585045	0.0980466	4.60507	4.56181	4.87164	3.7808	2.99338	2.67889
ENSMUSG00000020311	Erlec1	-0.585793	0.0980466	13.6406	9.73565	11.2153	7.70398	7.48445	7.64034
ENSMUSG00000065126	Snord104	-0.588213	0.0980466	54.0256	65.9521	53.6353	35.4695	44.4965	35.636
ENSMUSG00000086179	Gm14317	-0.592795	0.0980466	5.86379	4.17786	5.50105	3.40881	3.61454	3.18841
ENSMUSG00000022812	Gsk3b	-0.59524	0.0980466	9.78405	7.23452	9.52987	5.66325	6.26506	5.51403
ENSMUSG00000040423	Rc3h1	-0.59577	0.0980466	5.00258	3.55582	4.6969	2.96963	2.91557	2.79566
ENSMUSG00000029290	Zfp326	-0.597251	0.0980466	5.11975	3.62741	4.84368	2.88382	3.0793	2.92569
ENSMUSG00000033439	Trmt13	-0.600093	0.0980466	3.37107	2.47095	3.20051	1.83967	1.87929	2.21401
ENSMUSG00000026743	Mllt10	-0.602561	0.0980466	12.4133	9.24599	11.9036	6.64795	7.53147	7.7944
ENSMUSG00000028414	Fktn	-0.603972	0.0980466	3.25203	2.41383	3.31671	1.8756	2.0376	1.9403
ENSMUSG00000074305	Peak1	-0.605448	0.0980466	3.99912	3.12596	3.83685	2.07071	2.51081	2.61949
ENSMUSG00000045205	Dpy19l4	-0.610326	0.0980466	3.43121	2.36178	3.01169	1.95655	1.92888	1.81769
ENSMUSG00000029655	N4bp2l2	-0.611464	0.0980466	6.29649	4.27033	5.57497	3.41435	3.55203	3.46586
ENSMUSG00000021738	Atxn7	-0.612666	0.0980466	6.42163	4.35312	5.70266	3.57074	3.62789	3.44206
ENSMUSG00000098557	Kctd12	-0.61644	0.0980466	4.48927	3.24611	4.29301	2.53215	2.88147	2.37955
ENSMUSG00000014503	Pkd2l2	-0.65217	0.0980466	4.22495	3.6044	5.41184	2.84491	2.64784	2.81885
ENSMUSG00000052707	Tnrc6a	-0.658902	0.0980466	3.58743	2.57558	3.54568	1.9641	1.82502	2.32209
ENSMUSG00000031109	Enox2	-0.662342	0.0980466	8.94723	6.54248	8.48242	4.47263	5.74308	4.87628
ENSMUSG00000081769	Gm12216	-0.66377	0.0980466	11.4025	7.89727	10.3822	5.5402	6.1762	6.8719
ENSMUSG00000006720	Zfp184	-0.668093	0.0980466	5.77621	3.99982	5.28601	3.00768	2.93153	3.45252
ENSMUSG00000028565	Nfia	-0.68542	0.0980466	6.15392	4.89637	7.03743	3.73099	4.21501	3.24207
ENSMUSG00000039167	Adgrl4	-0.698048	0.0980466	146.438	100.302	117.923	64.2514	76.96	82.0378
ENSMUSG00000100755	Rps23-ps1	-0.701669	0.0980466	2.24766	2.49274	3.2507	1.65508	1.40938	1.81497
ENSMUSG00000021488	Nsd1	-0.702271	0.0980466	8.66478	5.64279	7.54123	4.05484	4.78166	4.41497
ENSMUSG00000045962	Wnk1	-0.704586	0.0980466	5.26959	3.50925	4.6941	2.48809	2.58931	3.11306
ENSMUSG00000079845	Xlr4a	-0.716069	0.0980466	4.35574	4.03087	5.1313	3.08579	2.13346	3.08719
ENSMUSG00000022884	Eif4a2	-0.723551	0.0980466	76.4954	52.488	68.7492	36.8049	46.3381	35.9491
ENSMUSG00000055204	Ankrd17	-0.732439	0.0980466	4.70847	3.17668	4.86452	2.3695	2.52486	2.65179
ENSMUSG00000025323	Sp4	-0.734366	0.0980466	4.99103	3.35783	5.46376	2.72095	2.6886	2.7183
ENSMUSG00000030067	Foxp1	-0.76208	0.0980466	12.7419	8.02548	11.7615	5.80175	6.60511	6.43431
ENSMUSG00000022377	Asap1	-0.76394	0.0980466	17.3104	10.7323	14.4381	7.11489	8.40057	9.16484
ENSMUSG00000037640	Zfp60	-0.778598	0.0980466	5.07195	3.16765	4.63988	2.1227	2.53975	2.73903
ENSMUSG00000102976	Zc3h11a	-0.782838	0.0980466	4.08982	2.70061	4.10161	1.83862	2.45686	1.96913
ENSMUSG00000063894	Zkscan8	-0.803798	0.0980466	3.73578	2.6035	4.29124	1.73495	2.22642	2.03107
ENSMUSG00000025241	Fyco1	-0.806086	0.0980466	4.83798	2.87323	3.62649	1.88488	2.38902	2.09435
ENSMUSG00000043090	Zfp866	-0.808219	0.0980466	9.52045	5.93346	8.10956	4.28893	5.0926	3.90643
ENSMUSG00000032582	Rbm6	-0.818044	0.0980466	7.71458	4.60693	6.63021	3.07647	3.73257	3.74475
ENSMUSG00000029920	Smarcad1	-0.825841	0.0980466	5.9896	3.36785	4.98102	2.50119	2.67822	2.69319
ENSMUSG00000040359	Ufl1	-0.827136	0.0980466	10.0805	6.08358	8.70516	4.52929	5.23073	4.03505
ENSMUSG00000024073	Birc6	-0.829598	0.0980466	3.93623	2.25064	3.43434	1.61321	1.78152	1.88602
ENSMUSG00000030579	Tyrobp	-0.833762	0.0980466	6.62169	4.48754	4.29312	2.66961	2.43467	3.46658
ENSMUSG00000031600	Vps37a	-0.84003	0.0980466	6.39127	3.5858	5.12646	2.68031	2.50011	3.0565
ENSMUSG00000024014	Pim1	-0.842468	0.0980466	65.3509	41.5495	42.1352	23.9543	31.4706	26.3238
ENSMUSG00000028514	Usp24	-0.84621	0.0980466	7.01713	4.09931	6.55941	2.80345	3.40552	3.40139
ENSMUSG00000057894	Zfp329	-0.84709	0.0980466	4.25193	2.34029	3.24185	1.60655	1.84641	1.86822
ENSMUSG00000032410	Xrn1	-0.850456	0.0980466	3.53522	2.23269	3.80028	1.51432	1.85191	1.82467
ENSMUSG00000033487	Fndc3a	-0.867934	0.0980466	10.1756	5.84162	8.16105	3.93041	4.91049	4.1348
ENSMUSG00000038664	Herc1	-0.870219	0.0980466	4.28224	2.33851	3.3013	1.73157	1.89324	1.65107
ENSMUSG00000005371	Fbxo11	-0.879627	0.0980466	9.72853	5.6353	8.77971	3.63134	4.32731	4.91787
ENSMUSG00000056476	Med12l	-0.888768	0.0980466	6.8343	3.85818	5.85489	2.58876	3.23225	2.90643
ENSMUSG00000111345	Gm48562	-0.891436	0.0980466	6.1142	4.86379	4.0786	1.99254	3.15156	3.02584
ENSMUSG00000047146	Tet1	-0.892781	0.0980466	4.68572	2.41309	3.36106	1.70842	1.86618	1.86216
ENSMUSG00000029202	Pds5a	-0.90373	0.0980466	6.93157	3.70697	6.11763	2.6775	3.11915	2.87422
ENSMUSG00000021585	Cast	-0.915091	0.0980466	9.0605	4.97316	8.16583	3.29781	4.23095	3.93289
ENSMUSG00000048490	Nrip1	-0.925397	0.0980466	20.2865	11.401	18.2639	7.54485	9.84585	8.30087
ENSMUSG00000037369	Kdm6a	-0.930545	0.0980466	12.2366	6.87352	10.3989	4.38198	5.96554	4.83215
GM26039	NA	-0.933758	0.0980466	3.10419	2.71331	3.9523	2.28892	1.60412	1.30066
ENSMUSG00000020948	Klhl28	-0.946217	0.0980466	4.49684	2.37931	3.63132	1.48594	1.93502	1.88893
ENSMUSG00000036257	Pnpla8	-0.948977	0.0980466	6.95094	3.64576	6.30139	2.57464	2.99162	2.8816
ENSMUSG00000113047	Gm47469	-0.975957	0.0980466	4.07738	2.13813	3.19577	1.26584	1.70229	1.69903
ENSMUSG00000025997	Ikzf2	-0.981697	0.0980466	5.24643	2.59033	3.47106	1.79513	1.95885	1.7419
ENSMUSG00000051212	Gpr183	-0.987707	0.0980466	10.5912	21.2942	18.5091	7.82927	8.7176	7.84303
ENSMUSG00000086446	Prkag2os1	-1.03843	0.0980466	4.97482	2.81384	4.36044	1.4214	2.22896	2.22327
ENSMUSG00000035851	Ythdc1	-1.06115	0.0980466	8.43303	3.98466	6.32543	2.42762	3.11572	3.09323
ENSMUSG00000035649	Zcchc7	-1.09004	0.0980466	6.76091	3.13408	5.61827	2.19237	2.48428	2.2657
ENSMUSG00000021929	Kpna3	-1.10464	0.0980466	23.1542	11.7343	18.2192	6.25765	9.85515	8.07146
ENSMUSG00000026977	Marchf7	-1.1147	0.0980466	10.1563	4.74467	8.08484	2.96483	3.8967	3.32079
ENSMUSG00000027770	Dhx36	-1.11773	0.0980466	10.8053	5.1879	8.6216	3.03008	4.52502	3.4493
ENSMUSG00000040850	Psme4	-1.11883	0.0980466	8.68173	3.85932	6.39741	2.47806	3.15874	2.67354
ENSMUSG00000066880	Zfp617	-1.12682	0.0980466	7.4253	3.55249	5.89707	2.25823	3.04249	2.17401
ENSMUSG00000022064	Pibf1	-1.13831	0.0980466	5.68956	2.40076	4.28174	1.83695	1.65158	1.8074
ENSMUSG00000074024	4632427E13Rik	-1.13912	0.0980466	16.4551	7.22572	11.8665	4.43736	5.35382	5.55893
ENSMUSG00000021549	Rasa1	-1.17253	0.0980466	10.1532	4.39453	7.89193	2.66081	3.23425	3.57286
ENSMUSG00000032407	U2surp	-1.19179	0.0980466	10.0692	4.32907	6.73684	2.64157	2.81805	3.30935
ENSMUSG00000093060	Mir5104	-1.19913	0.0980466	3.01465	2.12485	3.63823	1	1.92546	1
ENSMUSG00000061136	Prpf40a	-1.20925	0.0980466	16.7579	7.05621	12.0267	3.99935	5.08845	5.65324
ENSMUSG00000002428	Hltf	-1.21002	0.0980466	11.0005	4.78541	8.59803	2.71335	3.66215	3.67902
ENSMUSG00000029014	Dnajc2	-1.21694	0.0980466	21.6135	8.51302	14.8639	5.47496	6.40571	6.20849
ENSMUSG00000041408	Wapl	-1.21773	0.0980466	21.4618	9.13681	16.7908	5.30873	7.10777	6.93566
ENSMUSG00000107736	Gm44148	-1.23446	0.0980466	6.15394	4.79222	6.04507	1.7342	4.02824	1.95907
ENSMUSG00000025907	Rb1cc1	-1.23913	0.0980466	5.34446	2.07487	3.83132	1.38852	1.45007	1.60419
ENSMUSG00000110088	Gm45343	-1.24109	0.0980466	4.70521	2.1493	3.78115	1.89664	1.21013	1.26144
ENSMUSG00000020380	Rad50	-1.24728	0.0980466	14.5365	5.78025	11.7832	3.87472	4.31787	4.42333
ENSMUSG00000050310	Rictor ENSMUSG00000050310	-1.25787	0.0980466	12.3655	5.13359	9.23765	3.06316	4.04583	3.45979
ENSMUSG00000027706	Sec62	-1.31797	0.0980466	21.5206	8.57981	15.1449	4.68603	6.14787	6.26359
ENSMUSG00000010608	Rbm25	-1.35283	0.0980466	14.521	5.7079	12.1772	3.36866	4.15159	4.33135
ENSMUSG00000108238	Gm43984	-1.44208	0.0980466	5.7741	2.13218	5.3666	1.68046	1.47081	1.33257
ENSMUSG00000004535	Tax1bp1	-1.46223	0.0980466	36.9913	13.1353	23.6196	6.10873	8.80159	10.2042
ENSMUSG00000028248	Pnisr	-1.46598	0.0980466	16.2104	5.71575	12.7791	3.52344	3.97605	4.00902
ENSMUSG00000021270	Hsp90aa1	-1.53518	0.0980466	123.664	38.0744	72.7475	20.7716	28.1756	24.0408
ENSMUSG00000025862	Stag2	-1.74048	0.0980466	15.1649	4.19095	9.75734	2.26197	2.30915	3.18228
ENSMUSG00000020463	Ppp4r3b	-1.75575	0.0980466	20.1639	5.74766	12.3115	2.67057	3.45212	4.01864
ENSMUSG00000040253	Gbp7	-2.00689	0.0980466	38.3694	8.5714	18.5624	3.49611	4.52528	5.94338
ENSMUSG00000040084	Bub1b	0.841778	0.0980553	15.3085	17.1345	11.0275	27.6685	19.8841	30.2685
ENSMUSG00000075012	Fjx1	0.809443	0.0980553	1.70095	2.42826	2.8539	3.72426	3.53984	4.81284
ENSMUSG00000022385	Gtse1	0.730075	0.0980553	7.23601	9.14749	5.79139	12.6642	10.3995	13.2836
ENSMUSG00000028893	Sesn2	0.71318	0.0980553	6.4824	9.2966	9.92062	12.5636	15.5072	13.5213
ENSMUSG00000025857	Dnaaf5	0.70588	0.0980553	6.54012	9.98685	9.47883	12.6465	13.3038	15.9697
ENSMUSG00000027654	Fam83d	0.690881	0.0980553	4.3975	4.35586	3.78734	7.73172	5.10879	7.72587
ENSMUSG00000059791	Nrm	0.679272	0.0980553	34.6383	45.9342	33.0927	68.8293	50.4602	62.251
ENSMUSG00000008318	Relt	0.673314	0.0980553	7.05083	10.7247	9.7921	13.4491	16.0381	13.9225
ENSMUSG00000029730	Mcm7	0.640971	0.0980553	47.4928	61.4171	49.1066	87.3025	66.4216	93.6647
ENSMUSG00000067321	Gm7931	0.602016	0.0980553	5.47238	5.42192	5.70625	10.0748	8.70418	6.75137
ENSMUSG00000017499	Cdc6	0.596881	0.0980553	9.38055	10.9959	8.33756	16.2718	12.2297	14.9515
ENSMUSG00000020538	Srebf1	0.594523	0.0980553	11.3798	16.4707	13.6267	20.0415	19.8994	22.0481
ENSMUSG00000022561	Gpaa1	0.586293	0.0980553	22.0138	31.4898	27.0666	38.3036	37.5426	44.1581
ENSMUSG00000018931	Natd1	0.55213	0.0980553	2.38232	2.75106	3.36073	4.3651	4.06227	3.91556
DDX39	NA	0.544661	0.0980553	29.6913	32.6422	24.7238	43.8637	37.4257	45.3029
ENSMUSG00000037936	Scarb1	0.541849	0.0980553	7.89779	10.5536	8.82742	12.8405	12.2426	14.4418
ENSMUSG00000035198	Tubg1	0.540116	0.0980553	16.5781	22.5267	18.8232	30.2618	25.9155	27.5579
ENSMUSG00000023988	Bysl	0.537521	0.0980553	7.55499	8.499	9.0158	10.5475	11.8572	14.1548
ENSMUSG00000028896	Rcc1	0.523703	0.0980553	18.2251	21.7918	16.762	28.9637	24.2516	28.1607
ENSMUSG00000025289	Prdx4	0.512616	0.0980553	64.5753	75.0219	60.5843	106.339	86.7331	92.4007
ENSMUSG00000022551	Cyc1	0.511832	0.0980553	113.77	140.623	116.926	184.739	155.751	188.467
ENSMUSG00000032841	Prr5l	0.494664	0.0980553	4.5992	5.27173	4.44504	6.5304	6.13166	7.52869
ENSMUSG00000009112	Bcl2l13	0.491641	0.0980553	5.62556	6.99508	6.9949	8.61696	9.17384	9.67902
ENSMUSG00000034659	Tmem109	0.482642	0.0980553	16.5072	18.8918	18.6205	27.2794	26.4818	21.9294
ENSMUSG00000041958	Pigs	0.482601	0.0980553	31.0611	39.2188	38.0283	48.2546	49.1053	53.3314
ENSMUSG00000034165	Ccnd3	0.46894	0.0980553	22.5426	28.2202	24.4246	33.8272	33.4724	36.386
ENSMUSG00000032294	Pkm	0.468801	0.0980553	179.123	225.144	214.926	283.944	271.416	298.126
ENSMUSG00000006378	Gcat	0.465475	0.0980553	10.0064	9.39287	8.43395	11.4868	13.189	13.7742
ENSMUSG00000006998	Psmd2	0.463108	0.0980553	92.9028	101.324	88.2004	124.748	120.384	144.824
ENSMUSG00000025428	Atp5a1	0.462812	0.0980553	296.38	373.24	330.505	466.433	433.856	472.978
ENSMUSG00000025153	Fasn	0.452824	0.0980553	10.0684	11.9693	12.0325	15.1319	16.6392	14.7672
ENSMUSG00000035754	Wdr18	0.451748	0.0980553	17.2035	20.0401	16.8466	24.6913	22.7953	26.4002
ENSMUSG00000001436	Slc19a1	0.448077	0.0980553	17.6867	21.537	20.3692	25.8192	27.7685	27.4767
ENSMUSG00000022557	Bop1	0.440963	0.0980553	38.906	40.53	33.3084	51.2242	49.2397	52.0938
ENSMUSG00000063524	Eno1	0.43957	0.0980553	110.887	132.69	117.09	161.312	154.123	172.852
ENSMUSG00000020089	Ppa1	0.435818	0.0980553	77.8472	90.6557	77.7151	116.667	106.354	109.402
ENSMUSG00000017697	Ada	0.432289	0.0980553	14.3378	16.5981	13.635	19.6346	20.3366	19.9659
ENSMUSG00000033857	Engase	0.428516	0.0980553	3.61563	3.92351	3.70628	4.87572	4.74218	5.54331
ENSMUSG00000035769	Xylb	0.417463	0.0980553	2.27297	2.45926	2.07853	3.18106	2.928	2.97179
ENSMUSG00000039063	Echdc3	0.412354	0.0980553	1.6771	1.68259	1.47501	2.01962	2.21499	2.19323
ENSMUSG00000038845	Phb	0.407469	0.0980553	43.912	49.3759	45.0793	59.1959	58.8868	65.4255
ENSMUSG00000025871	4833439L19Rik	0.388831	0.0980553	27.4665	29.2117	27.7791	37.7191	34.6153	38.3177
ENSMUSG00000005981	Trap1	0.386521	0.0980553	72.953	68.3812	69.1565	88.807	89.3454	97.1308
ENSMUSG00000018537	Pcgf2	-0.399009	0.0980553	4.12585	4.32861	4.16497	3.44771	3.08477	3.05056
ENSMUSG00000097415	AU020206	-0.408546	0.0980553	31.9156	29.0393	29.1621	23.0002	23.7917	21.1202
ENSMUSG00000032000	Birc3	-0.415904	0.0980553	10.8375	10.6328	10.421	7.20659	8.3377	8.41608
ENSMUSG00000052914	Cyp2j6	-0.427641	0.0980553	22.8322	19.6443	22.3057	15.0298	16.7577	16.3244
ENSMUSG00000072770	Acrbp	-0.427769	0.0980553	2.91862	3.15107	3.23788	2.35933	2.47333	2.09658
ENSMUSG00000034612	Chst11	-0.428293	0.0980553	3.78909	3.27657	3.20501	2.50277	2.52675	2.58234
ENSMUSG00000040128	Pnrc1	-0.452497	0.0980553	204.081	210.722	229.157	160.381	169.858	141.177
ENSMUSG00000073409	H2-Q6	-0.481572	0.0980553	376.176	404.572	353.577	237.056	277.396	300.618
ENSMUSG00000090086	AI480526	-0.489257	0.0980553	2.20239	2.17857	2.25965	1.75617	1.64439	1.35736
ENSMUSG00000038116	Phf20	-0.489623	0.0980553	8.8648	6.96714	7.68258	5.07892	5.86004	5.75951
ENSMUSG00000107336	Gm43461	-0.492314	0.0980553	3.12954	3.44169	2.70735	2.35104	2.09178	2.13019
ENSMUSG00000026585	Kifap3	-0.504418	0.0980553	9.63809	7.88742	9.68913	6.38957	6.90867	5.84533
ENSMUSG00000073888	Ccl27a	-0.506906	0.0980553	7.32585	7.34623	9.46566	5.60693	5.53813	5.71747
ENSMUSG00000027130	Slc12a6	-0.507996	0.0980553	6.58537	5.24053	5.62842	3.71606	4.47886	4.05813
ENSMUSG00000028076	Cd1d1	-0.520533	0.0980553	41.0419	31.5962	30.5	23.5145	23.7807	23.9615
ENSMUSG00000091831	Gm4707	-0.522988	0.0980553	2.77055	2.15777	2.81278	1.82074	1.87927	1.6564
ENSMUSG00000090935	Synj2bp	-0.542506	0.0980553	10.4785	7.63929	9.87804	6.10208	6.65766	6.29933
ENSMUSG00000020070	Rufy2	-0.543923	0.0980553	5.82552	4.29501	5.1641	3.24337	3.36581	3.81941
ENSMUSG00000040732	Erg	-0.546542	0.0980553	13.6324	12.2163	16.1278	10.0901	9.99798	8.54478
ENSMUSG00000000708	Kat2b	-0.551727	0.0980553	7.80155	6.09815	8.3301	4.86121	4.87867	5.30549
ENSMUSG00000029647	Pan3	-0.568288	0.0980553	6.42489	4.42673	5.69762	3.67144	3.72817	3.63157
ENSMUSG00000021470	Ercc6l2	-0.580926	0.0980553	3.56922	2.49571	3.33325	2.02273	2.15331	2.03687
ENSMUSG00000024805	Pcgf5	-0.605604	0.0980553	9.5294	6.42536	7.54186	5.05262	5.01247	5.17558
ENSMUSG00000021065	Fut8	-0.60734	0.0980553	50.8919	36.4505	39.6915	26.3028	31.3683	25.2391
ENSMUSG00000021690	Jmy	-0.608267	0.0980553	5.13902	3.50672	4.45557	2.86485	2.98872	2.64715
ENSMUSG00000046404	Yod1	-0.626904	0.0980553	6.96439	4.80176	5.98924	3.38518	4.12312	3.8967
ENSMUSG00000020677	Ddx52	-0.644414	0.0980553	19.4489	12.6568	14.5459	9.18845	9.70713	10.5114
ENSMUSG00000104394	Gm37254	-0.6753	0.0980553	3.10689	2.24682	2.90715	1.42821	1.73591	2.00996
ENSMUSG00000031357	Syap1	-0.696446	0.0980553	19.5108	12.6785	17.1692	8.73682	10.4727	10.9076
ENSMUSG00000026754	Golga1	-0.710779	0.0980553	8.45547	6.45155	9.02255	4.18056	5.90145	4.5503
ENSMUSG00000041417	Pik3r1	-0.713993	0.0980553	27.6921	20.6876	26.431	13.6603	19.2332	13.0577
ENSMUSG00000019699	Akt3	-0.714268	0.0980553	7.65999	4.94137	6.67644	3.30919	4.0984	4.21925
ENSMUSG00000024238	Zeb1	-0.729542	0.0980553	4.99194	3.32772	4.83057	2.22941	3.03373	2.60258
ENSMUSG00000059423	Zfp933	-0.72967	0.0980553	3.26188	2.08955	3.22356	1.60854	1.88623	1.58808
ENSMUSG00000028522	Mier1	-0.739043	0.0980553	9.9838	5.97992	7.96774	4.65262	5.03576	4.36659
ENSMUSG00000036501	Fam13b	-0.762576	0.0980553	14.7317	9.9932	13.8866	6.14952	9.17105	7.42367
ENSMUSG00000072915	Gm12258	-0.779061	0.0980553	3.93323	2.63932	4.35159	2.33054	1.88388	2.03619
ENSMUSG00000071337	Tia1	-0.779549	0.0980553	9.72458	5.63448	8.67936	4.40275	4.39687	4.8567
ENSMUSG00000034724	Cnot6l	-0.780207	0.0980553	12.8772	7.55488	10.4469	5.69276	6.53776	5.39122
ENSMUSG00000030424	Zfp939	-0.794107	0.0980553	5.07772	2.97544	4.18563	2.12261	2.19265	2.60611
ENSMUSG00000023919	Cenpq	-0.795984	0.0980553	15.6469	8.64731	10.9045	6.20321	6.72938	6.75272
ENSMUSG00000059142	Zfp945	-0.800796	0.0980553	7.51548	4.29829	6.5372	3.47218	3.74926	3.06836
ENSMUSG00000024423	Impact	-0.801615	0.0980553	29.837	19.054	27.4675	11.9513	17.2732	14.2837
ENSMUSG00000050812	Ecpas	-0.811952	0.0980553	14.1457	8.34957	12.9031	5.63728	7.34949	6.79814
ENSMUSG00000062082	Cd200r4	-0.836667	0.0980553	5.27835	3.41288	3.99706	2.99673	1.89333	2.22793
ENSMUSG00000056608	Chd9	-0.840649	0.0980553	4.03193	2.21656	3.55285	1.73968	1.80236	1.76311
ENSMUSG00000032293	Ireb2	-0.857231	0.0980553	6.53807	3.55072	4.52071	2.45386	2.42709	2.96401
ENSMUSG00000041225	Arhgap12	-0.868998	0.0980553	4.92173	2.73237	4.13351	1.74673	2.25888	2.31246
ENSMUSG00000020530	Ggnbp2	-0.884568	0.0980553	28.3287	15.7067	22.3645	9.53209	13.1304	12.6345
ENSMUSG00000036898	Zfp157	-0.911754	0.0980553	5.27835	2.78594	3.65041	1.69216	2.24813	2.1191
ENSMUSG00000031922	Cep57	-0.924375	0.0980553	15.8783	8.7995	13.62	5.25159	7.34758	7.2146
ENSMUSG00000107655	Gm44220	-0.92845	0.0980553	2.69046	2.06289	3.57837	1.50375	1.73456	1.10445
ENSMUSG00000004591	Pkn2	-0.950655	0.0980553	6.94442	3.50442	6.1283	2.52064	2.74972	2.98034
ENSMUSG00000072621	Slfn10-ps	-0.972432	0.0980553	4.7342	2.41137	4.01345	1.56384	1.90092	2.04023
ENSMUSG00000053205	Styx	-0.973985	0.0980553	9.5107	5.45811	9.69874	3.48578	5.14252	3.70594
ENSMUSG00000097119	B230354K17Rik ENSMUSG00000097119	-1.03302	0.0980553	7.50464	4.02288	6.40421	2.41184	2.51887	3.71423
ENSMUSG00000028572	Hook1	-1.0484	0.0980553	7.50685	3.77115	6.10246	2.13242	2.75701	3.32142
ENSMUSG00000034163	Zfc3h1	-1.05649	0.0980553	5.68617	2.6437	4.73778	1.78045	1.96437	2.26332
ENSMUSG00000091474	2610021A01Rik	-1.06485	0.0980553	5.01603	2.17557	3.37789	1.64964	1.60897	1.51701
ENSMUSG00000047126	Cltc	-1.07677	0.0980553	34.0357	16.7752	26.5484	8.97649	14.4804	12.4261
GM25544	NA	-1.08173	0.0980553	2.89377	2.76227	2.47615	1	2.08741	1
ENSMUSG00000031583	Wrn	-1.09111	0.0980553	8.59304	4.05271	7.0857	2.45977	2.92949	3.54174
ENSMUSG00000034297	Med13	-1.09614	0.0980553	5.08803	2.28431	4.68656	1.73197	1.84264	1.74688
ENSMUSG00000071281	Zfp65	-1.09637	0.0980553	4.55731	2.05862	3.92204	1.60836	1.38364	1.69148
ENSMUSG00000063273	Naa15	-1.10046	0.0980553	5.79243	2.55356	4.13927	1.7339	1.69642	2.11135
ENSMUSG00000027708	Dcun1d1	-1.10188	0.0980553	28.9774	12.3591	19.929	7.67503	9.71087	9.68492
ENSMUSG00000034007	Scaper	-1.12891	0.0980553	5.3681	2.22073	3.91096	1.77791	1.56094	1.60619
ENSMUSG00000034021	Pds5b	-1.13798	0.0980553	11.3206	4.56429	7.12485	3.03262	3.33862	3.41139
GM24539	NA	-1.14804	0.0980553	3.84778	2.32501	2.06549	1.69776	1	1
ENSMUSG00000020048	Hsp90b1	-1.1539	0.0980553	65.8354	27.8885	47.1385	17.2266	23.1798	19.6731
ENSMUSG00000108753	Gm45094	-1.15553	0.0980553	4.06932	2.08535	3.81354	1.15041	1.98695	1.28068
ENSMUSG00000032212	Sltm	-1.19155	0.0980553	7.92278	3.1536	6.50454	2.3415	2.53526	2.29778
ENSMUSG00000024298	Zfp871	-1.20114	0.0980553	17.4578	6.7431	10.1535	4.31437	4.97262	4.58376
ENSMUSG00000046351	Znf322	-1.22476	0.0980553	6.93259	2.6545	4.41096	1.73347	2.02786	1.8088
ENSMUSG00000066613	Zfp932	-1.23234	0.0980553	7.42447	2.84198	4.17246	1.76579	2.0236	1.89977
ENSMUSG00000036097	Slf2	-1.23933	0.0980553	16.2713	6.2202	10.7168	3.63704	4.99561	4.5366
ENSMUSG00000058291	Zfp68	-1.24296	0.0980553	9.34858	3.74012	6.99359	2.2355	3.00493	2.7455
ENSMUSG00000095432	Zfp748	-1.2476	0.0980553	6.43849	2.3757	3.7406	1.63923	1.70676	1.52762
ENSMUSG00000079509	Zfx	-1.25356	0.0980553	10.1184	3.86326	7.53732	2.4061	2.82848	3.19406
ENSMUSG00000107362	Gm40309	-1.25879	0.0980553	5.79928	2.30762	5.24646	1.55618	1.71998	1.91434
ENSMUSG00000015757	Ppil4	-1.31714	0.0980553	14.6528	5.06551	9.0742	3.09345	3.71769	3.78565
ENSMUSG00000037958	Nsrp1	-1.33611	0.0980553	8.15123	2.80695	5.12085	1.69065	2.00709	2.14562
ENSMUSG00000062627	Mysm1	-1.36136	0.0980553	7.70208	2.60743	4.9958	1.62242	1.92866	1.89049
ENSMUSG00000040225	Prrc2c	-1.40319	0.0980553	8.95309	2.9975	6.22652	1.94002	2.21364	2.10309
ENSMUSG00000069793	Slfn9	-1.41218	0.0980553	8.61953	2.76079	4.90803	1.56008	1.96983	2.01615
GM24996	NA	-1.42176	0.0980553	3.29548	5.27216	8.8728	2.4061	2.31808	1.43732
ENSMUSG00000026395	Ptprc	-1.4316	0.0980553	12.3484	4.0659	7.92186	2.34291	2.7885	3.10175
ENSMUSG00000028053	Ash1l	-1.50335	0.0980553	9.51546	2.82664	6.26711	1.92252	2.01427	1.91037
ENSMUSG00000064492	Gm22060	-1.52175	0.0980553	13.0352	4.62335	12.5885	4.03559	3.03255	2.61851
ENSMUSG00000099045	Mir6374	-1.54039	0.0980553	6.66362	5.61154	5.63539	1.43366	4.25207	1.40463
ENSMUSG00000028312	Smc2	-1.54898	0.0980553	14.8904	4.21699	7.00161	2.60092	2.3419	2.88102
ENSMUSG00000035597	Prpf39	-1.58214	0.0980553	9.08655	2.55507	5.81664	1.69406	1.74875	1.69825
ENSMUSG00000020580	Rock2	-1.59602	0.0980553	11.5911	3.39669	8.33433	1.87146	2.5274	2.51098
ENSMUSG00000039997	Ifi203	-1.62416	0.0980553	17.2097	4.6738	10.0497	2.81979	3.0691	3.18864
ENSMUSG00000034560	Washc4	-1.63886	0.0980553	12.4906	3.34661	7.80317	2.28596	2.127	2.22118
ENSMUSG00000024991	Eif3a	-1.8358	0.0980553	43.4928	10.2335	26.6193	5.47338	6.51269	7.30689
ENSMUSG00000084469	Gm22956	-2.06008	0.0980553	23.7253	10.6925	36.4276	5.64012	8.61189	2.62356
ENSMUSG00000029275	Gfi1 ENSMUSG00000029275	0.699294	0.0980974	3.99486	5.68905	6.29135	9.19701	7.56474	8.79773
ENSMUSG00000028973	Abcb8	0.45418	0.0980974	11.6857	14.0748	14.5236	17.7628	19.0448	18.1572
ENSMUSG00000060802	B2m	-0.408533	0.0980974	7088.11	6323.07	6025.71	4801.69	5031.12	4780.42
ENSMUSG00000038384	Setd1b	-0.412953	0.0980974	4.57475	5.15888	5.13048	3.84913	3.85099	3.46109
ENSMUSG00000052192	Gm5963	-0.654832	0.0980974	7.09859	9.3633	8.0555	6.30861	5.05476	4.30216
ENSMUSG00000069206	Zfp874a	-0.9473	0.0980974	7.44664	3.81628	6.13024	2.44035	3.31921	2.99982
ENSMUSG00000035840	Lysmd3	-1.06934	0.0980974	8.27208	4.12647	6.385	2.17914	3.59956	3.00685
ENSMUSG00000031506	Ptpn7	0.496408	0.0984105	26.1758	25.5077	22.5167	37.2267	30.0761	37.6965
ENSMUSG00000022407	Adsl	0.410908	0.0984105	35.0576	38.5345	34.3026	51.1396	44.7975	47.5374
ENSMUSG00000051515	Fam181b	-0.404596	0.0985081	2.75857	2.67165	3.01635	1.99613	2.23779	2.1456
ENSMUSG00000001082	Mfsd10	0.435437	0.0986615	37.9855	47.2306	42.169	58.1597	56.2649	57.1758
ENSMUSG00000040123	Zmym5	-1.16264	0.0988511	7.78366	3.46151	7.7094	2.41778	2.99048	2.56062
ENSMUSG00000025651	Uqcrc1	0.671924	0.0989096	53.5493	80.9263	67.717	103.475	93.6628	122.446
ENSMUSG00000026622	Nek2	0.587602	0.0989096	8.196	8.07092	6.15411	11.84	9.64922	12.0922
ENSMUSG00000033124	Atg9a	0.557765	0.0989096	4.43127	6.21768	5.7036	7.39406	8.36013	8.10814
ENSMUSG00000006498	Ptbp1	0.524848	0.0989096	35.6233	47.4584	38.1243	58.7274	53.0306	61.6405
ENSMUSG00000039770	Ypel5	-0.413557	0.0989096	41.2913	38.5426	40.6014	32.635	27.4557	30.5173
ENSMUSG00000028106	Rprd2	-0.488224	0.0989096	5.52725	4.36288	5.63234	3.6694	3.78838	3.54007
ENSMUSG00000040209	Zfp704	-0.508559	0.0989096	4.10104	3.56225	4.11196	2.38702	2.79632	3.12573
ENSMUSG00000026020	Nop58	-0.69653	0.0989096	15.0229	10.003	14.413	7.32312	9.30064	7.47132
ENSMUSG00000023845	Lnpep	-0.719565	0.0989096	6.26352	3.87759	4.84979	2.64791	3.40948	2.922
ENSMUSG00000027981	Rnpc3	-0.771108	0.0989096	5.40651	3.12206	4.63525	2.49839	2.73934	2.30009
ENSMUSG00000020590	Snx13	-1.094	0.0989096	6.83588	3.20899	5.43183	1.81996	2.37136	2.83836
ENSMUSG00000073889	Il11ra1	0.655539	0.098947	17.8834	26.0998	24.2011	31.3564	34.5928	40.7025
ENSMUSG00000023908	Pkmyt1	0.614037	0.0990574	12.3311	14.0333	10.452	19.8654	15.5273	21.0232
ENSMUSG00000108389	Gm45206	-0.431765	0.0990574	2.14372	2.23397	2.14733	1.77166	1.64721	1.43579
ENSMUSG00000022749	Tbc1d23	-0.691407	0.0990574	10.4481	8.14954	10.9252	4.90493	7.37901	6.10331
ENSMUSG00000079083	Jrkl	-0.697295	0.0990574	3.50309	2.12636	3.06652	1.67665	1.79624	1.77912
ENSMUSG00000030521	Mphosph10	-1.29569	0.0990574	15.8124	5.77241	8.50682	3.03162	4.20934	4.11256
ENSMUSG00000021709	Erbin	-1.64168	0.0990574	14.3726	3.73918	9.69291	2.42027	2.66009	2.66331
ENSMUSG00000068882	Ssb	-1.65088	0.0990574	91.6556	23.4852	52.9441	13.2233	15.962	17.4361
ENSMUSG00000053398	Phgdh	0.388696	0.0992084	84.6124	91.7503	83.3842	113.102	119.382	107.583
ENSMUSG00000040651	Tasor	-0.860458	0.0992084	4.23249	2.23114	3.53222	1.64697	1.948	1.7371
ENSMUSG00000017670	Elmo2	0.419409	0.0992438	19.8068	22.4428	19.534	25.9515	27.1358	29.4945
ENSMUSG00000049470	Aff4	-0.830564	0.0992438	7.70494	4.60053	7.21893	3.07684	4.28245	3.45285
ENSMUSG00000020817	Rabep1	-0.94269	0.0992438	8.73722	4.42292	7.90704	3.14845	3.79928	3.5972
ENSMUSG00000074629	4930518I15Rik	-0.600074	0.0995245	4.89852	5.18389	5.79111	4.2073	3.51633	2.85411
GM23638	NA	-1.61461	0.0995245	4.00599	3.79725	5.77992	1	1	3.06167
ENSMUSG00000022994	Adcy6	0.361927	0.0995919	4.33621	4.66687	4.47387	5.85836	5.80001	5.65546
ENSMUSG00000112639	A730063M14Rik	-0.43654	0.0995919	5.64349	6.19719	6.78451	4.85366	4.637	4.25324
ENSMUSG00000026955	Sapcd2	0.935997	0.0997387	3.70616	4.727	3.33889	8.91698	5.05255	9.0923
ENSMUSG00000039523	Cep104	0.4313	0.0997387	6.68957	7.40945	5.94604	8.88442	8.95939	9.07835
ENSMUSG00000060441	Trim5	-0.724691	0.0997387	3.85349	2.27991	3.18902	1.85509	1.69547	1.97385
ENSMUSG00000037795	N4bp2	-0.909291	0.0997387	7.35565	3.82038	6.08919	2.51814	3.29327	3.11464
ENSMUSG00000064370	Mt-Cyb	-0.978732	0.0997387	1109.72	529.341	921.623	382.958	463.721	398.3
ENSMUSG00000105434	Gm43359	-0.986542	0.0997387	3.53077	2.53798	3.91473	1.27419	2.40375	1.47231
ENSMUSG00000097583	6430590A07Rik	-1.1202	0.0997387	5.01799	2.06042	3.98454	1.59979	1.51378	1.65613
ENSMUSG00000021377	Dek	-1.65697	0.0997387	40.3738	10.1073	20.1098	6.31756	5.61596	7.37531
ENSMUSG00000108180	Gm44141	-0.834216	0.099901	5.85705	3.60499	6.70691	3.02254	3.00584	2.7504
ENSMUSG00000031826	Usp10	0.383439	0.0999111	13.3465	15.1144	14.7055	18.213	19.0966	18.9313
FAM49A	NA	-0.50783	0.100102	5.97047	4.52285	5.74206	3.54919	3.99047	3.8082
ENSMUSG00000085167	Gm12063	0.636352	0.100458	1.47675	2.03518	1.49549	2.16814	2.76419	2.81658
ENSMUSG00000085201	Nr6a1os	-1.08906	0.100458	6.62694	3.15608	4.67103	2.91166	1.86884	1.86482
ENSMUSG00000028037	Ifi44	-0.900569	0.100604	20.6515	11.144	12.4508	6.44338	7.81296	8.74917
ENSMUSG00000034247	Plekhm1	0.496866	0.100621	5.42345	7.11242	6.8116	8.51842	9.48357	9.13959
ENSMUSG00000057110	Cntrl	-1.02088	0.100621	6.58063	3.0641	4.74989	2.15616	1.95151	2.72433
ENSMUSG00000035890	Rnf126	0.425585	0.100778	28.1396	33.5564	30.7517	43.4255	38.4979	42.0846
ENSMUSG00000038349	Plcl1	-0.389068	0.100778	5.57654	5.5012	5.31256	3.845	4.26533	4.42502
ENSMUSG00000022469	Rapgef3	0.533836	0.100778	2.83519	3.68123	3.94671	4.91803	4.88558	5.20241
ENSMUSG00000032883	Acsl3	-0.535613	0.10086	14.9262	11.1683	13.2944	7.99692	9.36586	9.71466
ENSMUSG00000025574	Tk1	0.729641	0.100907	13.1685	15.9443	10.8827	25.2629	17.2338	23.9302
ENSMUSG00000027466	Rbck1	0.399072	0.100907	43.1478	50.2638	47.7081	61.7118	59.6319	64.4699
ENSMUSG00000000787	Ddx3x	-1.20625	0.100907	46.1821	18.8063	34.9372	10.989	16.8094	13.3724
ENSMUSG00000038708	Golga4	-1.24157	0.101379	5.8117	2.16863	4.78707	1.65157	1.60119	1.72572
ENSMUSG00000000290	Itgb2	0.561157	0.10155	12.2807	12.0863	9.78726	18.1648	14.0974	18.2216
ENSMUSG00000089764	Gm16580	-0.396072	0.10155	4.59164	4.13967	4.35952	3.13339	3.24982	3.57116
ENSMUSG00000071302	2610044O15Rik8	-0.687339	0.10155	6.87908	4.26971	5.44337	3.36876	3.75023	3.03068
ENSMUSG00000013663	Pten	-0.767848	0.10155	18.9519	11.1047	15.4457	7.47609	9.12701	9.64998
ENSMUSG00000026670	Uap1	0.383594	0.101852	21.6233	20.9644	21.686	29.9791	26.007	27.996
ENSMUSG00000026860	Sh3glb2	0.47071	0.102124	12.7993	15.6723	15.8725	19.6884	19.4124	22.1701
ENSMUSG00000021494	Ddx41	0.384994	0.102124	25.6536	29.3458	26.0907	34.8813	34.881	35.9486
ENSMUSG00000030059	Tmf1	-1.02683	0.102139	8.69138	3.95761	6.60587	2.52188	3.26892	3.25841
ENSMUSG00000072109	A530040E14Rik	-0.562205	0.10229	6.70659	7.14479	6.33778	5.29456	3.6963	4.8207
ENSMUSG00000004849	Ap1s1	0.441345	0.102441	64.4129	74.4572	63.1514	93.8868	83.1249	97.1631
ENSMUSG00000077557	Gm23706	-0.891457	0.102441	5.61896	9.59642	10.0729	4.96108	3.65223	4.69592
ENSMUSG00000037646	Vps13b	-0.980867	0.102641	5.8697	2.73459	4.09495	1.74964	2.2395	2.18195
ENSMUSG00000044791	Setd2	-1.16515	0.102651	5.94839	2.30113	4.41955	1.65585	1.69973	1.90584
ENSMUSG00000109511	Nup62	0.546163	0.102768	46.6522	60.2773	46.4824	79.7715	65.0103	78.473
ENSMUSG00000037826	Ppm1k	-0.484178	0.102838	3.98123	3.5518	4.17684	2.41007	3.02964	2.95554
ENSMUSG00000110202	Gm45435	-1.19656	0.102875	5.06663	2.48401	6.59383	1.97687	1.82414	1.91147
ENSMUSG00000043998	Mgat2	0.551902	0.102969	45.7	52.0477	56.1066	65.3475	71.9522	89.4286
ENSMUSG00000066407	Gm10263	-0.5668	0.102969	2.26251	3.34969	2.65329	1.77335	1.86993	1.8659
ENSMUSG00000037007	Zfp113	-0.586897	0.102969	8.44723	6.10363	7.61448	4.36639	5.624	4.71796
ENSMUSG00000050075	Gpr171	-0.683685	0.102969	69.5503	43.6429	59.5312	36.1815	38.6514	31.1801
ENSMUSG00000026083	Eif5b	-1.26616	0.102969	7.3184	2.67319	5.07928	1.71364	1.76709	2.35838
ENSMUSG00000018377	Vezf1	-0.541971	0.103208	46.7452	32.9207	41.2324	28.9254	27.4137	25.9269
ENSMUSG00000027367	Stard7	0.43762	0.10329	34.1742	41.6331	37.7449	47.5262	51.4581	54.553
ENSMUSG00000048379	Socs4	-0.543956	0.10329	4.71976	3.33328	3.95874	2.52578	2.89858	2.7449
ENSMUSG00000038775	Vill	0.648687	0.103683	13.2586	18.6746	17.6009	21.9537	25.2097	30.3413
ENSMUSG00000056481	Cd248	0.606259	0.103683	2.68664	2.95501	3.5602	4.53447	5.55354	3.95962
ENSMUSG00000053263	Gm12592	-0.350547	0.103683	2.38475	2.34825	2.23529	1.83252	1.80985	1.82076
ENSMUSG00000104351	Gm37125	-0.537746	0.103683	6.53919	5.1372	5.36312	3.94658	4.40383	3.38831
ENSMUSG00000027782	Kpna4	-0.6829	0.103683	16.3493	10.2332	14.0773	7.94461	9.37332	7.64439
ENSMUSG00000041328	Pcf11	-0.90019	0.103683	8.37475	4.18365	6.67602	3.05121	3.7286	3.16282
ENSMUSG00000039735	Fnbp1l	-0.911083	0.103683	4.17669	2.01669	2.97234	1.42367	1.6994	1.55623
ENSMUSG00000054280	Prr14l	-0.976868	0.103683	7.1645	3.54463	5.57065	2.19549	2.60572	3.24342
ENSMUSG00000026817	Ak1	0.637555	0.103809	18.3967	25.9966	28.5442	35.1791	39.8667	36.6479
ENSMUSG00000002984	Tomm40	0.451773	0.103809	17.6088	19.4622	18.6	24.7712	22.7531	28.936
ENSMUSG00000036306	Lzts1	0.429266	0.103809	2.38093	2.52339	2.87503	3.25116	3.5131	3.69241
ENSMUSG00000042759	Apobr	0.372994	0.103809	2.70384	3.00522	2.96872	3.60308	3.85449	3.77253
ENSMUSG00000023932	Cdc5l	-0.535568	0.103809	39.2683	27.602	33.3104	22.4852	24.1525	21.8291
ENSMUSG00000074746	Pdzd8	-0.721884	0.103809	8.45626	5.50778	7.51876	3.49843	4.88493	4.56713
ENSMUSG00000037487	Ubr5	-0.759038	0.103809	9.43396	5.97179	8.82737	4.11869	5.70064	4.36985
ENSMUSG00000101501	Rps27a-ps1	-0.879195	0.103809	4.02676	2.14186	2.3008	1.40087	1.37578	1.65457
ENSMUSG00000024054	Smchd1	-1.032	0.103809	5.46412	2.35917	4.15601	1.79261	1.752	1.99503
ENSMUSG00000074733	Zfp950	-1.08084	0.103809	5.67065	2.28829	3.78014	1.81743	1.71709	1.66074
ENSMUSG00000040312	Cchcr1	0.562726	0.104061	3.48927	4.76257	3.49563	5.90296	5.1775	6.12498
ENSMUSG00000098645	Gm27201	-1.26994	0.104067	6.6449	2.35559	4.4065	1.89233	1.41824	1.8326
ENSMUSG00000021843	Ktn1	-1.40948	0.104126	7.79481	2.39407	5.23712	1.53268	1.81709	1.87205
ENSMUSG00000028465	Tln1	0.610177	0.104882	38.7788	52.7658	56.5072	66.0923	82.0106	75.8707
ENSMUSG00000018974	Sart3	0.552393	0.104882	11.6188	16.7068	13.9949	20.8253	18.8845	21.7865
ENSMUSG00000041859	Mcm3	0.551781	0.104882	83.5042	91.659	67.4645	121.084	103.62	129.639
ENSMUSG00000036553	Sh3tc1	0.550892	0.104882	1.23775	1.76206	1.66099	2.29454	2.31968	2.13994
ENSMUSG00000025366	Esyt1	0.550071	0.104882	19.4556	28.1021	21.5731	34.5095	31.5918	33.9583
ENSMUSG00000000751	Rpa1	0.506874	0.104882	30.1637	31.7717	28.4821	40.3137	37.8371	51.3427
ENSMUSG00000031328	Flna	0.49251	0.104882	33.3472	41.3296	43.1739	50.4913	59.1002	55.5287
ENSMUSG00000027247	Arhgap1	0.492213	0.104882	39.8234	53.4434	51.0296	65.267	67.7964	68.3073
ENSMUSG00000048807	Slc35e4	0.481174	0.104882	9.53217	11.3331	12.1384	14.3159	16.9189	14.7249
ENSMUSG00000001910	Nacc1	0.462791	0.104882	18.2465	23.8603	22.5779	29.3047	30.1528	29.1216
ENSMUSG00000034575	Tent4a	0.456477	0.104882	3.25095	4.02735	3.75301	5.31857	4.56537	5.22853
ENSMUSG00000017221	Psmd3	0.444373	0.104882	27.7271	32.9954	31.6916	39.7408	39.4699	46.5701
ENSMUSG00000033732	Sf3b3	0.441324	0.104882	38.036	43.4145	40.0615	48.5571	57.7857	59.0254
ENSMUSG00000031146	Plp2 ENSMUSG00000031146	0.440054	0.104882	32.6575	36.1396	38.8709	53.8014	47.2028	45.1064
ENSMUSG00000022440	C1qtnf6	0.414767	0.104882	17.1467	17.214	15.646	22.9256	19.9595	23.9092
ENSMUSG00000025156	Gps1	0.402564	0.104882	49.6763	53.7517	44.3524	66.1454	63.4271	65.1982
ENSMUSG00000024212	Mllt1	0.374089	0.104882	21.8798	24.7476	22.2782	30.5795	29.7766	28.8394
ENSMUSG00000027655	Dhx35	0.36907	0.104882	5.9597	6.72651	6.35183	8.39547	8.2354	7.93391
ENSMUSG00000025474	Tubgcp2	0.360783	0.104882	20.4611	21.2262	19.96	25.2266	26.2017	27.7711
ENSMUSG00000031819	Emc8	0.357458	0.104882	9.98902	9.51039	10.1003	12.9265	12.0762	12.9259
ENSMUSG00000032656	Marchf3	-0.378315	0.104882	3.32701	2.872	3.03505	2.38292	2.30359	2.40568
ENSMUSG00000038872	Zfhx3	-0.476812	0.104882	2.7569	2.07705	2.47953	1.84281	1.66564	1.71622
ENSMUSG00000060657	Marf1	-0.48141	0.104882	3.24375	2.58865	2.80218	2.09355	2.24916	1.83635
ENSMUSG00000047789	Slc38a9	-0.490071	0.104882	3.97262	3.05091	3.4454	2.51671	2.67174	2.24152
ENSMUSG00000050668	Gpatch11	-0.503128	0.104882	8.38923	6.49081	7.40533	5.02335	5.88015	4.79528
ENSMUSG00000040022	Rab11fip2	-0.539468	0.104882	2.92492	2.00287	2.46838	1.68686	1.67248	1.66936
ENSMUSG00000038301	Snx10	-0.560839	0.104882	24.9023	17.5501	22.9689	13.3487	15.8262	14.8032
ENSMUSG00000040987	Mill2	-0.584674	0.104882	6.50427	4.6073	5.92879	3.81655	4.17985	3.30191
ENSMUSG00000037652	Phc3	-0.606799	0.104882	3.44344	2.22759	3.04238	1.9129	1.88809	1.8295
ENSMUSG00000024976	Shoc2	-0.617669	0.104882	23.7721	15.457	19.8728	11.7751	12.3528	13.8968
ENSMUSG00000107961	Gm44036	-0.667669	0.104882	3.02904	3.62242	4.16318	2.51909	1.77672	2.54625
ENSMUSG00000052917	Senp7	-0.673677	0.104882	4.97264	3.00231	4.16606	2.42021	2.64843	2.39077
ENSMUSG00000029629	Phf14	-0.680128	0.104882	3.68953	2.18876	3.0055	1.75503	1.77556	1.89343
ENSMUSG00000021244	Ylpm1	-0.6873	0.104882	7.97987	4.96039	7.35367	3.7661	4.17208	4.43688
ENSMUSG00000022800	Fyttd1	-0.732804	0.104882	20.1372	11.6096	14.2708	8.43061	10.0057	8.61725
ENSMUSG00000005583	Mef2c	-0.743747	0.104882	23.4457	14.0283	21.197	10.0765	11.4043	12.9209
ENSMUSG00000059474	Mbtd1	-0.822741	0.104882	5.7208	3.05446	5.05113	2.48593	2.67463	2.39893
ENSMUSG00000034252	Senp6	-1.15804	0.104882	11.1329	4.70739	10.2457	3.09652	3.80223	4.10396
ENSMUSG00000042063	Zfp386	-1.17262	0.104882	5.77283	2.17981	3.70372	1.4347	1.56153	1.81614
ENSMUSG00000032745	Gpbp1	-1.17735	0.104882	51.5911	20.7302	33.8057	11.3972	17.1622	15.9786
ENSMUSG00000087819	Gm25117	-1.22318	0.104882	4.15629	3.93711	2.23013	1	1.30206	2.20264
ENSMUSG00000034610	Tut4	-1.37727	0.104882	10.8788	3.47578	7.95171	2.48009	2.39746	2.88456
ENSMUSG00000096910	Zfp955b	-1.46625	0.104882	7.56693	2.50621	5.0878	1.16997	1.8763	2.0837
ENSMUSG00000025326	Ube3a	-1.19656	0.10517	6.63192	2.44221	4.91789	1.74913	2.03754	1.85641
ENSMUSG00000021880	Rnase6	-0.49857	0.105523	23.7889	17.6363	21.3246	15.1541	13.5783	15.4182
ENSMUSG00000027296	Itpka	0.50651	0.105617	2.04168	2.53156	2.26666	3.67994	2.81834	3.23858
ENSMUSG00000026491	Ahctf1	-0.57703	0.105617	6.12656	4.705	6.23821	3.247	4.29475	3.88424
ENSMUSG00000040616	Tmem51	0.526703	0.105658	2.87862	2.24064	2.73832	4.34089	3.5286	3.44761
ENSMUSG00000046593	Tmem215	-0.539403	0.106287	4.84267	3.54248	3.62288	2.73234	2.945	2.51592
ENSMUSG00000030867	Plk1	0.941118	0.106314	15.2959	19.0955	11.4559	34.1919	20.1867	34.313
ENSMUSG00000041750	Cd1d2	-0.467503	0.106314	4.62136	3.46971	3.8073	2.79284	2.90849	2.84295
ENSMUSG00000024454	Hdac3	0.362331	0.106787	53.241	58.7792	53.0679	70.717	72.3274	68.9752
ENSMUSG00000020275	Rel	-0.512329	0.106787	2.83645	2.18019	2.68454	1.75823	2.00789	1.62049
ENSMUSG00000034255	Arhgap27	0.455946	0.106974	5.52852	7.0656	5.97036	8.47916	8.98057	7.90426
ENSMUSG00000047412	Zbtb44	-0.497045	0.106974	10.7192	8.07472	9.95077	6.20095	7.26301	6.80295
ENSMUSG00000095253	Zfp799	-0.60347	0.106974	5.42137	4.22521	4.76925	3.63197	3.38542	2.53317
ENSMUSG00000048222	Mfap1b	-0.643856	0.106974	15.3075	10.3932	12.8654	7.15554	9.69413	7.73507
ENSMUSG00000039943	Plcb4	-1.00111	0.106974	6.69187	2.87818	4.6178	2.05528	2.3432	2.3032
ENSMUSG00000057531	Dtnbp1 ENSMUSG00000057531	0.379631	0.107055	38.6011	38.2307	37.1784	52.3674	45.1499	51.1005
ENSMUSG00000021302	Ggps1	-0.516674	0.1072	16.5962	12.1163	14.6127	9.17746	10.8583	10.0699
ENSMUSG00000051285	Pcmtd1	-1.16459	0.107212	11.8606	4.87201	9.88619	3.02927	4.43841	3.77182
ENSMUSG00000025745	Hadha	0.358188	0.107529	12.3323	13.3258	13.6005	16.6903	16.306	17.2964
ENSMUSG00000081429	Rps27-ps1	-0.41883	0.107529	2.53965	2.57601	3.01621	2.13174	2.06089	1.87998
ENSMUSG00000037860	Aim2	-0.714746	0.107529	10.5311	7.13093	12.2628	5.77133	6.41687	5.62506
ENSMUSG00000034801	Sos2	-0.725641	0.107529	6.69867	4.7754	6.85051	2.8857	4.38204	3.83243
ENSMUSG00000019943	Atp2b1	-0.887931	0.107529	5.09168	2.47299	4.06599	1.88119	2.0061	2.14084
ENSMUSG00000003847	Nfat5	-1.11786	0.107529	4.81681	2.11616	4.99809	1.68928	1.74553	1.69025
ENSMUSG00000027677	Ttc14	-1.26977	0.107529	12.2924	4.13739	8.24725	3.06522	2.8532	3.42106
ENSMUSG00000001517	Foxm1	0.658988	0.10754	5.83152	6.82522	4.24476	9.58833	7.9546	8.71997
ENSMUSG00000028068	Iqgap3	0.527801	0.10754	2.53046	3.22605	2.92947	4.14667	3.60964	4.78794
ENSMUSG00000040865	Ino80d	-0.471483	0.10754	2.48397	2.23368	3.00809	1.82518	1.81772	1.88726
ENSMUSG00000038070	Cntln	-0.983961	0.10754	4.79714	2.12654	3.35951	1.54882	1.53284	1.86566
ENSMUSG00000052188	Gm14964	-0.801198	0.107677	7.57837	10.5997	14.4718	5.51801	6.26537	6.35491
ENSMUSG00000048058	Ldlrad3	0.354163	0.107706	7.06837	7.31408	7.67025	9.0969	9.30499	9.78409
ENSMUSG00000028161	Ppp3ca	-0.609329	0.107706	10.9119	7.73055	11.4284	5.82096	6.9355	6.72583
ENSMUSG00000086782	E130102H24Rik	-0.707241	0.10788	8.8804	7.52691	11.4199	4.84149	6.97011	5.19745
ENSMUSG00000012640	Zfp715	-1.04288	0.108228	10.6409	4.73866	7.47788	2.89448	4.31386	3.45274
ENSMUSG00000025757	Hspa4l	-0.602635	0.108318	5.9946	4.05766	5.25119	2.90846	3.45295	3.63251
ENSMUSG00000040204	Pclaf	0.677776	0.108786	12.1352	13.1195	9.0601	20.9372	14.6282	19.2787
ENSMUSG00000024542	Cep192	-0.957028	0.108786	5.67527	2.64313	4.41676	1.96267	1.9024	2.42537
ENSMUSG00000049680	Urgcp	0.742052	0.10882	5.10301	8.02985	8.33776	10.4525	11.2611	13.5807
ENSMUSG00000019731	Slc35e1	0.731046	0.10882	10.668	19.1983	15.7496	24.8234	24.2663	24.4878
ENSMUSG00000059409	Ppp2r5d	0.499118	0.10882	16.0414	22.2966	19.2223	25.4693	27.5052	27.708
ENSMUSG00000002968	Med25	0.448263	0.10882	7.70726	8.92315	9.31242	11.1086	11.1258	13.1617
ENSMUSG00000055401	Fbxo6	0.400863	0.10882	30.9297	32.3487	27.4062	37.814	39.3329	42.4314
ENSMUSG00000023017	Asic1	0.36596	0.10882	1.76496	1.68374	1.58371	2.27008	2.06343	2.15055
ENSMUSG00000029777	Gars1	0.360578	0.10882	57.8921	58.5632	53.3179	75.5484	69.3477	73.0289
ENSMUSG00000037058	Paip2	-0.364204	0.10882	212.418	186.983	209.171	158.538	158.033	155.49
ENSMUSG00000107143	Gm6598	-0.409025	0.10882	2.91188	3.02172	2.99153	2.50826	2.01464	2.22518
ENSMUSG00000032580	Rbm5	-0.42073	0.10882	20.6837	18.6341	23.4125	15.037	16.1705	15.4719
ENSMUSG00000043644	0610009L18Rik	-0.43188	0.10882	18.9281	20.7009	18.3418	16.1422	12.9457	14.0095
ENSMUSG00000068962	Zfp114	-0.46874	0.10882	2.81741	2.42919	2.22109	1.60628	1.90148	1.8778
ENSMUSG00000040738	Ints8	-0.539552	0.10882	6.55054	4.77359	5.69397	3.70135	3.54971	4.41285
ENSMUSG00000074604	Mgst2	-0.576564	0.10882	5.4084	3.903	5.14263	2.84201	3.65466	3.15131
ENSMUSG00000022837	Iqcb1	-0.586849	0.10882	9.09959	6.2603	8.48406	5.09144	5.84461	4.79344
ENSMUSG00000044387	2410080I02Rik	-0.631878	0.10882	5.29987	7.21475	6.22001	4.58657	3.20634	4.34648
ENSMUSG00000051705	Senp8	-0.638608	0.10882	6.98938	4.81343	5.74453	4.464	3.56701	3.21662
ENSMUSG00000031878	Nae1	-0.665073	0.10882	13.2249	7.94506	10.7716	6.39772	7.12059	6.23173
ENSMUSG00000042444	Mindy2	-0.697947	0.10882	5.64635	3.69258	5.5232	2.53232	3.38219	3.14965
ENSMUSG00000025958	Creb1	-0.749181	0.10882	7.23448	4.00337	5.6637	3.02596	3.58599	3.18334
ENSMUSG00000040297	Suco	-0.851567	0.10882	6.80774	3.71209	5.60702	2.42925	3.50417	2.83306
ENSMUSG00000036916	Znf280c	-1.02267	0.10882	8.22642	3.84063	7.40079	2.49767	3.38417	3.29871
ENSMUSG00000034438	Gbp8	-1.04035	0.10882	18.7661	8.97447	12.6789	4.7466	6.41969	8.05446
ENSMUSG00000024276	Zfp397	-1.15307	0.10882	8.98584	3.87952	7.35913	2.16817	2.98477	3.60441
ENSMUSG00000031715	Smarca5	-1.16593	0.10882	21.9662	8.21947	15.6594	5.59418	6.2462	7.16274
ENSMUSG00000030638	Sh3gl3	0.433193	0.108844	1.90326	1.87318	2.27142	2.93383	2.54086	2.67406
ENSMUSG00000035637	Grhpr	0.404105	0.108844	18.0357	18.04	18.2165	27.0518	23.006	22.0668
ENSMUSG00000098146	Gm26935	-0.589754	0.108844	3.33529	3.37685	2.29696	1.89405	2.08951	1.91762
ENSMUSG00000092289	Gm6659	-0.5304	0.108947	3.76968	3.06188	3.39638	2.10277	2.82892	2.18725
ENSMUSG00000032235	Ice2	-0.71661	0.108947	6.51289	3.66527	5.25443	3.02136	2.93418	3.18826
ENSMUSG00000079056	Kcnip3	0.572765	0.10907	11.3287	13.4243	17.1253	20.3011	21.8283	19.3387
ENSMUSG00000026873	Phf19	0.539073	0.10907	3.27749	4.21048	3.62245	6.33167	4.70312	5.14993
ENSMUSG00000056091	St3gal5	0.51913	0.10907	5.49934	5.48308	4.04477	7.30971	7.39654	6.63927
ENSMUSG00000024556	Me2	0.519073	0.10907	37.9343	35.2978	29.472	48.0249	43.0968	56.1108
ENSMUSG00000026921	Egfl7	0.491599	0.10907	13.1527	14.297	16.7203	20.1254	18.5638	23.3911
ENSMUSG00000024960	Plcb3	0.491184	0.10907	15.1819	20.8082	18.3385	24.1178	26.9467	24.7551
ENSMUSG00000080904	Gm11966	0.432086	0.10907	49.7592	57.3115	61.2677	73.5352	81.9935	71.1678
ENSMUSG00000026520	Pycr2	0.411501	0.10907	28.7087	35.4708	34.1281	43.1815	42.5702	44.4853
ENSMUSG00000020358	Hnrnpab	0.398001	0.10907	105.6	111.588	92.9692	136.267	129.832	141.67
ENSMUSG00000041491	Cep78	0.394393	0.10907	9.48778	10.5998	10.8719	14.6763	13.1544	12.8603
ENSMUSG00000026353	Ubxn4	-0.525324	0.10907	37.3715	26.1839	29.8044	20.172	22.7623	21.3047
ENSMUSG00000111356	Rpl32l	-0.604934	0.10907	5.84122	4.8867	5.35076	4.02364	3.94337	2.73614
ENSMUSG00000049659	Aftph	-0.758494	0.10907	16.4074	10.2671	14.5893	6.48517	9.68185	8.08453
ENSMUSG00000038024	Dennd4c	-0.908669	0.10907	5.41627	2.69537	5.11415	2.11052	2.31792	2.30671
ENSMUSG00000060090	Rp2	-0.933187	0.10907	8.05053	3.64631	5.96855	2.84125	2.84443	3.1138
ENSMUSG00000021027	Ralgapa1	-1.04091	0.10907	7.26444	2.95739	5.21743	2.27038	2.31899	2.44417
ENSMUSG00000016984	Etaa1	-1.04359	0.10907	9.38056	3.93079	5.87606	2.53008	2.902	3.36907
ENSMUSG00000024290	Rock1	-1.54214	0.10907	10.6296	2.68622	6.16498	1.91497	1.77333	2.09865
ENSMUSG00000029500	Pgam5	0.39046	0.109121	6.25117	6.88165	6.16559	7.92205	8.20359	9.19194
ENSMUSG00000031976	Urb2	0.356892	0.109395	5.88755	6.07514	6.29716	7.99826	8.09743	7.30463
ENSMUSG00000025157	Zdhhc16	0.352628	0.109395	11.8653	13.1182	12.7242	16.4392	15.4728	16.2104
ENSMUSG00000005469	Prkaca	0.344466	0.109395	57.4782	62.6793	60.7912	78.4907	75.8951	75.2524
ENSMUSG00000019297	Nop9	0.486807	0.109523	19.0252	24.3283	19.7208	28.5091	26.893	32.7622
ENSMUSG00000025060	Slk	-1.25302	0.109524	14.4466	5.26314	11.683	3.46457	3.86161	4.90408
ENSMUSG00000038685	Rtel1	0.404558	0.109705	5.41384	6.53505	6.32271	8.09764	8.37652	7.6487
ENSMUSG00000099655	2310034G01Rik	-0.48272	0.109705	6.07581	6.13406	5.36072	4.95407	3.88287	3.80645
ENSMUSG00000041133	Smc1a	-1.38774	0.109705	51.7238	17.3733	35.0766	8.60886	14.6695	13.9307
ENSMUSG00000110532	Gm35857	0.463643	0.109762	15.2565	16.6426	12.7429	20.0297	22.0152	19.2423
ENSMUSG00000025782	Taf3	-0.43397	0.109837	7.6159	5.84906	6.7059	4.98721	4.87377	4.98458
ENSMUSG00000040296	Ddx58	-0.34586	0.109872	16.6176	15.1181	15.4424	12.1165	12.4942	12.4839
ENSMUSG00000030802	Bckdk	0.398861	0.109883	45.1385	53.4817	45.6225	66.5142	60.4236	62.8082
ENSMUSG00000027843	Ptpn22	-0.401165	0.109883	10.5709	8.83461	10.2243	7.32152	7.90166	7.16675
ENSMUSG00000097154	Gm26510	-0.4458	0.109883	10.3064	9.62116	12.2341	8.34407	7.28256	7.90037
ENSMUSG00000028159	Dapp1	-0.507283	0.109883	184.261	139.648	148.028	100.362	106.967	123.557
ENSMUSG00000055296	Tmem245	-0.565068	0.109883	3.39797	2.9984	4.38107	2.22723	2.66198	2.32494
ENSMUSG00000033319	Fem1c	-0.621413	0.109883	13.8986	9.62975	10.9984	6.13768	8.17092	8.0621
ENSMUSG00000037286	Stag1	-0.884101	0.109883	8.51015	4.30285	6.77379	2.84723	3.89091	3.56147
ENSMUSG00000049878	Rlf	-0.937088	0.109883	5.34937	2.39244	3.90005	1.90925	1.834	2.03083
ENSMUSG00000007783	Cpt1c	0.504373	0.109893	2.34473	2.89275	2.59914	3.12758	4.09636	3.92753
ENSMUSG00000093483	AA465934	-0.375652	0.110057	4.51586	4.17257	3.89002	3.34943	3.26353	3.07037
ENSMUSG00000068606	Gm4841	-0.854611	0.110057	7.01896	3.608	4.18324	2.29165	2.74722	2.84591
ENSMUSG00000025701	Alox5	0.665327	0.110306	1.97779	1.77255	1.54358	2.58212	2.29239	3.64663
ENSMUSG00000062526	Mppe1	0.427272	0.110306	21.4758	17.5953	19.6405	24.5358	28.7623	25.5705
ENSMUSG00000021048	Mthfd1	0.403348	0.110306	32.5913	29.9294	27.5747	38.0625	37.8575	43.1839
ENSMUSG00000078812	Eif5a	0.391083	0.110306	860.662	922.909	795.088	1128.76	1048.61	1203.3
ENSMUSG00000026077	Npas2	0.371518	0.110306	2.34394	2.69201	2.67118	3.2082	3.33325	3.41281
ENSMUSG00000020747	Tmem94	0.361067	0.110306	11.7484	13.0799	13.1184	16.3547	15.5478	16.7968
ENSMUSG00000018583	G3bp1	0.355806	0.110306	88.595	89.2031	84.3181	108.779	107.118	119.847
ENSMUSG00000113918	Gm6566	-0.354073	0.110306	3.52287	3.25739	3.29932	2.66426	2.48579	2.73772
ENSMUSG00000031627	Irf2	-0.392881	0.110306	29.1147	24.0362	24.8739	19.4388	20.1135	19.6679
ENSMUSG00000028158	Mttp	-0.414335	0.110306	3.27033	3.2149	3.97418	2.54023	2.66108	2.61153
ENSMUSG00000112567	Gm32899	-0.432868	0.110306	14.357	15.3024	14.863	10.1906	12.7672	10.2028
ENSMUSG00000041852	Tcf20	-0.443554	0.110306	3.68072	2.94768	3.75339	2.4526	2.48008	2.66179
ENSMUSG00000029670	Ing3	-0.485026	0.110306	11.5508	8.29011	10.2041	7.05654	7.2397	6.97609
ENSMUSG00000021713	Ppwd1	-0.58059	0.110306	3.35111	2.16885	2.5846	1.87594	1.70275	1.7584
ENSMUSG00000046567	4930430F08Rik	-0.591082	0.110306	3.05221	2.05596	2.34371	1.49544	1.84567	1.55887
ENSMUSG00000026504	Sdccag8	-0.641992	0.110306	8.64113	5.35338	6.58571	3.9668	4.22352	4.7853
ENSMUSG00000056579	Tug1	-0.702124	0.110306	13.3886	8.02366	11.3666	5.68192	7.16527	6.9651
ENSMUSG00000041763	Tpp2	-0.768036	0.110306	10.5384	6.36828	8.45956	3.94209	5.95044	4.90076
ENSMUSG00000021413	Prpf4b	-1.17902	0.110306	11.6123	4.31967	9.50179	3.27327	3.81205	3.29058
ENSMUSG00000017485	Top2b	-1.2978	0.110306	12.6376	4.48039	9.10716	2.44795	3.57175	3.9687
ENSMUSG00000062906	Hdac10	0.552351	0.110324	13.9801	20.1403	19.453	24.2349	26.964	26.4338
ENSMUSG00000036503	Rnf13	-0.484467	0.110452	10.5832	8.04625	9.6138	6.03425	7.28635	6.79918
ENSMUSG00000027620	Rbm39	-1.13781	0.11053	93.3766	35.4487	60.1701	22.3301	30.7575	27.2164
ENSMUSG00000032009	Sesn3	-0.439279	0.110541	3.30939	2.84202	3.52441	2.22468	2.60666	2.29298
ENSMUSG00000052142	Rasal3	0.396734	0.110634	28.813	33.28	32.9695	39.3376	40.686	45.0731
ENSMUSG00000047036	Znf445	-1.35281	0.110854	9.42472	2.86478	5.41829	1.72022	2.25047	2.26806
ENSMUSG00000048000	Gigyf2	-0.841529	0.111089	7.06391	3.93794	6.30567	2.50145	3.50588	3.476
ENSMUSG00000030630	Fah	0.364855	0.111208	6.61813	6.70472	7.19744	9.26351	8.17751	9.00314
ENSMUSG00000038065	Mturn	-0.392052	0.111208	4.66451	4.31721	4.83825	3.37098	3.87176	3.30349
ENSMUSG00000024750	Zfand5	-0.487096	0.111208	69.051	57.3367	68.2741	39.7363	51.815	47.6787
ENSMUSG00000029233	Srd5a3	0.402194	0.111334	9.03468	10.0616	8.82792	13.339	12.4075	11.1904
ENSMUSG00000019813	Cep57l1	-0.32737	0.11148	9.93966	9.78874	9.84025	8.0264	7.89134	7.65224
ENSMUSG00000055024	Ep300	-0.443777	0.11148	6.73983	5.43993	6.96955	4.48505	4.93123	4.59149
ENSMUSG00000027422	Rrbp1	-0.548712	0.11148	8.12589	5.82988	8.14923	4.56485	5.04469	5.35611
ENSMUSG00000027680	Fxr1	-0.711345	0.11148	7.21913	4.39921	5.78459	3.27297	4.18607	3.05475
ENSMUSG00000005299	Letm1	0.493301	0.111716	9.20307	10.9673	8.41594	13.8625	11.7366	14.5628
ENSMUSG00000037363	Letm2	-0.38164	0.111716	5.33804	4.56933	4.74932	3.54508	3.93262	3.75753
ENSMUSG00000042557	Sin3a	-0.421184	0.111716	16.3893	13.4619	15.1316	10.1768	11.8317	11.5484
ENSMUSG00000078945	Naip2	-0.427602	0.111716	7.54184	6.28025	8.06944	5.29924	5.32631	5.56537
ENSMUSG00000021592	Arsk	-0.625625	0.111716	8.48641	5.49088	7.82225	4.11756	4.88177	4.93725
ENSMUSG00000021282	Eif5	-0.643513	0.111716	62.9891	39.5063	57.8712	30.6233	36.2181	34.0617
ENSMUSG00000059975	Zfp74	-0.750276	0.111716	3.96785	2.1523	2.5989	1.56064	1.74967	1.70774
ENSMUSG00000034653	Ythdc2	-0.832925	0.112072	4.90358	2.48477	3.42223	1.6899	2.14645	2.03385
ENSMUSG00000024974	Smc3	-1.72362	0.112227	15.416	3.16904	8.18654	2.08864	2.20889	2.40644
ENSMUSG00000001542	Ell2	-0.590469	0.112228	4.60333	3.33463	4.45697	2.28892	3.06241	2.85903
ENSMUSG00000034160	Ogt	-0.886032	0.112228	70.6682	35.2245	61.5682	25.4954	32.8452	28.9951
ENSMUSG00000021668	Polk	-0.551704	0.112352	4.68319	3.32303	3.78802	2.37039	3.02091	2.61392
ENSMUSG00000031939	Taf1d	-0.71403	0.112531	9.15154	5.19053	7.70231	4.0903	4.76688	4.25112
ENSMUSG00000022015	Tnfsf11	0.522334	0.112797	1.6098	1.72508	1.22182	2.0791	2.06991	2.33603
ENSMUSG00000024404	Riok3	-0.472309	0.112797	34.6958	26.9743	32.4794	20.506	24.9759	22.2277
ENSMUSG00000020024	Cep83	-0.795903	0.112797	5.49272	3.10007	4.82698	2.09187	2.56221	2.93031
ENSMUSG00000039230	Tbcd	0.602916	0.113035	5.94963	9.57189	7.44576	10.9898	11.3046	11.9575
ENSMUSG00000039048	Foxred1	0.487702	0.113035	12.4799	13.3826	14.834	18.9035	16.3489	22.1015
ENSMUSG00000025887	Casp12	-0.726063	0.113035	37.2282	21.0274	26.0115	15.7058	15.3176	18.7014
ENSMUSG00000024664	Fads3	0.629843	0.113195	10.8715	15.9003	14.265	17.7635	24.7907	20.747
ENSMUSG00000041319	Thoc6	0.525919	0.113195	17.3952	18.4313	14.5171	25.3686	20.2149	27.0924
ENSMUSG00000035378	Shq1	0.475179	0.113195	4.66484	5.54713	5.41897	6.55596	6.79788	8.45167
ENSMUSG00000018427	Ypel2	-0.34449	0.113195	4.64923	4.31584	4.69845	3.43159	3.6832	3.64397
ENSMUSG00000032050	Rdx	-0.788945	0.113195	42.1984	23.6029	31.792	14.8733	20.1651	20.4683
ENSMUSG00000035248	Tut7	-0.813781	0.113195	11.7852	5.94277	8.42604	4.30402	4.88256	5.17022
ENSMUSG00000053641	Dennd4a	-0.970071	0.113195	6.98752	3.40997	6.426	2.29086	3.3234	2.6753
ENSMUSG00000029022	Miip	0.388578	0.113202	13.1847	15.2389	13.1578	19.3308	17.094	17.9488
ENSMUSG00000101493	2810405F17Rik	-0.36742	0.113207	3.00058	3.27186	2.87129	2.28777	2.28504	2.51164
ENSMUSG00000108366	Gm5586	-0.400256	0.113207	12.4817	14.5218	11.6951	9.52148	10.0276	9.65901
ENSMUSG00000003316	Glg1	-0.504505	0.113207	22.1493	20.0195	23.8705	12.9112	17.6992	16.2235
ENSMUSG00000001833	Septin7	-1.41618	0.113207	27.9795	7.96361	15.6572	4.60247	6.17949	6.45329
ENSMUSG00000009894	Snap47	0.356294	0.113315	32.0319	34.4239	32.3249	44.8807	42.1502	39.5262
ENSMUSG00000017664	Slc35c2	0.447659	0.113349	28.8018	38.2984	33.2324	47.2471	43.3296	45.4233
ENSMUSG00000014444	Piezo1	0.611122	0.113356	2.48681	3.37334	2.53335	3.80229	5.20298	3.82823
ENSMUSG00000004929	Thop1	0.68592	0.113532	6.68244	11.7777	9.75361	14.6663	14.6018	14.9239
ENSMUSG00000027555	Ca13	0.464522	0.113532	5.99185	5.30793	5.12988	7.76137	6.48673	8.51402
ENSMUSG00000035798	Zdhhc17	-0.679988	0.113532	11.3932	6.89589	10.3847	5.19375	6.1038	6.25831
ENSMUSG00000023892	Zfp51	-1.54421	0.113532	7.61363	2.08447	5.68735	1.49971	1.23421	1.96581
ENSMUSG00000026618	Iars2	0.380263	0.113576	10.0458	9.58026	10.2905	11.7373	14.0416	13.2503
ENSMUSG00000032621	Srek1	-1.18685	0.113576	14.2256	4.94059	9.77208	3.74622	3.60708	4.30781
ENSMUSG00000024824	Rad9a	0.428618	0.113607	20.2154	22.757	18.2117	27.988	25.0443	29.1439
ENSMUSG00000078866	Zfp970	-0.736564	0.113607	2.95306	2.68762	3.25093	1.25636	2.20156	2.0166
ENSMUSG00000103367	Gm38158	-0.744856	0.113607	2.56418	2.87143	2.56759	1.27375	1.38492	2.27714
ENSMUSG00000049606	Zfp644	-1.03163	0.113607	5.80172	2.35685	3.80364	1.58329	1.97239	1.94933
ENSMUSG00000103828	2610001A08Rik	-1.71511	0.113641	14.1494	3.35782	12.0328	2.44502	2.20406	2.99746
ENSMUSG00000033809	Alg3	0.465413	0.114033	30.2092	30.3428	25.6357	45.3226	39.0407	34.9557
ENSMUSG00000026740	Dnajc1	-0.398476	0.114033	6.61744	5.38033	6.49157	4.65602	4.65862	4.65282
ENSMUSG00000014353	Tmem87b	-0.574222	0.114033	5.01087	3.64078	4.66725	2.50341	3.39891	3.03195
ENSMUSG00000072082	Ccnf	0.648339	0.114098	13.674	15.9102	11.3116	25.1963	16.7761	22.417
ENSMUSG00000032578	Cish	0.579055	0.114098	8.38155	9.82368	8.79308	13.0069	16.897	10.9823
ENSMUSG00000050821	Fam131a	0.460324	0.114098	4.35874	5.15087	5.94223	7.34296	6.88491	6.87283
ENSMUSG00000036875	Dna2	0.391191	0.114098	7.9913	7.58976	7.06934	9.95185	9.01407	10.7815
ENSMUSG00000026519	Tmem63a	0.365169	0.114098	13.85	15.9392	16.0402	19.2423	19.5141	20.1512
ENSMUSG00000042903	Foxo4	-0.357623	0.114098	2.31504	2.26418	2.10807	1.85213	1.63653	1.73297
ENSMUSG00000024096	Ralbp1	-0.379877	0.114098	25.0446	21.9602	24.3732	16.8203	19.1411	18.8973
ENSMUSG00000040389	Wdr47	-0.393144	0.114098	3.27611	3.35017	3.48628	2.27009	2.70978	2.74641
ENSMUSG00000028771	Ptpn12	-0.419021	0.114098	13.4884	12.9326	16.0636	10.1374	10.21	11.3271
ENSMUSG00000037395	Rcor3	-0.461823	0.114098	4.4867	3.45025	3.95187	2.66911	3.1777	2.76079
ENSMUSG00000027665	Pik3ca	-0.544127	0.114098	7.82658	5.51813	7.52183	4.28811	4.77627	5.11608
ENSMUSG00000035367	Rmi1	-0.622782	0.114098	4.2697	2.64743	3.71856	2.2222	2.12582	2.43702
ENSMUSG00000043991	Pura	-0.679618	0.114098	18.8117	11.6801	18.8434	9.27697	10.9025	9.96187
ENSMUSG00000032006	Pdgfd	-0.718861	0.114098	12.036	8.0066	10.997	4.95749	7.72996	6.20254
ENSMUSG00000037533	Rapgef6	-0.844109	0.114098	6.45971	3.12569	4.81181	2.35836	2.55999	2.7817
ENSMUSG00000017291	Taok1 ENSMUSG00000017291	-1.07888	0.114098	6.08014	2.34784	4.70791	1.88536	1.91048	1.97946
GM8995	NA	-1.61286	0.114098	13.3823	3.07214	5.23721	1.89893	1.75488	2.25814
ENSMUSG00000037921	Ddx60	-0.912368	0.114348	5.86746	2.63158	3.766	1.95111	1.97672	2.26136
ENSMUSG00000042197	Zfp451	-0.660474	0.114573	6.79406	4.30668	6.01923	2.99503	3.86425	3.85372
ENSMUSG00000006585	Cdt1	0.650507	0.11475	10.6498	16.49	12.8694	23.7277	17.2211	21.3928
ENSMUSG00000036622	Atp13a2	0.607193	0.11475	19.3696	28.8497	29.1472	36.5897	36.7614	42.8014
ENSMUSG00000020307	Cdc34	0.557494	0.11475	22.6121	32.7925	28.7652	44.3609	35.7806	42.8354
ENSMUSG00000073434	Wdr90	0.540455	0.11475	3.04007	3.59365	3.84559	4.1844	5.25923	5.87363
ENSMUSG00000038828	Tmem214	0.533575	0.11475	7.36087	10.3461	9.6793	12.8696	11.9315	14.5597
ENSMUSG00000029554	Mad1l1	0.52852	0.11475	9.62551	13.6628	12.8351	18.1922	15.6856	17.7532
ENSMUSG00000055612	Cdca7	0.48766	0.11475	111.066	112.537	87.9426	158.709	127.686	149.531
ENSMUSG00000033712	Ccar2	0.455483	0.11475	48.2424	57.3015	55.562	64.708	73.1508	83.6637
ENSMUSG00000006728	Cdk4	0.415934	0.11475	139.224	162.538	136.964	211.269	177.021	196.807
ENSMUSG00000030538	Cib1	0.383426	0.11475	19.2552	21.431	18.2908	26.4874	23.7398	26.6424
ENSMUSG00000041879	Ipo9	0.380486	0.11475	21.3386	20.2644	17.6273	25.3982	26.3593	25.1165
ENSMUSG00000024346	Pfdn1	0.340506	0.11475	49.3202	51.7899	50.5066	64.0746	60.4896	67.5707
ENSMUSG00000053553	3110082I17Rik	0.336219	0.11475	16.3208	15.6357	14.9746	19.1906	20.4792	19.5636
ENSMUSG00000028436	Dcaf12	0.332715	0.11475	39.3266	41.2628	39.0008	48.9245	49.1722	52.5465
ENSMUSG00000109901	Chmp1b	-0.416984	0.11475	15.5581	13.2265	14.7883	9.66156	11.3992	11.6098
ENSMUSG00000060923	Acyp2	-0.500556	0.11475	12.9376	12.3128	12.084	9.92538	9.61866	7.1205
ENSMUSG00000033382	Trappc8	-0.672752	0.11475	5.15388	3.06	4.656	2.41765	2.77669	2.70017
ENSMUSG00000041058	Wwp1	-0.727736	0.11475	5.0323	2.78056	3.83838	2.02107	2.42225	2.41566
ENSMUSG00000074909	Ranbp6	-0.971501	0.11475	5.08972	2.26344	3.6561	1.46655	2.03631	1.87063
ENSMUSG00000005378	Bud23	0.372904	0.114824	20.9221	23.1194	20.6285	28.8599	25.6386	29.2837
ENSMUSG00000026158	Ogfrl1	-0.562	0.114824	19.7159	13.4482	18.3971	10.3558	12.3824	11.8224
ENSMUSG00000028086	Fbxw7	-0.57958	0.114824	5.35412	4.05633	6.05821	3.04808	3.81499	3.39026
ENSMUSG00000021597	Slf1	-1.07626	0.114824	5.22484	2.04879	4.0783	1.5523	1.59908	1.87606
ENSMUSG00000035173	Ccdc186	-0.892079	0.114974	4.23909	2.15458	3.66002	1.43045	2.07811	1.75934
ENSMUSG00000022414	Tab1	0.619012	0.11502	8.93433	14.7205	11.7697	16.942	17.4281	18.9916
ENSMUSG00000021400	Wrnip1	0.599333	0.11502	10.6829	15.4322	15.1194	18.8726	19.1702	23.9574
ENSMUSG00000019055	Plod1	0.442334	0.11502	2.83079	3.47473	3.72319	4.36777	4.75491	4.42392
ENSMUSG00000041438	Utp4	0.356199	0.11502	27.9551	31.8128	28.6563	38.8363	35.9258	38.3108
ENSMUSG00000062901	Klhl24	-0.656059	0.11502	22.4172	18.2825	21.8494	9.86643	15.911	14.5787
ENSMUSG00000011831	Evi5	-0.730181	0.11502	3.73493	2.13257	3.43949	1.63327	1.85806	1.97763
ENSMUSG00000032712	Resf1	-1.28161	0.11502	7.78131	2.43119	5.33049	1.96378	1.74534	2.04764
ENSMUSG00000025899	Alkbh8	-0.94061	0.115048	5.26857	2.37916	4.409	1.79636	2.16953	2.00559
ENSMUSG00000022871	Fetub	0.835685	0.115224	2.64331	4.16895	5.4817	7.69458	6.86623	6.49958
ENSMUSG00000020898	Ctc1	0.659087	0.115224	9.47001	15.6177	14.6561	19.8349	19.5582	22.001
ENSMUSG00000039813	Tbc1d2	0.655527	0.115224	3.70888	5.08651	6.28312	7.08989	8.62492	7.57606
ENSMUSG00000002870	Mcm2	0.647979	0.115224	35.9624	41.4085	27.9985	56.8736	43.965	64.1562
ENSMUSG00000018362	Kpna2	0.626194	0.115224	43.7137	37.8892	29.4358	63.4551	45.9802	61.4443
ENSMUSG00000031821	Gins2	0.616275	0.115224	5.6963	6.66059	4.53671	10.2417	7.20014	8.40782
ENSMUSG00000035914	Cd276	0.614263	0.115224	2.96729	4.02543	4.58344	5.74414	6.64812	5.1425
ENSMUSG00000073705	Cenps	0.612908	0.115224	9.45204	10.3421	7.04998	13.7609	11.4127	15.6963
ENSMUSG00000030835	Nomo1	0.584528	0.115224	34.1601	51.3683	51.7422	65.6146	66.4646	70.2021
ENSMUSG00000031503	Col4a2	0.538701	0.115224	5.82384	8.46014	8.38098	11.2841	10.6995	10.4845
ENSMUSG00000020739	Nup85	0.512108	0.115224	38.3943	45.5642	36.3334	58.6691	47.9659	65.5141
ENSMUSG00000020536	Llgl1	0.507922	0.115224	8.18247	10.7356	11.6239	13.8839	15.5287	13.6181
ENSMUSG00000044024	Rell2	0.489091	0.115224	2.88243	3.30044	3.73662	4.07026	5.24547	4.6036
ENSMUSG00000031787	Katnb1	0.486081	0.115224	4.48566	5.8075	4.88336	7.0089	6.211	8.02966
ENSMUSG00000038991	Txndc5	0.48169	0.115224	34.7017	47.6224	46.6095	57.4934	60.9965	59.803
ENSMUSG00000020238	Ncln	0.480242	0.115224	16.2376	22.2693	21.4591	26.5776	27.6377	28.6763
ENSMUSG00000034201	Gas2l1	0.479788	0.115224	3.03037	4.14319	3.79936	4.85662	4.84338	5.49985
ENSMUSG00000023015	Racgap1	0.47544	0.115224	12.7976	14.2288	11.1644	19.5369	15.3473	18.2226
ENSMUSG00000028430	Nol6	0.474197	0.115224	17.7195	23.5511	22.8838	27.6174	32.1661	28.8172
ENSMUSG00000013611	Snx31	0.462001	0.115224	2.355	2.44104	1.86909	3.33982	2.86731	2.93242
ENSMUSG00000029547	Ints1	0.457213	0.115224	5.55976	7.27724	7.2027	8.45322	9.42246	9.46752
ENSMUSG00000052296	Ppp6r1	0.447417	0.115224	72.992	95.4058	86.9919	108.928	111.846	126.075
ENSMUSG00000019179	Mdh2	0.436681	0.115224	107.3	120.302	96.949	152.318	130.073	156.617
ENSMUSG00000041974	Spidr	0.430365	0.115224	9.95196	9.53455	8.72514	11.6699	11.8376	14.6659
ENSMUSG00000024220	Znf76	0.427705	0.115224	11.4772	14.3881	14.7148	17.6142	18.961	17.7062
ENSMUSG00000039244	E130309D02Rik	0.426482	0.115224	9.61362	10.5122	8.73619	13.7731	11.4264	13.618
ENSMUSG00000047003	Zfp41	0.423633	0.115224	6.39083	6.51033	6.2166	8.00352	7.77895	10.0251
ENSMUSG00000028851	Nudc	0.420292	0.115224	174.589	186.477	160.138	243.003	203.251	252.962
ENSMUSG00000032997	Chpf	0.417863	0.115224	1.76615	2.19739	1.90039	2.57639	2.42131	2.81893
ENSMUSG00000002342	Tmem161a	0.410489	0.115224	12.6318	15.9598	15.4681	18.8758	19.5094	19.8834
ENSMUSG00000029624	Ptcd1	0.407524	0.115224	6.81274	8.38094	7.01111	9.31278	9.55037	10.5035
ENSMUSG00000028330	Ncbp1	0.405361	0.115224	35.2288	38.348	32.6086	50.8957	42.1585	47.6963
ENSMUSG00000046865	Fbl	0.397978	0.115224	37.4896	44.9624	40.1311	55.5702	48.9919	56.8443
ENSMUSG00000005142	Man2b1	0.390157	0.115224	16.3842	20.388	17.9149	23.4721	23.3173	24.6111
ENSMUSG00000031386	Hcfc1	0.387697	0.115224	17.1922	21.3841	19.0274	24.1284	25.4486	25.5114
ENSMUSG00000031948	Kars1	0.381824	0.115224	41.1578	47.6779	42.2925	55.3322	53.7726	61.7042
ENSMUSG00000042079	Hnrnpf	0.379772	0.115224	117.547	104.827	100.539	133.061	135.344	151.531
ENSMUSG00000031985	Gnpat	0.37731	0.115224	41.0612	48.734	49.0599	58.8236	60.0301	60.9275
ENSMUSG00000036180	Gatad2a	0.362062	0.115224	28.324	31.976	28.4344	36.3426	37.2977	40.3366
ENSMUSG00000026174	Cnot9	0.358825	0.115224	41.3305	39.5985	35.5479	50.6272	47.566	50.9489
ENSMUSG00000029467	Atp2a2	0.353522	0.115224	27.9133	31.2144	31.027	36.2301	39.6111	39.2899
ENSMUSG00000028089	Chd1l	0.345944	0.115224	15.3362	16.8845	15.7827	19.6402	19.8461	21.5272
ENSMUSG00000024527	Afg3l2	0.320631	0.115224	39.035	37.2964	37.6334	47.702	45.991	48.6456
ENSMUSG00000001948	Spa17	-0.343834	0.115224	6.56887	6.14894	6.37592	4.67361	5.26356	5.12139
ENSMUSG00000028088	Fmo5	-0.3448	0.115224	9.01558	8.66392	9.54633	7.09143	7.56855	6.78285
ENSMUSG00000026126	Ptpn18	-0.381294	0.115224	16.7698	17.9332	19.4505	12.8147	15.0365	13.7378
ENSMUSG00000054509	Parp4	-0.384142	0.115224	5.59676	5.54187	5.84188	4.7709	4.40836	3.87573
ENSMUSG00000036323	Srp72	-0.385133	0.115224	26.7913	21.9672	24.7341	19.5946	18.6055	17.9257
ENSMUSG00000042901	Aida	-0.404969	0.115224	8.7407	6.90181	7.72408	5.79416	5.65606	6.12529
ENSMUSG00000070315	4930581F22Rik	-0.406329	0.115224	3.89441	3.31457	3.10638	2.58204	2.70216	2.46886
ENSMUSG00000096935	1700113A16Rik	-0.413563	0.115224	5.77334	6.21438	5.52956	4.89855	3.86004	4.43988
ENSMUSG00000028228	Cpne3	-0.42803	0.115224	22.3464	17.4142	19.2678	13.5064	15.3707	14.8306
ENSMUSG00000001774	Chordc1	-0.431655	0.115224	20.8823	15.6707	18.2082	13.5069	13.5245	13.2933
ENSMUSG00000025816	Sec61a2	-0.435356	0.115224	5.49833	5.18596	6.83486	4.4811	4.21562	4.17232
ENSMUSG00000054690	Emcn	-0.444185	0.115224	8.47846	6.9687	8.04098	5.92407	6.31544	5.04215
ENSMUSG00000029817	Tra2a	-0.448524	0.115224	13.0961	11.8756	14.865	9.48517	10.9081	8.79249
ENSMUSG00000030325	Klrb1c	-0.452927	0.115224	20.5837	22.7114	26.6763	15.2918	17.8198	17.8443
ENSMUSG00000087424	5730405O15Rik	-0.476115	0.115224	3.22797	2.59333	3.25764	2.11201	2.46884	1.94325
ENSMUSG00000074749	Kiz	-0.479436	0.115224	25.1751	19.3808	24.8569	14.6678	17.7265	17.2119
ENSMUSG00000034780	B3galt1	-0.492992	0.115224	3.06067	2.54999	3.32161	1.83075	2.16434	2.34709
ENSMUSG00000021180	Rps6ka5	-0.520094	0.115224	6.0344	4.53576	5.84561	3.26717	4.10221	4.04792
ENSMUSG00000094483	Purb	-0.528108	0.115224	9.60495	6.97802	9.24898	5.65183	5.43906	6.72479
ENSMUSG00000100680	1810044D09Rik	-0.533073	0.115224	11.9106	14.8516	12.5905	7.77878	11.0239	8.57218
ENSMUSG00000044098	Rsbn1	-0.534771	0.115224	5.08509	3.61476	3.95876	2.54874	3.23157	2.90571
ENSMUSG00000037062	Sh3glb1	-0.546831	0.115224	26.4887	17.681	22.4264	14.0498	16.3493	14.6663
ENSMUSG00000049382	Krt8	-0.547842	0.115224	4.04263	4.33903	3.66934	2.51672	3.45797	2.36721
ENSMUSG00000089844	A530032D15Rik	-0.556644	0.115224	4.68594	3.37461	4.33722	2.96836	3.08935	2.35044
ENSMUSG00000018395	Kif3a	-0.560826	0.115224	9.36513	7.09373	9.62474	4.90774	6.22783	6.51752
ENSMUSG00000036591	Arhgap21	-0.5743	0.115224	6.45805	4.79787	6.91161	3.44744	4.22787	4.45109
ENSMUSG00000104168	Gm38250	-0.600825	0.115224	6.57193	6.31225	6.30775	5.14596	4.57237	3.1882
ENSMUSG00000021775	Nr1d2	-0.607813	0.115224	13.8982	9.47738	13.6607	7.1508	9.331	7.61952
ENSMUSG00000031298	Adgrg2	-0.652055	0.115224	4.58087	2.88981	4.20849	2.07256	2.65646	2.60777
ENSMUSG00000022228	Zscan26 ENSMUSG00000022228	-0.654439	0.115224	4.52209	3.00202	5.06533	2.54104	2.7036	2.56679
ENSMUSG00000036693	Nop14	-0.68056	0.115224	17.2601	11.664	15.7291	7.22082	9.89049	10.7691
ENSMUSG00000045932	Ifit2	-0.697646	0.115224	14.445	10.4508	10.0667	5.45461	7.91159	8.25443
ENSMUSG00000037685	Atp8a1	-0.715113	0.115224	12.1414	7.623	11.0541	4.93555	6.55663	7.14645
ENSMUSG00000034601	Talpid3	-0.719647	0.115224	7.41028	3.9556	5.09777	3.17839	3.39715	3.09884
ENSMUSG00000001173	Ocrl	-0.730345	0.115224	14.2959	8.05575	11.9091	6.12634	7.74962	6.3263
ENSMUSG00000019820	Utrn	-0.735489	0.115224	6.41299	4.21592	7.70325	3.24846	4.01791	3.4573
ENSMUSG00000108358	Gm44509	-0.7415	0.115224	3.03108	2.09143	3.22092	1.80606	1.26282	1.91561
ENSMUSG00000022701	Ccdc191	-0.762253	0.115224	6.65893	3.58299	5.87444	2.7661	3.07714	3.37457
ENSMUSG00000034593	Myo5a	-0.768327	0.115224	4.06524	2.14762	2.93616	1.54855	1.97847	1.69317
ENSMUSG00000022020	Naa16	-0.80259	0.115224	8.72301	4.77977	5.54304	2.91042	4.15695	3.59982
ENSMUSG00000108030	9530062K07Rik	-0.817022	0.115224	5.13887	3.10487	5.23151	2.47399	3.10021	1.99023
ENSMUSG00000086794	Gm11642	-0.859957	0.115224	2.03297	2.36175	4.22069	1.52729	1.39542	1.59039
ENSMUSG00000039456	Morc3	-0.876546	0.115224	19.9057	11.2807	18.9032	6.6054	10.2933	10.0878
ENSMUSG00000024691	Fam111a	-0.884945	0.115224	16.2236	7.47659	10.0265	5.24079	6.15631	5.98549
ENSMUSG00000042446	Zmym4	-0.926565	0.115224	8.78078	5.26114	8.3998	2.70463	4.2279	4.94172
ENSMUSG00000032525	Nktr	-0.999003	0.115224	5.28708	2.13604	3.8448	1.6279	1.748	1.91135
ENSMUSG00000104200	Gm37399	-1.02712	0.115224	5.55234	2.27086	4.49166	1.89233	2.04559	1.72852
ENSMUSG00000020687	Cdc27	-1.02774	0.115224	11.6025	4.57643	8.0481	3.32452	4.11187	3.68862
ENSMUSG00000036572	Upf3b	-1.0325	0.115224	7.19418	2.8861	5.81936	2.48521	2.42487	2.34248
ENSMUSG00000114723	5530402G07Rik	-1.07015	0.115224	7.88181	2.89746	4.62382	2.18657	2.22938	2.34022
ENSMUSG00000022139	Mbnl2	-1.07877	0.115224	24.6139	9.70293	17.4063	6.22931	8.26216	8.57093
ENSMUSG00000026034	Clk1	-1.21164	0.115224	35.7316	12.6589	27.1394	8.09826	12.1148	10.0722
ENSMUSG00000047141	Znf654	-1.24707	0.115224	7.90844	2.66066	5.6456	1.78558	1.95177	2.54897
ENSMUSG00000089542	Gm25835	-1.29595	0.115224	6.26048	4.18187	3.70628	2.61115	2.5103	1
ENSMUSG00000057835	Zfp119a	-1.30329	0.115224	9.70872	2.9736	5.81029	1.87376	2.48724	2.39454
ENSMUSG00000036202	Rif1	-1.3374	0.115224	8.21385	2.36267	5.12262	1.76696	1.7768	1.96239
ENSMUSG00000073555	Gm4951	-1.45818	0.115224	34.823	14.0454	15.9613	4.82437	6.213	12.5563
ENSMUSG00000031245	Hmgn5	-1.52931	0.115224	15.3159	3.62426	7.86937	2.34357	2.55184	3.03715
ENSMUSG00000020549	Elac2	0.406651	0.11534	14.478	18.7392	16.723	21.7398	22.2794	21.82
ENSMUSG00000024383	Map3k2	-0.71434	0.115388	3.95885	2.30974	3.62974	1.9116	1.7457	2.25179
ENSMUSG00000030557	Mef2a	-0.721106	0.115502	5.13557	2.96621	4.43634	2.1157	2.50805	2.84316
ENSMUSG00000040549	Ckap5	-1.42179	0.115502	9.79437	2.51977	4.86776	1.98079	1.70793	1.8465
ENSMUSG00000056917	Sipa1	0.621111	0.115713	18.0185	28.491	28.2576	39.0998	35.8152	37.6911
ENSMUSG00000024429	Gnl1	0.473925	0.115713	16.7189	21.1484	23.1408	28.7774	26.1904	29.0848
ENSMUSG00000003200	Sh3gl1	0.410313	0.115713	66.6971	85.7283	75.0013	104.283	95.4454	101.13
ENSMUSG00000002320	Tm9sf1	0.40896	0.115713	15.5645	18.6136	16.0841	21.1989	20.8761	24.6449
ENSMUSG00000086629	2810403D21Rik	-0.336633	0.115713	2.50685	2.28818	2.33729	1.97306	1.87566	1.79897
ENSMUSG00000097402	Gm17399	-0.390342	0.115713	5.65024	5.29748	6.39964	4.37892	4.71985	4.11607
ENSMUSG00000026872	Zeb2	-0.719698	0.115713	5.53928	2.95474	3.77317	2.27276	2.44392	2.48934
GM22716	NA	-1.36362	0.115713	5.60169	2.64698	5.63539	1.86731	2.62604	1
ENSMUSG00000102153	Gm37474	-1.61772	0.115713	8.34959	2.01034	6.99574	1.51159	1.50354	1.78762
ENSMUSG00000027474	Ccm2l	0.647747	0.115718	10.6774	14.7936	18.3826	21.1644	21.9622	24.0235
ENSMUSG00000053293	Pom121	0.437125	0.115718	11.9825	15.8308	14.9488	18.4462	19.03	20.0483
ENSMUSG00000074165	Zfp788	-0.74635	0.115718	4.12869	2.1516	3.16022	1.88617	1.89075	1.66746
ENSMUSG00000024789	Jak2	-0.950776	0.115718	19.6441	8.92494	14.9527	6.26741	6.5257	8.87574
ENSMUSG00000007989	Fzd3	-0.473906	0.115732	2.65062	2.2332	3.14436	1.84076	2.01573	1.87239
ENSMUSG00000027206	Cops2	-1.36128	0.115846	16.1971	4.44608	9.05581	3.31418	3.74534	3.09827
ENSMUSG00000007833	Aldh16a1	0.725525	0.115858	6.78035	10.7862	11.3409	14.3129	14.052	18.643
ENSMUSG00000018102	H2bc4	0.502021	0.115858	27.8011	34.9953	30.3289	51.4151	37.4979	43.4711
ENSMUSG00000026858	Miga2	0.473689	0.115858	3.42442	4.8071	4.37325	5.56661	5.8167	5.95375
ENSMUSG00000030281	Il17rc	0.462516	0.115858	3.16958	3.3884	3.40075	3.84904	4.63149	5.3603
ENSMUSG00000024833	Pola2	0.424685	0.115858	30.3165	32.7723	26.2015	41.9403	35.879	41.8378
ENSMUSG00000022477	Aco2 ENSMUSG00000022477	0.399615	0.115858	46.0476	57.2186	48.4614	66.3217	62.9032	70.2587
ENSMUSG00000046516	COX17	-0.402475	0.115858	3.96548	3.18566	3.33811	2.51107	2.59731	2.7999
ENSMUSG00000022601	Zbtb11	-0.608447	0.115858	5.89224	4.11239	5.92368	3.07059	4.09269	3.22294
ENSMUSG00000026219	Trip12	-0.795701	0.115858	8.61114	4.467	7.19733	3.23886	3.99479	4.09045
ENSMUSG00000006586	Runx1t1	-0.904531	0.115858	4.09323	2.28422	4.89041	1.69377	2.21325	1.85948
ENSMUSG00000041220	Elovl6	-0.938669	0.115858	8.59747	3.72931	6.3987	2.69558	3.30638	3.26877
ENSMUSG00000021500	Ddx46	-0.994811	0.115858	15.0858	6.45469	9.97953	3.96408	5.61498	5.51645
ENSMUSG00000031093	Dock11	-1.33796	0.115858	7.39455	2.06423	4.43157	1.56746	1.56018	1.71221
ENSMUSG00000037991	Rmi2	0.681135	0.115938	5.41529	8.10395	5.67377	11.9216	8.02524	10.7281
ENSMUSG00000024007	Ppil1	0.459179	0.115938	46.0198	49.6395	40.3913	69.7973	53.7267	63.9309
ENSMUSG00000032640	Chsy1	0.447433	0.115938	6.24234	7.91234	7.8378	9.88912	9.11393	10.8907
ENSMUSG00000017615	Tnfaip1	0.420504	0.115938	4.46599	4.71936	5.71306	7.0502	6.53341	6.26732
ENSMUSG00000030386	Zfp606	-0.605798	0.115938	4.04779	2.44102	3.11735	1.93648	2.14405	2.10493
ENSMUSG00000002221	Paxip1	0.334419	0.116094	7.28737	8.04838	7.17077	9.44356	9.65187	9.24929
ENSMUSG00000058748	Zfp958	-1.23326	0.116225	7.07225	2.19274	3.86238	1.64773	1.53359	1.82414
ENSMUSG00000027490	E2f1	0.674974	0.116254	13.8733	17.3152	10.5477	23.8622	17.9904	24.0202
ENSMUSG00000036606	Plxnb2	0.740302	0.116641	6.17668	11.2582	10.3608	14.1402	16.3664	14.5134
ENSMUSG00000040451	Sgms1	-0.385012	0.116641	25.1875	21.896	27.188	18.1926	19.5871	18.8956
ENSMUSG00000078619	Smarcd2	0.453147	0.117114	57.0164	60.8159	51.7575	79.4644	65.9963	87.8072
ENSMUSG00000055963	Triqk	-0.538192	0.117161	9.75763	7.77643	9.34058	5.70774	7.5708	5.3562
ENSMUSG00000024965	Fermt3	0.5095	0.117324	182.369	215.278	183.068	267.515	233.009	332.633
ENSMUSG00000051817	Sox12	0.43396	0.117324	7.94057	10.1655	10.1175	13.5459	12.1159	12.2686
ENSMUSG00000036002	Fam214b	0.413544	0.117324	3.30243	4.12419	3.75424	4.58488	4.87666	5.40395
ENSMUSG00000001924	Uba1	0.392072	0.117324	78.5822	99.4148	93.425	116.035	119.674	118.774
ENSMUSG00000027650	Tti1	0.308804	0.117324	17.0436	16.5185	16.2985	20.4752	20.6572	20.6186
ENSMUSG00000046519	Golph3l	-0.362312	0.117324	40.4886	34.8434	38.2607	27.7366	31.2837	29.2843
ENSMUSG00000056870	Gulp1	-0.379293	0.117324	6.74481	7.15246	6.68463	5.08696	5.94226	4.84794
ENSMUSG00000031323	Dmrtc1	-0.38324	0.117324	2.52812	2.09189	2.53145	1.86919	1.84611	1.74862
ENSMUSG00000022022	Mtrf1	-0.401153	0.117324	13.2251	11.4487	10.8558	8.65047	8.42851	9.78922
ENSMUSG00000113626	Gm7240	-0.414411	0.117324	2.87632	2.52946	2.85029	2.01569	1.85189	2.34674
ENSMUSG00000048154	Kmt2d	-0.429735	0.117324	9.76275	8.4613	9.27482	6.90544	7.67966	5.91143
ENSMUSG00000035569	Ankrd11	-0.48014	0.117324	13.6076	10.7127	14.9745	8.61786	9.71766	9.60417
ENSMUSG00000071669	Snx29	-0.637577	0.117324	3.37788	2.1502	2.95444	1.54802	1.75029	2.1034
ENSMUSG00000020516	Rps6kb1	-0.744349	0.117324	8.45872	4.39915	6.76139	3.53497	3.80833	3.97535
ENSMUSG00000020982	Nemf	-1.00465	0.117324	7.22939	2.82758	5.06701	2.34158	2.46789	2.21894
ENSMUSG00000029191	Rfc1	-1.02177	0.117324	19.8402	8.47522	12.2738	5.26173	5.74626	8.15472
ENSMUSG00000072501	Phf20l1	-1.15498	0.117324	12.7033	4.43999	9.10002	3.06614	3.79108	3.99885
GM25108	NA	-1.57233	0.117324	8.76932	2.80745	4.6336	2.78466	1.55765	1
ENSMUSG00000029787	Avl9	-0.558752	0.117445	9.13506	6.44066	8.28761	4.50575	5.90665	5.73272
ENSMUSG00000047379	B4gat1	0.486807	0.117533	10.4177	12.9678	13.7087	17.6908	19.1253	15.0629
ENSMUSG00000021686	Ap3b1	-0.410308	0.117856	44.1803	34.5094	38.1414	27.3022	30.5619	29.692
ENSMUSG00000042742	Bmt2	-0.559361	0.117869	7.12651	5.25547	7.07654	3.66939	4.99284	4.5208
ENSMUSG00000058301	Upf1	0.337454	0.117894	33.3967	37.6954	33.7886	43.1208	45.5891	43.6482
ENSMUSG00000016995	Matn4	0.726941	0.117998	4.37468	7.97549	6.06011	9.43006	8.8519	11.4849
ENSMUSG00000019761	Krt10	-0.366739	0.118134	5.6762	5.5182	5.92702	4.57776	4.76531	3.96962
ENSMUSG00000079553	Kifc1	0.447071	0.118269	1.88936	2.06553	1.51992	2.59347	2.37881	2.43597
ENSMUSG00000015461	Atf6b	0.407867	0.118573	26.7998	29.9428	26.7772	37.303	32.5377	41.3428
ENSMUSG00000031877	Ces2g	0.634282	0.118595	28.9562	31.4625	19.9529	46.817	35.5392	40.8547
ENSMUSG00000031967	Afg3l1	0.362092	0.118595	20.3876	22.4569	19.8495	25.9808	25.4228	29.2141
ENSMUSG00000027810	Eif2a	-0.496315	0.118595	11.7596	8.32213	11.5275	7.1661	7.63325	7.34777
ENSMUSG00000031617	Tmem184c	-0.739965	0.118595	3.46197	2.20375	3.61511	1.68162	2.26193	1.55649
GM24091	NA	-0.941165	0.118595	5.10698	2.69857	3.13419	1.55905	2.57216	1.52163
ENSMUSG00000078495	Zfp984	-1.41691	0.118595	9.40231	2.3798	5.23379	1.73299	1.79166	1.98128
ENSMUSG00000026213	Stk11ip	0.785693	0.118903	4.89768	9.86196	8.03864	12.5134	11.9972	13.2505
ENSMUSG00000020897	Aurkb	0.734707	0.118904	22.8176	22.4989	14.565	36.5648	25.3025	37.2409
ENSMUSG00000016319	Slc25a5	0.41267	0.118904	385.76	453.986	362.293	580.733	515.004	500.392
ENSMUSG00000019951	Uhrf1bp1l	-0.527527	0.118904	8.6243	5.87748	6.70832	4.34129	5.09296	5.13495
ENSMUSG00000030145	Zfp248	-0.674771	0.118904	4.24711	2.45486	3.9107	2.04055	2.12216	2.31457
ENSMUSG00000021706	Zfyve16	-0.8475	0.118904	3.92543	2.07	4.00149	1.53726	1.83529	1.97814
ENSMUSG00000027009	Itga4	-0.896098	0.118904	6.95309	3.03736	5.01722	2.37099	2.72704	2.54249
ENSMUSG00000045624	Esf1	-1.41386	0.118904	8.00581	2.11152	5.38982	1.74723	1.49616	1.84247
ENSMUSG00000041119	Pde9a	0.545528	0.119077	9.393	13.4242	14.326	17.8315	18.1745	17.3311
ENSMUSG00000037169	Mycn	0.542682	0.119077	126.466	171.868	192.051	217.487	248.158	239.064
ENSMUSG00000001211	Agpat3	0.52362	0.119077	10.0969	14.795	14.1523	18.1369	17.7621	19.4963
ENSMUSG00000023909	Paqr4	0.457169	0.119077	2.93381	2.79952	3.26104	3.81332	3.7066	4.90294
ENSMUSG00000090290	Tarbp1	0.446894	0.119077	3.80075	4.67748	4.6188	5.60886	6.77864	5.46991
ENSMUSG00000032939	Nup93	0.431521	0.119077	21.3212	21.3756	17.8691	26.277	24.6436	30.8499
ENSMUSG00000033965	Slc16a2	0.414257	0.119077	8.27656	10.3839	10.3659	12.6466	13.6622	12.2021
ENSMUSG00000011877	Git1	0.403787	0.119077	19.1862	23.1904	22.8585	26.5888	28.2325	31.3728
ENSMUSG00000029833	Trim24	-0.468134	0.119077	4.05813	3.01851	4.12242	2.55197	2.74068	2.72753
ENSMUSG00000054293	P2ry10b	-0.491347	0.119077	2.81452	2.02735	2.69725	1.616	1.84106	1.86215
ENSMUSG00000033931	Rbm34	-0.536846	0.119077	12.8961	8.78659	12.7546	7.43268	8.13273	7.82964
ENSMUSG00000022270	Retreg1	-0.552331	0.119077	50.8969	33.8963	48.318	27.5427	30.444	31.5239
ENSMUSG00000039987	Phtf2	-0.711087	0.119077	12.2058	6.7886	9.62554	4.86398	6.12868	6.09868
ENSMUSG00000039760	Il22ra2	-0.869832	0.119077	3.92632	2.00177	3.11318	1.39008	2.06216	1.39863
ENSMUSG00000095298	Gm12407	-1.06491	0.119077	9.41676	13.2923	6.35788	3.00499	4.75896	6.07781
ENSMUSG00000026357	Rgs18	-1.0738	0.119077	253.559	99.8118	182.534	62.7997	95.5315	82.5593
ENSMUSG00000062075	Lmnb2	0.723006	0.119274	9.02401	15.5882	13.9361	19.8485	17.9987	24.6779
ENSMUSG00000033499	Larp4b	-0.50079	0.119274	13.1985	10.0903	13.2306	7.4909	8.5903	9.66515
VAMP7	NA	-0.918816	0.119303	38.4569	17.9272	22.0972	10.5586	14.9038	14.3268
ENSMUSG00000038181	Chpf2	0.482112	0.119375	6.28006	8.5751	7.4921	9.12934	11.1424	10.8088
ENSMUSG00000035704	Alg8	0.40363	0.119562	25.7197	24.6235	21.997	32.6175	28.2634	34.9798
ENSMUSG00000066026	Dhrs3	-0.659062	0.119562	17.4726	21.8799	29.9158	13.6823	16.336	12.996
ENSMUSG00000030255	Sspn	0.47386	0.119563	1.66714	1.6067	2.08495	2.16096	2.54101	2.72452
ENSMUSG00000027331	Knstrn	0.532927	0.119626	8.97455	8.53695	6.35055	12.0201	9.92193	12.3568
ENSMUSG00000015749	Anp32e	0.347302	0.119626	91.695	89.7459	82.7438	107.322	107.851	121.124
ENSMUSG00000009090	Ap1b1	0.333958	0.119626	35.5058	34.2687	32.5611	40.5398	45.5758	42.9413
ENSMUSG00000097626	4921504A21Rik	-0.539955	0.119626	2.89729	2.3078	3.18547	2.01153	2.14995	1.60244
ENSMUSG00000025982	Sf3b1	-0.807273	0.119626	46.1474	23.1577	36.0257	16.5324	22.0176	19.7383
ENSMUSG00000083833	Gm13841	0.346407	0.119678	3.11726	2.89726	2.83373	3.68992	3.52154	4.04768
ENSMUSG00000048106	4632415L05Rik	-0.409799	0.119678	6.83054	5.56581	5.95243	4.13567	4.9687	4.69682
ENSMUSG00000087222	E030042O20Rik	-0.41622	0.119678	4.1585	3.39579	3.92954	2.98351	3.07271	2.54734
ENSMUSG00000027365	Trpm7	-1.27131	0.119971	10.0111	2.96551	6.22569	2.12774	2.67989	2.30478
ENSMUSG00000018750	Zbtb4	-0.363596	0.120507	3.6224	3.62267	3.8501	2.82358	3.19171	2.63217
ENSMUSG00000022876	Samsn1	-0.729668	0.120507	50.8379	26.8315	42.5536	21.7854	24.8876	23.4783
ENSMUSG00000030670	Cyp2r1	-0.463751	0.120626	4.65323	3.73297	3.37859	3.06228	2.70695	2.69905
ENSMUSG00000030086	Chchd6	0.354879	0.120869	27.7479	31.1585	26.4395	37.4384	34.435	37.0878
ENSMUSG00000036667	Tcaf1	-0.363692	0.120939	3.64869	3.33677	3.67233	2.48765	2.90901	2.90017
ENSMUSG00000114493	Gm47071	-0.424041	0.120939	2.89985	2.96593	3.51633	2.45236	2.04727	2.49413
ENSMUSG00000109324	Prmt1	0.440568	0.121045	69.8172	92.6584	79.0235	118.419	107.106	100.749
ENSMUSG00000002808	Epdr1	0.342434	0.121231	22.3869	22.4425	22.8373	26.0347	29.4114	30.5416
ENSMUSG00000024231	Cul2	-0.549548	0.121231	18.519	12.2516	15.0409	9.08489	11.1541	10.7409
ENSMUSG00000038188	Scarf1	0.604915	0.121235	41.801	68.5851	61.2895	81.6355	82.765	91.4892
ENSMUSG00000037523	Mavs	0.384471	0.121235	14.1007	17.1001	16.5797	22.3348	20.1151	19.7935
ENSMUSG00000037762	Slc16a9	0.382624	0.121235	5.35631	6.42936	6.13696	7.63217	8.43117	7.27773
ENSMUSG00000056708	Ier5	0.369084	0.121235	9.83298	11.834	10.8734	14.824	13.9321	13.1982
ENSMUSG00000036698	Ago2	-0.318827	0.121235	8.21858	7.51929	7.79342	6.47808	6.05899	6.32303
ENSMUSG00000101320	Gm28529	-0.38727	0.121235	2.31808	2.37085	2.8856	1.85488	1.93493	1.97491
ENSMUSG00000001441	Npepps	-0.430375	0.121235	8.8421	6.88889	9.18581	6.23511	6.05226	6.0589
ENSMUSG00000026361	Cdc73	-0.588993	0.121235	5.01914	3.21922	4.71313	2.56488	3.08925	2.82393
ENSMUSG00000041685	Fcho2	-1.33401	0.121235	8.95751	2.4917	5.79587	1.79074	2.01268	2.24007
GM25047	NA	-1.40488	0.121235	5.00606	4.72787	7.47235	1	3.09118	3.08149
ENSMUSG00000005667	Mthfd2	0.57418	0.121274	6.07251	6.17511	4.16989	8.85108	7.08727	8.22619
ENSMUSG00000029482	Aacs	0.452617	0.121274	11.2207	13.6294	14.853	16.1942	18.3918	19.547
ENSMUSG00000046223	Plaur	0.428761	0.121274	5.96419	7.00665	7.72813	9.9008	9.47658	8.39507
ENSMUSG00000026819	Slc25a25	0.427953	0.121274	2.49825	2.51077	2.58618	3.21914	3.02489	4.05632
ENSMUSG00000045752	Tssc4	0.397058	0.121478	30.9514	36.2262	29.0733	43.1006	38.8856	44.4124
ENSMUSG00000032178	Ilf3	0.393988	0.121587	13.8091	15.546	14.8894	19.0033	17.411	21.9188
ENSMUSG00000067825	Pex26	0.427468	0.121614	4.97	6.29893	6.13253	7.69776	7.148	8.48706
ENSMUSG00000021870	Slmap	-0.676881	0.121614	8.91462	5.01291	7.00431	3.75964	4.65081	4.38125
ENSMUSG00000030978	Rrm1	0.492989	0.121704	27.477	25.5392	20.4125	35.0298	29.8107	38.2364
ENSMUSG00000049550	Clip1	-0.569293	0.121766	7.12709	5.11973	7.49754	3.85044	5.03435	4.32017
ENSMUSG00000029267	Mtf2	-0.937349	0.121766	27.3958	11.7567	19.3791	8.14992	9.83976	11.0829
ENSMUSG00000016528	Mapkapk2	0.494834	0.121841	47.295	65.6029	59.0868	73.005	77.4657	90.708
ENSMUSG00000038555	Reep2	0.470442	0.121841	21.157	20.1781	17.371	31.3559	23.0418	27.3007
ENSMUSG00000039968	Rsbn1l	-0.84882	0.121841	4.56464	2.14	3.84237	1.84925	2.01913	1.72067
ENSMUSG00000029122	Evc	0.720171	0.121864	2.22464	4.03894	3.82924	5.08519	5.34909	5.65502
ENSMUSG00000024300	Myo1f	0.384809	0.121864	13.0933	13.5374	14.9576	18.6766	16.1007	19.6255
ENSMUSG00000049354	Dcaf7	0.539086	0.121883	24.1773	35.1879	34.7466	40.8265	46.4681	47.8035
ENSMUSG00000006445	Epha2	0.616556	0.121982	1.4781	1.73145	2.046	2.38985	3.43819	2.29681
ENSMUSG00000044367	Slc16a13	0.358764	0.121982	10.7565	11.8947	11.3245	13.1132	15.4821	15.0488
ENSMUSG00000034906	Ncaph	0.67863	0.121988	10.559	8.93777	6.32196	15.5118	11.1798	14.1081
ENSMUSG00000022773	Ypel1	-0.351941	0.121988	4.32585	3.58542	3.96568	3.13235	3.02702	3.12038
ENSMUSG00000074102	Rbm15b	0.563297	0.122072	7.57337	11.3392	10.0705	12.9085	13.2386	16.3272
ENSMUSG00000026274	Pask	0.527566	0.122072	2.55515	3.15907	2.35298	3.60687	3.40527	4.63181
ENSMUSG00000029599	Ddx54	0.497322	0.122072	8.23144	11.5253	9.47534	11.9643	14.2945	14.784
ENSMUSG00000002055	Spag5	0.491926	0.122072	5.60647	5.73781	4.35756	7.63346	6.31332	8.0901
ENSMUSG00000025821	Zfp282	0.406395	0.122072	5.1271	6.41351	6.2797	8.36315	7.27785	7.89851
ENSMUSG00000051065	Mb21d2	0.404817	0.122072	2.38959	1.98412	2.20776	3.15434	2.99124	2.57437
ENSMUSG00000052833	Sae1	0.400306	0.122072	116.099	120.09	101.935	154.372	131.557	160.877
ENSMUSG00000030007	Cct7	0.376544	0.122072	83.8253	91.8589	75.4252	111.02	100.494	113.901
ENSMUSG00000032059	Alg9	0.372558	0.122072	11.3235	13.8692	13.6078	16.9881	16.155	16.8975
ENSMUSG00000029538	Srsf9	0.366428	0.122072	112.358	127.632	112.705	160.05	137.647	157.182
ENSMUSG00000095567	Noc2l	0.32879	0.122072	87.0025	95.1678	83.2361	110.052	114.042	108.792
ENSMUSG00000055835	Zfp1	-0.404682	0.122072	25.9532	22.4236	26.8066	19.0601	20.8293	16.9385
ENSMUSG00000030691	Fchsd2	-0.487381	0.122072	7.37598	5.07631	6.78493	4.40188	4.55255	4.60119
ENSMUSG00000074166	AW146154	-0.511549	0.122072	3.94649	2.91469	3.33161	2.24894	2.79897	2.10138
ENSMUSG00000030779	Rbbp6	-0.524175	0.122072	8.38217	5.8844	8.61911	5.02354	5.08427	5.59636
ENSMUSG00000028309	Rnf20	-0.532594	0.122072	11.6174	8.1187	11.2034	6.25897	7.81573	7.13663
ENSMUSG00000030469	Zfp719	-0.675895	0.122072	7.2616	4.80464	8.24964	3.60304	4.63241	4.22919
ENSMUSG00000083161	Gm11427	-0.682822	0.122072	6.63394	4.15754	4.95237	2.52161	3.64685	3.59068
ENSMUSG00000039005	Tlr4	-0.694524	0.122072	6.24912	3.5438	5.30411	2.6035	3.14508	3.3845
ENSMUSG00000037674	Rfx7	-0.746624	0.122072	5.68307	2.92557	4.77151	2.37366	2.6174	2.70328
ENSMUSG00000085743	8430419K02Rik	-0.887983	0.122072	6.31457	3.02998	5.31376	2.1838	3.1185	2.35559
ENSMUSG00000113204	Gm46430	-1.10453	0.122072	6.37409	2.40408	5.24603	1.64501	2.26825	2.16696
ENSMUSG00000042133	Ppig	-1.27051	0.122072	10.8116	3.13069	7.01074	2.50253	2.46202	2.7431
ENSMUSG00000079555	Haus3	-1.4371	0.122072	12.2814	3.17609	6.85732	1.86306	2.42704	2.97965
ENSMUSG00000087150	BC064078	-0.404548	0.12222	9.50599	8.41715	9.35964	7.26699	7.47239	5.94655
ENSMUSG00000036918	Ttc7a	0.598791	0.122293	11.6159	18.9715	16.6353	23.4768	21.4637	25.2699
ENSMUSG00000040537	Adam22	-0.644055	0.122303	3.56586	2.49107	3.65929	1.75028	2.55821	1.90223
ENSMUSG00000022391	Rangap1	0.413493	0.122307	39.0406	43.5886	34.3423	54.5543	46.7181	54.1783
ENSMUSG00000087178	A230056P14Rik	-0.382709	0.122307	2.62507	2.1978	2.6555	1.76875	1.96084	1.99317
ENSMUSG00000000600	Krit1	-0.927398	0.122307	6.56528	2.74993	4.52768	2.02132	2.3296	2.52354
ENSMUSG00000029084	Cd38	0.543814	0.122489	28.2138	28.4805	39.6243	42.773	53.8108	42.8593
ENSMUSG00000041609	Bicdl1	0.55003	0.122651	1.98426	2.85472	2.87582	3.30612	4.10134	3.77055
ENSMUSG00000030400	Ercc2	0.427442	0.122651	1.83562	2.27627	2.12995	2.73587	2.51247	3.14918
ENSMUSG00000066152	Slc31a2	0.386146	0.122651	7.05485	9.00951	7.74397	9.96983	10.3711	10.6259
ENSMUSG00000004937	Sgta	0.354947	0.122651	41.7991	50.5591	48.1054	60.8408	58.3652	59.8909
ENSMUSG00000068250	Amn1	-0.440503	0.122651	2.87713	2.33994	2.93027	1.7641	2.19992	2.03389
ENSMUSG00000037808	Fam76b	-0.518767	0.122651	12.6946	8.36323	10.6483	7.8006	7.15121	6.8908
ENSMUSG00000026662	Sephs1	0.321277	0.122766	20.1071	19.1848	20.1877	26.3582	23.486	24.5364
ENSMUSG00000042156	Dzip1	-0.42091	0.122766	3.09976	2.65677	3.41959	2.15416	2.51284	2.16816
ENSMUSG00000035834	Polr3g	-0.482532	0.122766	9.38148	6.84736	7.48066	5.1497	6.34866	5.3889
ENSMUSG00000036769	Wdr44	-0.592334	0.122766	4.06976	2.72577	3.67202	2.09434	2.06229	2.75191
ENSMUSG00000029062	Cdk11b	-0.482925	0.122965	24.1573	16.9975	20.9894	13.4784	16.0012	14.6393
ENSMUSG00000049562	Ap5b1	0.443664	0.123103	4.29511	5.85592	5.09045	6.38746	7.35848	6.85295
ENSMUSG00000025393	Atp5f1b	0.345187	0.123103	336.238	366.605	322.407	446.964	402.334	453.028
ENSMUSG00000030967	Zranb1	-0.566745	0.123103	11.0088	6.71319	8.3937	5.57907	5.86474	5.8343
ENSMUSG00000053870	Fpgt	-0.741959	0.123103	7.03523	3.81648	6.30681	2.93523	3.79037	3.25366
ENSMUSG00000000861	Bcl11a	-0.368315	0.123198	17.1592	14.7076	17.3384	12.7843	13.4762	11.8082
ENSMUSG00000051314	Ffar2	-0.870018	0.1232	3.4843	5.8257	3.14597	2.3305	1.6392	2.73801
ENSMUSG00000048388	Fam171b	-0.33356	0.123285	2.76057	2.36833	2.49877	2.0017	2.06015	1.97987
ENSMUSG00000021871	Gm49342	0.350759	0.123473	30.9198	36.7252	32.0638	41.9564	44.0171	40.8848
ENSMUSG00000028933	Xrcc2	0.338694	0.123496	5.95227	5.62865	5.02772	7.01365	7.01246	6.92651
ENSMUSG00000085725	Gm15873	-0.423457	0.123496	3.18722	2.62827	3.21636	2.51842	2.17219	2.04175
ENSMUSG00000020659	Cbll1	-0.529975	0.123496	11.5015	7.85204	9.98289	5.85203	7.38282	6.93186
ENSMUSG00000016253	Nelfcd	0.459687	0.12355	24.6081	27.2965	20.9565	33.3505	29.2584	37.5222
ENSMUSG00000021532	Fastkd3	0.330683	0.12355	7.04117	8.0423	7.29673	9.75477	9.0982	9.26013
ENSMUSG00000038147	Cd84	-0.599394	0.12355	22.4499	13.4471	18.0642	10.6398	12.4497	11.8376
ENSMUSG00000041488	Stx3	-0.408134	0.123994	4.34917	4.58563	5.61533	3.43746	3.84848	3.62302
ENSMUSG00000028397	Kdm4c	-0.622096	0.12415	8.79234	5.13405	7.01107	4.01213	4.6079	4.69528
ENSMUSG00000021712	Trim23	-0.931184	0.12415	8.3286	3.73524	5.42614	2.26762	3.44464	3.11691
ENSMUSG00000078521	Aunip	0.528824	0.124266	10.9219	10.0394	8.1411	14.7202	11.4733	15.8731
ENSMUSG00000093606	B130034C11Rik	-0.368885	0.124266	4.73871	4.08148	4.22588	3.26211	3.69882	3.14556
ENSMUSG00000085063	Gm16024	-1.00704	0.124266	3.87942	2.23668	3.27897	1.5427	2.27183	1
ENSMUSG00000028433	Ubap2	0.448391	0.12432	22.3749	31.4011	26.1653	34.2114	36.8516	37.0461
ENSMUSG00000003038	Hmgn2	0.433529	0.12432	324.823	322.953	278.817	441.129	354.459	460.776
ENSMUSG00000001855	Nup214	0.395163	0.124401	7.2348	9.12259	8.68411	10.1659	11.2448	11.4035
ENSMUSG00000048707	Tprn ENSMUSG00000048707	0.360631	0.124401	11.2956	12.8286	13.8806	16.2561	15.6867	16.6967
ENSMUSG00000047832	Cdca4	0.325984	0.124401	23.7361	24.6928	22.2751	31.1641	28.0739	29.3924
ENSMUSG00000044551	9930012K11Rik	0.311256	0.124401	8.58094	8.8444	8.32371	11.148	10.1934	10.6193
ENSMUSG00000025175	Fn3k ENSMUSG00000025175	-0.367146	0.124401	3.02335	2.98701	2.73152	2.1392	2.53261	2.12199
ENSMUSG00000030213	Atf7ip	-0.486501	0.124401	9.81007	7.17125	8.92446	5.32087	6.63696	6.46463
ENSMUSG00000003119	Cdk12	-0.577118	0.124401	5.29126	3.35269	4.89009	2.69703	3.10622	3.11862
ENSMUSG00000019122	Ccl9	-1.36663	0.124401	2.70408	8.9056	2.88482	1.71621	1.31426	1.79623
ENSMUSG00000078439	Smim24	-0.409153	0.12463	38.4458	45.5397	40.3789	35.2965	30.7651	27.8036
ENSMUSG00000039315	Clnk	-0.528979	0.12463	3.64401	2.74279	2.42205	1.80979	2.06274	2.15856
ENSMUSG00000062461	Rpl27a-ps4	-0.786517	0.12463	3.96564	2.97121	3.45695	1.41522	2.84884	1.96857
ENSMUSG00000006005	Tpr	-1.07825	0.12463	7.31859	2.55474	4.96603	2.2732	1.95729	2.21685
ENSMUSG00000039615	Stub1	0.313129	0.124688	23.2677	26.0006	24.7526	30.8056	30.1104	30.9596
ENSMUSG00000044150	Bclaf3	-1.17861	0.124688	7.95433	2.45498	4.94368	1.94346	2.072	2.06704
ENSMUSG00000053332	Gas5	-0.385383	0.12491	100.886	102.977	97.2105	81.6961	83.5624	66.3801
ENSMUSG00000027330	Cdc25b	0.402377	0.124913	10.3876	11.012	10.4936	16.2472	13.8809	12.2883
ENSMUSG00000112150	9530018F02Rik	-0.493824	0.125111	4.97845	4.32247	6.4525	3.66017	3.82836	3.54873
ENSMUSG00000040658	Dnph1	0.414855	0.125174	77.333	92.9693	74.8342	116.374	96.8811	113.074
ENSMUSG00000023915	Tnfrsf21	0.397377	0.125174	33.59	43.8368	40.0427	53.1854	49.5467	51.1248
ENSMUSG00000020952	Scfd1	-0.62007	0.125174	8.3725	5.10508	5.76962	3.55238	4.34766	4.39795
ENSMUSG00000029913	Prdm5	-0.339853	0.125275	4.06834	3.51779	4.14827	3.09667	3.06369	3.08673
ENSMUSG00000065219	Snord32a	1.13346	0.12532	1	2.27393	1	3.79525	3.09622	2.04325
ENSMUSG00000004707	Ly9	0.489216	0.12532	4.19542	4.64497	6.18505	7.14567	6.65573	7.0092
ENSMUSG00000032194	Kank2	0.399495	0.12532	1.86097	2.38019	2.20461	3.03864	2.75315	2.67887
ENSMUSG00000029036	Atad3	0.347354	0.12532	40.2939	46.5896	42.798	51.9366	59.0647	53.9315
ENSMUSG00000022051	Bnip3l	-0.33952	0.12532	60.7527	50.7946	54.6693	43.9503	43.9555	43.1058
ENSMUSG00000024843	Chka	-0.354194	0.12532	7.20547	5.95674	7.00773	5.24109	5.34097	5.14443
ENSMUSG00000056234	Ncoa4	-0.373151	0.12532	36.1105	29.7853	33.5628	26.3476	26.8419	23.4936
ENSMUSG00000084756	Gm13881	-0.40412	0.12532	3.63986	3.50397	3.63133	2.67324	2.36951	3.15543
ENSMUSG00000074865	Zfp934	-0.43658	0.12532	3.42471	2.47977	2.71483	2.12702	2.14703	2.03656
ENSMUSG00000021111	Papola	-0.490435	0.12532	44.159	30.0941	33.9189	23.6553	25.8844	26.5503
ENSMUSG00000007682	Dio2	-0.577333	0.12532	3.0908	2.1213	2.09664	1.40696	1.59092	1.84878
ENSMUSG00000021149	Gtpbp4	-0.587893	0.12532	14.454	8.70416	10.6587	6.95173	7.97963	7.11906
ENSMUSG00000002107	Celf2	-0.600406	0.12532	10.8639	6.48478	8.67708	5.07113	5.79261	5.97114
ENSMUSG00000020124	Usp15	-0.78785	0.12532	9.80543	4.75831	6.87792	3.45718	4.14976	4.34644
ENSMUSG00000022361	Zhx1	-1.21279	0.12532	13.466	4.34863	10.2461	3.04655	4.26711	3.70639
ENSMUSG00000054452	Tle5	0.384218	0.125584	128.463	159.794	153.496	200.063	178.769	195.867
ENSMUSG00000042178	Armc5	0.614467	0.125648	5.72336	9.76326	8.19782	11.6931	11.0124	12.7658
ENSMUSG00000015095	Fbxw5	0.445114	0.125754	25.0258	34.2475	33.2586	40.59	41.2613	42.9474
ENSMUSG00000012889	Podnl1	-0.359325	0.125754	3.29451	3.66152	3.57546	2.60816	2.56877	3.04947
ENSMUSG00000020389	Cdkl3	-0.359968	0.125754	2.57579	2.30855	2.77138	2.00421	2.09553	1.85621
ENSMUSG00000032915	Adgre4	-0.468976	0.125758	2.34533	2.29229	2.64402	1.81079	2.04661	1.44647
ENSMUSG00000021143	Pacs2	0.4836	0.125793	5.16982	7.47384	7.132	9.28379	9.10772	8.90902
ENSMUSG00000002496	Tsc2	0.585334	0.125919	7.65873	12.1511	11.7083	14.2696	15.9542	16.1655
ENSMUSG00000063849	Ppcdc	-0.37507	0.125919	9.3805	9.31481	10.243	7.33289	8.3606	6.69259
ENSMUSG00000021238	Aldh6a1	-0.512116	0.125919	16.2969	11.1032	14.3344	8.69342	10.6559	9.65302
ENSMUSG00000021044	Adck1	0.627227	0.125991	3.64835	6.10038	5.70538	7.54751	7.30225	8.49022
ENSMUSG00000040263	Klhdc4	0.391307	0.126087	7.6803	10.049	8.81548	11.5742	11.2172	11.8238
ENSMUSG00000033294	Noc4l	0.467665	0.126189	29.713	42.0426	33.1114	47.6336	44.5468	51.5498
ENSMUSG00000047030	Spata2	0.441599	0.126189	6.08085	8.21318	7.59849	9.01475	10.0947	10.4462
ENSMUSG00000001729	Akt1	0.427642	0.126189	75.1334	100.845	87.6931	111.76	113.233	127.758
ENSMUSG00000031828	Klhl36	0.398783	0.126189	7.42862	9.13701	9.01249	10.2049	12.0275	11.4212
ENSMUSG00000029028	Lrrc47	0.35607	0.126189	12.8698	13.7325	11.6888	15.7135	15.5732	17.7013
ENSMUSG00000023912	Slc25a27	-0.522444	0.126189	4.07289	3.19054	4.78404	3.05498	2.74828	2.49849
ENSMUSG00000028035	Dnajb4	-0.53692	0.126189	10.4764	6.88695	9.2779	5.62688	6.73171	5.78641
ENSMUSG00000016382	Pls3	-0.613036	0.126189	9.32044	6.63859	9.10873	4.2956	6.48068	5.65846
ENSMUSG00000029823	Luc7l2	-0.652925	0.126189	7.35018	4.4942	6.98962	4.12183	4.34755	3.31452
ENSMUSG00000057440	Mpp7	-0.839492	0.126189	11.1027	5.24361	7.97159	3.56489	4.65458	4.88132
ENSMUSG00000034243	Golgb1	-0.849104	0.126189	4.62302	2.02063	3.16395	1.60943	1.76056	1.78444
ENSMUSG00000033306	Lpp	-0.926283	0.126189	5.4473	2.27812	4.17861	1.73109	2.06606	2.11256
ENSMUSG00000031246	Sh3bgrl	-1.48725	0.126189	58.7089	13.5785	29.2411	7.95033	11.8939	11.1871
ENSMUSG00000022437	Samm50	0.338836	0.126408	100.703	99.9734	86.5938	121.704	116.306	124.597
ENSMUSG00000038127	Ccdc50	-0.665273	0.126408	12.2368	7.2992	10.7437	5.19485	7.12244	6.50272
ENSMUSG00000043241	Upf2	-1.11337	0.126408	6.43153	2.17828	4.3266	1.55946	1.98531	1.93329
ENSMUSG00000026785	Pkn3	0.469147	0.126569	7.74726	10.8819	10.1754	13.5627	12.122	13.841
ENSMUSG00000020473	Aebp1	0.817005	0.126584	2.26003	3.62299	4.64054	5.19646	7.14182	5.59837
ENSMUSG00000043445	Pgp	0.54931	0.126584	38.6542	40.844	30.1838	54.2236	43.6494	63.097
ENSMUSG00000043333	Rhbdl2	0.458358	0.126584	2.72722	2.13658	2.25785	3.1009	2.91271	3.77822
ENSMUSG00000040964	Arhgef10l	0.453241	0.126584	1.96468	2.7149	2.54331	3.52668	3.1393	3.1446
ENSMUSG00000022075	Rhobtb2	0.389233	0.126584	6.17402	6.74425	6.24206	7.58618	7.96442	9.66414
ENSMUSG00000013593	Ndufs2	0.319965	0.126584	75.2607	78.3934	71.1507	97.6341	88.0682	94.965
ENSMUSG00000047632	Fgfbp3	0.309445	0.126584	10.8963	11.323	10.9565	13.6739	14.4761	12.9965
ENSMUSG00000024271	Elp2	0.308349	0.126584	64.6916	67.6363	63.1285	77.631	79.7896	84.6717
ENSMUSG00000044786	Zfp36	-0.321928	0.126584	60.913	63.304	58.8787	45.9169	48.4701	52.2304
ENSMUSG00000045038	Prkce	-0.396487	0.126584	7.9846	6.28122	7.25997	5.10907	5.29514	5.90133
ENSMUSG00000035164	Zc3h12c	-0.464036	0.126584	2.99752	2.23063	2.99782	2.0575	2.08026	1.78431
ENSMUSG00000042042	Csgalnact2	-0.61407	0.126584	16.4065	10.009	14.3163	7.77502	8.46271	9.96473
ENSMUSG00000040760	Appl1	-0.677758	0.126584	6.79926	3.99943	5.3802	2.6817	3.7837	3.52252
ENSMUSG00000059588	Calcrl	-0.854145	0.126584	31.0474	16.9189	25.4989	9.45905	16.1017	14.8878
ENSMUSG00000026775	Yme1l1	-1.04778	0.126584	13.4281	5.05746	9.23209	3.31745	4.64417	4.60567
ENSMUSG00000022789	Dnm1l	-1.14482	0.126584	24.8209	8.39748	15.3108	5.36106	6.79318	8.10515
ENSMUSG00000074476	Spc24	0.695424	0.126666	19.8273	24.4238	15.8292	37.1399	23.8555	36.7399
ENSMUSG00000024958	Gpr137	0.373453	0.126666	6.65121	8.29609	7.68107	10.3372	9.31273	9.57142
ENSMUSG00000035232	Pdk3	0.300982	0.126666	68.4097	71.5319	66.4878	86.8449	82.626	84.7838
ENSMUSG00000052748	Swt1	-0.762289	0.126666	4.50933	2.26571	3.34899	1.63479	2.07516	2.06681
ENSMUSG00000030677	Kif22	0.650181	0.126766	15.5461	16.4194	11.8819	26.2306	16.9597	26.3518
ENSMUSG00000035382	Pcsk7	0.350169	0.126766	6.47526	7.44335	7.60607	9.25089	8.56715	9.58078
ENSMUSG00000019849	Prep	0.314089	0.126766	13.4923	12.1252	12.0077	15.4386	15.7044	15.569
ENSMUSG00000023034	Nr4a1	0.575782	0.126803	4.56709	5.87223	7.08599	9.83386	7.39965	8.64751
ENSMUSG00000097908	4933404O12Rik	0.594364	0.126853	6.70365	8.41577	5.79034	10.4307	8.51203	12.6627
ENSMUSG00000032477	Cdc25a	0.327424	0.126853	7.73194	8.01568	7.56623	10.2768	8.93162	10.0929
ENSMUSG00000033530	Ttc7b	0.311508	0.126853	7.21944	7.64461	7.77577	8.94272	9.31306	9.84828
ENSMUSG00000046982	Tshz1	-0.377934	0.126853	9.73224	10.1354	10.9844	6.95602	8.62112	8.2337
ENSMUSG00000025608	Podxl	0.468201	0.127041	6.83867	9.20764	7.08751	9.88624	9.9878	11.9658
ENSMUSG00000029063	Nadk	0.369545	0.127041	41.2003	47.7304	40.8147	51.3516	55.4084	60.8297
ENSMUSG00000022419	Deptor	-0.431443	0.127041	6.88149	5.24183	6.3377	4.78049	4.80362	4.05905
ENSMUSG00000035337	Uchl4	-0.701139	0.127041	5.17217	2.66824	3.40859	2.2379	2.12297	2.30407
ENSMUSG00000047344	Lancl3	-0.886205	0.127041	3.8091	2.5013	5.06561	1.49994	2.53671	2.00888
ENSMUSG00000024319	Vps52	0.457646	0.127124	17.6413	24.3059	21.3005	26.966	27.3493	32.075
ENSMUSG00000021338	Carmil1	0.326775	0.127135	1.74257	1.78916	1.98662	2.32841	2.1968	2.38899
ENSMUSG00000032261	Sh3bgrl2	0.678903	0.127167	1.69346	2.51019	2.9189	3.11799	4.30717	3.79092
ENSMUSG00000049932	H2ax	0.60995	0.127167	75.3278	103.807	65.5325	137.488	101.916	130.009
ENSMUSG00000032180	Tmed1	0.481293	0.127167	17.1326	22.5092	19.7517	28.3397	23.278	31.412
ENSMUSG00000041632	Mrps27	0.366641	0.127167	15.3865	18.2943	17.2158	23.3027	19.8907	22.4096
ENSMUSG00000021054	Sgpp1	0.348416	0.127167	18.1911	16.8726	19.5636	21.3791	23.4836	24.6824
ENSMUSG00000038650	Rnh1	0.346941	0.127167	52.9948	59.9007	53.0898	71.9076	64.6182	74.6216
ENSMUSG00000020708	Psmc5	0.344656	0.127167	113.159	122.108	108.045	152.886	132.519	150.887
ENSMUSG00000004264	Phb2	0.342333	0.127167	37.6937	41.2221	36.6849	53.3542	46.5087	46.8103
ENSMUSG00000049091	Sephs2	0.339485	0.127167	39.5888	45.8135	41.147	56.8008	50.6304	52.5682
ENSMUSG00000019188	Hm13	0.312546	0.127167	22.6492	24.7085	23.3038	28.7185	30.8512	28.1934
ENSMUSG00000030203	Dusp16	-0.309983	0.127167	2.50569	2.38758	2.54468	1.91636	1.97056	2.11597
ENSMUSG00000038569	Rad9b	-0.469985	0.127167	4.25999	3.11211	4.36898	2.9647	2.67062	2.75304
ENSMUSG00000020721	Helz	-0.504043	0.127167	6.67477	4.79302	6.27976	3.56928	4.58519	4.30382
ENSMUSG00000104973	A530041M06Rik	-0.558819	0.127167	3.79762	2.4018	3.431	2.15597	1.96955	2.30566
ENSMUSG00000039899	Fgl2	-0.558917	0.127167	16.2282	12.1468	10.6799	7.74949	10.0943	8.41776
ENSMUSG00000074656	Eif2s2	-0.664624	0.127167	18.393	10.0318	13.5872	7.69743	9.15197	8.93475
ENSMUSG00000027109	Sp3	-0.701689	0.127167	26.9592	14.3036	22.2867	11.3187	13.3797	13.1907
ENSMUSG00000024083	Pja2	-0.716183	0.127167	20.6968	13.3284	22.5182	8.89995	13.012	12.0978
ENSMUSG00000035967	Ints6l	-0.754349	0.127167	14.4964	7.20589	10.2607	5.30827	6.63945	6.33568
ENSMUSG00000026615	Eprs1	-0.800878	0.127167	16.1506	7.78738	11.4823	5.44992	7.24983	6.91235
ENSMUSG00000049350	Zg16	-1.08546	0.127167	12.5103	8.65471	15.0076	9.60102	4.35653	4.06544
ENSMUSG00000020437	Myo1g	0.472707	0.127193	8.17004	12.0848	9.53481	13.1989	13.8107	13.8012
ENSMUSG00000059040	EG433182	0.361155	0.127193	4.06108	4.24971	3.86324	5.06704	4.76293	5.85437
ENSMUSG00000008373	Prpf31	0.332822	0.127207	24.6486	25.8771	22.0586	30.8251	29.19	31.2405
ENSMUSG00000013736	Trnt1	-0.726384	0.127207	18.1654	10.2087	14.7279	6.73049	9.16114	9.78066
ENSMUSG00000036908	Unc93b1	0.567883	0.12736	17.718	28.2931	25.3916	32.1955	33.7793	38.1231
ENSMUSG00000001445	Mrpl10	0.419602	0.12736	26.169	32.8198	34.063	45.092	39.2504	39.5549
ENSMUSG00000038279	Nop2	0.368955	0.12736	38.1376	46.6969	39.1754	51.1843	51.8087	56.6651
ENSMUSG00000079563	Pglyrp2	0.360206	0.12736	67.9167	82.3729	78.773	103.236	97.8856	92.233
ENSMUSG00000063931	Pepd	0.300356	0.12736	20.9454	21.6303	22.829	27.3322	26.8552	26.314
ENSMUSG00000005886	Ncoa2	-0.43971	0.12736	6.14062	4.64576	5.83557	3.63717	4.35359	4.2135
ENSMUSG00000050714	Zbtb26	-0.446221	0.12736	2.79219	2.0103	2.07526	1.66993	1.64633	1.67527
ENSMUSG00000033943	Mga	-1.21683	0.12736	8.51089	2.49804	5.28873	1.89536	2.02078	2.3378
ENSMUSG00000022404	Slc25a17	0.342387	0.127404	46.0552	48.5294	44.3972	56.9208	54.7509	64.8907
ENSMUSG00000027508	Pag1	-0.385341	0.127404	3.61333	3.08602	3.28172	2.24964	2.79798	2.60888
ENSMUSG00000020409	Slu7	-0.465892	0.127404	28.13	19.2754	24.4085	17.0857	17.8401	16.4793
ENSMUSG00000039515	Ptpa	0.450857	0.127435	35.5756	49.9549	43.8846	58.0177	54.658	62.8048
ENSMUSG00000020823	Sec14l1	0.374376	0.127435	14.6808	18.657	16.7538	22.5647	21.4632	20.6384
ENSMUSG00000097729	2310015A10Rik	-0.84314	0.127435	8.23372	7.15659	8.23757	5.28166	5.83502	2.72809
ENSMUSG00000099583	H3c2 ENSMUSG00000099583	0.424532	0.127826	5.94291	6.89774	7.29698	8.46729	10.4028	8.21006
ENSMUSG00000039834	Zfp335	0.421116	0.127826	4.73723	6.06795	5.63853	7.10465	8.18981	6.68687
ENSMUSG00000032026	Rexo2	0.426701	0.128024	50.4786	46.6992	38.479	64.5498	54.1852	62.9816
ENSMUSG00000020265	Sumo3	0.414351	0.128024	75.5401	86.4073	72.0198	101.599	92.1169	118.89
ENSMUSG00000037570	Mcrs1	0.352899	0.128024	51.8698	56.4355	49.5812	66.2767	61.8497	73.7538
ENSMUSG00000083411	Rpl30-ps10	-0.433571	0.128024	3.07387	3.53929	2.93984	2.47093	2.62955	1.99816
ENSMUSG00000033713	Foxn3	-0.461211	0.128024	20.2786	13.9416	17.4555	11.8287	12.5048	12.7865
ENSMUSG00000003541	Ier3	-0.463955	0.128024	49.8262	63.4506	49.0826	45.1037	37.3432	35.1078
ENSMUSG00000041966	Dcaf17	-0.59036	0.128024	7.207	4.46487	5.67864	3.33757	3.67916	4.35994
ENSMUSG00000041997	Tlk1	-0.623081	0.128024	11.6653	7.04299	10.2646	5.58708	7.15428	5.77489
ENSMUSG00000113326	Gm47586	-0.885502	0.128024	5.1648	3.39835	4.82576	1.52625	3.08045	2.85733
ENSMUSG00000024943	Smc5	-1.31428	0.128024	10.6753	2.78096	6.52708	2.23044	2.44817	2.30753
ENSMUSG00000027309	4930402H24Rik	-0.33329	0.128135	3.52645	3.24189	3.64236	2.54975	2.79552	2.92125
ENSMUSG00000053754	Chd8	-0.419717	0.128135	4.45178	3.39757	4.40257	2.86792	3.22657	3.00647
ENSMUSG00000056211	R3hdm1	-0.700857	0.128135	4.47406	2.33768	3.29425	1.81054	2.22811	1.98867
ENSMUSG00000030704	Rab6a	-0.338121	0.128277	50.3254	43.4494	50.1406	35.8507	38.4761	39.3477
ENSMUSG00000021484	Lman2	0.487697	0.128389	30.1909	44.2067	40.5743	50.77	51.2956	57.3273
ENSMUSG00000042111	Ccdc115	0.295429	0.128389	37.6243	39.142	39.6318	48.3135	48.6358	45.9124
ENSMUSG00000097047	1110020A21Rik	-0.411767	0.128389	2.6873	3.3552	2.78592	2.03356	2.47878	2.11664
ENSMUSG00000021754	Map3k1	-0.43017	0.128389	9.53431	8.02351	10.6335	6.55793	7.74613	6.54632
ENSMUSG00000033721	Vav3	-0.46267	0.128389	8.98506	6.73433	8.85838	5.27308	5.95447	6.52273
ENSMUSG00000025534	Gusb	0.333346	0.128571	35.0196	37.8727	35.5552	47.9725	47.5091	41.3821
ENSMUSG00000101452	Gm28530	-0.684315	0.128571	4.67595	2.52709	4.13138	2.12585	2.28153	2.42566
ENSMUSG00000024807	Syvn1	0.440467	0.128618	9.36561	13.135	11.9356	14.934	16.1855	15.1807
ENSMUSG00000039275	Foxk2	0.388482	0.128618	9.80255	12.2815	11.6862	15.6493	13.4748	14.9651
ENSMUSG00000006398	Cdc20	0.626233	0.12876	45.8301	58.7736	38.0587	77.7557	57.4197	84.438
ENSMUSG00000018372	Cep95	-0.524234	0.128873	6.48423	4.51698	5.28607	3.34271	4.42876	3.51584
ENSMUSG00000054648	Zfp869	-0.481071	0.128907	38.5896	25.9599	33.9544	22.2161	24.3349	23.1377
ENSMUSG00000040274	Cdk6	-0.764881	0.128907	22.273	14.4038	10.7781	8.70534	8.13593	9.95055
ENSMUSG00000085763	Smc2os	0.658327	0.128948	1.66554	2.18235	1.22637	2.92721	2.2507	2.65987
ENSMUSG00000022503	Nubp1	0.399467	0.128948	6.84221	7.55096	6.36723	8.20832	8.80952	10.4399
ENSMUSG00000020918	Kat2a	0.39202	0.128948	40.976	49.4522	49.4788	58.6682	67.9571	56.8232
ENSMUSG00000032175	Tyk2	0.377529	0.128948	8.76267	7.62294	7.73976	9.5097	10.1365	11.7591
ENSMUSG00000024012	Mtch1	0.36819	0.128948	52.549	65.6613	61.0349	75.1	73.9224	81.5727
ENSMUSG00000021196	Pfkp	0.363542	0.128948	12.6953	12.3197	13.3221	14.6596	16.4012	18.4556
ENSMUSG00000010048	Ifrd2	0.29824	0.128948	31.2056	33.9732	32.5718	39.6061	39.3996	41.1427
ENSMUSG00000043702	Pde12	0.288914	0.128948	5.74607	5.91381	5.62279	7.00062	6.95719	7.15378
ENSMUSG00000026222	Sp100	-0.420821	0.128948	33.0508	25.2043	25.9156	19.1527	22.069	21.2895
ENSMUSG00000020647	Ncoa1	-0.515466	0.128948	8.68903	6.05501	7.73769	4.4249	5.61542	5.60919
ENSMUSG00000093682	Gm20681	-0.565624	0.128948	4.01196	3.5926	3.25384	3.21397	2.12416	2.11896
ENSMUSG00000024155	Meiob	-0.571837	0.128948	3.46869	2.30385	2.87228	1.57218	2.12381	2.09318
ENSMUSG00000025616	Usp16	-0.680327	0.128948	4.27714	2.33093	3.56695	1.92763	2.33425	1.92049
ENSMUSG00000049321	Zfp2	-0.717892	0.128948	4.9487	2.78901	3.8737	2.08527	2.89398	1.99108
ENSMUSG00000031095	Cul4b	-0.898335	0.128948	15.1409	6.61486	10.8151	4.52232	6.5592	5.63915
ENSMUSG00000006019	Dhx34	0.562193	0.128975	4.86501	8.16256	6.28793	9.02632	9.44188	9.43104
ENSMUSG00000030036	Mogs	0.551842	0.129044	43.8522	68.3951	64.3949	80.7581	81.1497	92.8448
ENSMUSG00000038023	Atp6v0a2	0.366311	0.129044	9.83535	10.0498	9.15372	11.0308	12.6987	13.8353
ENSMUSG00000033554	Dph5	-0.411268	0.129044	12.8104	9.93537	9.82711	8.53217	8.14736	7.6504
ENSMUSG00000022657	Cd96	-0.640603	0.129044	13.365	7.43905	11.2682	6.86389	6.95488	6.19382
ENSMUSG00000000804	Usp32	-0.854875	0.129044	5.87745	2.70261	4.56121	1.96669	2.77271	2.24586
ENSMUSG00000062012	Zfp13	0.327477	0.129138	1.9628	2.21386	2.03131	2.42685	2.74771	2.61535
ENSMUSG00000114045	Gm34220	-0.481824	0.129138	4.13182	2.9906	3.91634	2.90127	2.30056	2.66212
ENSMUSG00000036822	Topors	-0.4889	0.129138	21.5093	15.5058	20.8362	11.9505	14.1414	14.8778
ENSMUSG00000030846	Tial1	-0.49433	0.129138	12.0724	7.9592	10.1815	7.44629	7.08686	6.63218
ENSMUSG00000108101	Gm45738	-0.66277	0.129138	3.11322	2.81521	4.80125	2.59317	2.12008	1.92908
ENSMUSG00000003198	Zfp959	-1.15839	0.129138	9.06091	3.31801	7.17957	1.98565	3.57639	2.73322
ENSMUSG00000075334	Rprm	-0.477222	0.129255	5.61769	6.06953	7.8914	4.14638	4.72402	5.09227
ENSMUSG00000027881	Prpf38b	-0.766629	0.129651	20.4528	10.1042	16.4323	7.69075	9.88833	9.06837
ENSMUSG00000006010	Odr4	-1.18025	0.129651	11.5127	3.58752	7.73125	2.49389	3.40822	3.22811
ENSMUSG00000114598	D130062J10Rik	-0.594067	0.129693	2.69087	3.05178	4.28971	2.11031	2.53791	1.91229
ENSMUSG00000028884	Rpa2	0.384108	0.129743	39.7992	44.7475	37.8244	57.2303	46.7927	55.9108
ENSMUSG00000026803	Ttf1	-0.499404	0.129743	7.3262	4.91485	6.7703	4.15864	4.37977	4.73791
ENSMUSG00000028619	Tceanc2	0.313865	0.129775	3.2958	3.39607	3.1228	4.10287	3.81188	4.29242
ENSMUSG00000030759	Far1	-1.11983	0.130167	17.8053	5.80877	11.1907	4.06461	5.43875	5.10107
ENSMUSG00000028378	Ptgr1	0.576405	0.130343	5.30553	4.60743	4.82668	9.26572	5.52773	7.63757
ENSMUSG00000026421	Csrp1	0.356002	0.130343	110.134	109.583	104.113	147.344	121.26	147.442
ENSMUSG00000079697	Gm5751	-0.974497	0.130343	5.43586	2.11134	4.51084	1.83606	1.88169	1.97511
ENSMUSG00000063888	Rpl7l1	0.38706	0.130363	104.671	134.948	132.582	164.312	160.248	159.062
ENSMUSG00000042390	Gatad2b	-0.435147	0.130363	6.0377	4.63141	6.02172	4.31698	4.3032	3.6674
ENSMUSG00000026643	Nmt2	-0.542521	0.130363	8.77036	5.66103	7.27387	4.26281	5.21961	5.2529
ENSMUSG00000029798	Herc6	-0.64007	0.130363	3.6128	2.11896	2.51745	1.59425	1.56641	2.03904
ENSMUSG00000055538	Zcchc24	0.344997	0.130449	5.61287	6.4527	6.90849	7.99531	8.14919	7.86906
ENSMUSG00000028125	Abca4	-0.390814	0.130449	3.93313	4.64122	3.87617	2.86037	3.53265	3.10677
ENSMUSG00000061778	Mospd2	-0.542284	0.130449	2.6607	2.07776	3.08161	1.58632	2.09923	1.65648
ENSMUSG00000033972	Zfp944	-0.888078	0.130449	8.53699	3.56997	5.46663	3.38339	2.62487	2.95947
ENSMUSG00000066553	Gm6969	0.488156	0.130516	4.65465	4.40086	6.07589	6.56272	8.12223	6.44353
ENSMUSG00000027255	Arfgap2	0.31939	0.130516	17.2454	20.1634	19.1471	23.8466	23.1012	23.4811
ENSMUSG00000029923	Rab19	0.572535	0.130604	4.84766	3.28255	5.04887	6.39138	5.66724	7.29496
ENSMUSG00000032485	Scap	0.486137	0.130604	9.22339	13.7429	12.6379	15.6691	16.615	16.9092
ENSMUSG00000038733	Wdr26	-0.581948	0.130604	14.4601	9.38469	14.3576	7.81118	9.57959	7.76347
ENSMUSG00000024921	Smarca2	-0.620313	0.130604	20.1222	13.0391	19.2985	9.16874	12.9555	11.735
ENSMUSG00000094441	Zfp955a	-1.36401	0.130604	8.00626	2.05435	5.75829	1.53823	1.95597	1.84581
ENSMUSG00000003438	Timm50	0.473988	0.130751	39.2141	45.6607	34.1573	57.7395	46.3764	61.2001
ENSMUSG00000034795	Ccdc122	-0.817023	0.130751	12.105	5.70529	10.602	4.7869	5.75503	4.86057
ENSMUSG00000041238	Rbbp8	-0.800353	0.131108	6.15192	2.85933	4.77455	2.33192	2.39477	2.84734
ENSMUSG00000014905	Dnajb9	-0.574751	0.131426	34.8487	28.6266	35.0655	20.5144	28.8316	17.9002
ENSMUSG00000072568	Lratd2	-0.542668	0.131627	12.2169	15.5597	14.0686	7.50682	11.5842	9.94979
ENSMUSG00000024135	Srbd1	-0.58484	0.131627	9.51929	6.5414	10.2634	5.00917	6.59417	5.73425
ENSMUSG00000030604	Zfp626	-0.757793	0.131627	3.52313	1.95901	3.16727	1.56597	2.1019	1.37372
ENSMUSG00000025371	Chmp6	0.359093	0.131637	25.809	29.7673	26.6967	37.9378	31.5477	36.1594
ENSMUSG00000035356	Nfkbiz	-0.438565	0.131694	4.93246	4.51891	4.48769	3.92204	3.64377	2.81187
ENSMUSG00000079067	Hmgn2-ps1	0.672747	0.131879	7.38045	8.07433	7.47602	9.81456	10.3541	17.7594
ENSMUSG00000036111	Lmo1	0.576584	0.131879	3.95292	6.04153	6.06761	8.83319	6.96956	7.8067
ENSMUSG00000028621	Cyb5rl	0.542316	0.131879	2.11638	3.16785	3.31734	4.19125	4.22565	3.87857
ENSMUSG00000028651	Ppie ENSMUSG00000028651	0.520071	0.131879	29.1146	40.8791	38.1794	49.2637	44.8001	60.7164
ENSMUSG00000030986	Dhx32	0.3321	0.131879	10.9137	12.5147	10.3834	14.124	14.1887	14.1172
ENSMUSG00000018661	Cog1	0.309977	0.131879	10.9948	12.0393	12.6221	14.8729	14.4406	14.8211
ENSMUSG00000064043	Trerf1	-0.348023	0.131879	3.71851	3.51031	4.31231	3.11798	3.01417	2.9046
ENSMUSG00000021007	Spata7	-0.448702	0.131879	3.62815	2.65955	3.56366	2.21431	2.57377	2.37336
ENSMUSG00000003226	Ranbp2	-1.24983	0.131879	7.81422	2.16903	5.02065	1.62512	1.97912	1.9672
ENSMUSG00000039254	Pomt1	0.45692	0.13193	7.24986	10.6457	8.71026	11.6531	11.891	12.5462
ENSMUSG00000071291	Zfp58	-0.662659	0.13193	6.47522	3.50408	4.2154	2.69598	2.82203	3.1692
ENSMUSG00000029594	Rbm19	0.44019	0.132004	4.62973	6.03314	5.72368	6.765	6.98901	8.44544
ENSMUSG00000008036	Ap2s1	0.398911	0.132004	73.3287	87.5091	67.4749	107.672	92.0117	100.179
ENSMUSG00000047361	Gm973	-0.309713	0.132004	3.21009	2.99878	3.24168	2.7007	2.52285	2.40527
ENSMUSG00000028826	Maco1	-0.404052	0.132004	14.7877	11.6614	14.5165	10.2679	11.1905	9.4035
ENSMUSG00000007610	Gtpbp3	0.662154	0.132007	2.73976	3.99019	4.64591	5.39088	5.18152	7.20519
ENSMUSG00000016496	Cd274	-0.454462	0.132007	27.059	22.3009	23.4675	14.5668	19.3257	19.5516
ENSMUSG00000061143	Maml3	-0.477186	0.132007	2.99021	2.58984	3.29067	1.80536	2.53893	2.06111
ENSMUSG00000058624	Gda	-0.59014	0.132007	20.3297	14.9085	20.0333	12.398	14.9387	9.60961
ENSMUSG00000036390	Gadd45a	-0.363295	0.132201	9.93208	7.93318	8.6318	6.52395	7.2631	6.74322
ENSMUSG00000042050	Wdr60	-0.439489	0.132201	2.85875	2.24293	2.99635	1.84106	2.21211	1.89153
ENSMUSG00000030816	Rnf40	0.578663	0.132228	10.3796	16.914	15.0488	18.5253	20.8098	22.8285
ENSMUSG00000056888	Glipr1	-0.316863	0.132228	44.5457	43.669	43.2927	37.2669	36.4061	32.1174
ENSMUSG00000022346	Myc	-0.32165	0.132228	170.861	185.581	182.91	132.689	145.609	153.784
ENSMUSG00000029249	Rest	-0.3857	0.132228	18.9308	15.7043	18.5421	12.3401	15.0933	13.2715
ENSMUSG00000049038	Mterf2	-0.485459	0.13224	5.08588	4.0377	5.2869	2.93338	4.02887	3.34762
ENSMUSG00000019942	Cdk1	0.632626	0.132264	19.9684	21.3371	13.3501	32.3448	22.854	28.6758
ENSMUSG00000031880	Rrad	-0.437191	0.132264	7.67684	9.6493	10.9521	7.03186	7.01283	6.62808
ENSMUSG00000053012	Krcc1	-0.495074	0.132264	55.2492	35.9874	45.854	29.9856	32.332	33.5901
ENSMUSG00000042549	Map2k3os	-0.503097	0.132264	5.166	6.51476	7.97027	4.91768	4.30183	4.45421
ENSMUSG00000027272	Ubr1	-0.559535	0.132264	6.80637	4.39302	5.83283	3.30856	3.74465	4.39741
ENSMUSG00000041528	Rnf123	0.447299	0.132363	6.26017	8.34756	8.1705	9.38162	10.0484	11.4808
ENSMUSG00000009739	Pou6f1	-0.37323	0.132363	2.15889	2.64062	2.68507	1.79399	2.0092	1.9543
ENSMUSG00000017861	Mybl2	0.703246	0.1326	5.21928	7.12532	4.30413	9.97571	6.68121	10.3656
ENSMUSG00000000384	Tbrg4	0.380267	0.1326	6.92316	8.55257	7.80563	11.1942	9.6381	9.44581
ENSMUSG00000062929	Cfl2	-0.359012	0.1326	21.5729	18.6982	20.9484	16.5002	17.0748	14.2165
ENSMUSG00000054519	Zfp867	-0.471529	0.1326	6.0286	3.99565	4.9664	3.65189	3.53687	3.47437
ENSMUSG00000034083	Ccdc174	-0.583632	0.1326	5.46854	3.24791	4.3893	2.54536	3.04985	2.98381
ENSMUSG00000043251	Exoc3l	0.552332	0.132741	5.19471	7.90972	7.08208	8.36288	9.88068	11.1057
ENSMUSG00000056394	Lig1	0.434111	0.132741	24.9517	31.1749	23.8188	39.5626	31.737	36.3928
ENSMUSG00000056938	Acbd4	0.416637	0.132741	4.93327	6.66421	6.47638	8.07788	7.66443	8.17899
ENSMUSG00000036880	Acaa2	0.409989	0.132741	59.8007	67.0704	56.5851	85.2572	69.1876	90.2478
ENSMUSG00000006315	Tmem147	0.349867	0.132741	95.2117	109.969	98.6808	134.153	116.469	136.881
ENSMUSG00000026496	Parp1	0.329943	0.132741	40.7431	44.5689	41.0594	48.5934	53.1169	57.3662
ENSMUSG00000044982	Sft2d3	-0.292596	0.132741	9.22207	9.0274	9.39672	7.20884	7.88824	7.48655
ENSMUSG00000050002	Idnk	-0.314875	0.132741	22.837	24.5873	23.1986	18.5327	17.8473	20.4616
ENSMUSG00000067212	H2-T23	-0.372466	0.132741	262.405	276.338	222.113	186.846	187.407	212.005
ENSMUSG00000032913	Lrig2	-0.37661	0.132741	4.60872	4.03431	5.13498	3.25394	3.66788	3.65553
ENSMUSG00000020323	Prss57	-0.38832	0.132741	2.4921	2.43808	3.18074	2.04456	2.07097	2.03555
ENSMUSG00000054320	Lrrc36	-0.463942	0.132741	3.15455	3.33678	4.0021	2.34707	3.03063	2.2569
ENSMUSG00000026581	Sell	-0.471861	0.132741	6.74763	4.74455	5.68692	3.59834	4.35551	4.35462
ENSMUSG00000075700	Selenot	-0.593214	0.132741	17.9646	11.0422	11.1457	9.30522	8.35491	8.28304
ENSMUSG00000044224	Dnajc21	-0.69199	0.132741	6.57388	3.50119	4.80456	2.67072	2.81197	3.49239
ENSMUSG00000059263	Usp47	-0.703562	0.132741	9.61319	5.45339	7.09391	3.46596	5.05082	4.91874
ENSMUSG00000027889	Ampd2	0.53781	0.132743	32.9447	47.5665	46.2543	51.5936	62.4563	68.8267
ENSMUSG00000030451	Herc2	-0.375589	0.132817	3.47273	2.73013	3.32826	2.43148	2.56507	2.31692
ENSMUSG00000000682	Cd52	-0.674621	0.132817	4.03131	2.87064	2.07447	1.78182	1.73288	1.91186
ENSMUSG00000023505	Cdca3	0.725565	0.132873	16.0392	18.6227	11.8656	31.4376	18.2559	27.9197
ENSMUSG00000037221	Mospd3	0.428862	0.132873	46.4546	64.6294	53.2649	76.6953	67.6994	75.136
ENSMUSG00000023272	Creld2	0.388534	0.132873	39.8195	49.0101	40.5054	62.5054	52.4368	54.1031
ENSMUSG00000047824	Pygo2	0.358988	0.132873	21.6223	26.9656	26.2511	32.654	32.1699	30.7378
ENSMUSG00000022828	Gtf2e1	0.290212	0.132873	7.78564	8.24534	8.10243	9.43859	10.0107	10.0654
ENSMUSG00000043384	Gprasp1	-0.72159	0.132873	11.1931	7.54637	11.9481	4.64626	7.91637	6.11926
ENSMUSG00000110287	Gm45313	-0.820709	0.132873	9.9369	4.56413	5.77676	3.08545	3.93235	3.91877
ENSMUSG00000021385	Ippk	0.514486	0.132923	7.71895	7.74119	7.50472	8.77035	10.6159	14.0396
ENSMUSG00000005899	Smpd4	0.305503	0.132923	6.48655	7.06902	6.47727	7.84633	8.26079	8.64915
ENSMUSG00000059970	Hspa2	-0.409025	0.132923	9.50908	12.0908	11.8266	8.31819	9.20906	7.58268
ENSMUSG00000064351	Mtco1	-0.607292	0.132923	1567.84	1058.09	1652.41	865.954	1110.15	806.54
ENSMUSG00000020741	Cluh	0.650334	0.132987	10.7339	18.3516	17.7766	21.0249	26.4075	24.3855
ENSMUSG00000020185	E2f7	0.401627	0.132987	3.14833	3.29257	2.88365	4.30149	3.48648	4.5947
ENSMUSG00000056153	Socs6	-0.374732	0.132987	8.36787	7.09776	7.66341	5.29881	5.96045	6.61125
ENSMUSG00000057551	Zfp317	-0.520497	0.132987	19.1	12.8674	16.5609	9.64148	12.6069	11.345
ENSMUSG00000018921	Pelp1	0.364297	0.133033	13.4975	16.9153	14.978	20.8583	18.8457	18.5563
ENSMUSG00000032788	Pdxk	0.353291	0.133033	10.1794	11.2725	10.7283	12.7185	13.0085	15.5119
ENSMUSG00000022148	Fyb1	-0.92569	0.133033	18.1922	7.53119	12.7363	5.16054	6.50206	7.58692
ENSMUSG00000036225	Kctd1	-0.303738	0.133221	18.0952	17.2225	17.6027	15.3718	13.8658	13.6856
ENSMUSG00000041538	H2-Ob	-0.57123	0.133327	6.54978	4.65532	4.34838	2.85428	3.6211	3.91105
ENSMUSG00000028860	Sytl1	0.540426	0.133366	7.46801	9.20245	12.3261	14.2312	13.9557	13.1219
ENSMUSG00000023345	Poc1a	0.490048	0.133366	4.41742	4.31746	3.50627	6.78624	4.71598	5.78893
ENSMUSG00000026944	Abca2	0.487584	0.133366	13.0397	17.9596	16.2178	18.5797	24.8277	22.6942
ENSMUSG00000032359	Ctsh	0.474543	0.133366	7.79384	8.39533	9.55964	14.4697	11.5768	10.017
ENSMUSG00000023243	Kcnk5	0.470063	0.133366	26.1798	31.8448	34.3773	35.7736	48.4449	43.9516
ENSMUSG00000028063	Lmna	0.435549	0.133366	3.4329	3.1734	2.84481	4.49718	3.5481	4.80445
ENSMUSG00000020917	Acly	0.422249	0.133366	43.9695	48.9774	51.8697	54.8198	65.7957	74.5171
ENSMUSG00000025583	Rptor	0.405576	0.133366	2.66167	3.55621	3.27225	4.09318	4.47752	3.9279
ENSMUSG00000017132	Cyth1	0.388981	0.133366	11.1745	14.4754	14.2366	16.8037	16.9729	18.1295
ENSMUSG00000041346	Wrap53	0.37254	0.133366	13.1598	15.6143	12.288	18.6424	17.7489	16.5585
ENSMUSG00000090881	Phf11	0.339968	0.133366	1.88573	1.86347	1.67068	2.49848	2.25936	2.10889
ENSMUSG00000024442	Dele1	0.327076	0.133366	12.6588	15.104	13.3053	17.4064	16.5241	17.4608
ENSMUSG00000033707	Lrrc24 ENSMUSG00000033707	0.307258	0.133366	11.9211	13.3971	13.5971	16.2773	15.9658	15.8301
ENSMUSG00000041258	Zfp236	-0.292839	0.133366	3.40066	3.73861	3.70881	2.95332	2.9556	2.93828
ENSMUSG00000030177	Ccdc77	-0.334075	0.133366	4.37111	3.63615	4.28573	3.24197	3.1732	3.30562
ENSMUSG00000031431	Tsc22d3	-0.366442	0.133366	120.359	143.142	110.955	96.7953	93.6242	98.4513
ENSMUSG00000039304	Tnfsf10	-0.382685	0.133366	21.1892	18.8301	18.0209	13.1158	14.8683	16.6375
ENSMUSG00000061393	Acvr2b	-0.396421	0.133366	3.69988	3.10862	2.876	2.41755	2.67209	2.2455
ENSMUSG00000044252	Osbpl1a	-0.424016	0.133366	23.6576	17.2066	21.321	14.2261	16.3638	15.4375
ENSMUSG00000026623	Lpgat1	-0.461474	0.133366	5.89743	4.52916	6.512	3.71944	4.33226	4.13477
ENSMUSG00000030264	Thumpd3	-0.508879	0.133366	11.5177	7.84041	10.4596	6.59306	7.92865	6.27151
ENSMUSG00000018846	Pank3	-0.522351	0.133366	6.61764	4.4261	5.93278	3.51633	4.47925	3.72355
ENSMUSG00000037001	Zfp39	-0.654921	0.133366	4.93359	2.8574	4.12382	2.02584	2.6437	2.78077
ENSMUSG00000032030	Cul5	-0.808885	0.133366	8.91836	4.17704	6.53218	2.92083	3.95126	3.92169
ENSMUSG00000028975	Pex14	0.39171	0.133571	3.32494	4.04575	3.74519	4.78045	4.34268	5.47999
ENSMUSG00000026234	Ncl	-0.992968	0.133738	83.3237	32.298	55.2403	20.853	32.4056	27.9043
ENSMUSG00000085438	Oip5os1	-0.718737	0.133923	17.0923	8.90962	13.9495	6.63675	8.0382	8.93343
ENSMUSG00000049728	Zfp668	0.334811	0.13397	3.35255	4.01078	3.95317	4.58723	4.74771	4.89643
ENSMUSG00000041921	Metap1d	-0.445062	0.13397	15.1167	10.6406	11.2449	8.63978	9.32157	8.90132
ENSMUSG00000031834	Pik3r2	0.565874	0.134232	6.09722	9.84509	9.40727	13.1781	11.5929	11.9896
ENSMUSG00000107990	Gm7890	-1.06533	0.134232	5.97863	2.29018	3.06317	1.46324	1.36187	2.29669
ENSMUSG00000047407	Tgif1	-0.436124	0.134263	15.5711	16.7962	17.3124	14.1738	12.862	10.0285
ENSMUSG00000039270	Megf9	-0.515561	0.134559	3.50477	2.35394	2.9036	1.72766	2.13685	2.22106
ENSMUSG00000039187	Fanci	0.396297	0.134687	3.73538	3.00826	3.25794	4.02966	4.16393	4.97409
ENSMUSG00000027363	Usp8	-0.515782	0.135012	29.3817	19.4927	22.8497	14.3571	18.2513	17.0872
ENSMUSG00000026558	Uck2	0.298701	0.135052	30.3077	28.3306	27.655	36.3953	36.122	33.6139
ENSMUSG00000019802	Sec63	-0.708798	0.135052	8.31043	4.31315	7.52752	3.62977	4.11856	4.13368
ENSMUSG00000104713	Gbp6	-1.19486	0.135188	12.743	4.68791	7.27748	2.08327	4.35319	3.9959
ENSMUSG00000026816	Gtf3c5	0.41733	0.135194	12.753	17.4169	15.7149	19.8454	19.114	21.9164
ENSMUSG00000001100	Poldip2	0.308985	0.135194	44.4621	51.6366	49.679	60.3783	59.3863	60.4778
ENSMUSG00000001865	Cpa3	-0.593725	0.135194	5.51909	3.34659	3.59226	2.59055	2.46231	3.02633
ENSMUSG00000073940	Hbb-bt	0.716904	0.135223	16.301	23.1098	31.2369	35.7184	45.0534	32.4705
ENSMUSG00000030083	Abtb1	0.286814	0.135338	10.1222	10.4964	11.0118	12.586	12.979	13.0036
ENSMUSG00000028382	Ptbp3	-0.529951	0.135385	33.7005	20.9362	25.7899	17.1039	17.7822	19.875
ENSMUSG00000048997	Atxn7l2	0.278488	0.13553	6.01585	6.10936	6.01402	7.39822	7.12961	7.47763
ENSMUSG00000064193	Gm4735	0.423027	0.135536	2.10543	2.57007	2.57819	3.70852	3.20489	2.8289
ENSMUSG00000028455	Stoml2	0.373476	0.135565	40.6301	47.9782	39.7101	56.3836	49.7501	59.997
ENSMUSG00000029434	Vps33a	0.297197	0.135565	15.3753	17.2761	15.637	19.6767	19.9423	19.6377
ENSMUSG00000054404	Slfn5	-0.467596	0.135565	3.32306	3.56289	3.83936	2.1736	3.20027	2.47146
ENSMUSG00000033032	Afap1l1	0.450532	0.135589	33.9866	46.522	47.9608	58.1567	60.8904	54.6482
ENSMUSG00000028833	Ncdn	0.406278	0.135589	18.9372	25.0637	23.6317	27.2648	31.6234	30.2796
ENSMUSG00000022476	Polr3h ENSMUSG00000022476	0.35992	0.135589	27.2296	31.2824	24.6748	34.6289	34.202	37.5097
ENSMUSG00000028757	Ddost	0.308176	0.135589	179.318	208.698	189.017	233.947	239.349	239.776
ENSMUSG00000023852	Chd1	-0.618696	0.135589	10.5062	5.89477	8.74431	4.82361	5.70114	5.43959
ENSMUSG00000044550	Tceal3	0.333798	0.13585	2.17493	2.4114	2.07901	2.72729	3.03622	2.63608
ENSMUSG00000022721	Trmt2a	0.409375	0.135997	21.3297	26.7721	29.1446	32.7181	33.1832	35.9106
ENSMUSG00000032422	Snx14	-0.328475	0.135997	12.9326	12.0751	11.6277	9.8897	8.85601	10.4715
ENSMUSG00000026956	Uap1l1	0.337512	0.136063	22.2869	27.3972	26.0804	32.2419	31.0554	32.0861
ENSMUSG00000051786	Tubgcp6	0.400597	0.136185	3.13034	3.52226	3.77994	4.01185	5.22132	4.57667
ENSMUSG00000015224	Cyp2j9	-0.409156	0.136446	19.8526	16.7057	19.3773	13.8622	16.1984	12.2227
ENSMUSG00000065465	Mir33	1.0807	0.136671	1	2.53241	1	3.01744	3.52154	2.25493
ENSMUSG00000020592	Sdc1	0.538453	0.136671	2.40206	3.52612	2.38585	4.5815	3.5922	3.76206
ENSMUSG00000031502	Col4a1	0.508673	0.136671	7.43943	11.7899	10.061	14.1918	13.8788	12.9027
ENSMUSG00000028066	Pmf1	0.422641	0.136671	14.461	14.5759	12.3442	21.1456	15.6237	18.9659
ENSMUSG00000021236	Entpd5	0.373906	0.136671	22.1548	22.2266	26.9063	27.7235	32.7707	31.7345
ENSMUSG00000038838	Vars2	0.34232	0.136671	8.86644	9.86943	9.33782	10.8836	11.5316	13.2669
ENSMUSG00000028480	Glipr2 ENSMUSG00000028480	0.301358	0.136671	42.8589	47.1835	46.9032	54.9814	59.2516	54.4843
ENSMUSG00000039153	Runx2	-0.346637	0.136671	7.45901	6.3564	7.15383	5.04836	5.98115	5.46326
ENSMUSG00000022755	Adgrg7	-0.48612	0.136671	3.69536	2.52843	2.54947	1.99751	2.19301	1.97887
ENSMUSG00000058715	Fcer1g	-0.526193	0.136671	29.1249	24.7523	35.171	23.8821	21.1557	16.8022
ENSMUSG00000034320	Slc26a2	-0.534649	0.136671	4.04963	2.46452	3.29406	2.1891	2.35377	2.099
ENSMUSG00000028864	Hgf	-0.656869	0.136671	3.88309	2.02999	3.0312	1.73612	1.79899	1.95194
ENSMUSG00000021136	Smoc1	-0.846359	0.136671	1.83421	3.49016	3.56384	1.51763	2.03267	1.27245
ENSMUSG00000043535	Setx	-1.02702	0.136671	6.2786	2.09329	3.87966	1.81956	1.8447	1.79514
ENSMUSG00000047181	Samd14	-0.403969	0.1368	4.41877	4.6716	3.55825	3.25209	3.38143	2.88351
ENSMUSG00000008690	Ncaph2	0.323881	0.136807	40.4634	43.7343	39.5248	54.6521	46.9625	53.4429
ENSMUSG00000051910	Sox6	-0.571167	0.136807	4.97345	2.95094	3.53191	2.63931	2.6452	2.26394
ENSMUSG00000022105	Rb1	-0.60623	0.136807	5.77929	3.29695	4.09219	2.48885	2.94523	3.0154
ENSMUSG00000029207	Apbb2	-0.280885	0.136956	2.56807	2.55239	2.51519	2.02399	2.08682	2.17654
ENSMUSG00000021518	Ptdss1	0.321231	0.136965	15.8185	19.0413	17.8888	21.6612	22.1202	21.9317
ENSMUSG00000014195	Dnajc7	-0.357396	0.136965	30.2146	24.7723	28.6617	20.9135	23.7187	20.5687
ENSMUSG00000022292	Rrm2b	-0.72666	0.136965	6.67808	3.38729	4.43984	2.34799	3.01366	3.13213
ENSMUSG00000030048	Gkn3	-0.425987	0.137102	13.3007	16.8522	17.0997	12.9797	10.2989	11.8238
ENSMUSG00000041935	AW549877	-0.648372	0.137102	17.5495	10.3123	15.2184	7.28055	10.1049	9.72204
ENSMUSG00000033365	Ipo13	0.497943	0.137135	12.2897	18.0069	16.7222	20.5223	20.3651	24.9373
ENSMUSG00000042535	Gtpbp1	0.494322	0.137135	19.3804	26.6405	23.906	29.813	29.4174	39.3387
ENSMUSG00000031601	Cnot7	-0.52445	0.137135	25.8295	16.9485	20.9079	13.4592	16.9983	13.4433
ENSMUSG00000038888	Ctu1	0.313034	0.13716	10.4421	11.7089	11.1344	13.7861	12.8978	14.6795
ENSMUSG00000024293	Esco1	-0.947221	0.13716	9.37534	3.56708	6.13747	2.58324	3.41647	3.2443
ENSMUSG00000022824	Muc13	-0.404826	0.137299	196.835	162.481	151.188	127.969	115.769	140.647
ENSMUSG00000040940	Arhgef1	0.393521	0.137459	26.1148	33.9479	34.0129	38.7535	42.2463	41.7473
ENSMUSG00000040479	Dgkz	0.371694	0.137482	34.1697	43.3562	41.2926	48.9183	49.2763	54.9703
ENSMUSG00000044471	Lncpint	-0.654813	0.137646	5.30593	2.9062	4.71482	2.40842	2.92038	2.64865
ENSMUSG00000032377	Plscr4	-0.401116	0.137654	31.0893	26.5946	32.0164	21.5251	26.1892	20.3923
ENSMUSG00000038473	Nos1ap	-0.542334	0.137654	4.69924	2.98373	4.0643	2.53625	3.03412	2.39758
ENSMUSG00000103191	Gm37646	-1.22196	0.137654	6.80074	5.12783	16.32	3.09014	4.9186	2.95023
ENSMUSG00000022033	Pbk	0.54939	0.137759	55.5609	48.9384	38.92	79.8898	55.2553	75.1407
ENSMUSG00000033416	Gucd1	0.404762	0.137759	4.87709	6.42896	5.99078	6.85245	7.94905	8.00128
ENSMUSG00000041702	Btbd7	-0.45089	0.137759	5.02093	3.71151	4.51133	2.82999	3.67492	3.16528
ENSMUSG00000105935	Gm43628	-0.702075	0.137759	4.12704	2.48464	4.76064	2.25092	1.98939	2.53192
ENSMUSG00000094870	Zfp131	-0.721812	0.137759	9.98044	4.89578	8.06402	4.05721	4.56343	4.74398
ENSMUSG00000064918	Gm22571	-0.7271	0.137759	6.95185	7.54556	8.59163	6.96587	3.48551	4.0925
ENSMUSG00000110120	Gm45251	-0.816091	0.137759	5.44681	2.56379	4.69995	2.74202	2.18762	2.0048
ENSMUSG00000040565	Btaf1	-0.689178	0.137777	11.8095	6.20069	9.11432	4.58766	5.87253	5.91006
ENSMUSG00000028920	Fbxo42	0.348334	0.138	8.23808	9.93309	9.42406	11.1341	11.2181	12.7394
ENSMUSG00000023110	Prmt5	0.345741	0.138	36.7606	43.1911	35.255	49.8983	45.6504	50.4316
ENSMUSG00000077476	Gm24794	-0.926829	0.138	3.70539	2.76227	2.77138	1	1.62138	2.54625
ENSMUSG00000084593	Gm22345	-1.30156	0.138	4.53976	4.95275	5.96649	4.03559	2.21953	1
ENSMUSG00000041064	Pif1	0.634561	0.13812	2.43284	2.31728	1.7993	3.22066	2.60584	4.52241
ENSMUSG00000110697	Gm31718	-0.428309	0.138312	2.38897	2.15748	2.12469	1.50795	1.47615	2.01899
ENSMUSG00000031618	Nr3c2	-0.481853	0.138312	2.94818	2.01805	2.34071	1.50888	1.80624	1.87607
ENSMUSG00000039253	Fn3krp	-0.360924	0.13842	3.34467	2.6224	3.03849	2.43623	2.19098	2.35727
ENSMUSG00000020745	Pafah1b1	-0.450156	0.13842	13.2524	10.8921	14.4382	10.1211	10.165	7.94431
ENSMUSG00000020733	Slc9a3r1	0.417814	0.138654	60.7546	80.2242	71.1743	103.179	82.9316	96.6539
ENSMUSG00000082895	Rpsa-ps9	-0.384247	0.138654	5.27971	6.01798	6.28412	4.87987	4.73529	3.88634
ENSMUSG00000071068	Treml2	-0.397923	0.138654	30.4587	34.3302	33.5833	26.0375	28.0876	20.9912
ENSMUSG00000022179	4931414P19Rik	0.553113	0.138867	3.32967	5.64938	4.33033	6.5466	5.93016	6.62752
ENSMUSG00000002372	Ranbp3	0.376989	0.138867	28.9352	38.1964	31.8422	44.6848	41.032	42.0363
ENSMUSG00000044496	Kiaa2013	0.365759	0.138867	25.506	30.0119	31.2257	35.151	35.4181	41.0769
ENSMUSG00000074825	Itpripl1	0.33838	0.138867	4.14109	3.96068	3.8907	4.46333	5.50325	5.25074
ENSMUSG00000025384	Faap100	0.39819	0.139084	6.79904	8.8105	9.03443	10.7129	10.2468	11.2838
ENSMUSG00000066278	Vps37b	0.370298	0.139188	6.06545	7.36918	7.56726	9.43507	8.25202	9.38269
ENSMUSG00000025154	Arhgap19	0.699138	0.139217	7.06449	7.5005	4.38423	9.59415	8.25224	12.5566
ENSMUSG00000042207	Kdm5b	-0.352719	0.139217	10.3711	9.01988	10.8461	7.31482	8.62732	7.72113
ENSMUSG00000024130	Abca3	0.470647	0.139442	4.38412	6.01616	5.97364	7.03949	8.59965	6.92557
ENSMUSG00000062070	Pgk1	0.310921	0.139442	71.4004	68.852	61.5932	85.8	79.5224	84.7153
ENSMUSG00000027660	Skil	-0.556879	0.139525	3.88344	2.34161	2.95155	1.81372	2.23391	2.08081
ENSMUSG00000118668	Rps6ka4	0.458791	0.13955	8.12821	12.2663	10.3709	13.7049	13.6069	14.3952
ENSMUSG00000048277	Syngr2	0.30544	0.13955	100.956	111.975	95.713	128.342	127.253	125.034
ENSMUSG00000027968	Larp7	-0.65962	0.139612	33.0965	17.4756	24.8081	13.4926	16.4425	16.4076
ENSMUSG00000020946	Gosr2	0.288768	0.139629	54.6356	59.0156	56.0289	65.7713	71.4388	70.0918
ENSMUSG00000037965	Zc3h7a	-0.791258	0.139629	17.4568	8.02213	13.0709	6.17201	8.2605	6.92707
ENSMUSG00000021583	Erap1	-0.592469	0.139699	33.1785	19.4263	26.4806	14.812	17.7115	18.9781
ENSMUSG00000083885	Gm13213	-0.75923	0.139699	2.59812	2.11536	3.317	1.29368	1.27529	2.27876
ENSMUSG00000020120	Plek	-0.993383	0.139699	69.2535	32.9219	36.7909	14.9638	23.2234	30.5904
ENSMUSG00000063659	Zbtb18	-0.288598	0.139753	5.06646	4.96783	5.3462	4.18262	4.01882	4.39279
ENSMUSG00000024571	Gm16286	0.278453	0.139812	95.3499	96.4203	89.6785	114.385	112.521	114.299
ENSMUSG00000106375	Gm43361	-0.600762	0.140301	4.38375	2.42033	3.22084	2.05862	2.2984	2.07084
ENSMUSG00000027715	Ccna2	0.522318	0.140365	23.3932	21.6569	15.6379	30.9682	24.4687	30.9768
ENSMUSG00000039356	Exosc2	0.36984	0.140365	25.4197	30.5826	26.0128	36.797	31.318	37.8638
ENSMUSG00000001128	Cfp	0.369312	0.140365	3.61812	3.39571	3.6734	4.58166	5.28451	4.01768
ENSMUSG00000053801	Grwd1	0.339873	0.140365	37.163	46.0804	40.2511	51.1007	50.0789	54.6084
ENSMUSG00000001089	Luzp1	-0.331711	0.140365	5.71575	4.71918	5.57694	4.06024	4.29763	4.32505
ENSMUSG00000107201	5930420M18Rik	-0.392011	0.140365	2.51103	3.39501	2.64635	2.13918	2.14414	2.17681
ENSMUSG00000033107	Rnf125	-0.397706	0.140365	87.6252	72.3625	99.3687	64.0973	68.4294	62.8269
ENSMUSG00000005267	Znf287	-0.416361	0.140365	2.97516	2.47779	2.71289	1.88765	2.43051	1.83391
ENSMUSG00000026471	Mr1	-0.478451	0.140365	6.47772	4.74198	6.10001	3.49811	4.71622	4.19953
ENSMUSG00000045210	Vcpip1	-0.661206	0.140365	7.93483	4.94788	6.4982	3.07042	4.98424	4.21526
ENSMUSG00000084866	A930006K02Rik	-0.703475	0.140365	8.95579	6.35947	7.11766	5.60424	3.12998	5.35182
ENSMUSG00000024312	Wdr46	0.31843	0.140478	28.096	32.4639	27.8101	34.8413	37.6924	37.4515
ENSMUSG00000039789	Zfp597	-0.477648	0.140478	2.84259	2.02137	2.64903	1.68278	2.07109	1.61757
ENSMUSG00000020719	Ddx5	-0.605147	0.140478	157.198	87.4197	123.865	73.651	86.3737	76.0223
ENSMUSG00000007670	Khsrp	0.289074	0.140617	58.0695	63.0106	60.3479	70.8228	73.407	77.4771
ENSMUSG00000040351	Ankib1	-0.5318	0.140617	6.13964	4.57777	7.168	3.50993	4.407	4.31011
ENSMUSG00000041354	Rgl2	0.321785	0.140646	20.5478	24.3648	24.2788	27.8976	29.1575	29.1769
ENSMUSG00000098424	Gm27202	-0.435102	0.140646	2.70144	2.37677	2.45309	2.26878	1.76459	1.59192
ENSMUSG00000030528	Blm	-0.378841	0.14097	3.50719	2.6946	3.04243	2.1895	2.34796	2.54396
ENSMUSG00000105814	Mir703	-0.41046	0.14097	192.81	218.292	250.943	184.902	166.207	146.376
ENSMUSG00000020329	Polrmt	0.692188	0.141114	4.82392	8.63586	8.20651	9.79493	10.8877	13.5218
ENSMUSG00000029625	Cpsf4	0.478236	0.141281	8.34771	11.5795	12.1561	15.2763	13.21	15.7405
ENSMUSG00000014867	Surf4	0.320122	0.141281	78.0784	95.0591	84.5858	108.185	106.685	105.84
ENSMUSG00000028133	Rwdd3	-0.314681	0.141281	4.20053	3.53293	3.74888	3.10706	3.14692	2.95747
ENSMUSG00000074466	Gm15417	-0.341445	0.141281	2.97433	2.71053	2.57079	2.00086	2.40732	2.11545
ENSMUSG00000060950	Trmt61a	0.464647	0.141526	9.98238	14.7476	11.9938	15.0748	17.0721	18.0297
ENSMUSG00000025332	Kdm5c	0.38176	0.141578	12.89	15.7376	16.1128	17.5439	19.457	21.18
ENSMUSG00000019579	Mydgf	0.415455	0.141806	38.6027	46.9046	32.8721	52.6845	50.2517	53.336
ENSMUSG00000027185	Nat10	0.384787	0.141806	12.9009	13.1271	11.0589	14.6774	18.5762	15.2894
ENSMUSG00000007721	Ccdc124	0.383782	0.141806	23.4662	25.5221	20.5729	31.9159	26.467	32.3991
ENSMUSG00000025893	Kbtbd3	-0.304505	0.141806	10.2905	9.9773	8.91662	8.07142	7.96391	7.56098
ENSMUSG00000025876	Unc5a	0.777148	0.141951	3.68981	8.11164	5.98945	8.57025	9.64086	10.9201
ENSMUSG00000027496	Aurka	0.766048	0.141951	17.476	22.6123	12.4779	34.3113	20.9696	33.7065
ENSMUSG00000046295	Ankle1	0.460865	0.141951	8.21084	8.08213	7.50937	11.6661	8.63484	12.8985
ENSMUSG00000042962	Gm5436	0.433562	0.141951	4.94659	6.70064	4.91191	7.27823	8.0352	6.85796
ENSMUSG00000025792	Slc25a10	0.416302	0.141951	8.24621	8.98758	6.46539	11.2338	10.1273	10.0099
ENSMUSG00000042834	Nrep	0.39177	0.141951	3.03469	3.80504	3.93233	5.04372	4.73866	4.29063
ENSMUSG00000033287	Kctd17	0.350514	0.141951	16.1573	20.8193	17.6347	23.2439	22.6667	23.3373
ENSMUSG00000067713	Prkag1	0.349693	0.141951	13.8333	15.4166	14.8207	19.8664	16.3486	20.1365
ENSMUSG00000024622	Hmgxb3	0.331569	0.141951	7.81624	8.28951	9.52874	10.1784	10.8146	11.1766
ENSMUSG00000023249	Parp3	0.320237	0.141951	5.97633	5.65936	6.02825	7.64845	7.86725	6.59476
ENSMUSG00000006526	Stimate	0.300596	0.141951	9.54402	9.67693	9.75973	11.7404	11.0914	12.9331
ENSMUSG00000023051	Tarbp2	0.300151	0.141951	10.1504	11.6379	10.6727	13.8626	13.0765	12.9825
ENSMUSG00000018569	Cldn7	-0.321817	0.141951	2.65268	3.11689	3.05509	2.28628	2.49603	2.26685
ENSMUSG00000021374	Nup153	-0.435533	0.141951	16.5453	12.0252	15.788	9.79487	11.8044	10.9831
ENSMUSG00000025666	Tmem47	-0.515676	0.141951	4.77343	2.90894	3.52614	2.48714	2.57776	2.61348
ENSMUSG00000033792	Atp7a	-0.544794	0.141951	4.97662	3.0056	4.18824	2.60975	3.00699	2.57139
ENSMUSG00000027239	Mdk	-0.546376	0.141951	2.6592	4.51388	3.64904	2.33176	2.34695	2.56961
ENSMUSG00000078861	Zfp931	-0.576564	0.141951	7.83702	4.98599	6.53219	4.31005	5.06775	3.5235
ENSMUSG00000040164	Kcns1	-0.666522	0.141951	3.58369	3.92411	3.59959	2.36877	3.26143	1.63857
ENSMUSG00000037876	Jmjd1c	-0.862422	0.141951	5.05064	2.07781	3.75517	1.6509	2.08119	1.90856
ENSMUSG00000069475	Gm6020	-1.20088	0.141951	5.59096	2.60206	4.22069	1.70305	1	2.96796
ENSMUSG00000035206	Sppl2b	0.475513	0.141952	7.59298	11.2103	10.9544	12.8148	13.8317	14.1403
ENSMUSG00000016619	Nup50	0.33026	0.141952	23.369	22.7226	19.7562	25.5268	28.4135	28.7432
ENSMUSG00000061950	Ppp4r1	0.324104	0.141952	13.6437	16.5625	15.0761	18.3206	19.7508	18.4722
ENSMUSG00000031613	Hpgd	-0.468191	0.141952	4.12816	3.21985	2.78927	2.57152	2.16301	2.51777
ENSMUSG00000042460	C1galt1	-0.6296	0.141952	12.6946	7.64755	8.62985	5.85187	5.16258	7.48857
ENSMUSG00000031232	Magt1	-0.676583	0.141952	23.5777	12.1122	16.0674	9.53138	11.9021	9.90551
ENSMUSG00000039463	Slc9a8	0.374478	0.142086	9.45378	10.6765	11.5017	12.2444	15.3378	13.4673
ENSMUSG00000018677	Slc25a39	0.339668	0.142086	51.6014	59.009	48.9353	70.6691	61.7941	69.1473
ENSMUSG00000024793	Tnfrsf25	0.503475	0.14219	2.23091	2.74911	2.63368	3.28236	4.59128	3.05352
ENSMUSG00000025134	Alyref	0.384268	0.142218	79.5725	93.6073	75.3435	114.241	94.7231	115.311
ENSMUSG00000091655	Gm8741	0.409154	0.14237	1.5918	1.55071	2.01485	2.45004	2.35927	2.01473
ENSMUSG00000027163	Commd9	0.338232	0.14237	19.7486	20.6467	17.3427	23.3317	23.0741	26.5392
ENSMUSG00000024165	Jpt2	0.328858	0.14237	97.8774	87.6292	79.9844	111.268	105.715	115.563
ENSMUSG00000063442	Gm7117	-0.328143	0.14237	3.5446	4.00542	3.56324	3.1582	3.02309	2.6781
ENSMUSG00000054364	Rhob	-0.409095	0.142572	21.2518	21.1659	22.6125	18.0078	18.0727	13.3489
ENSMUSG00000025791	Pgm1	0.331701	0.143024	33.9092	40.0582	37.1189	49.3551	42.6054	47.793
ENSMUSG00000090919	Pabpc4l	-0.427085	0.143024	3.57272	2.61312	3.32281	2.18826	2.61947	2.22667
ENSMUSG00000025232	Hexa	0.328618	0.143427	66.6558	78.9247	70.7015	92.2216	83.4821	95.6808
ENSMUSG00000037351	Actr1b	0.290806	0.143456	26.1144	27.6278	24.541	32.4191	30.666	32.6052
ENSMUSG00000030752	Kdm8	0.391594	0.143647	5.74037	7.84547	6.57588	9.23529	8.31921	8.70213
ENSMUSG00000020901	Pik3r5	0.284597	0.143647	1.95542	2.01608	2.10432	2.33769	2.52042	2.54458
ENSMUSG00000036192	Rorb	-0.603991	0.143647	3.66045	2.02465	3.13666	1.86719	1.79327	1.97723
ENSMUSG00000063605	Ccdc102a	0.503889	0.143662	2.83024	3.3084	4.5654	5.13238	4.89106	4.85575
ENSMUSG00000020788	Atp2a3	0.449343	0.143684	68.1014	96.2778	97.2872	112.377	117.306	123.179
ENSMUSG00000037904	Ankrd9	0.326246	0.143684	2.06674	2.13767	2.50231	2.90891	2.69306	2.78113
ENSMUSG00000086884	Gm16225	-0.727899	0.143684	3.7446	4.95871	3.9523	2.00872	2.10317	3.82359
ENSMUSG00000024037	Wdr4	0.338782	0.143999	10.9081	13.1464	13.4831	15.5474	15.3253	16.4147
ENSMUSG00000047648	Fbxo30	-0.493811	0.144101	7.55186	5.69305	6.84211	3.78568	5.2852	5.26536
ENSMUSG00000037151	Lrrc20	0.447748	0.144284	3.59098	4.90153	4.2277	5.67475	5.03046	6.61382
ENSMUSG00000029270	Dipk1a ENSMUSG00000029270	-0.39317	0.144403	22.1903	16.7458	19.5836	13.4828	16.1305	14.773
ENSMUSG00000112459	Gm47689	-1.11437	0.144403	4.46211	2.22424	5.20986	1.08483	2.51085	1.87065
ENSMUSG00000011960	Ccnt1	-0.460905	0.144872	9.21455	6.38091	9.17501	5.62137	6.23459	5.90302
ENSMUSG00000017548	Suz12	-0.769505	0.144872	19.9415	8.98276	13.9674	7.04295	8.11601	8.83601
ENSMUSG00000050777	Tmem37	0.591021	0.14513	13.3651	16.9693	14.89	27.7577	25.3196	16.4224
ENSMUSG00000003779	Kif20a	0.473093	0.14513	11.2771	11.2319	8.42897	15.3751	11.897	15.6104
[truncated: 10,257 more rows]
