# Supplementary material for: Restoring bone marrow niche function rejuvenates aged hematopoietic stem cells by reactivating the DNA Damage Response
Source: Nat Commun. 2023 Apr 10;14:2018. doi: 10.1038/s41467-023-37783-4 (PMC10086043; doi:10.1038/s41467-023-37783-4)
Supplement: Supplementary file 14 — Supplemental Data 11 [file 41467_2023_37783_MOESM14_ESM.xlsx]

## Sheet: HALLMARK
	HALLMARK Pathways (Upregulated in Young HSCs P<0.05, FDR<0.1)	NES	NOM p-val	FDR q-val			HALLMARK Pathways (Upregulated in AgedNTN1 HSCs P<0.05, FDR<0.1)	NES	NOM p-val	FDR q-val
1	E2F_TARGETS	3.48385	0	0		1	E2F_TARGETS	-2.42862	0	0
2	G2M_CHECKPOINT	3.2262	0	0		2	OXIDATIVE_PHOSPHORYLATION	-2.03398	0	0.00111538
3	MYC_TARGETS_V1	2.50424	0	0		3	G2M_CHECKPOINT	-2.00274	0	0.00074359
4	MITOTIC_SPINDLE	2.4269	0	0		4	MYC_TARGETS_V1	-1.90767	0	0.00242797
5	MYC_TARGETS_V2	2.01595	0	0		5	MTORC1_SIGNALING	-1.81167	0	0.00605915
6	SPERMATOGENESIS	1.69396	0.00479616	0.00436559		6	MYC_TARGETS_V2	-1.7881	0	0.0067299
7	MTORC1_SIGNALING	1.49584	0.0030581	0.0232768		7	GLYCOLYSIS	-1.76209	0	0.00717113
8	DNA_REPAIR	1.3454	0.01983	0.0634375		8	DNA_REPAIR	-1.71355	0	0.00950722
						9	ADIPOGENESIS	-1.61836	0	0.0144519
						10	XENOBIOTIC_METABOLISM	-1.59418	0	0.0168896
						11	EPITHELIAL_MESENCHYMAL_TRANSITION	-1.5064	0.00706714	0.0323669
						12	MYOGENESIS	-1.47149	0.00823045	0.044569
						13	ESTROGEN_RESPONSE_LATE	-1.46239	0.0125523	0.0440596
						14	P53_PATHWAY	-1.34135	0.0222222	0.0945107

## Sheet: REACTOME
	REACTOME Pathways (Upregulated in Young HSCs P<0.05, FDR<0.1)	NES	NOM p-val	FDR q-val			REACTOME Pathways (Upregulated in AgedNTN HSCs P<0.05, FDR<0.1)	NES	NOM p-val	FDR q-val
1	CELL_CYCLE_MITOTIC	-3.01424	0	0		1	DNA_STRAND_ELONGATION	-2.40885	0	0
2	CELL_CYCLE_CHECKPOINTS	-2.98198	0	0		2	ACTIVATION_OF_THE_PRE_REPLICATIVE_COMPLEX	-2.16326	0	0.00412351
3	RESOLUTION_OF_SISTER_CHROMATID_COHESION	-2.87048	0	0		3	DNA_REPLICATION	-2.18095	0	0.00419269
4	MITOTIC_SPINDLE_CHECKPOINT	-2.82658	0	0		4	NUCLEOTIDE_SALVAGE	-2.10145	0	0.00440179
5	DNA_STRAND_ELONGATION	-2.75968	0	0		5	METABOLISM_OF_NUCLEOTIDES	-2.0905	0	0.00455269
6	HOMOLOGY_DIRECTED_REPAIR	-2.75102	0	0		6	G1_S_SPECIFIC_TRANSCRIPTION	-2.07062	0	0.00502883
7	CHROMOSOME_MAINTENANCE	-2.7375	0	0		7	ACTIVATION_OF_ATR_IN_RESPONSE_TO_REPLICATION_STRESS	-2.10733	0	0.00528215
8	DNA_DOUBLE_STRAND_BREAK_REPAIR	-2.67011	0	0		8	NUCLEAR_PORE_COMPLEX_NPC_DISASSEMBLY	-2.127	0	0.00590876
9	DNA_REPLICATION	-2.66777	0	0		9	GLUCONEOGENESIS	-2.05235	0	0.00725469
10	G2_M_CHECKPOINTS	-2.63668	0	0		10	MITOTIC_G1_PHASE_AND_G1_S_TRANSITION	-2.01323	0	0.00727561
11	ACTIVATION_OF_ATR_IN_RESPONSE_TO_REPLICATION_STRESS	-2.63014	0	0		11	METABOLISM_OF_CARBOHYDRATES	-2.01402	0	0.00783527
12	G1_S_SPECIFIC_TRANSCRIPTION	-2.50136	0	0		12	GLYCOLYSIS	-2.01709	0	0.00801759
13	S_PHASE	-2.44434	0	0		13	NUCLEAR_ENVELOPE_BREAKDOWN	-1.9899	0	0.00839197
14	BASE_EXCISION_REPAIR	-2.4376	0	0		14	DNA_REPLICATION_PRE_INITIATION	-1.99744	0	0.00839927
15	E2F_MEDIATED_REGULATION_OF_DNA_REPLICATION	-2.31538	0	0		15	GLUCOSE_METABOLISM	-2.01737	0	0.00874647
16	MITOTIC_PROMETAPHASE	-2.92239	0	0		16	TRNA_AMINOACYLATION	-2.02479	0	0.00878246
17	ACTIVATION_OF_THE_PRE_REPLICATIVE_COMPLEX	-2.81576	0	0		17	CYCLIN_A_B1_B2_ASSOCIATED_EVENTS_DURING_G2_M_TRANSITION	-1.97844	0.00258398	0.00919926
18	M_PHASE	-2.78062	0	0		18	TRANSPORT_OF_THE_SLBP_DEPENDANT_MATURE_MRNA	-1.97241	0	0.00963086
19	MITOTIC_METAPHASE_AND_ANAPHASE	-2.65133	0	0		19	NUCLEAR_ENVELOPE_NE_REASSEMBLY	-1.93377	0.00353357	0.0152393
20	HDR_THROUGH_HOMOLOGOUS_RECOMBINATION_HRR	-2.62334	0	0		20	TRANSPORT_OF_MATURE_MRNAS_DERIVED_FROM_INTRONLESS_TRANSCRIPTS	-1.91802	0	0.0174004
21	RESOLUTION_OF_D_LOOP_STRUCTURES	-2.61987	0	0		21	COLLAGEN_BIOSYNTHESIS_AND_MODIFYING_ENZYMES	-1.85877	0.00246914	0.0247876
22	HOMOLOGOUS_DNA_PAIRING_AND_STRAND_EXCHANGE	-2.61678	0	0		22	EXTENSION_OF_TELOMERES	-1.8603	0	0.0250451
23	DEPOSITION_OF_NEW_CENPA_CONTAINING_NUCLEOSOMES_AT_THE_CENTROMERE	-2.55283	0	0		23	SUMOYLATION_OF_DNA_REPLICATION_PROTEINS	-1.86458	0	0.0250769
24	G2_M_DNA_DAMAGE_CHECKPOINT	-2.54823	0	0		24	CRISTAE_FORMATION	-1.87295	0	0.0255954
25	RESOLUTION_OF_D_LOOP_STRUCTURES_THROUGH_SYNTHESIS_DEPENDENT_STRAND_ANNEALING_SDSA	-2.51626	0	0		25	CYTOSOLIC_TRNA_AMINOACYLATION	-1.86649	0	0.0257708
26	SEPARATION_OF_SISTER_CHROMATIDS	-2.51591	0	0		26	NEF_MEDIATES_DOWN_MODULATION_OF_CELL_SURFACE_RECEPTORS_BY_RECRUITING_THEM_TO_CLATHRIN_ADAPTERS	-1.8416	0.00258398	0.0260484
27	MEIOTIC_RECOMBINATION	-2.50577	0	0		27	CITRIC_ACID_CYCLE_TCA_CYCLE	-1.84584	0	0.0265233
28	AURKA_ACTIVATION_BY_TPX2	-2.50549	0	0		28	INTERACTIONS_OF_REV_WITH_HOST_CELLULAR_PROTEINS	-1.87752	0	0.0266934
29	MITOTIC_G1_PHASE_AND_G1_S_TRANSITION	-2.50286	0	0		29	NUCLEAR_IMPORT_OF_REV_PROTEIN	-1.84229	0	0.0267343
30	INTERACTIONS_OF_REV_WITH_HOST_CELLULAR_PROTEINS	-2.4872	0	0		30	ASSEMBLY_OF_THE_PRE_REPLICATIVE_COMPLEX	-1.87443	0	0.0267589
31	PROCESSING_OF_DNA_DOUBLE_STRAND_BREAK_ENDS	-2.48267	0	0		31	PYRUVATE_METABOLISM_AND_CITRIC_ACID_TCA_CYCLE	-1.8472	0	0.0270718
32	RHO_GTPASES_ACTIVATE_FORMINS	-2.47904	0	0		32	INTERACTIONS_OF_VPR_WITH_HOST_CELLULAR_PROTEINS	-1.82662	0	0.0277755
33	TELOMERE_C_STRAND_LAGGING_STRAND_SYNTHESIS	-2.46929	0	0		33	POSTMITOTIC_NUCLEAR_PORE_COMPLEX_NPC_REFORMATION	-1.83007	0.00515464	0.0278854
34	EXTENSION_OF_TELOMERES	-2.45859	0	0		34	TRANSPORT_OF_VITAMINS_NUCLEOSIDES_AND_RELATED_MOLECULES	-1.80628	0.00242131	0.0323676
35	SUMOYLATION_OF_DNA_REPLICATION_PROTEINS	-2.45816	0	0		35	MITOCHONDRIAL_TRNA_AMINOACYLATION	-1.77882	0.00977995	0.032945
36	HDR_THROUGH_SINGLE_STRAND_ANNEALING_SSA	-2.43342	0	0		36	TELOMERE_MAINTENANCE	-1.79646	0	0.0330311
37	DNA_REPAIR	-2.43203	0	0		37	REGULATION_OF_GLUCOKINASE_BY_GLUCOKINASE_REGULATORY_PROTEIN	-1.79258	0	0.0330484
38	TELOMERE_MAINTENANCE	-2.43185	0	0		38	CELL_CYCLE_MITOTIC	-1.7982	0	0.0333359
39	DNA_REPLICATION_PRE_INITIATION	-2.41032	0	0		39	DNA_METHYLATION	-1.77949	0.00831025	0.0336165
40	RECRUITMENT_OF_MITOTIC_CENTROSOME_PROTEINS_AND_COMPLEXES	-2.3933	0	0		40	HEPARAN_SULFATE_HEPARIN_HS_GAG_METABOLISM	-1.78129	0.0106667	0.0340191
41	CYCLIN_A_B1_B2_ASSOCIATED_EVENTS_DURING_G2_M_TRANSITION	-2.38545	0	0		41	HOST_INTERACTIONS_OF_HIV_FACTORS	-1.78639	0	0.0343582
42	REPRODUCTION	-2.37956	0	0		42	EXPORT_OF_VIRAL_RIBONUCLEOPROTEINS_FROM_NUCLEUS	-1.78154	0.00292398	0.0348207
43	NUCLEAR_IMPORT_OF_REV_PROTEIN	-2.37931	0	0		43	TP53_REGULATES_TRANSCRIPTION_OF_CELL_CYCLE_GENES	-1.75578	0.00306748	0.0379275
44	EXPORT_OF_VIRAL_RIBONUCLEOPROTEINS_FROM_NUCLEUS	-2.35483	0	0		44	LAGGING_STRAND_SYNTHESIS	-1.76244	0.00759494	0.0385381
45	REGULATION_OF_PLK1_ACTIVITY_AT_G2_M_TRANSITION	-2.35251	0	0		45	APC_C_MEDIATED_DEGRADATION_OF_CELL_CYCLE_PROTEINS	-1.75672	0	0.0385857
46	NUCLEAR_ENVELOPE_NE_REASSEMBLY	-2.3421	0	0		46	IRE1ALPHA_ACTIVATES_CHAPERONES	-1.75823	0.0058651	0.0391375
47	TRANSPORT_OF_MATURE_TRANSCRIPT_TO_CYTOPLASM	-2.32253	0	0		47	SWITCHING_OF_ORIGINS_TO_A_POST_REPLICATIVE_STATE	-1.74374	0	0.0410737
48	MEIOSIS	-2.31863	0	0		48	VIRAL_MESSENGER_RNA_SYNTHESIS	-1.72864	0.00595238	0.043692
49	RECRUITMENT_OF_NUMA_TO_MITOTIC_CENTROSOMES	-2.3099	0	0		49	TRNA_PROCESSING_IN_THE_NUCLEUS	-1.73308	0	0.0441295
50	REGULATION_OF_TP53_ACTIVITY_THROUGH_PHOSPHORYLATION	-2.30099	0	0		50	SUMOYLATION_OF_UBIQUITINYLATION_PROTEINS	-1.7288	0	0.0445542
51	NUCLEAR_PORE_COMPLEX_NPC_DISASSEMBLY	-2.29366	0	0		51	TELOMERE_C_STRAND_LAGGING_STRAND_SYNTHESIS	-1.71903	0.00857143	0.046904
52	POSTMITOTIC_NUCLEAR_PORE_COMPLEX_NPC_REFORMATION	-2.29362	0	0		52	CELL_CYCLE_CHECKPOINTS	-1.71175	0	0.0471299
53	HCMV_EARLY_EVENTS	-2.29126	0	0		53	BASE_EXCISION_REPAIR	-1.71294	0	0.047492
54	RHO_GTPASE_EFFECTORS	-2.28324	0	0		54	RESOLUTION_OF_ABASIC_SITES_AP_SITES	-1.71389	0.00835655	0.0479938
55	MITOTIC_PROPHASE	-2.27757	0	0		55	HS_GAG_BIOSYNTHESIS	-1.7044	0.00731707	0.0481706
56	TRANSPORT_OF_MATURE_MRNAS_DERIVED_FROM_INTRONLESS_TRANSCRIPTS	-2.27687	0	0		56	S_PHASE	-1.70583	0.00473934	0.0484858
57	TRANSCRIPTIONAL_REGULATION_BY_SMALL_RNAS	-2.27281	0	0		57	SYNTHESIS_OF_PA	-1.69749	0.0104439	0.0501135
58	INTERACTIONS_OF_VPR_WITH_HOST_CELLULAR_PROTEINS	-2.26573	0	0		58	MITOCHONDRIAL_CALCIUM_ION_TRANSPORT	-1.6904	0.0180879	0.050182
59	REGULATION_OF_GLUCOKINASE_BY_GLUCOKINASE_REGULATORY_PROTEIN	-2.26516	0	0		59	SLC_TRANSPORTER_DISORDERS	-1.69131	0.009375	0.0508138
60	SUMOYLATION_OF_SUMOYLATION_PROTEINS	-2.19901	0	1.60225e-05		60	INTERCONVERSION_OF_NUCLEOTIDE_DI_AND_TRIPHOSPHATES	-1.69338	0.0131579	0.0509847
61	DNA_METHYLATION	-2.20236	0	1.62582e-05		61	SCF_SKP2_MEDIATED_DEGRADATION_OF_P27_P21	-1.68453	0	0.051974
62	NUCLEAR_ENVELOPE_BREAKDOWN	-2.21269	0	1.65008e-05		62	POLYMERASE_SWITCHING_ON_THE_C_STRAND_OF_THE_TELOMERE	-1.67635	0.00847458	0.053763
63	MITOTIC_G2_G2_M_PHASES	-2.21461	0	1.67508e-05		63	HCMV_LATE_EVENTS	-1.67737	0.00330033	0.0541717
64	G0_AND_EARLY_G1	-2.21535	0	1.70085e-05		64	SUMOYLATION_OF_SUMOYLATION_PROTEINS	-1.67354	0.00872093	0.054259
65	PROCESSING_OF_CAPPED_INTRON_CONTAINING_PRE_MRNA	-2.21675	0	1.72743e-05		65	DISEASES_OF_GLYCOSYLATION	-1.66975	0	0.0549395
66	REGULATION_OF_TP53_ACTIVITY	-2.23017	0	1.75485e-05		66	HS_GAG_DEGRADATION	-1.66801	0.019656	0.0550684
67	LAGGING_STRAND_SYNTHESIS	-2.24058	0	1.78315e-05		67	MITOTIC_PROPHASE	-1.65888	0.00342466	0.0569202
68	POLYMERASE_SWITCHING_ON_THE_C_STRAND_OF_THE_TELOMERE	-2.2451	0	1.81239e-05		68	THE_ROLE_OF_GTSE1_IN_G2_M_PROGRESSION_AFTER_G2_CHECKPOINT	-1.65621	0	0.0573736
69	RESOLUTION_OF_ABASIC_SITES_AP_SITES	-2.25181	0	1.84259e-05		69	KERATAN_SULFATE_KERATIN_METABOLISM	-1.66015	0.00765306	0.0574936
70	TRANSPORT_OF_THE_SLBP_DEPENDANT_MATURE_MRNA	-2.17577	0	3.24688e-05		70	ORC1_REMOVAL_FROM_CHROMATIN	-1.64933	0.00377358	0.058633
71	RESOLUTION_OF_AP_SITES_VIA_THE_MULTIPLE_NUCLEOTIDE_PATCH_REPLACEMENT_PATHWAY	-2.18238	0	3.29261e-05		71	MITOCHONDRIAL_PROTEIN_IMPORT	-1.65069	0	0.0588775
72	SUMOYLATION_OF_UBIQUITINYLATION_PROTEINS	-2.19702	0	3.33965e-05		72	TRANSCRIPTIONAL_REGULATION_BY_SMALL_RNAS	-1.64643	0	0.0591493
73	DISEASES_OF_PROGRAMMED_CELL_DEATH	-2.15638	0	4.58953e-05		73	TP53_REGULATES_TRANSCRIPTION_OF_GENES_INVOLVED_IN_G2_CELL_CYCLE_ARREST	-1.63593	0.0357995	0.0592035
74	BASE_EXCISION_REPAIR_AP_SITE_FORMATION	-2.1579	0	4.65072e-05		74	SYNTHESIS_OF_SUBSTRATES_IN_N_GLYCAN_BIOSYTHESIS	-1.63395	0.00302115	0.0593069
75	CONDENSATION_OF_PROPHASE_CHROMOSOMES	-2.16386	0	4.71357e-05		75	TRANSPORT_OF_MATURE_TRANSCRIPT_TO_CYTOPLASM	-1.63795	0.0033557	0.0597667
76	MISMATCH_REPAIR	-2.17421	0	4.77814e-05		76	MITOCHONDRIAL_TRANSLATION	-1.63633	0.00377358	0.0598307
77	SUMOYLATION	-2.14201	0	8.97085e-05		77	PCNA_DEPENDENT_LONG_PATCH_BASE_EXCISION_REPAIR	-1.63858	0.0125	0.0604158
78	PRC2_METHYLATES_HISTONES_AND_DNA	-2.14415	0	9.08735e-05		78	FORMATION_OF_SENESCENCE_ASSOCIATED_HETEROCHROMATIN_FOCI_SAHF	-1.63998	0.0284238	0.060645
79	TRANSCRIPTIONAL_REGULATION_BY_E2F6	-2.12914	0	0.000116894		79	APC_CDC20_MEDIATED_DEGRADATION_OF_NEK2A	-1.64129	0.0135135	0.0608453
80	VIRAL_MESSENGER_RNA_SYNTHESIS	-2.12294	0	0.000127619		80	CHROMOSOME_MAINTENANCE	-1.62269	0	0.0633218
81	NS1_MEDIATED_EFFECTS_ON_HOST_PATHWAYS	-2.1236	0	0.000129214		81	SNRNP_ASSEMBLY	-1.61136	0.0103448	0.0678445
82	SUMOYLATION_OF_DNA_DAMAGE_RESPONSE_AND_REPAIR_PROTEINS	-2.10657	0	0.000151689		82	INHIBITION_OF_THE_PROTEOLYTIC_ACTIVITY_OF_APC_C_REQUIRED_FOR_THE_ONSET_OF_ANAPHASE_BY_MITOTIC_SPINDLE_CHECKPOINT_COMPONENTS	-1.60313	0.0193237	0.0703092
83	NONHOMOLOGOUS_END_JOINING_NHEJ	-2.10942	0	0.000153539		83	DISEASES_OF_METABOLISM	-1.60394	0	0.0708274
84	ANCHORING_OF_THE_BASAL_BODY_TO_THE_PLASMA_MEMBRANE	-2.09865	0	0.000190729		84	MITOTIC_METAPHASE_AND_ANAPHASE	-1.60048	0	0.0710611
85	RECOGNITION_OF_DNA_DAMAGE_BY_PCNA_CONTAINING_REPLICATION_COMPLEX	-2.08717	0	0.000201175		85	MISMATCH_REPAIR	-1.59483	0.037037	0.0733136
86	GENE_SILENCING_BY_RNA	-2.0766	0	0.000211946		86	ABORTIVE_ELONGATION_OF_HIV_1_TRANSCRIPT_IN_THE_ABSENCE_OF_TAT	-1.59159	0.0205656	0.0738271
87	PCNA_DEPENDENT_LONG_PATCH_BASE_EXCISION_REPAIR	-2.05781	0	0.000261956		87	GLYCOSAMINOGLYCAN_METABOLISM	-1.58647	0	0.0752272
88	TP53_REGULATES_TRANSCRIPTION_OF_CELL_CYCLE_GENES	-2.05022	0	0.000272204		88	APC_C_CDH1_MEDIATED_DEGRADATION_OF_CDC20_AND_OTHER_APC_C_CDH1_TARGETED_PROTEINS_IN_LATE_MITOSIS_EARLY_G1	-1.58727	0.00338983	0.0755393
89	SUMOYLATION_OF_RNA_BINDING_PROTEINS	-2.02957	0	0.000386301		89	G2_M_CHECKPOINTS	-1.58232	0	0.076483
90	SWITCHING_OF_ORIGINS_TO_A_POST_REPLICATIVE_STATE	-2.02167	0	0.000419627		90	EXTRACELLULAR_MATRIX_ORGANIZATION	-1.57537	0.0037037	0.0775713
91	TRNA_PROCESSING_IN_THE_NUCLEUS	-2.02065	0	0.000440487		91	PRE_NOTCH_PROCESSING_IN_GOLGI	-1.57631	0.0367647	0.077985
92	GAP_FILLING_DNA_REPAIR_SYNTHESIS_AND_LIGATION_IN_GG_NER	-2.01539	0	0.000485392		92	PROCESSING_OF_SMDT1	-1.57758	0.0464548	0.0781836
93	EPIGENETIC_REGULATION_OF_GENE_EXPRESSION	-2.01366	0	0.000492613		93	COLLAGEN_DEGRADATION	-1.55188	0.0349127	0.0898198
94	SNRNP_ASSEMBLY	-2.00806	0	0.000519649		94	SUMOYLATION_OF_CHROMATIN_ORGANIZATION_PROTEINS	-1.54824	0.0125786	0.0913262
95	DNA_DAMAGE_TELOMERE_STRESS_INDUCED_SENESCENCE	-2.00828	0	0.000525177		95	COLLAGEN_FORMATION	-1.54461	0.026738	0.0919454
96	PROCESSIVE_SYNTHESIS_ON_THE_C_STRAND_OF_THE_TELOMERE	-2.00019	0	0.000563861		96	BIOSYNTHESIS_OF_THE_N_GLYCAN_PRECURSOR_DOLICHOL_LIPID_LINKED_OLIGOSACCHARIDE_LLO_AND_TRANSFER_TO_A_NASCENT_PROTEIN	-1.54523	0.012945	0.0924237
97	RECOGNITION_AND_ASSOCIATION_OF_DNA_GLYCOSYLASE_WITH_SITE_CONTAINING_AN_AFFECTED_PURINE	-1.98472	0.00674157	0.000649359		97	DISORDERS_OF_TRANSMEMBRANE_TRANSPORTERS	-1.53764	0	0.093494
98	SUMOYLATION_OF_CHROMATIN_ORGANIZATION_PROTEINS	-1.98193	0	0.000713378		98	DNA_DAMAGE_TELOMERE_STRESS_INDUCED_SENESCENCE	-1.53954	0.0261628	0.0941144
99	RNA_POLYMERASE_II_TRANSCRIPTION_TERMINATION	-1.97951	0	0.0007523		99	PROCESSIVE_SYNTHESIS_ON_THE_C_STRAND_OF_THE_TELOMERE	-1.53781	0.0434783	0.0943622
100	ASSEMBLY_OF_THE_PRE_REPLICATIVE_COMPLEX	-1.96436	0	0.000904712		100	PCP_CE_PATHWAY	-1.53157	0.0285714	0.0969833
101	HCMV_INFECTION	-1.95983	0	0.000941112		101	THE_ROLE_OF_NEF_IN_HIV_1_REPLICATION_AND_DISEASE_PATHOGENESIS	-1.52587	0.0425532	0.0994759
102	MRNA_SPLICING	-1.95821	0	0.000955085		102	G0_AND_EARLY_G1	-1.52684	0.0277078	0.0996032
103	INHIBITION_OF_THE_PROTEOLYTIC_ACTIVITY_OF_APC_C_REQUIRED_FOR_THE_ONSET_OF_ANAPHASE_BY_MITOTIC_SPINDLE_CHECKPOINT_COMPONENTS	-1.94586	0	0.00119098		103	MITOTIC_SPINDLE_CHECKPOINT	-1.49793	0.00431035	0.112653
104	FANCONI_ANEMIA_PATHWAY	-1.9439	0	0.00122289		104	GAP_FILLING_DNA_REPAIR_SYNTHESIS_AND_LIGATION_IN_GG_NER	-1.49081	0.0410959	0.114667
105	TRNA_PROCESSING	-1.93994	0	0.00127757		105	TERMINATION_OF_TRANSLESION_DNA_SYNTHESIS	-1.46934	0.0485934	0.125308
106	PHOSPHORYLATION_OF_THE_APC_C	-1.938	0	0.00130944		106	RECOGNITION_OF_DNA_DAMAGE_BY_PCNA_CONTAINING_REPLICATION_COMPLEX	-1.44307	0.054755	0.134489
107	ERCC6_CSB_AND_EHMT2_G9A_POSITIVELY_REGULATE_RRNA_EXPRESSION	-1.93127	0	0.00143664		107	RESOLUTION_OF_SISTER_CHROMATID_COHESION	-1.37879	0.011236	0.184418
108	CHOLESTEROL_BIOSYNTHESIS	-1.92175	0	0.00159221		108	E2F_MEDIATED_REGULATION_OF_DNA_REPLICATION	-1.32716	0.115869	0.227356
109	REGULATION_OF_CHOLESTEROL_BIOSYNTHESIS_BY_SREBP_SREBF	-1.91283	0	0.00177387		109	DNA_DOUBLE_STRAND_BREAK_REPAIR	-1.31751	0.0318725	0.233318
110	ORC1_REMOVAL_FROM_CHROMATIN	-1.88878	0	0.00218897
111	APC_CDC20_MEDIATED_DEGRADATION_OF_NEK2A	-1.88983	0	0.00219847
112	DNA_DAMAGE_BYPASS	-1.87517	0.0025	0.00262649
113	PROCESSING_OF_INTRONLESS_PRE_MRNAS	-1.86435	0	0.00300808
114	HIV_LIFE_CYCLE	-1.86353	0	0.00304102
115	NUCLEOBASE_BIOSYNTHESIS	-1.85524	0	0.0034516
116	SIRT1_NEGATIVELY_REGULATES_RRNA_EXPRESSION	-1.851	0	0.00355951
117	DUAL_INCISION_IN_GG_NER	-1.8516	0	0.00357053
118	TRANSCRIPTION_OF_E2F_TARGETS_UNDER_NEGATIVE_CONTROL_BY_DREAM_COMPLEX	-1.84757	0.00221729	0.00371261
119	ACTIVATED_PKN1_STIMULATES_TRANSCRIPTION_OF_AR_ANDROGEN_RECEPTOR_REGULATED_GENES_KLK2_AND_KLK3	-1.84525	0.00206186	0.00376747
120	APOPTOTIC_EXECUTION_PHASE	-1.83195	0	0.00443754
121	DEADENYLATION_DEPENDENT_MRNA_DECAY	-1.83047	0	0.00448347
122	KINESINS	-1.82347	0.00244499	0.00476989
123	TRANSCRIPTION_OF_E2F_TARGETS_UNDER_NEGATIVE_CONTROL_BY_P107_RBL1_AND_P130_RBL2_IN_COMPLEX_WITH_HDAC1	-1.81987	0	0.0049623
124	INTERLEUKIN_12_SIGNALING	-1.81765	0	0.00506106
125	HCMV_LATE_EVENTS	-1.81245	0	0.00538696
126	ACTIVATION_OF_GENE_EXPRESSION_BY_SREBF_SREBP	-1.78923	0.00236407	0.00695447
127	POSITIVE_EPIGENETIC_REGULATION_OF_RRNA_EXPRESSION	-1.78602	0.00728155	0.00719599
128	APC_C_MEDIATED_DEGRADATION_OF_CELL_CYCLE_PROTEINS	-1.78157	0	0.00748872
129	TRANSLESION_SYNTHESIS_BY_Y_FAMILY_DNA_POLYMERASES_BYPASSES_LESIONS_ON_DNA_TEMPLATE	-1.78205	0	0.00751047
130	TP53_REGULATES_TRANSCRIPTION_OF_GENES_INVOLVED_IN_G2_CELL_CYCLE_ARREST	-1.77817	0.00665188	0.00763983
131	MEIOTIC_SYNAPSIS	-1.77453	0	0.00785281
132	TERMINATION_OF_TRANSLESION_DNA_SYNTHESIS	-1.77514	0.00225225	0.00786082
133	TRANSCRIPTIONAL_REGULATION_BY_TP53	-1.76993	0	0.00835479
134	INITIATION_OF_NUCLEAR_ENVELOPE_NE_REFORMATION	-1.7653	0.00219298	0.00870555
135	GLOBAL_GENOME_NUCLEOTIDE_EXCISION_REPAIR_GG_NER	-1.75811	0.00533333	0.00922194
136	NEGATIVE_EPIGENETIC_REGULATION_OF_RRNA_EXPRESSION	-1.74022	0.0026178	0.0107829
137	GLYCOLYSIS	-1.73692	0	0.011103
138	MRNA_DECAY_BY_3_TO_5_EXORIBONUCLEASE	-1.72506	0.00431035	0.012253
139	DNA_DOUBLE_STRAND_BREAK_RESPONSE	-1.72537	0.00238663	0.0123418
140	REGULATION_OF_HSF1_MEDIATED_HEAT_SHOCK_RESPONSE	-1.70714	0.00246914	0.0143765
141	RNA_POLYMERASE_I_TRANSCRIPTION	-1.706	0	0.0144263
142	APC_C_CDC20_MEDIATED_DEGRADATION_OF_CYCLIN_B	-1.70431	0.00438597	0.0145707
143	RRNA_MODIFICATION_IN_THE_NUCLEUS_AND_CYTOSOL	-1.70085	0	0.0149073
144	TRANSLESION_SYNTHESIS_BY_POLH	-1.69568	0.00886918	0.0155237
145	TRANSLESION_SYNTHESIS_BY_POLK	-1.68411	0.00636943	0.0172547
146	TELOMERE_EXTENSION_BY_TELOMERASE	-1.68031	0.0133333	0.0177503
147	FORMATION_OF_TUBULIN_FOLDING_INTERMEDIATES_BY_CCT_TRIC	-1.67374	0.0152174	0.0186732
148	RAC1_GTPASE_CYCLE	-1.6683	0	0.0195275
149	DISEASES_OF_MITOTIC_CELL_CYCLE	-1.66506	0.00900901	0.0199864
150	GLUCOSE_METABOLISM	-1.66326	0.00253807	0.0202789
151	FORMATION_OF_THE_BETA_CATENIN_TCF_TRANSACTIVATING_COMPLEX	-1.66243	0	0.0202928
152	HOST_INTERACTIONS_OF_HIV_FACTORS	-1.65971	0	0.0205733
153	PROCESSING_OF_CAPPED_INTRONLESS_PRE_MRNA	-1.6564	0.0071599	0.0210453
154	INTERCONVERSION_OF_NUCLEOTIDE_DI_AND_TRIPHOSPHATES	-1.65248	0.00921659	0.0218117
155	GENE_AND_PROTEIN_EXPRESSION_BY_JAK_STAT_SIGNALING_AFTER_INTERLEUKIN_12_STIMULATION	-1.64355	0.00452489	0.0233711
156	CHROMATIN_MODIFYING_ENZYMES	-1.63775	0	0.0244653
157	SLC_TRANSPORTER_DISORDERS	-1.62458	0.00475059	0.0277587
158	NUCLEOTIDE_EXCISION_REPAIR	-1.62207	0	0.0281961
159	RNA_POLYMERASE_I_PROMOTER_ESCAPE	-1.62107	0.00941176	0.0283295
160	METABOLISM_OF_STEROIDS	-1.62009	0	0.0284151
161	HIV_INFECTION	-1.6165	0	0.0291886
162	CILIUM_ASSEMBLY	-1.60091	0	0.0328351
163	CITRIC_ACID_CYCLE_TCA_CYCLE	-1.59903	0.0211416	0.0331446
164	REGULATION_OF_TP53_ACTIVITY_THROUGH_ACETYLATION	-1.59731	0.00481928	0.033211
165	CELLULAR_RESPONSE_TO_HEAT_STRESS	-1.59741	0	0.0333718
166	B_WICH_COMPLEX_POSITIVELY_REGULATES_RRNA_EXPRESSION	-1.58466	0.0139211	0.0366503
167	FACTORS_INVOLVED_IN_MEGAKARYOCYTE_DEVELOPMENT_AND_PLATELET_PRODUCTION	-1.57821	0	0.0381781
168	CONVERSION_FROM_APC_C_CDC20_TO_APC_C_CDH1_IN_LATE_ANAPHASE	-1.57365	0.0202703	0.0393548
169	PKMTS_METHYLATE_HISTONE_LYSINES	-1.56771	0.00691244	0.0410131
170	ABERRANT_REGULATION_OF_MITOTIC_EXIT_IN_CANCER_DUE_TO_RB1_DEFECTS	-1.54372	0.0179775	0.0485771
171	TRANSCRIPTION_COUPLED_NUCLEOTIDE_EXCISION_REPAIR_TC_NER	-1.54396	0.00966184	0.0487691
172	DUAL_INCISION_IN_TC_NER	-1.51773	0.00945627	0.0588869
173	BUTYRATE_RESPONSE_FACTOR_1_BRF1_BINDS_AND_DESTABILIZES_MRNA	-1.49822	0.0530786	0.068049
174	TRNA_AMINOACYLATION	-1.49146	0.0348028	0.0712621
175	CYTOSOLIC_TRNA_AMINOACYLATION	-1.49037	0.0459519	0.0715715
176	RUNX1_REGULATES_GENES_INVOLVED_IN_MEGAKARYOCYTE_DIFFERENTIATION_AND_PLATELET_FUNCTION	-1.48864	0.019802	0.0719696
177	HATS_ACETYLATE_HISTONES	-1.48455	0.012285	0.0736189
178	INTERLEUKIN_12_FAMILY_SIGNALING	-1.43922	0.0444965	0.100215
