# Supplementary material for: Restoring bone marrow niche function rejuvenates aged hematopoietic stem cells by reactivating the DNA Damage Response
Source: Nat Commun. 2023 Apr 10;14:2018. doi: 10.1038/s41467-023-37783-4 (PMC10086043; doi:10.1038/s41467-023-37783-4)
Supplement: Supplementary file 15 — Supplemental Data 12 [file 41467_2023_37783_MOESM15_ESM.xlsx]

## Sheet: Preranked Gene List_Svendsen
HGNC SYMBOL	Consistency Score	Log2FC (Yng/Aged)	Rank (Consisistency Score X Log2FC)
ZG16	8	3.87084	30.9667
SELP	12	2.37543	28.5052
PLSCR2	10	2.79761	27.9761
SBSPON	8	3.37987	27.0389
OSMR	6	4.05973	24.3584
MT1	11	2.13726	23.5098
MT2	8	2.9032	23.2256
WWTR1	7	3.2082	22.4574
MAB21L2	5	4.47137	22.3568
TDRD9	7	2.97937	20.8556
CLCA3A1	8	2.58379	20.6703
GSTM2	9	2.26625	20.3962
TRPC1	8	2.53102	20.2482
CNTN1	5	4.04503	20.2251
NUPR1	11	1.80672	19.8739
TM4SF1	8	2.46151	19.6921
GIPC2	5	3.77825	18.8913
NTF3	4	4.67409	18.6964
TMEM215	6	2.79924	16.7954
MATN4	6	2.78758	16.7255
FAP	6	2.70034	16.2021
GABRA4	4	4.03389	16.1355
CLU	6	2.63934	15.836
RAMP2	6	2.58884	15.533
CLEC1A	10	1.54864	15.4864
TMEM47	7	2.1871	15.3097
RORB	6	2.4922	14.9532
NEO1	8	1.84691	14.7753
EYA4	3	4.75128	14.2538
TC2N	5	2.84542	14.2271
KCNB2	3	4.72262	14.1678
ENPP5	9	1.55424	13.9881
GPR183	8	1.7477	13.9816
RBPJL	4	3.45131	13.8052
MUC1	5	2.69362	13.4681
PTPRK	8	1.65644	13.2515
SULT1A1	6	2.1569	12.9414
DNM3	7	1.80933	12.6653
KLHL4	8	1.57854	12.6283
CD38	8	1.57398	12.5918
ADGRG2	6	2.01538	12.0923
ZSWIM5	5	2.41821	12.091
ALDH1A1	7	1.71534	12.0074
RIPK4	3	3.91158	11.7347
LRRN1	4	2.89293	11.5717
RCVRN	2	5.76475	11.5295
ALCAM	8	1.43067	11.4454
ITGB3	9	1.25603	11.3043
SDPR	6	1.87946	11.2768
VWF	8	1.37202	10.9762
GRB7	2	5.46895	10.9379
IGHA	2	5.46675	10.9335
TMEM56	5	2.14499	10.7249
BMPR1A	5	2.12786	10.6393
CXXC4	2	5.30054	10.6011
EHD3	6	1.73704	10.4222
GREB1	2	5.19282	10.3856
ASPA	5	2.0385	10.1925
CYB561	5	2.03589	10.1794
ABCA4	7	1.44775	10.1343
CHRNA7	4	2.52782	10.1113
PGR	6	1.67884	10.0731
RGN	4	2.50551	10.022
PHF11D	6	1.66438	9.9863
KLRB1C	5	1.9854	9.927
CXCL5	2	4.93814	9.87628
MYH14	2	4.91827	9.83655
SLC6A3	2	4.85324	9.70648
FHDC1	6	1.6133	9.67983
FHL1	8	1.19337	9.54692
IGKV3-4	2	4.73756	9.47512
PERP	5	1.87012	9.35059
GADD45G	6	1.54926	9.29558
LPL	5	1.85877	9.29386
MARVELD3	2	4.64403	9.28805
C4B	4	2.28684	9.14737
PBX3	8	1.12749	9.01992
CPNE8	6	1.48837	8.93025
EFEMP1	3	2.97491	8.92473
TNFRSF8	2	4.45567	8.91134
WSCD1	2	4.43034	8.86068
DSG2	5	1.768	8.84001
B3GALT1	5	1.76171	8.80855
PTPRZ1	3	2.92006	8.76018
DHRS3	7	1.2282	8.59738
PDCD1	2	4.28335	8.56669
IL6	2	4.23834	8.47668
NDP	2	4.18575	8.37149
PCDHA8	2	4.18452	8.36905
ABAT	5	1.66743	8.33713
PTGS2	2	4.16303	8.32606
PLEK	7	1.15485	8.08397
MYO5B	2	4.03442	8.06884
PCLO	4	1.9959	7.98362
DDR1	4	1.97998	7.9199
IL1RAPL2	5	1.55971	7.79856
JAM2	5	1.547	7.73499
MAF	4	1.91118	7.64474
SFRP1	5	1.52739	7.63697
C4A	3	2.52384	7.57151
ALDH3A1	2	3.75572	7.51144
H2-T3	3	2.4661	7.39829
RUNX1T1	5	1.47879	7.39395
VLDLR	5	1.47384	7.36918
CYSLTR2	5	1.47243	7.36215
ELAVL2	2	3.66997	7.33994
MEIS2	4	1.78686	7.14744
RORC	6	1.1836	7.10159
NTN4	3	2.35253	7.05758
PCDHB16	5	1.41022	7.05111
SPINT1	2	3.49968	6.99937
AGTR1A	3	2.32794	6.98381
SIS	2	3.48992	6.97983
RRAGD	2	3.48963	6.97926
CACNA1B	2	3.45684	6.91368
SSPN	3	2.28532	6.85597
CLCA3A2	2	3.42049	6.84099
GHR	5	1.36335	6.81676
CAVIN2	4	1.69549	6.78197
TERB1	2	3.37576	6.75152
CTLA4	2	3.37432	6.74863
KLRB1B	5	1.34499	6.72493
RARRES1	2	3.34315	6.68629
CES1G	2	3.34188	6.68376
ACKR1	2	3.34096	6.68192
AMOTL2	4	1.664	6.656
GEM	5	1.32918	6.6459
ABCB1A	5	1.32347	6.61736
NRG4	5	1.3221	6.61052
TACSTD2	6	1.09798	6.58787
KDF1	3	2.19521	6.58562
PANCT2	2	3.27724	6.55448
ACPP	4	1.62709	6.50836
BMP4	3	2.16554	6.49661
CD200R4	4	1.62309	6.49237
KDR	4	1.61757	6.47029
SCGB3A1	2	3.22702	6.45404
MMP14	4	1.5918	6.36721
RHBDL2	2	3.1796	6.3592
ASB4	4	1.58745	6.34979
GDA	4	1.58568	6.34274
THBD	5	1.26763	6.33816
CLDN5	2	3.12054	6.24107
LHFP	3	2.07639	6.22916
EFNA1	6	1.03741	6.22448
RHOJ	5	1.229	6.14502
IGKV10-94	2	3.06945	6.13889
LPIN3	2	3.05867	6.11734
ZFP36	4	1.52496	6.09986
TEX14	2	3.03276	6.06552
PCDHB12	2	3.01405	6.0281
CCBE1	2	3.01082	6.02165
SKAP1	2	3.00449	6.00899
SYNM	3	1.99921	5.99764
EPHA2	3	1.98862	5.96587
DPEP1	2	2.9787	5.95741
PLSCR1	6	0.988706	5.93223
GPX8	3	1.96372	5.89115
PLCL1	4	1.47092	5.88369
PRTN3	6	0.979896	5.87938
HES1	3	1.95836	5.87508
PROS1	6	0.977751	5.86651
FAM46C	3	1.94977	5.8493
FCER1A	2	2.92053	5.84106
SLAMF9	2	2.90721	5.81443
PRCP	6	0.963606	5.78163
CLEC1B	4	1.4443	5.7772
PRKCZ	2	2.8883	5.77659
PTGFRN	3	1.92021	5.76062
DPY19L2	3	1.90359	5.71076
LAMP2	5	1.13502	5.67508
DENND5B	5	1.13365	5.66823
GPRC5C	2	2.81746	5.63491
HPGDS	4	1.40152	5.60609
STOM	5	1.1208	5.60402
RASSF10	2	2.79914	5.59828
PFN2	3	1.8554	5.5662
CYP26B1	5	1.11193	5.55965
ACSS3	2	2.77779	5.55559
SEMA3E	2	2.76655	5.53309
CASP12	5	1.10023	5.50113
VOPP1	3	1.83346	5.50038
HOXB9	2	2.73644	5.47287
SLC6A15	4	1.36644	5.46577
WDR66	2	2.72573	5.45147
PTGER4	4	1.34599	5.38395
CYTIP	5	1.07131	5.35654
ID2	4	1.33692	5.34766
ZFP334	4	1.33589	5.34358
DSC2	3	1.76488	5.29464
SCD1	3	1.75667	5.27001
OCLN	4	1.31384	5.25538
SPON1	2	2.62261	5.24522
BHLHE40	3	1.71887	5.1566
TGM2	6	0.857772	5.14663
NCAM1	3	1.71228	5.13685
STXBP4	5	1.02433	5.12166
UHRF1BP1L	3	1.69451	5.08352
CD53	3	1.69424	5.08271
TRIM47	5	1.01405	5.07023
KLHDC8A	2	2.53483	5.06965
RDH10	4	1.26136	5.04543
SEMA6D	3	1.68173	5.04519
LDHD	4	1.26014	5.04056
CLEC7A	3	1.6753	5.02589
OVOL2	2	2.50272	5.00543
AR	2	2.48134	4.96267
FAM169A	3	1.65341	4.96023
S100A6	4	1.23925	4.95699
TENT5C	3	1.65012	4.95035
ARHGAP29	5	0.984562	4.92281
EXOC3L4	3	1.63819	4.91458
FUT1	2	2.40085	4.8017
GJA1	2	2.40034	4.80069
RAB34	4	1.18102	4.7241
MT3	2	2.3576	4.7152
COL18A1	3	1.56415	4.69244
SNHG14	2	2.33625	4.6725
ROR2	3	1.55717	4.67151
SLAMF1	5	0.928337	4.64168
CYYR1	4	1.15955	4.63821
RPRM	2	2.31396	4.62792
TIMP3	3	1.54007	4.62022
TRIB2	2	2.30931	4.61862
MYO1E	4	1.15347	4.61387
RARB	2	2.3025	4.605
NDRG1	5	0.915194	4.57597
AMPD3	4	1.13925	4.55701
CLEC9A	3	1.51848	4.55543
CALML4	3	1.51518	4.54553
DDX3Y	2	2.27248	4.54496
PROM2	2	2.25275	4.5055
LSR	4	1.12384	4.49536
PLK2	3	1.49691	4.49073
SERPINB6A	5	0.891194	4.45597
MLLT3	4	1.10807	4.43228
SHISA7	2	2.21492	4.42983
EPCAM	2	2.20242	4.40485
TM9SF2	2	2.18523	4.37046
OXR1	4	1.08866	4.35463
CNKSR1	2	2.17293	4.34585
ZKSCAN2	2	2.15529	4.31058
BCL6	4	1.07562	4.30247
ABCB1B	5	0.859526	4.29763
SYNPO	2	2.1441	4.2882
PCDHB21	2	2.1419	4.2838
CPT1C	3	1.4184	4.25519
EGR1	4	1.06298	4.25193
LPAR6	5	0.849696	4.24848
CXCR1	2	2.12053	4.24107
PDE9A	3	1.40499	4.21498
KLF6	3	1.39726	4.19177
NUDT10	3	1.39632	4.18895
GKN3	3	1.39073	4.17218
CD9	4	1.0415	4.166
RAB40B	3	1.38787	4.16361
VMP1	4	1.03774	4.15096
SGK1	3	1.37364	4.12093
TSC22D1	5	0.822139	4.1107
MEF2C	5	0.819003	4.09501
S1PR1	3	1.35959	4.07877
PKP2	3	1.34477	4.03431
PCP4L1	2	2.00708	4.01417
ENKUR	3	1.31991	3.95972
SERPINB8	4	0.989576	3.9583
PCDHB4	2	1.97733	3.95465
PDGFD	4	0.987487	3.94995
NPDC1	5	0.787425	3.93712
TACR1	2	1.96699	3.93397
SLC7A7	3	1.31074	3.93222
PHACTR1	4	0.976462	3.90585
NCKAP1	4	0.975164	3.90065
PPP3R1	2	1.93024	3.86049
TBC1D8	4	0.961953	3.84781
SLC14A1	4	0.958906	3.83563
ACSL4	4	0.948859	3.79544
RASL11A	2	1.8969	3.7938
SLCO2A1	3	1.26388	3.79164
TMEM254B	3	1.26304	3.78913
GPX3	4	0.947012	3.78805
CXCL16	4	0.946591	3.78637
ARHGEF28	4	0.943936	3.77574
HOXB6	3	1.25285	3.75855
DHX40	4	0.938131	3.75252
SEMA7A	4	0.93053	3.72212
LGALS3BP	3	1.23236	3.69709
FAM83G	2	1.84559	3.69119
ART4	4	0.918789	3.67516
TOX	4	0.916497	3.66599
JUN	4	0.912554	3.65022
SOCS3	2	1.81866	3.63732
PLS3	3	1.20587	3.61762
GLIPR1L1	2	1.8076	3.61519
LBHD2	2	1.80049	3.60097
FBXO2	2	1.79154	3.58307
KISS1R	3	1.1912	3.5736
ARAP2	2	1.77806	3.55612
ENTPD2	2	1.77783	3.55566
F11R	2	1.75496	3.50991
KCNIP3	4	0.873604	3.49442
EVC	4	0.87134	3.48536
RASGRF2	2	1.72981	3.45962
EPAS1	2	1.71294	3.42587
SLC4A8	2	1.71147	3.42293
CDKL2	2	1.70463	3.40925
SDCBP	3	1.13466	3.40398
H2-AA	2	1.69473	3.38945
PRNP	4	0.843373	3.37349
FYB	4	0.84249	3.36996
CD74	3	1.11878	3.35633
CCL6	3	1.11567	3.34701
EXOC6B	4	0.827245	3.30898
EVC2	3	1.09934	3.29803
SGMS1	2	1.64393	3.28786
NDN	4	0.819037	3.27615
IFRD1	2	1.63273	3.26546
PLA2G4A	4	0.814959	3.25984
CPEB2	3	1.08391	3.25172
HNRNPU	2	1.61757	3.23515
DOCK9	3	1.0782	3.2346
CCDC92	2	1.61662	3.23323
RIPOR3	2	1.61308	3.22616
JAG1	2	1.61016	3.22031
HOXB7	2	1.60184	3.20368
TSPAN12	2	1.59261	3.18523
ISL1	2	1.59074	3.18148
NSF	2	1.59056	3.18112
SERINC3	3	1.05796	3.17388
PROCR	5	0.632491	3.16246
EXOC3L2	3	1.05376	3.16128
NXPE2	2	1.57551	3.15101
HOMER2	2	1.56975	3.1395
INTS6	2	1.56715	3.1343
TMEM176A	5	0.625127	3.12564
NR4A2	2	1.56155	3.1231
ERP27	3	1.03837	3.11512
RNF150	3	1.03545	3.10635
DSTN	3	1.03298	3.09894
SLPI	2	1.54368	3.08736
LAPTM5	2	1.53849	3.07698
PLSCR4	4	0.763987	3.05595
ETL4	2	1.52432	3.04863
MSMO1	2	1.51889	3.03778
TNFSF10	4	0.757863	3.03145
RAB27B	3	1.00703	3.02109
LEPR	2	1.50498	3.00996
PEX11A	2	1.50142	3.00285
CTSC	3	0.997071	2.99121
ARMC2	2	1.49303	2.98606
PCDHGC3	2	1.48297	2.96594
CAMK2N1	2	1.47565	2.95131
CHST2	3	0.98234	2.94702
TNFSF4	3	0.978414	2.93524
WDFY1	3	0.970112	2.91034
PIM2	2	1.45192	2.90383
FOS	2	1.44386	2.88773
CD302	3	0.962435	2.8873
CAR5B	3	0.960986	2.88296
PRUNE2	2	1.43098	2.86196
SLC44A1	3	0.952533	2.8576
NT5C3	4	0.714065	2.85626
NAT1	2	1.41751	2.83501
ITGA6	3	0.943501	2.8305
MYOM1	2	1.41032	2.82064
RORA	2	1.40343	2.80685
PPP1R16B	4	0.701291	2.80516
RBPMS2	3	0.933635	2.80091
GSTM1	4	0.695221	2.78088
ARHGEF12	2	1.38703	2.77406
FARP1	2	1.38536	2.77072
FOSL2	3	0.915344	2.74603
COL16A1	3	0.915118	2.74535
SELENOM	3	0.91445	2.74335
IL17RC	2	1.37071	2.74143
INTS12	2	1.36214	2.72429
GSTM7	4	0.678202	2.71281
PCMTD1	2	1.35529	2.71059
ARPIN	2	1.3552	2.7104
ZFP979	3	0.89294	2.67882
DNAJB6	2	1.3376	2.67521
NRGN	3	0.88685	2.66055
SLFN4	2	1.32516	2.65032
DLK1	2	1.31972	2.63944
DNAJB4	3	0.879329	2.63799
MMRN1	4	0.657144	2.62857
ZFYVE9	3	0.875036	2.62511
ARHGEF26	2	1.31208	2.62416
TNFAIP2	3	0.870163	2.61049
LAMA4	2	1.30421	2.60843
MS4A1	2	1.29305	2.5861
HOXB5	3	0.861753	2.58526
TTC23	2	1.29173	2.58345
SLC16A12	2	1.29124	2.58248
MFSD1	2	1.29076	2.58153
CLDN12	4	0.644093	2.57637
CD276	2	1.287	2.574
ITGA3	2	1.2849	2.5698
NABP1	3	0.85533	2.56599
CTSW	3	0.853767	2.5613
TNIP3	3	0.853617	2.56085
SAT1	3	0.851322	2.55397
EPB41L5	3	0.850165	2.5505
PRKCA	2	1.27519	2.55039
CLEC14A	3	0.849147	2.54744
PTPRU	2	1.2732	2.5464
PIP5K1B	3	0.847751	2.54325
H2-EB1	2	1.27137	2.54274
CCNJ	2	1.26992	2.53985
PBX1	3	0.844053	2.53216
MAN1A	2	1.25903	2.51806
HSP90AA1	2	1.25757	2.51515
EPDR1	2	1.25555	2.5111
RASGEF1B	3	0.835827	2.50748
PAK6	2	1.25031	2.50063
KLF2	2	1.2478	2.4956
CHAC2	3	0.830256	2.49077
GPR146	3	0.825988	2.47796
LGR5	2	1.23272	2.46543
MUC13	4	0.615817	2.46327
DCUN1D1	2	1.22572	2.45144
ARF2	2	1.22469	2.44938
EZH1	3	0.814635	2.4439
SH3BGRL2	2	1.21666	2.43333
SDC4	2	1.21563	2.43126
GNAI3	3	0.810176	2.43053
CMPK1	2	1.2122	2.4244
H2-AB1	2	1.21174	2.42348
PPP1CB	2	1.20225	2.40449
SPRYD7	2	1.20161	2.40322
TBXA2R	3	0.797912	2.39373
FAR2	2	1.19617	2.39233
FFAR2	2	1.18878	2.37756
PAWR	2	1.18753	2.37505
RAP1B	2	1.18253	2.36506
TFF2	2	1.18197	2.36394
GALNT6	3	0.787637	2.36291
GABARAPL1	3	0.781522	2.34457
MYO6	3	0.775991	2.32797
SERTAD2	2	1.16044	2.32087
MFAP3L	2	1.15916	2.31831
EMP2	2	1.15848	2.31695
ATP6V1A	2	1.15628	2.31257
CD55	3	0.770419	2.31126
XDH	2	1.15373	2.30746
ARID5B	3	0.768938	2.30681
ANXA5	3	0.768793	2.30638
ENPP4	3	0.768083	2.30425
KCNK6	2	1.14921	2.29842
ASPH	3	0.765557	2.29667
EID1	2	1.14628	2.29256
KIF5A	2	1.13029	2.26059
IL1R1	3	0.750897	2.25269
MYOF	2	1.12603	2.25207
TMX1	2	1.12513	2.25027
HK2	3	0.749478	2.24843
GGT1	2	1.12243	2.24485
PPP6C	2	1.12159	2.24318
CLEC11A	2	1.12079	2.24159
STAT3	3	0.746331	2.23899
CES2G	2	1.11222	2.22443
BBOF1	2	1.10517	2.21034
ADGRL4	2	1.10188	2.20377
VMA21	2	1.09983	2.19967
LAPTM4A	2	1.09351	2.18702
TRPC6	4	0.546081	2.18433
GPLD1	2	1.09067	2.18135
EFHD1	2	1.09039	2.18079
MID2	2	1.08651	2.17303
TAX1BP1	2	1.08318	2.16635
CLCN3	2	1.08179	2.16357
TMOD3	2	1.07551	2.15102
MYLK	2	1.07519	2.15037
PDE6H	2	1.06169	2.12339
CLCA1	3	0.705601	2.1168
RBL2	2	1.05809	2.11618
LOXL3	2	1.05762	2.11525
F2RL3	3	0.704952	2.11486
IL6ST	3	0.701364	2.10409
GPCPD1	2	1.04766	2.09532
CTSE	3	0.696877	2.09063
SBF2	2	1.03964	2.07928
AQP9	2	1.03694	2.07388
LY6E	4	0.518047	2.07219
GPC3	2	1.03539	2.07078
XK	2	1.03204	2.06408
PTGER3	3	0.685018	2.05505
IFI47	3	0.683304	2.04991
COQ8A	3	0.682655	2.04797
RTP4	2	1.02354	2.04709
NR3C2	2	1.02247	2.04493
FADS3	2	1.01592	2.03184
FOXO1	2	1.01474	2.02948
CAMKK1	3	0.676277	2.02883
CDCP1	3	0.675963	2.02789
NAV1	2	1.00622	2.01243
ETS1	2	1.00529	2.01059
REEP2	2	0.998782	1.99756
GPR4	2	0.996387	1.99277
YPEL2	2	0.993947	1.98789
PIGN	3	0.661853	1.98556
B9D1	2	0.990363	1.98073
EDAR	2	0.989914	1.97983
LARGE2	2	0.988513	1.97703
APBB2	2	0.987865	1.97573
ZFAND5	2	0.982009	1.96402
MYO1D	2	0.98189	1.96378
SRD5A1	2	0.975148	1.9503
KLF10	2	0.970167	1.94033
NUDT11	2	0.964618	1.92924
TRAM1	2	0.963538	1.92708
PKM	2	0.961807	1.92361
PCDHB17	2	0.956092	1.91218
INSL6	2	0.954447	1.90889
CITED4	2	0.95336	1.90672
ALDH5A1	2	0.953097	1.90619
GCHFR	2	0.946075	1.89215
TMTC2	2	0.942894	1.88579
GDPD1	2	0.938162	1.87632
PLOD2	2	0.936752	1.8735
SLCO4A1	3	0.624057	1.87217
RBM11	2	0.932656	1.86531
NAB1	2	0.932114	1.86423
SNRPN	2	0.931533	1.86307
MGEA5	2	0.927309	1.85462
UCHL1	2	0.926987	1.85397
CD63	4	0.458354	1.83342
CTSO	3	0.610362	1.83109
RAB11A	3	0.610299	1.8309
MPZL1	3	0.609518	1.82855
UBA7	3	0.609208	1.82762
MINDY1	3	0.609084	1.82725
SRSF10	2	0.913372	1.82674
IRF6	2	0.91205	1.8241
STX7	3	0.607788	1.82337
ARHGAP6	3	0.606714	1.82014
GCA	2	0.909852	1.8197
BTG2	4	0.453852	1.81541
PPM1E	2	0.902609	1.80522
LANCL3	2	0.901382	1.80276
FAM117B	2	0.898726	1.79745
APH1B	2	0.89675	1.7935
PCDHB18	2	0.883476	1.76695
B3GNT8	2	0.875622	1.75124
TSPAN17	2	0.873702	1.7474
CCNG1	2	0.859491	1.71898
SERINC1	2	0.848175	1.69635
SUSD3	2	0.842787	1.68557
FADS2	2	0.84118	1.68236
ST3GAL1	2	0.837944	1.67589
ACP1	2	0.828704	1.65741
CCND1	2	0.823678	1.64736
SLC27A6	2	0.823465	1.64693
HOMER1	2	0.822688	1.64538
GSTT1	2	0.819736	1.63947
HRH2	2	0.819342	1.63868
CITED2	2	0.817741	1.63548
ELMO3	3	0.544274	1.63282
HNMT	2	0.814889	1.62978
PTGES	2	0.814475	1.62895
DDX3X	2	0.813408	1.62682
PCDHGA5	2	0.811208	1.62242
HACD4	2	0.810942	1.62188
SLC35F2	2	0.806047	1.61209
MT-RNR1	2	0.805585	1.61117
WLS	2	0.803913	1.60783
UBE2G1	2	0.803144	1.60629
ZFP462	2	0.799581	1.59916
LY6A	2	0.799138	1.59828
WWP2	3	0.532508	1.59752
CHD7	2	0.795631	1.59126
CREBL2	2	0.794491	1.58898
ARHGAP5	2	0.794248	1.5885
TBL1X	2	0.791745	1.58349
NXPE5	2	0.789887	1.57977
TTC26	2	0.789517	1.57903
IIGP1	2	0.788271	1.57654
MYCT1	2	0.786502	1.573
LUZP1	2	0.785296	1.57059
IL18BP	3	0.522927	1.56878
RAB6A	2	0.783945	1.56789
CLDND1	2	0.778351	1.5567
ABCA5	2	0.774055	1.54811
EIF5B	2	0.771502	1.543
GNPDA2	3	0.512265	1.53679
DCAF12L1	2	0.766282	1.53256
ALOX12	2	0.751741	1.50348
CARD10	2	0.747761	1.49552
RNF145	2	0.74671	1.49342
TRIQK	2	0.743812	1.48762
LAMA5	2	0.739723	1.47945
DUSP4	2	0.73779	1.47558
TPD52	2	0.736869	1.47374
SLC30A4	2	0.733339	1.46668
IGTP	2	0.727935	1.45587
DOK1	2	0.720346	1.44069
HNRNPL	2	0.717779	1.43556
SMIM6	2	0.717676	1.43535
NEU3	2	0.715072	1.43014
ZCCHC14	2	0.712175	1.42435
ATP9A	2	0.709126	1.41825
NR4A1	2	0.703317	1.40663
TCP11L2	2	0.70201	1.40402
IRGM2	2	0.699446	1.39889
MARVELD2	2	0.697756	1.39551
FAM110C	2	0.690381	1.38076
PPT1	2	0.689373	1.37875
SMTNL1	2	0.688	1.376
RGS18	2	0.684996	1.36999
APLP2	2	0.680834	1.36167
IGSF10	2	0.678384	1.35677
PDP1	2	0.677933	1.35587
PHKA1	2	0.674024	1.34805
DR1	2	0.666697	1.33339
UXS1	2	0.665684	1.33137
ZFP932	3	0.443737	1.33121
RAC1	2	0.658662	1.31732
RPS6KA3	2	0.65562	1.31124
PFKFB3	2	0.653637	1.30727
ARL6	2	0.638898	1.2778
ENPP1	2	0.633012	1.26602
LAG3	2	0.626702	1.2534
B4GALNT4	2	0.620218	1.24044
GULP1	2	0.618682	1.23736
LBP	2	0.615106	1.23021
RNF141	2	0.612214	1.22443
SEC14L1	2	0.608599	1.2172
SLC25A24	2	0.60478	1.20956
EPS8	2	0.602385	1.20477
UBQLN2	2	0.602169	1.20434
CCDC62	2	0.598888	1.19778
ENTPD5	2	0.59675	1.1935
TUBA8	2	0.595712	1.19142
CSGALNACT2	2	0.579063	1.15813
ADAM9	2	0.570054	1.14011
HMGN3	2	0.568882	1.13776
CDC42	2	0.567281	1.13456
VAV3	2	0.563977	1.12795
DNAJB9	2	0.563362	1.12672
HSDL2	2	0.562914	1.12583
SCAMP1	2	0.557301	1.1146
LYSMD2	2	0.556662	1.11332
IRAK3	2	0.556113	1.11223
PLPP2	2	0.556088	1.11218
PARD6B	2	0.552965	1.10593
MTSS2	2	0.550637	1.10127
RPL7	3	0.362647	1.08794
CASP4	2	0.540835	1.08167
RPL5	3	0.360471	1.08141
H2-T22	2	0.538269	1.07654
MOB1B	2	0.537963	1.07593
ALDH1L1	2	0.536536	1.07307
SIAE	2	0.530464	1.06093
ST3GAL6	2	0.527258	1.05452
GNG11	3	0.348062	1.04419
HMMR	2	0.519387	1.03877
ECSCR	2	0.513463	1.02693
CEP83OS	2	0.513024	1.02605
MT-RNR2	2	0.505855	1.01171
GATA3	2	0.504756	1.00951
S100A1	2	0.504435	1.00887
CD24A	2	0.501234	1.00247
BIVM	2	0.491489	0.982977
SNORD34	2	0.491026	0.982052
SOAT1	2	0.48646	0.972921
H2-T23	2	0.485496	0.970991
APOE	2	0.453024	0.906047
SORD	2	0.436711	0.873422
HNRNPAB	2	0.431879	0.863757
MARCKSL1	2	0.427887	0.855773
PGRMC1	2	0.424314	0.848628
CREG1	2	0.424191	0.848382
RCBTB2	2	0.42215	0.844301
MCTP1	2	0.420339	0.840678
GNS	2	0.419558	0.839116
HSD17B10	2	0.41875	0.8375
GYG	2	0.416681	0.833363
CIPC	2	0.412014	0.824027
RAB2A	3	0.269778	0.809333
TLR3	2	0.403078	0.806156
DNAJC2	2	0.40299	0.80598
IER2	2	0.400227	0.800454
CROT	2	0.391133	0.782265
YWHAZ	2	0.388836	0.777672
ERLEC1	2	0.388012	0.776024
SLC2A3	2	0.385253	0.770506
NUP62	2	0.37867	0.75734
OLFM1	2	0.372654	0.745309
H2-D1	2	0.371263	0.742525
SERPING1	2	0.360877	0.721753
CRTAP	2	0.357019	0.714038
HSP90B1	2	0.325775	0.651549
GDI2	2	0.309695	0.619389
RSAD2	2	0.275687	0.551375
CFTR	2	0.271031	0.542063
ZBTB7A	2	0.259365	0.518729
UAP1	2	0.250519	0.501038
CEP350	2	0.233086	0.466172
MFSD2B	2	0.220035	0.440071
GNA13	2	0.179517	0.359034
ACTG1	2	0.149397	0.298795
CKS2	2	0.146518	0.293036
KDM7A	2	0.0953596	0.190719
TSPAN6	2	0.0873982	0.174796
PNN	2	0.0765371	0.153074
WWC2	2	0.066023	0.132046
LYZ2	2	0.0450946	0.0901891
MTMR1	2	0.0391558	0.0783117
ELOVL5	3	0.0223241	0.0669724
WEE1	2	0.0316805	0.063361
DEGS1	2	0.0208236	0.0416472
PPP1CC	2	0.017021	0.034042
TSPAN8	2	0.00566164	0.0113233
TMEM181B-PS	3	-0.0081389	-0.0244167
TXNRD1	2	-0.0170523	-0.0341046
PPP1R15A	2	-0.0268797	-0.0537594
MAP2K7	3	-0.0186607	-0.0559822
TRP53RKA	2	-0.0429559	-0.0859118
CAMK2D	2	-0.0435876	-0.0871753
SPP1	2	-0.0447797	-0.0895594
FCGR3	2	-0.0479977	-0.0959954
RNF11	3	-0.0359897	-0.107969
PDZK1IP1	3	-0.0407161	-0.122148
GRB2	2	-0.0661414	-0.132283
SRSF2	2	-0.0668903	-0.133781
MSH6	2	-0.0694054	-0.138811
PRKCI	2	-0.0769818	-0.153964
ERDR1	2	-0.0812414	-0.162483
FAM63A	2	-0.086719	-0.173438
RBBP9	2	-0.10451	-0.209019
TRIM16	2	-0.10652	-0.21304
IL17RE	3	-0.0898826	-0.269648
AVPI1	3	-0.105744	-0.317231
COLGALT1	2	-0.162584	-0.325169
SCARB1	2	-0.173697	-0.347393
PARVG	3	-0.118431	-0.355294
FBXO22	3	-0.124459	-0.373376
LHCGR	2	-0.188194	-0.376388
PITPNC1	2	-0.213661	-0.427322
EIF3J2	2	-0.21875	-0.437501
EXOC8	2	-0.242205	-0.484409
LY6A2	2	-0.267193	-0.534385
PTPMT1	2	-0.296372	-0.592744
DYNLL1	2	-0.299158	-0.598316
CCR2	2	-0.29917	-0.59834
IGF1R	2	-0.314874	-0.629749
EFHD2	2	-0.329063	-0.658125
CMAS	2	-0.331042	-0.662084
NMRAL1	2	-0.350847	-0.701695
NNT	2	-0.3745	-0.748999
SGPP1	2	-0.378401	-0.756801
TMEM229B	2	-0.382811	-0.765622
RNF126	2	-0.389426	-0.778852
GINS2	2	-0.409176	-0.818353
SNORD15B	2	-0.410468	-0.820937
LGALSL	2	-0.411147	-0.822294
MS4A4C	3	-0.286442	-0.859327
PDE4D	2	-0.430833	-0.861666
SPI1	2	-0.433784	-0.867568
SPIC	2	-0.434337	-0.868674
RAD52	2	-0.440106	-0.880213
GIMAP4	3	-0.321556	-0.964668
RRM2	3	-0.324123	-0.972369
GNB4	2	-0.490706	-0.981411
STX8	2	-0.494279	-0.988559
IKZF2	2	-0.508392	-1.01678
MAD1L1	2	-0.510369	-1.02074
UNG	2	-0.514568	-1.02914
UMPS	2	-0.518013	-1.03603
WDR5	2	-0.520362	-1.04072
XRCC5	2	-0.522866	-1.04573
FN1	2	-0.533208	-1.06642
POLE	2	-0.534001	-1.068
CMTM7	2	-0.539492	-1.07898
ACTB	2	-0.54147	-1.08294
USP1	3	-0.36135	-1.08405
ZFP207	2	-0.575325	-1.15065
NUSAP1	2	-0.578108	-1.15622
FHOD1	2	-0.578727	-1.15745
DDX39	2	-0.584164	-1.16833
SLC29A1	2	-0.5864	-1.1728
SPPL2B	2	-0.591645	-1.18329
CENPA	2	-0.593339	-1.18668
SLC40A1	2	-0.600836	-1.20167
ARHGAP15	2	-0.600842	-1.20168
ATP1A3	2	-0.611318	-1.22264
SMARCD2	2	-0.614246	-1.22849
GCH1	2	-0.619168	-1.23834
SNRPA1	2	-0.619713	-1.23943
TIA1	2	-0.622581	-1.24516
MCM2	2	-0.627978	-1.25596
CYBB	2	-0.637727	-1.27545
TCF3	2	-0.638758	-1.27752
ECE1	2	-0.639628	-1.27926
ADAM15	3	-0.427214	-1.28164
CORO2B	2	-0.642982	-1.28596
RPA2	2	-0.645864	-1.29173
SH3KBP1	2	-0.649151	-1.2983
RASAL3	2	-0.652284	-1.30457
PTPRE	2	-0.653479	-1.30696
KMT5A	2	-0.656754	-1.31351
ESM1	2	-0.661331	-1.32266
MAT2A	2	-0.689748	-1.3795
SLC12A4	2	-0.690689	-1.38138
SYNCRIP	3	-0.462886	-1.38866
ZCWPW1	2	-0.697268	-1.39454
ITGB2	3	-0.465323	-1.39597
GNG2	3	-0.478939	-1.43682
STK19	2	-0.72005	-1.4401
STK40	2	-0.724745	-1.44949
DHRS7	2	-0.732893	-1.46579
TTC13	2	-0.73458	-1.46916
RELT	2	-0.739755	-1.47951
TRF	2	-0.748855	-1.49771
SERPINA3G	2	-0.754751	-1.5095
PASK	3	-0.504625	-1.51387
ASH1L	2	-0.759175	-1.51835
LTB	2	-0.760668	-1.52134
RAD51	2	-0.761038	-1.52208
RNF157	2	-0.761312	-1.52262
MTHFD2	2	-0.773206	-1.54641
SLC16A7	2	-0.774402	-1.5488
ASF1B	2	-0.774476	-1.54895
FEN1	2	-0.78236	-1.56472
TRIM59	2	-0.786646	-1.57329
EZH2	2	-0.787511	-1.57502
KIF23	2	-0.78881	-1.57762
ORC1	2	-0.791303	-1.58261
FAAH	2	-0.800379	-1.60076
POLD1	2	-0.800511	-1.60102
KIF4	2	-0.801756	-1.60351
PRIM1	3	-0.535417	-1.60625
DSCC1	2	-0.803746	-1.60749
IRF2BP2	3	-0.548602	-1.64581
DTL	3	-0.550616	-1.65185
TET3	2	-0.832432	-1.66486
CDCA5	2	-0.832865	-1.66573
ITGA4	2	-0.840225	-1.68045
VAMP2	2	-0.843865	-1.68773
CDCA3	2	-0.847078	-1.69416
UGT1A7C	2	-0.856527	-1.71305
CDK5RAP1	2	-0.858255	-1.71651
DNMT3A	2	-0.861689	-1.72338
CTR9	2	-0.862796	-1.72559
COL4A1	2	-0.867461	-1.73492
EPB41L4B	2	-0.87793	-1.75586
FOXP1	2	-0.878055	-1.75611
KYNU	2	-0.887933	-1.77587
SH2D5	2	-0.891293	-1.78259
ALPK3	2	-0.896773	-1.79355
CLNK	2	-0.900608	-1.80122
PAXIP1	2	-0.910964	-1.82193
SH2B2	2	-0.91271	-1.82542
DCLK2	2	-0.91329	-1.82658
ISLR	2	-0.917036	-1.83407
CAMSAP2	2	-0.920185	-1.84037
KCTD14	2	-0.928288	-1.85658
FGF11	2	-0.929274	-1.85855
MRPS15	2	-0.930358	-1.86072
TCF19	2	-0.930725	-1.86145
LY6D	2	-0.934954	-1.86991
CDC6	2	-0.937192	-1.87438
RNF25	2	-0.939328	-1.87866
EXO1	2	-0.941032	-1.88206
RELB	2	-0.941821	-1.88364
RIN3	3	-0.62815	-1.88445
NUCB2	2	-0.943264	-1.88653
CIT	2	-0.945027	-1.89005
EPB41L3	2	-0.949185	-1.89837
SIRT7	2	-0.950741	-1.90148
OAS2	2	-0.956023	-1.91205
FRAT2	2	-0.95862	-1.91724
GMNN	3	-0.641204	-1.92361
PTPRV	3	-0.643442	-1.93033
PTPN7	3	-0.644043	-1.93213
RASL11B	2	-0.966954	-1.93391
CORO2A	3	-0.645149	-1.93545
BLM	2	-0.976789	-1.95358
ARMCX4	2	-0.977877	-1.95575
SAFB2	2	-0.984626	-1.96925
RHOBTB3	2	-0.984879	-1.96976
DTYMK	2	-0.990287	-1.98057
ADGRE4	2	-0.992854	-1.98571
RMI2	2	-0.993781	-1.98756
LY6C2	2	-0.994897	-1.98979
SLA	3	-0.668999	-2.007
RRAS2	2	-1.00421	-2.00843
CHERP	2	-1.00436	-2.00873
TNIP1	2	-1.00483	-2.00967
SLC43A3	2	-1.01454	-2.02909
ARGLU1	2	-1.01615	-2.0323
SCARNA13	2	-1.01999	-2.03998
VIM	2	-1.01999	-2.03999
SRM	3	-0.681389	-2.04417
SKINT3	2	-1.02932	-2.05864
ZBTB20	3	-0.68905	-2.06715
LIG1	3	-0.693904	-2.08171
NUP35	2	-1.04249	-2.08499
DOCK10	3	-0.702883	-2.10865
CFP	2	-1.05818	-2.11636
ARL6IP4	2	-1.05882	-2.11764
C1QA	2	-1.05936	-2.11873
LRWD1	2	-1.08002	-2.16004
UBTF	2	-1.09241	-2.18482
FZD4	2	-1.0957	-2.19141
RBM5	2	-1.09893	-2.19786
PPIA	2	-1.09946	-2.19891
LSP1	4	-0.550315	-2.20126
BTNL9	2	-1.10154	-2.20308
CCND2	3	-0.740028	-2.22008
EPHB4	2	-1.11386	-2.22772
DDIT3	2	-1.11838	-2.23676
NCF4	2	-1.1192	-2.23839
C1QC	2	-1.12188	-2.24376
SIRPA	2	-1.12218	-2.24436
POMGNT1	2	-1.12245	-2.2449
PPAN	2	-1.12303	-2.24605
TIMELESS	3	-0.753802	-2.2614
ZBTB17	2	-1.13277	-2.26554
GNA15	3	-0.760696	-2.28209
ZAN	2	-1.15602	-2.31204
FCNA	2	-1.15975	-2.3195
ARRB2	3	-0.773226	-2.31968
FSCN1	2	-1.16694	-2.33387
GIMAP7	2	-1.18252	-2.36504
HSD11B1	2	-1.18671	-2.37341
RHBDF1	2	-1.18807	-2.37614
SNX29	3	-0.803645	-2.41093
RGL1	2	-1.20641	-2.41281
LMNB1	3	-0.806368	-2.4191
PELI2	2	-1.21195	-2.42391
COLCA2	2	-1.23023	-2.46046
MYH10	2	-1.23169	-2.46337
GATA1	3	-0.82208	-2.46624
SLC28A2	4	-0.61888	-2.47552
UHRF1	3	-0.825234	-2.4757
SORL1	2	-1.24205	-2.48409
SLC35D3	2	-1.24266	-2.48531
RRAS	2	-1.24356	-2.48712
SELL	4	-0.628444	-2.51378
SOX4	2	-1.25698	-2.51397
CD69	2	-1.25847	-2.51693
PDGFC	2	-1.26501	-2.53001
RAD54L	2	-1.26846	-2.53692
IGHV1-22	2	-1.27097	-2.54195
SERPINA3F	2	-1.27465	-2.54931
CD52	2	-1.27571	-2.55142
CORO1A	2	-1.27952	-2.55904
MCM5	4	-0.640463	-2.56185
NUP133	2	-1.28308	-2.56617
RFC2	4	-0.641828	-2.56731
C1QB	3	-0.859186	-2.57756
MYL10	2	-1.28964	-2.57928
MS4A6B	3	-0.872441	-2.61732
ACY1	2	-1.31164	-2.62328
IGF2BP2	3	-0.875809	-2.62743
MLEC	4	-0.657709	-2.63084
CXCL12	2	-1.32704	-2.65408
HMOX1	2	-1.34417	-2.68835
PHGDH	3	-0.899476	-2.69843
PLXND1	3	-0.902903	-2.70871
CTSS	4	-0.679405	-2.71762
SLC22A3	3	-0.9077	-2.7231
DNMT1	3	-0.916091	-2.74827
ATP8B4	2	-1.40159	-2.80318
XLR	2	-1.42623	-2.85247
ATP13A2	3	-0.951348	-2.85404
CELF1	2	-1.42809	-2.85618
NCF1	2	-1.43994	-2.87987
ARID3B	3	-0.963706	-2.89112
POLA2	2	-1.4458	-2.8916
BRPF1	2	-1.44708	-2.89417
EPB42	2	-1.46387	-2.92774
IPCEF1	3	-0.976848	-2.93054
ACVR2B	2	-1.46794	-2.93589
MS4A3	2	-1.47121	-2.94241
ZFP292	2	-1.48866	-2.97731
ERCC6L	2	-1.49345	-2.9869
TTC28	3	-0.997248	-2.99174
TBC1D17	2	-1.51053	-3.02106
SYK	4	-0.760615	-3.04246
PHLDA2	3	-1.01595	-3.04785
FABP4	2	-1.5268	-3.0536
ANXA2	4	-0.763535	-3.05414
ARHGAP9	2	-1.5357	-3.07141
TREM3	2	-1.53939	-3.07878
CD47	2	-1.54556	-3.09111
IRAK1	2	-1.54845	-3.0969
MECR	2	-1.56099	-3.12199
ECT2	4	-0.784306	-3.13722
TYROBP	2	-1.57206	-3.14412
TLE2	2	-1.58664	-3.17327
KIF22	2	-1.60544	-3.21087
GRIA3	3	-1.07146	-3.21439
KCNA3	3	-1.07335	-3.22006
SIGLECF	2	-1.62423	-3.24845
MAMDC2	4	-0.814391	-3.25756
ANTXR2	4	-0.818575	-3.2743
ADCY3	2	-1.64695	-3.29391
KMT2C	2	-1.66441	-3.32882
B9D2	2	-1.67518	-3.35035
PKN1	2	-1.67845	-3.35689
ITGB5	2	-1.68555	-3.3711
SDHB	2	-1.68573	-3.37146
HPGD	2	-1.73802	-3.47603
NEK5	2	-1.74615	-3.49231
TACC3	3	-1.18736	-3.56207
TGM5	2	-1.79446	-3.58892
KIF2C	2	-1.7956	-3.59119
BORCS7	2	-1.80407	-3.60814
PLXNA2	2	-1.81538	-3.63076
NAP1L2	2	-1.84528	-3.69055
JAKMIP1	3	-1.23297	-3.69891
H1F5	2	-1.85113	-3.70225
FCHO1	2	-1.85175	-3.7035
IL15	5	-0.746393	-3.73196
BANK1	2	-1.88433	-3.76867
MGST1	4	-0.953879	-3.81551
PEX6	2	-1.94448	-3.88896
ST3GAL5	2	-1.94556	-3.89113
MS4A6C	3	-1.29969	-3.89906
ELANE	2	-1.94953	-3.89906
CYP27A1	3	-1.3005	-3.9015
ITGA9	2	-1.97534	-3.95068
DLX4OS	2	-1.99693	-3.99386
WDR86	2	-2.00368	-4.00736
COL4A2	4	-1.00566	-4.02262
MAP10	3	-1.36302	-4.08905
BPTF	2	-2.05062	-4.10124
RPS4L	3	-1.38061	-4.14184
CD300LG	2	-2.07493	-4.14986
P2RY14	3	-1.39854	-4.19563
CD34	5	-0.85312	-4.2656
IGF1	3	-1.42492	-4.27477
DNMT3B	4	-1.07849	-4.31396
PLXDC2	4	-1.09937	-4.39747
IGHG1	2	-2.22734	-4.45468
MCM7	5	-0.901196	-4.50598
FLT3	4	-1.13893	-4.5557
ARHGAP30	5	-0.929113	-4.64557
IGHV1-53	2	-2.32576	-4.65152
LST1	5	-0.937801	-4.689
KLRA2	2	-2.40342	-4.80684
MSR1	2	-2.46569	-4.93137
DNA2	3	-1.64962	-4.94887
MPO	2	-2.48749	-4.97498
CD48	3	-1.68112	-5.04337
TRPM5	2	-2.54685	-5.09369
TM6SF1	5	-1.02618	-5.1309
KMO	2	-2.66642	-5.33284
CSF2RB	4	-1.38069	-5.52275
CD4	2	-2.77338	-5.54676
RNASE6	5	-1.12164	-5.60818
SOCS2	4	-1.4171	-5.66842
RGS7BP	3	-1.94379	-5.83137
IL12RB2	4	-1.46242	-5.84966
HMGA2	3	-1.95326	-5.85979
HNF4A	5	-1.35243	-6.76217
CAMK1D	4	-1.69286	-6.77144
RASSF4	5	-1.35909	-6.79545
PLAC8	5	-1.3646	-6.82301
EBI3	7	-1.03376	-7.23632
CCN3	2	-3.66065	-7.3213
SATB1	6	-1.22768	-7.36606
ASPN	2	-3.79655	-7.59309
CD37	7	-1.08854	-7.61976
PKLR	2	-4.0985	-8.197
CD86	6	-1.39246	-8.35475
ANXA6	5	-1.67525	-8.37626
NRK	5	-1.68979	-8.44896
PTGDR2	2	-4.32307	-8.64614
LGALS1	4	-2.17262	-8.69049
MMP2	5	-1.81323	-9.06615
HEYL	2	-4.60634	-9.21268
ABCG4	2	-4.78519	-9.57039
UST	2	-4.79817	-9.59634
PDIA2	2	-5.00831	-10.0166
SPHK1	2	-5.25387	-10.5077
OLFML2B	2	-5.47376	-10.9475
TNFRSF11B	2	-5.55085	-11.1017

## Sheet: HSC Aging Signature_Svendsen
SVENDSEN_Aged	> Genes upregulated in Aged HSCs	SELP	MT1	NUPR1	PLSCR2	CLEC1A	GSTM2	ENPP5	ITGB3	ZG16	SBSPON	MT2	CLCA3A1	TRPC1	TM4SF1	NEO1	GPR183	PTPRK	KLHL4	CD38	ALCAM	VWF	FHL1	PBX3	WWTR1	TDRD9	TMEM47	DNM3	ALDH1A1	ABCA4	DHRS3	PLEK	OSMR	TMEM215	MATN4	FAP	CLU	RAMP2	RORB	SULT1A1	ADGRG2	SDPR	EHD3	PGR	PHF11D	FHDC1	GADD45G	CPNE8	RORC
SVENDSEN_Young	> Genes downregulated in Aged HSCs	CD37	EBI3	CD86	SATB1	ANXA6	ARHGAP30	CD34	HNF4A	IL15	LST1	MCM7	MMP2	NRK	PLAC8	RASSF4	RNASE6	TM6SF1	ANTXR2	ANXA2	CAMK1D	COL4A2	CSF2RB	CTSS	DNMT3B	ECT2	FLT3	IL12RB2	LGALS1	LSP1	MAMDC2	MCM5	MGST1	MLEC	PLXDC2	RFC2	SELL	SLC28A2	SOCS2	SYK	ADAM15	ARID3B	ARRB2	ATP13A2	AVPI1	C1QB	CCND2	CD48	CORO2A
[truncated: 451 more columns]

## Sheet: HALLMARK_Svendsen
	HALLMARK Pathways (Downregulated in Aged HSCs; P<0.05, FDR<0.1)	NES	NOM p-val	FDR q-val
1	HALLMARK_E2F_TARGETS	-3.19491	0	0
2	HALLMARK_G2M_CHECKPOINT	-1.81369	0	0.0133546
	HALLMARK Pathways (Upregulated in Aged HSCs; P<0.05, FDR<0.1)	NES	NOM p-val	FDR q-val
	na

## Sheet: REACTOME_Svendsen
	REACTOME Pathways (Downregulated in Aged HSCs; P<0.05, FDR<0.1)	NES	NOM p-val	FDR q-val
1	REACTOME_CELL_CYCLE_CHECKPOINTS	-2.71063	0	0
2	REACTOME_DNA_REPLICATION	-2.62915	0	0
3	REACTOME_CELL_CYCLE_MITOTIC	-2.31138	0	0.0012024
4	REACTOME_CELL_CYCLE	-2.29648	0	0.000901804
5	REACTOME_S_PHASE	-2.29292	0	0.00132265
6	REACTOME_MITOTIC_G1_PHASE_AND_G1_S_TRANSITION	-2.06902	0	0.00403307
7	REACTOME_DNA_REPAIR	-1.59152	0.0288462	0.0726973
	REACTOME Pathways (Upregulated in Aged HSCs; P<0.05, FDR<0.1)	NES	NOM p-val	FDR q-val
	na

## Sheet: KEGG DNA REPAIR_Svendsen
	KEGG DNA REPAIR GENE SET (Downregulated in Aged HSCs; P<0.05, FDR<0.1)	NES	NOM p-val	FDR q-val
1	KEGG_MISMATCH_REPAIR	-1.82	0.015	0.037
2	KEGG_HOMOLOGOUS_RECOMBINATION	-1.78	0.02	0.025
3	KEGG_BASE_EXCISION_REPAIR	-1.69	0.027	0.04
4	KEGG_NUCLEOTIDE_EXCISION_REPAIR	-1.69	0.034	0.036
	KEGG DNA REAPAIR GENE SET (Upregulated in Aged HSCs; P<0.05, FDR<0.1)	NES	NOM p-val	FDR q-val
	na
