# Supplementary material for: Restoring bone marrow niche function rejuvenates aged hematopoietic stem cells by reactivating the DNA Damage Response
Source: Nat Commun. 2023 Apr 10;14:2018. doi: 10.1038/s41467-023-37783-4 (PMC10086043; doi:10.1038/s41467-023-37783-4)
Supplement: Supplementary file 16 — Supplemental Data 13 [file 41467_2023_37783_MOESM16_ESM.xlsx]

## Sheet: Reagents
Antibody	Vendor	Catalog #
Goat Polyclonal anti-NTN1	R and D Systems	Cat# AF1109
Goat Polyclonal anti-LepR, Biotin Conjugated	R and D Systems	Cat# BAF497
Rabbit Polyclonal anti-Perilipin	Sigma	Cat# P1998
Mouse Monoclonal anti-Phospho H2A.X (JBW301)	EMD Millipore	Cat# 05-636-I
Mouse Monoclonal anti-hypoxyprobe	Hypoxyprobe Inc	Cat# HP7-100
Mouse Monoclonal anti-Ki67 (B56)	BD Biosciences	Cat# 561284
Mouse Monoclonal anti-CD45.1 (A20)	Biolegend	Cat# 110706
Mouse Monoclonal anti-CD45.2 (104)	Biolegend	Cat# 109830
Armenian Hamster Monoclonal anti-CD48 (HM48-1)	Biolegend	Cat# 103414
Rat Monoclonal anti-CD117 (2B8)	Biolegend	Cat# 105812
Rat Monoclonal anti-CD11b (M1/70)	Biolegend	Cat# 101224
Rat Monoclonal anti-CD127/IL-7Rα (A7R34)	Biolegend	Cat# 135008
Rat Monoclonal anti-CD135/Flt3 (A2F10)	Thermo Fisher	Cat# 12-1351-82
Rat Monoclonal anti-CD144 (BV13)	Biolegend	Cat# 138006
Rat Monoclonal anti-CD150 (TC15-12F12.2)	Biolegend	Cat# 115914
Rat Monoclonal anti-CD16/32 (93)	Biolegend	Cat# 101320
Rat Monoclonal anti-CD24 (M1/69)	Biolegend	Cat# 101822
Rat Monoclonal anti-CD3 (17A2)	Biolegend	Cat# 100214
Rat Monoclonal anti-CD31 (390)	Biolegend	Cat# 102418
Rat Monoclonal anti-CD31 (MEC13.3)	Biolegend	Cat# 102512
Rat Monoclonal anti-CD34 (93)	Thermo Fisher	Cat# 11-0341-82
Rat Monoclonal anti-CD41 (MWReg30)	Biolegend	Cat# 133912
Rat Monoclonal anti-CD43	BD Biosciences	Cat# 561857
Rat Monoclonal anti-CD45 (30-F11)	Biolegend	Cat# 103122
Rat Monoclonal anti-CD45R/B220 (RA3-6B2)	Biolegend	Cat# 103227
Rat Monoclonal anti-CD51 (RMV7)	Biolegend	Cat# 104106
Rat Monoclonal anti-IgM	Thermo Fisher	Cat# 17-5790-82
Rat Monoclonal anti-Ly6A/E (D7)	Biolegend	Cat# 108108
Rat Monoclonal anti-Ly6G/Ly6C (RB6-8C5)	Biolegend	Cat# 108430
Rat Monoclonal anti-mouse/human B220 (RA3-6B2)	Biolegend	Cat# 103227
Rat Monoclonal anti-TER119 (TER-119)	Biolegend	Cat# 116232
Streptavidin Brilliant Violet 421™	Biolegend	Cat# 405225
Streptavidin APC	Biolegend	Cat# 405207
Bacterial and virus strains
pCCL-cPPT-PGK-myrAkt1-WPRE LTR	Kobayashi et al., 2010	N/A
Chemicals, peptides, and recombinant proteins
Recombinant murine NTN1 protein	R&D Systems	Cat# 1109-N1/CF
5-Fluorouracil	Fresenius Kabi	Cat# 101710
Commercial assays
CometAssay® Electrophoresis System II	R&D Systems	Cat# 4250-050-ES
TMRE	ThermoFisher Scientific	Cat# T669
CMH2DCFDA	ThermoFisher Scientific	Cat# C6827
BODIPY	ThermoFisher Scientific	Cat# D3922
Hypoxyprobe™-1	Hypoxyprobe Inc.	Cat# HP7-100
Dextran (10 kDa)	ThermoFisher Scientific	Cat# D-22910
Cell lines
Mouse: Primary BM ECs	This paper	N/A
Mouse: Primary BM MSCs	This paper	N/A
Mouse Strains
Mouse: C57BL/6J	The Jackson Laboratory	Jax# 000664
Mouse: B6.SJL-Ptprca Pepcb/BoyJ	The Jackson Laboratory	Jax# 002014
Mouse: B6.129(SJL)-NTN1tm1.1Tek/J	The Jackson Laboratory	Jax# 028038
Mouse: B6.129(Cg)-Leprtm2(cre)Rck/J	The Jackson Laboratory	Jax# 008320
Mouse: B6.Cg-Gt(ROSA)26Sortm14(CAG-tdTomato)Hze/J	The Jackson Laboratory	Jax# 007914
Mouse: Cdh5-creERT2	Benedito et al., 2009	N/A
Software and algorithms
FACSDiva 8.0.1 software	BD Biosciences	Cat#659523
GraphPad Prism 9.2	GraphPad	https://www.graphpad.com/
