# Supplementary material for: Restoring bone marrow niche function rejuvenates aged hematopoietic stem cells by reactivating the DNA Damage Response
Source: Nat Commun. 2023 Apr 10;14:2018. doi: 10.1038/s41467-023-37783-4 (PMC10086043; doi:10.1038/s41467-023-37783-4)
Supplement: Supplementary file 18 — Source Data [file 41467_2023_37783_MOESM18_ESM.xlsx]

## Sheet: Figure 1
Figure 1
	Figure 1a
	Cell Type	MSC (PaS)				CAR				Arteriolar EC				Sinusoidal EC
	Ntn1 FPKM	125.8	116.9	119.8		1.8	0.5	2.2	3.7	6	4.6	2.3	4.9	1.1	1.3	1.8	0.5
	Figure 1b
	Cell Type	MSC (PaS)			Osteoblast			LepR+PDGFRa+			LepR+PDGFRa-			Vascular EC			Central BM EC
	Ntn1 FPKM	3632	4374	5105	355	371	118	3	9	7	4	5	2	465	195	661	19	17	155
	Figure 1d							Figure 1f

## Sheet: Figure 2
Figure 2
	Figure 2b [EBD (µg)/Femur (mg)]			Figure 2c [EBD (µg)/Femur (mg)]			Figure 2d (Vessel Diameter µm)			Figure 2e (Vessel Diameter µm)
	CNTL	CDH5-NTN1		CNTL	LEPR-NTN1		CNTL	CDH5-NTN1		CNTL	LepR-NTN1
	0.0062496	0.00610002		0.0177715	0.0245661		39.115	28.302		28.071	44.181
	0.00684107	0.00346815		0.0149715	0.0246712		54.083	38.184		38.21	25.298
	0.00622794	0.00465359		0.0127547	0.0281362		47.434	51.264		33.941	36.878
	0.00359193	0.00811508		0.0140936	0.0281287		42.107	27.659		24	38.626
	0.00708385	0.0100703		0.0157199	0.0198914		60.374	39.115		29.732	47.202
	0.007471	0.00755942		0.0143108	0.0427665		71.12	34.205		30.265	48.166
	Unpaired two-tailed t test			Unpaired two-tailed t test			75.24	42.426		24	46.69
	P value	0.7212		P value	0.0025		40.025	45.793		38	52.953
							36.62	40.804		29.12	34
							25.807	57.628		29.732	40.792
							25.807	25.456		28.071	44.045
	Figure 2h (BODIPY+ cells/well)			Figure 2k (BODIPY+ cells/well)			42.107	48.374		25.456	41.037
	CNTL	CDH5-NTN1		CNTL	LEPR-NTN1		72.125	30.15		31.048	43.863
	25	122		33	744		40.249	42.426		30.529	54.148
	12	54		25	662		45	30.15		42.19	48.166
	35	49		18	215		33.136	68.542		22.361	24.739
	20	44		Unpaired two-tailed t test			28.46	36		31.048	30.594
	Unpaired two-tailed t test			P value	0.0351		40.361	33		26.077	28.284
	P value	0.0586					34.205	37.108		24.083	54.148
							28.302	31.321		35.384	66.753
							41.785	28.302		20	44.407
							32.311	33		32.249	50.359
							33	64.761		16.125	42.19
							36.125	27.659		32.558	28.844
							81.884	30.15		28.844	26
							52.393	40.025		48.415	49.477
							42.953	48		42.048	40
							49.204	29.547		25.298	50.912
							40.025	29.547		26.077	50.99
							44.598	27.166		22.361	32.062
							54.332	51		28.636	22.804
							28.46	52.393		26.306	52.154
							37.947	40.249		26.683	52.038
							30	27		30.067	52.345
							49.477	48.836		30	53.254
							40.249	45.793		42.755	41.231
							47.434	40.025		46.69	27.203
							33.136	42		28.071	51.108
							33	55.803		22.804	58.241
							23.431	42.953		22.804	52.154
							41.677	72.498		43.909	40
							46.861	36.125		25.456	46.043
							30.887	27		34.059	43.267
							27.166	42.426		21.633	30
							92.418	63.64		40.497	20
							53.413	48.374		36.715	43.863
							40.804	39.115		22.627	37.736
							36.249	45.398		27.203	34.525
							39	40.249		32.249	31.623
							33	48.374		32.062	20.396
							25.807	41.677		32	43.267
							30.887	38.419		27.785	38.419
							37.59	55.803		24	36.056
							51.352	60.926		24.166	39.699
							45	50.12		28	46.648
							18.248	46.648		40.792	46
							40.804	60		31.305	57.306
							39.459	44.181		28.284	52.498
							51	62.225		42.755	34.059
							21.633	51.225		34.234	42.048
							28.302	60.531		31.305	53.814
							53.16	91.214		44.721	37.736
							36.249	53.367		26.077	54.406
							49.659	52.154		23.324	62.225
							44.294	56.143		32.062	31.048
							42	44.721		26	53.74
							63.64	52		22.804	46.519
							63.071	57.271		29.732	38.21
							30.15			23.409	46.39
							48.836			31.241	47.539
							44.598			34.409	67.082
							21.84			26.833	54.037
							Unpaired two-tailed t test			40	38.833
							P value	0.3038		25.612	32.062
										24.413	36.878
										28	64
										16.492	52.038
										34.059	26.683
										35.777	55.606
										26.907	63.812
										33.106	59.666
										31.048	50.359
										32.311	40.497
										24.083
										22.804
										28
										22
										44.407
										Unpaired two-tailed t test
										P value	<0.0001

## Sheet: Figure 3
Figure 3
	Figure 3a			Figure 3b
	Total cells per femur x106			HSCs per 106 WBM
	Control	LepR-NTN1		Control	LepR-NTN1
	16.53	11.21		93.3	24
	19.57	9.69		85.3	48
	14.25	9.69		150.7	46.7
	17.1	11.78		104	46.7
	15.01	12.16		93.3	56
	21.47	11.78		97.3	24
	16.34	13.49		Unpaired two-tailed t test
	17.48	13.68		P value	0.0002
	Unpaired two-tailed t test
	P value	<0.0001
	Figure 3d			Figure 3e Lineage composition
	%CD45.2 Engraftment			Myeloid (% of CD45.2+)		B cells (% of CD45.2+)		T cells (% of CD45.2+)
	Control	LepR-NTN1		Control	LepR-NTN1	Control	LepR-NTN1	Control	LepR-NTN1
	38.6	10		38.8	33.8	47.4	56.9	6.4	2.4
	55.2	4.7		27.8	34.8	60.8	63.2	7.4	0.4
	48	6.5		19.4	25.3	74.9	64.4	4.2	7.1
	24.7	41.3		26.4	38.2	64.8	56.6	6.3	0.6
	38.3	5.5		24.4	11.1	68.4	84.4	3.8	3.1
	35.4	21		19.1	49.5	63.7	45.5	14.9	0.3
	19	13.5		3.8	18.9	76	63	19.1	14.9
	41.6	9.2		16.8	17.2	69.3	69.3	11.1	11
	35.6	1.9		9.4	14	77.6	83.4	10.9	4.1
	21	3.1		10.2	23.2	73.6	69.3	14.6	4.6
	13.1	3.2		48.6	13.9	23.9	62.5	1	24
	43.8	8.4		27.3	68.1	56.5	25	12.8	0.5
	12	2.3		5.4	12	89.7	88	4.7	0
	19.1	9.2		31.8	28.2	60.8	54	6	14.3
	23.9			52.5		40		5.6
	24			56.7		33		6.7
	11.4			15.1		71.7		10.1
	35.5			12.8		63.9		20.9
	Unpaired two-tailed t test			Unpaired two-tailed t test		Unpaired two-tailed t test		Unpaired two-tailed t test
	P value	<0.0001		P value	0.610247	P value	0.833632	P value	0.189522
	Figure 3f
	Sample Name	CT Actb	CT Ntn1	2^(CT Actb-CT Ntn1)
	Control MSC-1	23.6151	33.8694	0.000818743
	Control MSC-2	23.3076	33.1466	0.00109189
	Control MSC-3	23.7576	33.2758	0.00136373
	LepR-NTN1 MSC-1	24.0085	36.4536	0.000179335
	LepR-NTN1 MSC-2	23.9936	34.5408	0.000668297
	LepR-NTN1 MSC-3	22.8939	35.5769	0.00015206
		Unpaired two-tailed t test
		P value	0.0300109
	Figure 3g			Figure 3h
	Total cells per femur x106			HSCs per 106 WBM
	Control	CDH5-NTN1		Control	CDH5-NTN1
	13.4	11		133.9	135.8
	12.9	13.3		185.7	144.4
	14.6	14.6		256.9	129.6
	9.2	13.2		89.4	224.1
	12.5	14.5		92.6	237.7
	Unpaired two-tailed t test			Unpaired two-tailed t test
	P value	0.4921		P value	0.5801
	Figure 3j			Figure 3k Lineage composition
	%CD45.2 Engraftment			Myeloid (% of CD45.2+)		B cells (% of CD45.2+)		T cells (% of CD45.2+)
	Control	CDH5-NTN1		Control	CDH5-NTN1	Control	CDH5-NTN1	Control	CDH5-NTN1
	71.5	50.2		12.6	60	72.4	18.6	12.4	16.3
	48.6	65.8		37.7	38.2	50.2	29.4	9.5	25.9
	72.6	25.6		38	41.3	48.7	21	11.4	32.2
	51.6	53.8		45	80.8	42.7	5.6	8	4.7
	72.5	56.2		16.8	87.7	70.1	2.9	9.9	2.9
	69.4	68.6		16.7	79.7	68.9	6.8	11.7	6.6
	42.8	89.2		25.4	91	61.4	3.4	10.9	4.3
	62.7	42.1		22.7	54.3	59.8	29.3	13.4	10.7
	83.2	57.1		13.6	36	70.5	25.6	12.5	27.8
	77.4	23.8		24.7	51.8	59.6	22.7	12.1	16.2
	67.3	45.1		12	47.3	78.9	17.4	7	30.3
	69.4	16.1		7.6	43.6	74.2	20.2	16.1	31.3
	72	28.6		22	58.7	63.1	16.6	11.3	17.7
	82.6	75.1		85.3	71.1	9.5	19.6	4.7	4.4
	Unpaired two-tailed t test			Unpaired two-tailed t test		Unpaired two-tailed t test		Unpaired two-tailed t test
	P value	0.0121		P value	0.00013	P value	<0.000001	P value	0.073849
	Figure 3l
	Sample Name	CT Actb	CT Ntn1	2^(CT Actb-CT Ntn1)
	Control BMEC-1	23.864	35.2336	0.000377911
	Control BMEC-2	23.6028	35.5002	0.00026212
	Control BMEC-3	23.3258	34.6731	0.000383815
	CDH5-NTN1 BMEC-1	23.489	40	1.07078e-05
	CDH5-NTN1 BMEC-2	23.4724	40	1.05852e-05
	CDH5-NTN1 BMEC-3	22.9711	39.3968	1.13598e-05
		Unpaired two-tailed t test
		P value	0.00112999

## Sheet: Figure 4
Figure 4
	Figure 4a Heatmap MSCs (Control vs LepR-NTN1 mice) LogFPKM												Figure 4d Heatmap MSCs (Control vs CDH5-NTN1 mice) LogFPKM
		Control-1	Control-3	Control-4	LeprNTN1-1	Control-5	LeprNTN1-4	Control-2	LeprNTN1-2	LeprNTN1-5	LeprNTN1-3			Control-1	Control-4	Control-3	Control-2	Control-5	CDH5-NTN1-4	CDH5-NTN1-5	CDH5-NTN1-2	CDH5-NTN1-3	CDH5-NTN1-1
	COL9A2	4.35896	5.95024	3.2032	0.0426443	3.18269	6.03298	6.53869	7.01569	8.58954	8.55221		CD24A	3.08576	3.88069	3.80632	3.88166	4.69599	5.46205	5.02503	5.13586	5.52042	6.85761
	COL9A3	4.16269	6.08151	2.79909	0.356144	2.92029	6.24279	6.50255	7.1815	8.91205	8.84775		RRM2	2.26003	3.62059	3.60999	3.74846	4.52356	5.53947	4.80116	5.32409	5.75862	7.16591
	COL2A1	7.21801	8.9313	5.83365	4.49697	5.48639	8.86456	9.14496	9.45259	11.4479	11.4513		HMGB3	2.13422	3.16832	3.39506	3.27798	3.68482	4.64559	4.1177	4.29131	4.80064	6.1266
	MATN3	3.42626	4.66959	1.37851	1.0072	1.83996	4.68257	5.06393	5.55857	7.63546	7.42164		CAR1	5.06437	6.25172	6.72274	6.11333	7.20359	8.03006	7.53962	7.83731	8.3427	10.1104
	COL9A1	2.35896	4.4822	0.722466	0	0	4.24945	4.43029	4.9782	7.34314	6.99966		KLF1	2.9241	3.93168	4.59813	3.69153	4.30524	5.27426	5.1823	5.51822	5.61324	7.40982
	SOX8	1.14405	1.80323	0.613532	0.137504	0.0565835	1.85599	2.51602	2.14078	3.86394	3.11936		HEMGN	1.02857	1.89142	2.16993	1.55582	2.16993	3.02148	2.93734	2.96717	3.23113	4.60644
	SLC38A3	0.85599	1.27501	0.536053	0	0.0143553	1.57531	1.70487	2.06005	2.61589	3.32193		CLDN13	2.26003	3.61117	3.53481	2.82579	3.83592	4.67356	4.46271	4.86691	5.12433	6.6427
	NCMAP	1.47508	2.41143	0.903038	0.536053	0.0426443	2.36737	2.7845	3.37016	4.41143	4.42021		TSPAN33	0.411426	1.81558	1.68257	1.46989	1.97085	2.88362	2.52857	3.1375	3.19061	4.90256
	SMPD3	2.24489	4.39506	2.23573	0.895303	0.0976108	4.13504	3.53978	4.51602	6.13545	6.14975		CAR2	5.55244	6.20163	6.52136	6.04811	6.80064	7.88056	7.62227	7.96359	8.24155	9.73218
	COL11A2	3.17792	4.90833	3.19219	2.04963	2.32769	5.20516	4.79129	5.38612	7.26247	7.23812		CTSE	2.22651	3.45549	3.58496	3.35614	4.20085	5.42089	4.91121	5.59305	5.46989	7.2709
	MIA	4.0036	3.97269	2.49313	1.54102	2.70929	4.34625	5.51633	5.80993	6.95117	7.10413		AQP1	3.08916	3.40599	4.10518	3.52482	4.09339	5.03078	5.31578	5.35297	5.53232	6.91337
	SCRG1	4.06695	4.57228	3.36877	0.948601	2.36457	5.27501	6.34092	6.5292	7.57046	7.95838		NOC2L	3.24945	3.75809	3.90304	3.53978	4.16591	4.57713	4.7252	4.96394	4.90352	5.71232
	PLA2G5	2.03562	2.41143	1.65535	0.275007	1.27501	2.58015	3.87774	3.87184	4.59216	4.55275		ALAD	3.85898	4.42626	4.79442	4.70044	4.67976	5.58946	5.35685	5.49474	5.72329	6.97499
	COMP	7.16712	7.54736	6.8786	5.51223	6.54859	7.29103	8.31266	7.90953	9.6598	9.61635		ABCB4	0.0426443	0.536053	0.970854	0.516015	0.475085	1.76553	1.43829	1.78241	2.14078	3.47638
	PPP1R1B	1.63227	2.47249	1.51602	0.367371	1.37851	2.31904	2.94298	2.81147	4.38128	4.36036		UCP2	1.95233	2.52607	2.86394	2.55827	2.57289	3.94111	3.27501	3.7148	4.09001	5.45812
	SYT8	1.97453	2.49825	0.903038	0	1.39506	2.21723	3.36177	2.88557	4.73823	4.50843		GFI1B	1.54102	2.07382	3.55827	2.34483	2.82985	4.51223	4.20242	4.54164	4.64904	6.70639
	FXYD2	1.50589	2.27798	1.09761	0.0840643	0.871844	2.73118	3.3799	3.40735	5.21257	5.40259		AURKA	1.28688	1.58496	1.9222	1.42761	1.83188	3.0197	2.38957	2.97085	3.15381	4.10098
	FMOD	5.79155	5.85449	5.15097	4.06005	4.95745	5.92029	6.70238	7.02148	8.36343	8.45434		CHCHD10	1.42761	1.70929	1.9486	1.45943	1.97453	3.29131	2.62059	2.75275	3.07895	4.43962
	RSPO4	2.12763	3.02148	1.51096	0.782409	1.18269	2.65992	3.35191	2.59694	4.35332	4.67807		MCM3	2.66448	2.86592	3.32481	3.32193	3.47119	4.31904	3.71149	4.05572	4.8525	5.51696
	FAM180A	0.678072	1.56071	0.356144	0.214125	0	1.73118	2.48285	1.57046	3.9782	4.2502		TSPO2	0.15056	0.695994	1.3505	0.992768	1.45418	2.4957	1.64155	2.29278	2.81967	3.88264
	PRKG2	0.739848	1.24489	0.918386	0	0	1.7866	1.81558	1.4489	2.67807	2.51854		CDC20	2.30743	2.98185	3.41684	3.12763	3.26303	4.13175	3.34199	3.98914	4.58496	5.51854
	RASD1	3.11603	3.60999	2.58736	1.41684	2.41684	4.87725	4.79181	3.64501	6.29517	6.38336		GM15915	0.799087	1.53605	1.49057	1.4489	1.33342	2.53605	1.83188	2.65535	2.9542	3.69711
	SOX9	3.49442	4.3067	4.0027	2.65764	3.56925	4.5435	4.69488	4.26604	5.89845	6.11915		TFR2	0.344828	1.42761	2.25399	1.68257	2.07039	2.83188	2.81967	2.85997	3.66221	4.60703
	ACAN	2.75702	3.65421	2.29278	0.163499	0.226509	3.8268	4.34554	4.16672	6.19377	6.49985		ERMAP	1.12433	1.85599	2.49057	1.81967	3.08236	3.33485	3.20789	3.29131	4.20789	5.34802
	CHADL	2.19535	2.65992	1.87184	1.28096	0.594549	2.50589	3.17313	3.09592	4.16108	4.42089		2610318N02RIK	0	0.575312	0.910733	0.545968	1.1635	1.23879	1.26903	1.32193	1.96717	2.58496
	TRPV4	2.848	3.37016	2.78869	1.89918	0.847997	3.61353	3.46728	3.59694	5.06437	5.18587		MYBL2	0	0.0143553	1.0635	0.176323	1.41143	1.56071	1.91839	1.52607	2.8339	3.76977
	GALNT18	1.67356	1.61353	1.25701	0.62293	0	1.848	2.50843	1.70929	3.08406	3.10769		UHRF1	0.773996	0.941106	2.19535	1.11103	2.09085	2.66221	2.27202	2.53854	3.11437	4.41346
	SCIN	1.34483	1.73552	0.992768	0	0	1.848	2.73769	1.70929	3.45022	3.28983		IFRD2	2.31325	2.24184	3.17153	2.48027	3.0036	3.79494	3.53107	3.64847	4.04177	5.26228
	CCN6	0.925999	1.65076	0.604071	0	0	1.94111	2.10769	1.91839	2.15381	2.81762		MCM2	1.62761	2.17313	2.74416	2.33628	2.73118	3.57773	3.47638	3.44095	4.10601	5.2114
	NINJ2	0.286881	1.52105	0.0840643	0	0	1.36177	1.22033	1.9222	3.69488	3.79805		SDSL	0.505891	0.910733	1.68706	1.11103	1.59932	2.33342	2.16993	1.91073	3.05311	4.2765
	PANX3	1.81967	3.30743	1.40599	0.970854	1.73552	3.33485	2.76977	4.46271	5.65249	5.41988		KCNN4	0.62293	0.823749	1.76553	1.07039	1.78241	2.18269	2.26303	2.30451	3.0321	4.30816
	MCOLN2	0.189034	0.757023	0.31034	0	0	0.545968	0.594549	0.933573	2.53107	2.09085		CCNB1	1.09761	1.33342	1.99277	1.32769	2.40327	3.12763	2.71809	2.9222	3.61824	4.79442
	RHBDL2	0.0426443	0.863938	0.62293	0	0	0.918386	0.565597	1.16993	2.7866	2.88362		EZR	1.99639	2.03562	2.70487	2.43563	3.21257	3.56194	3.28096	3.51728	3.848	5.11936
	BPIFB1	0.0840643	1.05658	0.15056	0	0	0.411426	1.37295	1.14405	2.90689	2.7761		CES2G	1.1177	0.782409	2.07382	1.774	2.59455	3.57531	2.95233	3.33485	4.2211	5.4446
	SHISA2	2.30743	2.62293	1.87971	1.90304	1.85997	3.37712	2.78869	2.93923	4.48671	4.60288		6030468B19RIK	0	0.464668	0.632268	0.0703893	0.807355	1.18269	1.04264	0.815575	1.58015	2.92979
	CAR12	0.687061	1.47508	0.400538	0.15056	0.584963	1.87971	1.66448	1.28688	3.47638	3.59932		TAL1	0.201634	0.536053	1.07039	0.62293	0.978196	1.38405	1.42761	1.18269	1.66903	2.9782
	PCP4	0.111031	1.08406	0.432959	0.298658	0	1.88753	1.18269	0.555816	3.14731	3.58856		CDK1	0.475085	1.1177	1.43829	1.05658	1.54102	2.19849	2.15381	1.87184	2.15704	3.84398
	MATN1	0.0426443	0.201634	0	0	0	1.62761	1.32769	2.1375	2.47768	2.92029		STMN1	4.19377	3.87676	4.05658	4.40327	4.60051	5.61824	5.1639	5.40463	5.46728	6.79507
	SMIM31	0.422233	0.189034	0	0	0	0.641546	0.871844	1.59455	1.95606	2.17313		HMBS	4.29719	4.18587	4.28318	4.28096	4.56194	5.49793	5.1014	5.44824	5.54659	6.7703
	TNNI2	0.887525	0.659925	0.298658	0	0	1.72683	1.81967	2.85	4.25399	4.38819		RFC4	3.43962	3.51979	3.72574	3.79805	3.65076	4.852	4.44162	4.92362	4.96671	6.25437
	CNMD	5.14731	6.20965	3.90977	0.495695	5.86666	7.03496	7.30424	7.96104	9.34498	9.4543		BLVRB	3.7666	3.89627	3.86295	3.90977	4.03122	4.90833	4.78031	4.83693	5.25701	6.44128
	SNORC	4.33342	5.45615	2.59455	2.24184	4.32481	5.83668	6.8098	6.66818	8.12639	8.21965		TSPAN13	1.83996	1.96717	2.66903	2.9279	2.68257	3.98277	3.9855	3.87184	4.30961	5.72738
	UCMA	2.61353	3.14731	1.48543	1.36737	3.06523	3.28836	4.5435	4.98504	5.73335	5.52951		SLC25A21	0.321928	0.263034	0.695994	0.739848	0.565597	2.09085	1.79077	1.79909	2.0321	3.11936
	PCOLCE2	3.10098	3.61824	2.488	1.76129	3.67243	4.26978	5.37608	5.06652	6.49217	6.37539		STOM	3.01257	3.34625	3.51349	3.42089	3.22959	4.37016	4.46401	4.12928	4.61235	5.6642
	PPA1	4.78398	5.29389	4.44427	4.09339	5.33414	5.98185	6.37382	6.39951	7.70245	7.95466		ADD2	0.555816	0.286881	0.992768	0.464668	0.933573	1.83188	1.65076	1.40599	2.20163	3.33199
	EPYC	1.20789	1.98914	0.485427	0	1.94486	2.74631	2.23879	3.07553	5.12763	4.40054		RAD51AP1	0.604071	0.298658	0.495695	0.389567	1.02148	1.65076	1.31615	1.28096	1.77821	2.63691
	COL11A1	1.64616	2.7845	1.32769	1.69599	2.18269	3.27202	3.27798	3.43296	5.36492	4.67976		CLEC1B	1.60407	1.52105	1.75702	1.79494	2.01436	3.07553	3.16672	2.33342	2.91456	4.98231
	HAPLN1	1.46989	3.24336	1.31034	0	2.79701	3.53356	3.6792	3.848	5.98231	5.63256		INPP5D	0.526069	0.344828	0.83996	0.722466	0.887525	1.44361	1.75275	1.26303	1.71809	3.05832
	CRISPLD1	0.782409	2.88362	1.51602	0	1.9486	3.20945	2.852	2.82579	5.0343	4.82222		ST3GAL5	2.37016	2.51349	3.03562	2.73118	3.23113	4.02414	3.79909	3.83491	4.13093	5.59783
	IL17B	0.910733	1.81967	0.214125	0	2.55582	1.95606	2.4957	2.38405	3.75916	3.22033		UBE2C	1.67807	1.9486	2.16993	1.95977	2.39506	3.41819	2.95233	2.99095	3.15218	4.97361
	NGEF	1.54102	2.23879	1.23266	1.23266	0.226509	1.58496	3.35191	1.89142	3.31325	3.66107		STXBP2	0.757023	0.526069	1.20163	0.85599	1.17632	2.11437	1.7137	1.72247	1.78241	3.25096
	NRTN	1.45418	2.07724	1.15056	0.871844	0	1.56071	3.06178	2.36737	2.79286	3.43029		KEL	0.731183	0.713696	1.34483	1.01436	1.7866	2.51854	2.63923	2.10098	2.21723	4.08576
	KCNA6	0.641546	1.36737	0.748461	0	0	0.863938	2.45943	1.22033	2.07382	2.12433		CENPM	1.13093	1.10434	1.51602	1.53107	2.25096	2.8679	2.13093	2.29278	2.81558	4.15381
	F13A1	1.8953	1.62293	1.75275	0.731183	0	2.23879	3.35473	2.22959	3.42358	2.82782		CDCA3	1.38957	1.43829	1.77821	1.86394	2.27798	3.08236	2.30451	2.59932	3.04439	4.50526
	DEPDC1B	1.02148	1.02148	1.13093	0.485427	0	1.70929	2.46728	1	2.58736	2.07039		EXOC6	0.389567	0.613532	1.15704	1.48543	1.90689	2.8953	2.33342	2.07382	3.16511	4.24489
	SLC6A12	0.201634	1.20163	1.09761	0	0	1.93734	2.75061	1.25701	3.41278	3.1635		PTPN6	0.773996	0.799087	1.13093	1.58976	1.43296	2.09424	1.57531	2.14405	2.12763	3.30305
	EPS8L2	0.344828	1.40054	1.05658	0.464668	0	1.70044	2.32481	1.49057	2.38681	2.78241		PCLAF	0.992768	0.847997	1.18903	1.64616	1.95977	2.63923	2.04963	2.63691	2.69153	3.89045
	IHH	0.400538	1.44361	1.36737	0	0	1.774	2.47508	1.18903	3.05832	4.12102		CDC6	1.02148	1.02857	1.83188	1.81967	2.3505	2.78241	2.10434	3.15543	3.41954	4.41684
	KCNK5	1.04264	1.23266	1.53107	0.963474	0.0285692	1.46989	2.26604	2.10098	2.92979	3.3147		H1F5	0.669027	0.201634	0.9855	1.1635	0.823749	2.13422	1.26303	1.97453	2.53854	3.33199
	SDC3	3.47508	4.20555	4.49249	3.51223	2.95977	4.47119	4.52544	4.53169	5.58886	5.61765		C1QTNF12	5.32012	5.60644	5.42761	5.39815	5.96371	6.32751	6.21237	6.67652	6.94345	8.04707
	CAV1	3.74739	2.99639	2.98732	3.08746	4.57046	4.07553	4.45681	3.19692	4.97591	5.21412		MCM5	2.19849	2.62059	2.99458	2.77821	3.28392	3.5509	3.54226	4.33485	4.51979	5.70016
	PRSS50	3.19219	3.09761	3.06695	2.68032	4.1643	3.71039	4.98322	4.02503	5.05615	4.94345		PLA2G12A	2.58976	2.95233	2.87971	3.16189	3.12928	3.59694	3.57773	3.73769	4.0063	5.26341
	TPD52L1	0.584963	0.918386	0.226509	0	1.48027	0.632268	2.29572	1.52607	2.49057	2.15056		ASF1B	1.69599	2.07039	1.69599	1.9855	2.39232	2.59694	2.26003	2.68257	3.33342	4.32048
	LSP1	2.1375	2.02857	1.60407	1.18269	1.94486	2.24489	3.87086	2.98732	4.13832	4.13422		REEP6	0	0.422233	0.948601	0.454176	1.29866	1.42761	0.613532	1.67356	2.09085	3.37573
	FXYD6	2.02503	2.14078	1.80735	1.5008	1.87971	2.30743	3.87283	2.29866	3.31034	4.17473		RRM1	2.16993	2.60881	2.63459	2.53356	3.17792	3.56438	2.89918	3.80426	3.79494	5.03958
	SLC2A5	0.378512	0.641546	0.163499	0	1.5008	0.321928	1.02857	1.07724	2.56071	2.59216		MTHFD1	2.93168	3.40735	3.3505	2.854	3.43029	3.68706	3.43296	4.14405	4.53978	5.47021
	NOTUM	1.31034	0.713696	0.713696	0.137504	1.79077	1.62761	1.93357	1.88753	3.30012	2.86394		BIRC5	1.36177	2.86394	2.04264	2.31904	2.50589	3.62761	3.27947	3.69377	3.81147	5.0492
	PAPSS2	2.82579	3.64962	3.50843	2.17951	4.04264	3.56925	3.82579	2.69822	5.43296	4.76022		STARD10	1.67807	2.87971	2.30743	2.44626	2.72683	3.774	3.70819	3.9782	4.24641	5.57833
	MFAP4	1.18269	1.4957	1.0635	0	1.76553	0.526069	2.62293	0.432959	1.8679	2.88166		CKS2	2.9982	3.63227	3.03034	3.55949	3.68032	4.92979	4.12433	4.87578	4.73227	6.28263
	ANXA8	4.18428	4.57471	3.95513	3	4.45878	3.848	6.34394	4.08491	5.98436	5.80323		SPC24	1.27501	1.51602	1.17632	1.68257	1.83592	2.72465	2.05311	2.54844	2.80529	3.83794
	FN1	4.94298	5.93758	5.61794	3.0321	4.04789	4.41616	6.33575	5.05788	7.1418	6.72383		CENPA	1.22033	1.89142	1.62293	1.91839	2.07382	2.9982	2.45154	2.84599	3.28096	4.64789
	CLEC3A	4.13093	5.76713	5.19653	2.38405	5.8212	5.69209	7.33369	4.72846	7.5216	7.00248		CPOX	3.80839	4.39506	4.11103	4.08321	4.39025	5.1534	4.7939	5.15381	5.39917	6.41109
	MELTF	2.6017	3.5509	2.94486	0	2.97085	3.21568	4.1643	3.13422	4.9397	5.13627		EPB42	0.0143553	0.678072	0.263034	0.575312	0.163499	1.53605	0.918386	1.18903	1.40599	2.40327
	CHAD	8.16802	9.26322	8.31646	6.07575	8.7086	8.86075	10.7799	9.30182	10.611	10.8464		IKZF1	0.695994	0.659925	1.43296	0.748461	1.27501	1.47508	1.66448	1.80323	1.74846	3.45418
	SUSD5	1.52607	3.0018	1.89918	0.0143553	1.64155	2.46467	4.09255	2.32769	4.68818	4.64501		HPN	0.454176	0.641546	1.53605	0.584963	0.650765	1.77821	1.30451	1.75275	1.92979	3.72683
	COLGALT2	1.58496	2.60881	2.24793	0.0143553	1.81967	2.38405	3.80941	1.61353	4.1334	4.09255		CCNE1	1.98185	1.99277	3.29719	2.17632	2.47768	3.33342	3.08236	3.41684	3.88166	5.70487
	COL10A1	1.46989	3.02326	0.0285692	0	0	3.37712	1.60407	0	5.10308	5.54164		XK	0	0.0143553	0.799087	0.226509	0.0143553	1.1177	1.0635	0.933573	1.41684	2.52607
	HS3ST3B1	0.584963	1.45943	0.807355	0	0.275007	1.18269	0.956057	0.333424	3.07039	2.67356		PLK1	0.903038	1	2.22959	1.66448	1.58976	2.53605	2.64616	2.83996	3.27501	4.95838
	CAPN6	0.286881	1.28688	0.378512	0	0	0.782409	0.903038	0.411426	2.01078	2.44626		MCM7	3.05311	2.86196	4.08236	3.38128	3.59216	4.45549	4.11353	4.48349	4.79597	5.765
	CRISPLD2	3.17951	3.31615	2.80529	2.46467	2.66676	2.75916	3.67469	2.38681	4.7241	5.04789		SLC14A1	1.31034	0.831877	2.18903	1.55582	1.53107	2.98185	2.488	2.89918	3.2765	4.16832
	CMTM5	1.07724	1.23879	0.669027	0	0	2.09085	1.84398	0	1.81558	3.06178		ANKLE1	0.333424	0	1.13093	0	0.799087	2.06695	1.69599	2.0072	2.08066	3.16189
	MVD	1.89142	2.40327	2.13422	1.22651	0.847997	2.13093	1.25701	0.782409	3.21412	2.80735		CDT1	1.0635	0.650765	1.89142	1.0635	1.89918	2.926	2.66448	3.06695	3.39094	4.12019
	MUC1	1.87578	1.62293	1.28096	0	0	0.367371	2.5656	0.137504	3.0036	2.04264		CDC45	1.49057	1.12433	1.65992	1.10434	1.75275	2.98003	2.56071	2.87381	2.63459	3.46074
	SLC35E3	3.46205	3.7366	3.73769	2.96717	1.4489	3.50843	4.01436	3.59694	4.56864	4.43296		SPC25	0.773996	1.13093	0.773996	0.722466	1.26303	2.45681	1.62761	2.45943	2.21101	3.01792
	ANGPTL2	4.0365	4.25323	3.77189	3.11603	1.04963	3.67807	4.27053	3.51602	5.09508	5.09635		PBK	1.26303	1.11103	1.79494	1.66903	2.05658	3.60763	2.5656	3.70044	3.46728	4.9241
	SERTAD4	1.41143	1.63691	1.53605	0.475085	0	0.948601	2.20163	1.70929	3.37295	2.55582		H2AC8	0.594549	0.650765	0.773996	1	1.53107	2.73985	1.73118	2.18587	2.18903	3.31179
	COL8A2	2.15056	2.34483	2.07039	1.51602	0.443607	1.60407	2.21101	1.54597	3.67243	2.95233		ACKR1	0	0	0.443607	0.389567	1.03562	1.9222	1.20163	2.35332	1.95606	2.43296
	EXTL1	0.632268	1.09761	0.925999	1.02857	0	0.956057	2.44361	1.05658	2.87381	2.98003		CNR2	0.632268	0	0.575312	0.422233	0.575312	1.65076	0.815575	1.84398	1.41143	2.54844
	RTL3	0.555816	1.08406	0.250962	1.1635	0	0.526069	2.0072	0.918386	2.89918	2.29866		PTTG1	2.21101	2.1177	1.7137	2.14078	2.27798	2.9222	2.35332	3.16189	2.85599	4.60229
	PDGFRL	1.9782	2.29278	1.42761	1.36737	1.40599	1.89142	3.04439	1.93357	4.0635	3.61706		CENPN	0.963474	0.505891	0.495695	1	1.32193	1.36177	1.65992	2.1635	1.77821	2.9486
	LGALS3	4.08406	4.45154	3.23879	3.60526	3.26003	3.58736	5.23573	3.98641	5.64559	5.41143		AURKB	1.51602	1.22033	1.60407	2.04963	2.04614	2.40054	2.23573	3.40327	3.03034	4.50398
	1810044D09RIK	1.03562	1.78241	0.659925	1.09085	0	0.15056	1.61824	0.704872	2.38405	2.40871		CD84	1.07039	0.275007	0.992768	0.941106	1.64616	1.97453	1.95977	2.25701	2.36457	3.47379
	R3HDML	1.65076	2.32193	0.992768	0.669027	0	0.31034	3.71918	3.57168	5.27724	4.04527		SLC7A5	1.79909	1.22651	1.99277	1.93734	2.04963	2.69822	2.83794	2.9982	3.31179	4.78084
	GPC3	1.32769	2.35332	1.23266	0.669027	0	1.51096	3.09592	0.0976108	2.41684	3.49825		ASNS	3.59335	2.71809	3.60763	3.38681	3.41549	4.09508	4.17712	4.88362	4.63923	6.05572
	PTHLH	1.02857	2.37851	0.963474	0.992768	0	0.536053	2.9855	0.895303	1.7866	3.21878		H4C9	1.10434	1.41143	1.09085	0.286881	1.80323	1.79909	1.70044	1.92979	2.63459	3.07039
	SNORA43	1.926	2.73769	0.918386	0	0	1.61353	1.53107	2.12102	1.83592	1.79494		MTFP1	2.18269	2.28688	1.7137	1.12433	2.31904	2.53356	1.83188	2.9486	3.37295	4.19928
	MIR6398	2.31904	2.17951	0	0	0	0.594549	0.555816	1.48027	1.90304	2.35332		HBA-A1	5.81044	6.70681	5.66363	5.84449	6.44344	7.20428	6.71822	6.97957	7.30907	8.15335
	SSC5D	1.33914	1.68706	1.38405	0.0285692	0	1.28096	1.774	1.73552	1.65992	2.83794		MYLPF	0.536053	1.4489	0.713696	0.641546	1.91839	2.07039	1.58496	1.90304	2.15704	3.32912
	NKX3-2	2.08066	2.71589	2.28392	1.36177	0	1.76977	1.81147	2.43829	2.71589	3.21101		LIG1	2.1177	2.66448	2.5435	1.91839	2.34767	3.6241	2.81762	2.96532	3.32769	4.6837
	SULF2	2.12763	3.13258	1.89142	1.61824	0.0143553	2.30743	1.08406	2.53854	2.63227	3.26153		GTSE1	0.823749	0.918386	1.10434	0	1.23879	1.96717	0.918386	1.24489	1.91839	3.12928
	SPTB	1.39506	1.56071	2.5656	0.992768	0.464668	2.61824	3.20006	1.774	2.42223	2.02503		LMO2	3.07039	3.48285	3.39232	2.52356	3.51979	4.48607	3.66107	3.78346	4.45746	5.59634
	SLC14A1	2.68706	3.10434	4.08491	2.90304	1.58496	4.70874	5.10056	3.24031	3.9991	3.7866		ALDH1A7	0.757023	1.02148	0.773996	0	1.43296	1.91456	1.60407	1.53107	1.58015	4.04789
	SPAG5	1.19535	1.32769	2.1375	1.22033	0	2.33628	3.09255	1.7866	2.25701	2.38128		CDCA5	0.536053	1.56071	0.956057	0.0703893	0.918386	2.01078	1.75275	2.54102	2.61589	3.85699
	NUP210	1.95977	2.44095	3.07724	1.12433	0.495695	3.22033	3.12928	2.56803	2.70929	2.95047		COL8A2	0.669027	0.925999	0.545968	0	0.895303	1.37851	1.16993	1.76553	1.43296	2.71589
	EMILIN2	2.71149	3.13093	3.99458	2.75489	1.93357	4.15299	4.50906	4.52669	4.35755	4.26679		SMIM5	0.807355	1.70929	1.58015	0.757023	1.926	2.19219	2.53605	2.44361	3.03738	3.89239
	EPB42	0.799087	0.895303	2.19535	0.298658	0.454176	2.25399	2.54844	1.9855	2.36177	1.95977		SLC38A5	1.76977	2.05658	2.17632	1.73985	3.09592	3.96901	3.27798	3.48027	3.95327	5.52325
	MTHFD1	4.02237	3.84499	5.0691	3.60999	3.37573	5.43263	5.8525	5.11478	4.98185	5.31252		CCNA2	1.65992	2.3505	2.08066	1.63691	2.62527	3.30597	2.82375	3.28392	3.45812	4.83137
	SKA3	1.28096	0.879706	1.71809	0.124328	0	2.47768	2.42223	1.66903	1.96717	2.58736		HMGB2	4.66221	5.09001	5.02503	4.91121	5.50716	6.0365	5.56986	5.71727	6.05289	7.3936
	TPX2	2.04963	1.8679	2.67129	1.1177	1.21412	3.75168	3.19535	2.79701	3.28096	3.16511		ACSS1	1.41143	1.54597	1.72683	0.632268	1.61353	3.21412	2.71589	3.20477	3.28688	4.57592
	ANKLE1	2.05658	2.27501	2.43296	0.895303	1.96347	3.59216	3.62644	2.79077	3.10266	3.26604		CELA1	1.54102	2.08406	2.22342	0.713696	2.51096	3.15543	2.68482	3.17473	3.59932	5.09803
	FCHO1	2.64616	2.75489	3.48543	1.68257	2.32481	3.88069	4.2854	3.56194	3.75809	3.98459		FCHO1	0.956057	1.35614	1.17632	0.594549	1.29278	2.33628	1.69153	2.1177	2.71589	3.97361
	FRZB	0.992768	1.37295	1.50589	0.782409	0.238787	1.48543	3.07039	2.63227	1.98914	2.80735		CDCA8	1.54597	1.71809	1.72683	1.0072	1.99639	2.65306	2.37573	2.58496	3.04614	4.15056
	2610318N02RIK	1.09761	1.43296	1.54597	0.0565835	0	2.23573	3.33771	2.96162	3.03914	2.45154		INCENP	1.78241	2.36457	2.19535	1.39506	2.05311	2.89142	3.01257	2.68032	3.2555	3.96532
	RPS6KA1	2.33342	2.45418	2.95791	0.565597	1.48027	2.66221	3.31759	2.57773	3.18428	2.93734		CCNF	0.933573	1.23879	1.0635	0.298658	0.687061	1.80735	2.07382	1.48027	2.09424	3.45549
	WEE1	2.81762	2.22959	3.05311	1.18269	1.0072	2.78031	3.49442	2.18269	2.91839	3.16672		RCC2	2.80735	3.32048	3.82171	2.81352	3.08746	3.9991	4.04614	4.1643	4.82883	5.55213
	ESPL1	1.5656	1.22033	2.23879	0.201634	0.823749	2.19219	2.80735	0.871844	2.15056	2.07039		PKLR	0.137504	1.02148	0.933573	0	0.669027	1.17632	1.59455	1.69153	2.30451	3.55336
	ATP7B	0.62293	0.731183	1.99639	0.464668	0.0426443	1.64616	2.81558	1.22651	1.03562	2.5509		CHAF1A	0.799087	1.51096	1.70929	0.871844	0.933573	1.8679	2.3505	1.852	2.31615	3.49442
	ASPN	1.90304	1.43829	1.87184	1.32193	0.111031	2.488	3.34767	1.04264	1.98914	2.36177		ARHGAP19	0	1.33342	1.13093	0.650765	0.275007	1.59932	1.55582	1.60407	2.30743	3.49442
	MEOX2	1.5008	1.32193	1.77821	0.400538	0.0703893	2.07724	2.90497	0.650765	1.22651	1.90689		P2RY12	0.555816	1.95233	1.52607	1.10434	0.62293	2.06695	1.85599	2.54102	2.31034	4.0365
	SNORD17	0.516015	0	1.28096	0	0	1.67807	2.26903	0	0.669027	2.24489		MELK	0	0.963474	0.687061	0.505891	0.594549	1.40054	1.3505	1.25096	1.45418	2.75702
	LY6A2	0.464668	0	1.09761	0.956057	0	1.95977	1.88753	0	0.765535	2.43296		OIP5	0.9855	0.799087	1.46989	1.46989	1.10434	2.22342	2.42492	1.73118	2.89142	3.88557
	LTF	1.20163	0.356144	3.29866	1.848	0.0426443	4.32337	2.69153	0.941106	3.15704	4.56255		UNC13D	0.895303	1.21412	1.41684	1.20789	1.26903	2.16027	1.94486	1.72247	2.71809	3.54102
	MIR5125	0	1.56071	0.782409	0	0	2.31615	2.93923	0	1.74846	0.731183		SPAG5	0	0.422233	0.411426	0.137504	0.356144	1.0072	1.18903	0.594549	1.83188	2.32481
	ARHGAP19	2.09424	2.37016	2.99277	1.17632	0.933573	3.61589	2.78869	3.04089	2.91839	2.28688		FBXO5	1.58496	1.63227	1.58496	1.81147	1.86394	2.90111	2.89724	1.81558	3.41143	4.38819
	ZWILCH	0.443607	0.863938	1.75275	0.124328	0	2.51602	1.64155	2.44361	1.98914	0.748461		KLHL6	1.74846	1.65076	2.23879	1.48027	1.51602	3.41143	3.39094	2.59694	3.03562	4.57773
	TRIM59	2.17632	2.13093	2.62527	1.51602	1.73118	4.0798	2.14731	3.37295	2.89918	3.45943		TRIM10	0.992768	0.713696	1.29866	0.659925	0.782409	2.08066	1.83996	1.65076	1.80323	3.37712
	MIR8116	3.38405	2.98185	3.60051	2.20163	2.22033	4.35332	3.37573	4.73877	2.75916	4.1035		ARHGAP45	1.82782	1.83188	2.70708	1.78241	2.3505	3.75596	3.49185	2.854	3.49313	4.90833
	SNORD83B	2.55336	0.632268	1.14405	0	0	2.4489	2.02148	1.84398	3.23879	1.41684		AI662270	1.87578	1.81147	2.23266	1.63691	1.8953	3.51854	2.70044	2.09424	3.16027	4.21801
	BGLAP2	6.01078	5.8802	5.82299	8.05235	7.18765	7.57796	8.50637	8.28628	8.47456	8.51021		TMEM40	1.47508	2.05311	1.66448	2.01436	2.18903	3.38681	3.87184	2.94298	3.23573	5.10056
	BGLAP	6.30232	6.67483	6.15664	9.03689	7.85761	8.5352	9.25385	9.04805	9.31007	9.49595		DKKL1	0.613532	0.757023	0.485427	0.389567	0.475085	1.62293	1.71809	0.9855	1.53107	2.75489
	UBE2C	3.32481	3.35614	3.43696	4.70044	4.17712	4.95977	5.1416	5.06609	5.28836	5.28614		RGS10	2.29278	2.26303	2.16672	1.96717	2.30743	3.35896	3.65764	2.95791	3.20006	4.67016
	LYZ2	3.61353	3.0072	4.32193	5.42257	5.01078	6.14934	5.64155	5.73335	5.08449	6.54442		RBM38	0.978196	1.81147	1.38957	1.66448	1.60407	2.24489	2.72683	2.25701	1.93357	4.21645
	S100A9	3.80323	2.72683	4.4019	5.49057	5.21762	6.59589	5.6091	5.80967	5.67384	6.7909		HBQ1B	0.344828	1.28096	0.464668	0.807355	0.941106	1.63227	2.18587	1.58496	1.46467	3.80529
	S100A8	3.62761	2.59455	4.10518	5.34625	5.39746	6.31687	5.53854	5.08108	5.60466	6.53387		CXCL5	1.83996	2.84398	2.68482	2.774	3.53854	3.97911	4.37016	3.45286	3.10098	5.44758
	NGP	3.02857	2.15381	4.47573	4.8885	5.43229	6.68734	5.45022	4.85848	5.88069	7.06512		KPNA2	2.40871	2.95791	3.0018	3.29572	3.32481	3.75809	3.75809	3.94392	3.74524	5.28983
	CAMP	2.12102	2.15704	3.20945	4.15218	3.56803	5.13504	3.84097	3.5741	4.67582	5.26454		PRSS50	0	1.22651	1.23266	1.67356	1.92979	2.23573	2.02148	2.4489	2.19849	4.69377
	WFDC21	0.432959	0	0.475085	2.36177	2.4957	2.51349	2.28096	1.63227	2.31615	3.04264		CITED4	0	1.70487	1.97085	2.04264	1.91839	2.30451	3.3978	3.40054	3.09761	4.77294
	RETNLG	1.97453	0.111031	2.0635	3.58376	2.17313	4.31832	4.11353	2.29278	3.38405	4.29278		ORC1	0.298658	1.02148	1.13093	0.748461	1.18903	1.28096	1.05658	2.08406	1.42761	3.27202
	LCN2	1.09761	1.22033	1.70929	3.0197	2.67807	2.98732	2.08746	2.99095	2.75702	3.853		ZDHHC14	0	0.782409	0.555816	0.214125	0.584963	1.68706	0.956057	1.76977	0.722466	2.71589
	CAR3	3.74524	4.02857	3.84298	5.38509	5.38128	5.81301	4.48543	5.47573	5.75676	5.67751		GMNN	2.62059	3.0268	3.06005	2.89336	2.71149	3.9991	3.36317	3.92884	4.19849	5.65191
	CHIL3	0.0426443	0	1.78241	1.43829	4.0063	3.97545	3.73335	2.84398	2.19219	4.06609		SKA3	0.0565835	0.632268	0.250962	0.731183	0.124328	1.45943	0.669027	1.01436	1.81558	3.22497
	ARC	1.89918	2.24489	2.23879	2.6893	0	2.61824	3.60763	2.61117	2.56803	4.2817		SLC4A1	0.933573	1.17632	1.48027	1.58496	0.799087	2.23573	1.31034	2.12102	2.57289	3.61353
	KLF5	1.8953	1.38405	1.79909	2.47249	0	2.30159	2.45418	1.65535	2.62761	3.42895		FRAT2	1.38957	1.91456	2.10769	2.87578	1.848	2.62761	2.52607	2.55582	2.59216	4.12019
	CPXM2	1.84398	1.03562	0.9855	1.62293	0	1.5509	1.76553	1.48027	2.15381	3.72792		SLC26A1	0.0143553	0.422233	0.505891	0.799087	0.0976108	0.799087	0.831877	0.83996	1.16993	2.64847
	STRA6	1.10434	0.189034	0.0565835	1.65992	0.0143553	0.910733	1.32769	1.34483	0.584963	3.19849		SNCA	0.863938	2.12763	1.69599	2.40871	1.31034	2.40871	2.41143	2.41684	2.94298	4.0054
	PMAIP1	0.85599	0.389567	0.454176	0	0	1.55582	0	0.713696	1.5656	2.488		AQP9	0	0.910733	0.545968	1.07724	0.555816	1.84398	1.02148	1.32769	1.07724	2.93546
	GDPD1	1.73552	1.41684	1.61824	1.25701	0	2.58976	1.40054	2.14078	2.24793	3.12267		CTLA2A	4.26303	3.78764	4.7148	4.83542	5.19298	5.8339	6.74106	5.62439	6.06199	8.08321
	FABP4	3.83188	3.25248	2.82375	5.4793	2.7866	5.42156	4.46467	5.13504	5.11353	4.87627		GATA2	1.09085	0.956057	1.70929	1.64155	1.81147	2.31034	3.10936	2.27798	2.71589	4.20867
	H2-AB1	2.23266	1.54597	2.04264	3.60644	1.20163	3.38819	2.98368	3.91743	3.18428	3.6893		RIPOR2	0.263034	0.411426	0.773996	0.790772	0.757023	1.09085	1.82782	1.31034	1.54597	2.70487
	ASB17OS	2.04614	1.41684	1.77821	3.26153	1.31034	2.91839	2.97269	3.82782	3.39917	3.62877		TUBB1	3.99639	4.36597	5.11353	4.8802	4.8515	6.0197	6.86208	5.45615	6.30232	8.07575
	FABP5	1.8679	1.7137	1.5656	3.37851	1.46467	3.0321	2.5008	3.44361	2.91265	3.44758		NFE2	1.60407	2.43563	3.05658	2.43829	2.89336	3.91648	4.50144	3.488	4.21257	5.88191
	ENTPD3	1.42223	1.09761	0.918386	2.12763	0	2.82985	2.15056	1.926	2.42492	3.24031		FERMT3	2.70266	2.9782	3.97269	3.88264	3.58856	4.65478	5.00045	4.35826	5.15299	6.44427
	PSRC1	1.25096	0.85599	1.26303	2.76765	0	3.08916	2.19219	2.46467	2.02857	2.95791		NEK2	0	0.411426	1.12433	0.948601	0.863938	1.40054	1.5509	1.20163	1.90689	2.61353
	SUCNR1	0.903038	0.321928	0.847997	2.58256	0	2.58736	1.7137	2.37573	0.933573	1.94111		MPIG6B	0	0.367371	1.21412	1.07724	0.526069	1.8679	2.0036	1.30451	1.97453	3.05137
	TRIM30A	0.871844	0.687061	1.20789	2.5435	0	2.38681	1.5509	2.24184	1.82375	1.70044		GP5	1.76553	2.56803	3.46467	3.6427	3.44228	4.60703	5.06221	3.63227	4.78346	6.7301
	DIO3OS	1.42761	0.356144	0.344828	2.08066	0	2.37016	0.62293	1.33342	1.85997	1.72247		BIN2	2.42761	2.65076	3.22188	3.74093	3.18587	4.44029	4.65019	3.82883	4.37504	5.8622
	RAB4A	3.39917	3.38681	2.9982	3.14405	1.65992	3.85	3.85997	4.54967	3.91169	4.42828		GATA1	2.09424	2.30451	2.95977	3.41143	3.18745	4.30159	4.60822	3.83996	4.74308	6.0594
	GALE	2.38681	2.56803	2.32193	2.63227	0	2.89336	3.49185	3.56071	4.0036	4.39643		ADGRG1	0.650765	0.650765	1.90689	1.65535	1.79909	2.91073	2.95047	2.12433	2.72465	4.28836
	OASL1	1.91456	1.9486	2.02503	2.83188	0	2.96162	2.81147	3.60999	2.83188	2.73552		ITGB3	2.16993	2.01436	3.42358	3.22497	3.0036	3.54597	4.59096	3.24641	4.06953	5.0009
	ACP5	3.6837	3.65878	3.81455	4.12184	1.9486	4.44294	4.45154	4.97682	4.66334	4.6565		ITGA2B	2.23266	2.40871	3.86888	3.38267	3.27501	4.17393	5.0751	3.98641	4.2765	5.98846
	H2AC4	1.44361	1.39506	0.565597	1.73118	0	2.60644	2.41954	2.84197	2.76977	2.14731		SH3BGRL2	0.31034	0.263034	0.847997	1.20163	1.07039	1.14405	1.8679	1.29278	1.50589	2.77189
	SLFN2	2.35896	0.575312	0.918386	1.65992	0	2.25701	2.68032	3.85997	2.97085	3.61589		ALOX12	2.35332	2.774	3.32193	3.93734	3.18269	3.74416	4.56194	3.65992	4.27352	5.7845
	CCL11	1.40054	1.13093	1.36737	2.14078	0	1.48027	2.34199	2.87774	2.488	3.24336		ESAM	1.89918	2.43296	2.57531	2.96901	2.63459	2.85	3.56316	3.24489	3.32193	4.89045
	MFAP5	2.67129	2.08746	1.848	3.90111	1.62293	2.97269	4.06005	4.16752	4.50462	4.90881		MTHFD1L	1.0072	0.555816	1.68706	1.8953	1.61824	2.11103	2.31615	2.24793	2.52857	3.40871
	SFRP2	3.87283	3.48671	3.41414	4.97361	2.85798	4.67807	4.77558	5.58886	5.84147	5.44162		ATP2A3	0.176323	0.176323	2.33914	1.91456	1.71809	2.48543	3.13093	2.46467	3.32481	4.09845
	GM13056	1.23266	0.632268	1.20789	1.22033	0	1.56071	1.18269	2.83592	2.53605	1.81147		PLS1	0.238787	0.137504	1.57531	1.774	1.08406	2	2.33056	1.46989	2.88753	3.49825
	TACO1	2.42761	2.27202	2.40871	3.4489	0.333424	3.26303	3.5008	3.06695	2.82985	2.40054		NRGN	3.64386	3.43696	3.83693	4.6153	4.20477	5.16952	5.54381	4.42021	4.84499	6.88472
	GMPR	2.17632	1.54102	2.02857	2.84398	0.0703893	2.35896	3.16027	2.57289	2.9279	2.59216		PDZK1IP1	0.411426	1	1.22033	1.80735	1.1375	2.67356	2.49825	1.99639	2.07382	3.65191
	DYRK3	1.42223	1.3505	2	2.20477	0	3.12102	3.36597	1.95233	2.29866	1.89918		PARVG	0	0	0.485427	0.505891	0.321928	1.90304	1.27501	1.02857	1.15704	2.70487
	GPT	1.60407	0.333424	1.44361	1.1177	0	2.35896	1.97453	2.19535	2.44095	1.74846		LAPTM5	1.31615	1.28688	2.0036	2.31325	1.88753	3.20633	2.81352	2.52105	2.93168	4.22959
	CDC25C	1.65535	0.782409	1.70044	2.07382	0	2.72028	2.93734	3.05832	2.774	1.57046		TSPAN32	0.137504	0.400538	0.731183	1.21412	1.25096	1.87184	1.852	1.36737	1.70487	2.58496
	TYROBP	0.613532	1.11103	1.52105	1.73118	0.344828	2.62761	1.9782	1.82782	2.56071	2.7845		TUBA4A	2.50335	3.17153	3.74416	4.11103	3.33771	4.94298	4.38819	4.0993	4.77716	5.84197
	CPZ	1.15056	1.20789	1.79077	2.1375	0	2.65992	2.31325	2.0321	3.38957	2.51349		BTK	0	0.678072	1.13093	1.15056	0.918386	2.28096	1.83996	1.79909	2.71589	3.3505
	KIF18B	2.20163	1.16993	2.49313	2.19535	0.111031	3.36457	3.13422	2.45681	2.95977	3.15381		PTPN7	0.422233	0.495695	1.36737	1.38405	0.687061	1.89142	1.58976	1.40599	2.43829	2.70044
	PARVG	0.895303	0.659925	1.70487	1.36177	0	2.31615	2.54102	1.3505	2.53605	2.79909		GP1BA	0.9855	1.57046	2.88362	3.20006	3.0054	3.17153	3.74953	2.76977	3.47508	4.94298
	GDF3	1.15056	0.887525	1.75275	1.66903	0	2.59932	3.43162	2.62994	2.926	2.69377		CLUH	1	1.43296	2.12433	2.70487	2.02148	2.08406	2.75275	2.51854	2.76553	3.58015
	CENPM	2.93546	2.71589	3	3.71918	1.9855	4.18824	4.42895	4.23036	4.02059	4.32553		GNAZ	0.238787	0.565597	1.37295	1.9782	1.33914	2.1375	2.35332	1.90304	1.48027	3.10936
	MTFP1	2.94486	2.57046	3.31179	3.75916	1.70044	3.7301	4.3427	3.77189	4.09677	4.18349		RCC1	1.65076	2.26003	2.87184	2.34767	2.76553	2.77189	3.43296	2.65764	3.43296	4.29425
	SNORD92	0.678072	0	1.58976	1.1177	0.765535	2.71149	1.93357	1.28096	2.57046	1.79077		CDCA7L	0.516015	0.454176	1.18269	0.687061	1.12433	1.09761	2.02857	1.14405	2.03914	3.14241
	H1F5	2.82579	2.38405	2.90689	3.57046	2.70044	4.39369	4.75061	4.32048	3.86394	4.0197		CTLA2B	0.992768	0.799087	1.26303	0.910733	1.41143	1.8679	1.83996	1.02148	1.83592	3.73227
	H4C3	1.94486	1.32769	1.41143	2.32769	1.15704	2.29278	3.7301	3.09761	2.68032	2.64155		UBASH3B	0.799087	1.29278	1.33914	0.773996	1.07724	1.51096	2.26003	1.16993	1.94486	3.66107
	RFLNA	1.15704	1.51602	0.815575	0.863938	0.713696	2.51854	3.41007	2.60407	2.97269	4.17871		MYCT1	0.748461	0.632268	1.52105	1.37851	1.65992	1.70487	2.99095	2.18903	1.7866	4.03298
	GSTP3	1.51602	1.852	1.28688	2.06005	1.62761	2.65992	3.12102	2.75275	3.44228	3.45549		COL13A1	0.422233	0.765535	1.37295	1.0072	0.910733	1.47508	2.57046	1.45943	1.50589	2.83794
	CALML3	1.68706	1.29278	0.847997	1.83188	0.807355	2.4957	3.20477	1.88753	3.25852	3.15056		DMP1	3.67582	4.12433	4.66619	3.84398	4.69098	5.30852	6.20809	4.73552	4.80374	6.57289
	GM15915	2.78241	2.04264	2.94486	3.02503	3.6565	4.04089	4.65019	4.64212	4.0635	4.91791		SQLE	1.31615	2.10098	2.69377	2.32481	3.01257	3.5097	3.81044	3.46989	3	3.65878
	OIP5	3.16189	2.15056	2.7761	2.98185	1.93734	4.02059	4.24945	3.9279	4.16591	4.49889		ZFP692	0.871844	2.40054	2.79909	2.20477	2.54102	3.20945	2.98732	3.39094	3.05485	3.44228
	SAP30	3.53854	1.97453	3.32481	3.20477	2.96162	4.12184	4.42291	4.12598	4.55888	4.78293		RRS1	2.61589	3.18587	3.52607	3.30889	3.55459	4.40599	4.58616	4.53481	4.53978	4.69432
	CCNB1	3.31759	3.06523	3.8953	4.13832	3.42626	4.94298	4.87578	5.08364	5.42626	5.23879		SKA1	0	0.475085	0.722466	0.871844	0.847997	1.73985	1.60407	1.91456	1.5656	2.50843
	GATM	3.66448	3.12102	4.09508	4.14241	3.84097	5.33985	5.44162	5.03298	5.2891	5.67582		SLA	0	0	1.1635	0.604071	0.298658	1.4957	1.82782	1.72247	1.36737	2.51602
	TSPAN13	4.35191	4.13011	4.66391	3.99458	4.43763	5.54504	5.64962	5.88972	6.06091	6.12288		CYFIP2	0.15056	1.38405	1.62293	1.29866	1.85599	1.87578	2.67807	1.9782	2.45681	2.74201
	SLC7A5	3.24793	2.90304	4.02059	2.93546	3.25096	4.80632	4.64443	4.48285	4.95513	4.99594		MFSD2B	0	0.887525	2.27202	1.68257	2.25399	2.45681	2.95606	2.69377	3.14893	4.29793
	PBK	3.38957	3.11603	4.01525	3.22188	3.29719	5.08449	5.36247	4.78921	4.84398	5.14853		POLD2	2.23266	2.69377	3.41954	3.13258	3.95884	3.66334	4.08491	4.20477	4.46532	5.01614
	CHIL1	0.422233	2.14078	0.594549	3.13586	1.43829	1.12433	2.40327	3.50335	2.91839	3.40054		PWP2	0.879706	2.04264	1.73118	1.65535	1.95977	2.73769	2.68706	2.3978	2.75702	3.55827
	MIR144	2.98732	3.26003	1.83996	3.8679	2.86394	3.85699	3.38267	4.47184	4.76288	3.49953		NRROS	0.0143553	1.33342	1.02857	0.918386	1.0072	2.04264	1.8953	1.40054	2.51349	2.99095
	OTOR	0.516015	0	0	2.39506	0	1.03562	0	2.55336	2.49057	1.4957		TMEM158	1.20163	2.71149	2.27202	2.49057	2.73769	3.4957	3.36457	2.93734	3.71699	3.99367
	CD74	2.41414	0.992768	1.42761	3.91169	2.36737	3.2765	1.76977	3.97269	3.48027	4.10936		RHD	1.44361	3.33628	4.0993	3.48414	4.21023	5.32373	4.86987	5.3345	5.74631	7.2878
	IFI27L2A	0.910733	0.831877	0.163499	4.08321	1.41143	1.8953	1.7137	3.06178	2.774	3.60881		TFRC	0.0565835	1.58496	2.04963	1.65992	2.01436	2.94111	2.26604	2.75489	3.04614	3.98185
	CDKN1A	5.86839	5.84975	5.08619	7.5624	6.18309	7.10978	6.48848	7.64443	7.58999	7.80381		GYPA	1.29866	2.57289	2.85599	2.80323	2.83794	4.24413	3.62644	4.03474	4.04089	5.34376
	ISG15	4.96993	4.3978	4.04963	6.34287	4.51475	5.14445	5.29536	6.46614	5.52701	5.9465		RPS6KA1	0	0.978196	1.23266	1.28688	1.55582	2.44095	1.852	1.65076	2.08066	2.80529
	VNN1	0.669027	0.678072	0.536053	2.29278	0	1.4957	1.45418	1.0072	2.852	2.24793		GATM	0.963474	3.04789	2.47249	2.51854	3.06523	3.79494	3.47768	4.34837	3.7366	5.43396
	C5AR2	1.50589	1.94486	2.20789	2.83996	1.47508	2.38128	1.79077	3.77294	3.11103	3.65878		ACP5	1.68257	1.41684	1.75702	1.94486	2.82171	3.04089	2.76129	2.94298	2.46467	4.04527
	STC2	0.432959	0.757023	0.189034	0.85599	0	0.584963	0.464668	1.58976	2.25701	2.50843		NUSAP1	0.485427	1.0072	1.04963	0.903038	1.83592	2.24184	1.53107	1.49057	1.79494	3.1811
	C1QTNF3	1.16993	1.0635	0.659925	1.66448	0	0.344828	1.12433	2.36177	3.90977	4.57713		SVIP	0.0565835	0.0426443	0.0143553	0.555816	1.08406	1.82375	0.85599	1.04963	1.70044	1.96717
	NTF3	0.669027	0.925999	0.263034	0.970854	0	1.85997	0.286881	1.82782	2.21723	2.18269		TMC8	0.0565835	0	1.24489	0.632268	1.8953	1.1177	1.1177	1.8679	1.48543	2.98185
	FAM89A	2.3505	2.41954	1.36177	3.44361	1.40054	3.00899	2.60407	3.61706	4.15704	4.28318		CHAF1B	1.21412	0.887525	2.40054	1.59455	2.09424	2.44361	1.88362	2.25701	2.53605	3.67356
	CTHRC1	2.45154	3.25096	2.6017	4.32481	2.78241	4.05398	3.45549	4.34979	4.80632	5.49665		CCNB2	2.05658	1.91839	3.57168	3.09255	4.10518	4.55949	3.99367	4.32984	4.78136	6.23955
	PI16	1.1177	1.55582	0.678072	0.879706	0	1.20163	2.23879	3.93829	1.70044	2.53854		DYRK3	0	0.422233	1.23879	0.871844	1.19535	1.41684	0.765535	1.28096	1.85997	3.30012
	MOXD1	1.25096	0.978196	0.650765	1	0	0.137504	0.933573	2.60407	1.1177	2.34483		KIF2C	0.584963	0.356144	1.30451	0.594549	1.27501	1.44361	1	1.22651	2.01436	2.98732
	KERA	1.15704	0.298658	0.536053	1.16993	0	0	1.94111	2.58736	1.72683	2.69822		POLD1	2.17313	1.54102	2.68706	1.8679	2.80735	2.44626	2.60881	2.3978	3.08236	4.2891
	MIRLET7C-2	3.08576	1.89142	1.99639	1.85997	0	1.68257	3.01078	3.1177	2.15056	2.28096		ABCB10	2.58736	1.91456	3.19849	2.57046	3.12763	2.9241	3.28392	3.33056	3.65878	4.77558
	MIR23A	3.29425	2.84197	2.26003	3.05658	0	2.37573	3.97177	4.41007	2.97085	3.1177		RAC2	0.565597	0.765535	2.18269	1.11103	1.81558	2.97636	2.04614	2.12102	2.15704	3.51602
	OSR2	2.56071	2.64616	1.90304	2.11437	0	1.11103	3.25248	2.7845	2.40871	3.20633		ATAD3A	2.26604	2.7845	3.47249	2.51096	3.2555	3.54102	4.16511	3.90977	4.24489	4.51475
	FBLN2	2	2.33628	2.07039	2.13422	0	1.31034	3.63691	2.12102	3.41414	3.50335		E2F1	0.0143553	0.748461	1.51096	0.201634	0.678072	2.02857	2.21412	2.27798	2.22342	3.36457
	LY6A	4.83794	4.53356	3.9607	5.85922	2.65764	4.40395	6.22824	5.6865	5.61029	5.96532		DNPH1	1.02857	1.71809	2.04614	1.24489	1.90689	2.59932	2.30451	2.99639	3.0072	3.47768
	S100A4	4.14731	3.82985	2.50335	4.28836	2.50335	3.01614	5.03298	4.04527	4.51159	4.2765		RHAG	0.790772	2.49313	3.08746	1.68706	3.49442	3.98277	3.85699	4.14731	4.26903	5.63691
	PTN	1.64616	0.887525	1.75275	1.72247	0.831877	1.20163	4.38888	2.02148	2.37573	2.56803		PARP1	1.94486	2.40054	2.93923	1.38957	2.75061	3.14568	3.38819	3.10769	3.60407	3.93923
	TPPP3	4.73877	4.36667	3.65421	4.33199	2.88947	3.23573	5.804	3.85	4.9279	4.91552		KIF20A	1.12433	1.21412	2.26003	0.713696	1.53605	2.42223	2.14731	2.36737	3.40735	3.65306
	SLURP1	1.07724	1.09761	0.62293	1	0.526069	0.321928	3.09424	0.83996	1.73118	1.76977		CKAP2L	0.400538	0.545968	1.40054	0.0703893	1.69599	1.88362	1.17632	1.59932	1.64155	3.24336
	MYOC	2.93923	3.22651	2.61353	2.07039	2.59216	2.63923	5.86938	3.5373	4.08916	3.8125		RAB4A	1.02857	1.30451	2.30451	0.604071	2.16672	2.84197	1.89918	3.16027	2.85798	4.06609
	ACKR2	0.704872	0.879706	0.389567	0	0	0.632268	3.11603	0	0.863938	1.55582		MTFR2	0.831877	1.28096	1.58496	0	2.24184	1.69599	2.06005	2.08066	1.90304	3.11437
	EGLN3	1.07724	1.58015	1.21412	1.1375	0.214125	1	3.46205	1.41684	1.9855	1.12433		ZFPM1	0.815575	1.61824	2.27501	0.773996	2.80116	2.05311	2.18269	2.74201	2.6893	4.29793
	SNORD110	0	0	1.81147	0.790772	0	0	2.17632	0	1.61353	1.34483		CHAD	6.30943	6.1914	5.81992	6.25965	6.76911	7.08863	8.91379	8.16987	8.04516	9.05964
	LY6C1	3.50335	3.53107	3.12598	4.63401	3.35896	2.35614	5.29241	4.39575	4.34199	4.29131		PCSK6	1.32769	1.15056	0.871844	1.29866	1.4489	2.39506	3.29131	2.48285	2.80529	2.94673
	CCN3	2.04963	2.21412	1.76553	2.38681	3.45286	1.88753	4.22497	2.53854	3.43162	3.52982		CYTL1	5.24831	4.47314	5.00988	4.37365	6.00405	6.44659	7.95175	6.94298	6.66846	8.25295
	TNMD	1.93357	1.57531	2.03914	2.31615	2.73335	1.28096	3.75489	2.72683	2.85599	4.07296		COL2A1	4.13586	3.27947	3.85699	3.64962	4.24869	5.02813	5.7666	4.393	5.39917	5.86369
	THBS4	3.8748	2.31034	2.95233	2.27798	2.67582	0.575312	4.34837	4.64847	3.64616	5.19967		HIST1H4M	1.83592	1.65535	1.37295	1.45943	2.14731	3.21101	4.20711	2.80529	3.88655	4.77663
	DPT	2.20163	2.07724	1.45943	1.32193	2.64616	0.739848	2.69377	2.86987	3.27947	3.46205		SERPINA1D	1.59455	1.38405	1.71809	3.50716	2.91648	4.15299	5.79546	4.20398	4.85	5.90617
	IGFBP6	6.234	5.57016	4.75542	5.32948	5.17632	4.76022	7.3419	6.2292	6.03408	7.13258		SLC6A4	1.24489	1.27501	1.79077	1.91839	2.12102	3.19377	3.7366	3.1635	3.01436	4.43563
	ACAP3	3.5741	3.87184	4.06091	3.48671	0.443607	3.46989	3.7137	3.47508	3.40735	3.67129		H2BC11	0.124328	0.454176	0.263034	0.432959	0.782409	1.25096	1.87578	1.65992	1.72247	2.73335
	SLC39A9	2.33056	2.70044	3.09255	2.52356	0.0143553	2.75061	2.81762	2.50589	2.20163	2.69822		PRICKLE1	1.61824	0.978196	1.25701	0.731183	1.12433	1.7137	2.90497	1.73118	2.17313	2.99639
	TFCP2	3.11103	3.35755	3.97911	3.45418	0.344828	3.36737	3.54102	2.74846	3.6792	3.63807		MELTF	1.35614	1.23266	1.33914	0.505891	1.04264	1.65992	3.23726	2.02503	2.19849	3.31759
	MIR212	3.79181	3.40735	3.5373	3.02326	0	3.26754	3.52732	2.66448	3.28096	3.64501		COMP	5.3844	4.96947	4.62469	4.29719	5.47573	5.15259	6.85325	6.05918	6.27034	7.29857
	WDR24	3.45154	3.43962	3.54226	3.23113	0	3.35755	3.53978	2.5008	2.4957	3.2032		CLEC3A	3.34056	2.55336	2.91648	2.40599	4.30961	3.56438	5.51916	3.63807	4.08491	6.28151
	GGT7	3.48414	3.47379	3.31759	3.21257	0	2.854	3.0072	2.91073	2.58976	2.71809		MEST	1.76553	0.910733	1.75702	0.641546	2.6893	1.95606	2.81967	2.01436	1.90304	4.30451
	MIR132	4.54473	4.11853	4.31759	4.13996	0	3.6893	4.46271	3.79701	4.16752	3.49953		BAG2	2.04614	1.1177	2.18903	1.57531	2.52857	3.17632	2.63691	2.41143	2.70929	4.43429
	MKX	2.21723	2.7761	2.53854	2.8679	0	2.39506	3.13093	2.88753	2.25701	2.46205		KIF22	1.41684	0.62293	1.41143	0.594549	1.98185	2.34199	2.37016	2.18903	1.88362	3.89239
	TRMT5	2.59455	2.74416	2.38405	2.58736	0	2.67582	3.10601	2.58496	2.53605	2.41414		ITGA6	1.90689	1.56071	2.23266	2.24489	3.0321	2.96532	3.34625	2.65992	3.12102	4.76607
	SMG9	3.26303	2.95791	3.18587	3.35614	0.286881	3.0635	3.18428	3.41143	3.28836	3.52607		DAPP1	3	2.20789	2.68032	2.57046	3.09761	3.45418	3.67807	3.23113	3.48027	5.04483
	MIEF2	3.0197	3.05137	2.8679	2.98368	0.0285692	2.74201	3.10098	2.97636	2.93546	3.28244		CD226	2.22342	1.08406	1.81967	1.91073	2.10098	2.49825	3.22805	2.65535	2.73985	4.7866
	ZBTB48	2.41143	2.53356	2.92029	2.58976	0.201634	2.6893	3.2555	2.24489	2.04963	2.26303		INKA1	3.75061	2.80323	3.77505	3.70929	3.93734	4.79442	5.29315	4.54844	4.5435	6.24926
	REPIN1	3.44493	3.63923	3.69933	3.37712	0.910733	3.2854	3.07211	3.89724	3.15704	3.35191		HTRA4	2.75061	1.58015	1.60881	1.852	1.76977	1.91073	3.20633	2.95047	3.43962	3.80012
	DGAT2	2.53107	2.9241	2.86196	2.98914	0	3.12928	2.40327	3.23879	2.80941	2.45418		MBP	1.07724	0.321928	0.863938	0.669027	0.344828	0.918386	2.03914	1.74846	1.91456	2.79701
	MAVS	3.56682	3.92695	3.64616	3.64501	0.163499	3.75916	3.57773	3.64039	2.68482	3.07039		FN1	3.39643	2.65764	3.14893	3.13258	3.31034	3.20789	4.38128	4.43162	5.14364	5.43029
	PAQR4	3.50716	3.75702	3.91648	3.86295	0.790772	3.97728	3.63575	3.77189	3.05832	3.08746		PROKR1	1.30451	0.807355	1.02857	0	0.411426	1.1177	1.77821	1.78241	1.76977	3.32481
	RAD51D	2.47249	2.51602	2.56071	1.90304	0	2.87381	2.71149	2.66676	3.00899	2.38405		SLC16A1	3.4957	2.98368	3.14405	2.91265	3.15381	4.03298	4.1102	4.23113	4.25475	5.27202
	URI1	2.95606	3.14078	3.81044	2.99458	0.400538	3.89045	3.73118	3.44758	3.5741	3.10601		ATP1B2	2.32769	1.9222	2.60407	1.58976	2.60881	2.88557	2.97269	3.33914	3.48671	4.58316
	RRP8	3.67582	3.03914	3.53854	2.99639	1.01436	3.77926	3.67129	3.62644	3.51728	3.06523		GP6	1.44361	0.62293	1.12433	1.09761	0.565597	1.63227	1.82375	1.65992	1.87578	3.43829
	GUCY1A1	2.07039	2.22033	2.63923	2.10098	0.189034	2.93734	2.65764	2.29572	3.12267	1.79077		ABCG4	0.584963	1.41684	1.27501	0.536053	0.918386	0.978196	0.978196	1.62761	2.55582	2.68706
	FYN	2.27202	2.35896	2.47249	2.1375	0.0703893	2.52857	2.95791	2.51349	3.05485	1.8679		ATP7B	0.454176	0.15056	0.584963	0	0.748461	0	0.731183	0.464668	1.60407	2.5008
	MED18	3.80012	3.46467	3.75916	3.8339	1.02857	3.60763	4.04527	3.17473	4.37504	3.61941		BEX4	0.650765	1.36737	0.815575	1.52607	1.40599	1.07039	1.848	2.05311	2.19219	4.46597
	CTPS	3.42089	3.37851	4.08491	3.10434	1.30451	4.22188	4.29646	3.95606	4.13996	4.31034		CENPH	1.16993	1.95233	1.76553	1.40054	2.28392	1.79494	1.72247	1.87578	2.66676	4.25776
	LRRC24	2.8679	2.99458	2.95233	2.44626	0.555816	3.19849	3.29866	3.31759	2.61824	3.45681		AFAP1L1	0.0285692	1.07724	0.124328	0.214125	1.70044	1.21412	2.11103	0.963474	1.35614	2.73769
	ELAC2	3.10266	3.36877	3.63807	2.852	0.226509	3.90689	3.9991	3.88753	3.55582	3.73444		COL1A1	7.87879	7.70977	8.25418	7.89893	8.55405	9.82658	10.1866	8.99944	9.64039	10.1664
	POLL	2.61824	2.74631	2.19849	1.52105	0	2.40054	2.89336	2.99639	2.33342	1.61824		ALPL	5.1918	5.92979	5.75542	5.51759	6.15947	7.57198	7.7086	7.0751	7.22168	7.74745
	SHPK	2.49825	2.67356	2.42223	1.16993	0	2.15704	2.24489	2.64386	2.24793	2.01792		PTGIS	2.66903	2.98003	2.82579	2.52857	3.50589	4.27128	4.91361	3.90977	4.18428	4.28836
	IQCN	2.58015	2.68257	1.93734	1.86394	0	2.62994	2.16027	3.04264	2.59455	2.41143		CPE	4.12184	5.0072	4.26604	4.44162	4.90593	6.19692	6.52278	5.20438	5.96555	6.26529
	NOL6	3.21568	3.10936	3.52732	2.28983	0.918386	3.853	2.848	3.78136	2.9486	3.22497		CGREF1	1.55582	2.22651	1.40054	1.4957	2.23879	3.63343	3.9991	2.94486	3.27202	3.77189
	ZFP335	2.33056	2.28688	3.14078	1.34483	0	2.18587	2.26003	3.03386	2.52356	2.52607		CTHRC1	1.89918	2.98003	1.70044	2.07724	2.78869	4.34908	4.65134	3.0054	3.65076	3.73769
	TENT4B	2.852	3.15218	3.21878	1	0.847997	2.74416	2.78241	2.26903	2.47249	2.31615		IFITM5	2.93357	4.28096	2.89336	3.26754	3.85699	5.47768	5.35156	4.73931	4.90977	4.64386
	IL18	3.1127	2.80529	2.16027	1.3505	0	2.25096	1.98914	2.08406	1.85599	2.01792		TMEM119	2.60644	3.68482	2.84398	3.1811	3.24793	5.47508	5.44725	4.66959	5.0993	4.7252
	EXOC8	2.852	2.64616	3.01436	1.79494	0.137504	2.81967	2.81558	2.60407	2.52356	2.42492		CDO1	3.49057	4.22959	3.0036	3.18587	4.0063	5.22997	4.88655	4.90881	4.63401	4.53792
	MAP3K11	3.39643	3.78136	3.7845	2.46728	0.298658	3.50589	3.28983	3.17473	3.19535	3.53481		BMP8A	1.52607	1.95233	1.89142	1.07039	1.79494	3.34341	3.26903	2.66903	2.63923	2.23266
	TRP53BP2	2.80735	3.12102	3.39094	1.82375	0.378512	2.84197	2.55827	2.14078	2.60881	2.89142		BGLAP	4.28021	4.80839	4.9472	6.04023	5.81378	7.73647	7.82579	5.97476	6.70998	8.41452
	MBTPS1	4.06867	4.30451	4.43962	2.93923	1.40054	3.88264	3.54844	3.24945	3.53356	3.65076		BGLAP2	3.9991	4.70377	4.73444	5.16752	4.89093	7.05148	7.26697	5.64097	6.15805	7.8233
	TDRD7	3.43563	3.63343	3.55459	2.27202	0.0565835	3.26003	3.32193	2.36457	3.0321	2.73552		COL11A2	0.495695	1.43829	1.72683	1.60407	1.72247	3.20633	3.95513	2.06005	3.10601	3.78555
	DHX34	3.18269	3.17951	3.40871	1.4957	0.333424	2.63691	3.01792	2.82375	2.4957	3.25096		CPZ	0	0.464668	0.918386	1.58496	0.948601	2.57046	2.3505	1.36737	2.22033	2.50589
	CHST1	2.43829	3.06523	2.16993	1.4489	0.0285692	2.83188	3.12102	2.27202	2.90304	2.13093		CAR3	2.74201	4.34837	3.75382	4.35332	4.4957	6.12081	5.81967	4.7761	5.09255	5.75489
	CYSLTR2	1.848	2.85798	1.9855	1	0	2.40599	2.59694	2.09424	2.01078	2.38128		SMPD3	1.07724	0.495695	1.62761	1.78241	1.22651	3.37434	3.21101	2.61117	3.13586	3.07382
	MIR27A	1.73985	2.51854	2.09424	0.650765	0	1.76977	3.02857	1.63227	2.07724	2.81147		ATOH8	1.73552	3.37434	2.74416	2.66676	3.5097	3.84197	3.90014	3.54102	4.1416	3.78241
	CTU1	2.12102	2.18903	2.34767	1.24489	0.0703893	1.89142	2.78241	1.10434	2.24184	2.55827		ENTPD3	0.713696	0	0.613532	0.669027	0.695994	1.97453	2.47508	0.475085	1.88753	1.64155
	DDX51	2.41954	2.5509	2.85997	1.7137	0	2.93168	3.2032	1.95233	2.69822	2.64386		F2R	1.80735	0.669027	0.748461	0.956057	1.02148	2.12433	2.1177	1.87578	0.863938	3.45549
	GPR27	2.53854	2.58496	3.42358	3.0036	0.226509	2.31325	2.20477	1.91456	1.50589	1.68257		CDKN3	1.31615	0.978196	0.722466	1.03562	1.34483	2.5656	2.31325	2.21412	1.5509	3.36597
	CRY2	3.78973	4.20163	4.2502	3.70598	1.29866	3.6893	3.64731	3.57773	2.9542	2.69377		CHIL1	2.61117	0	0.678072	1.1375	0.594549	2.03562	2.41143	2.87381	1.53605	3.54967
	ICMT	3.80012	3.73444	4.04527	3.42223	0.443607	3.10936	3.0072	2.79077	3.38128	2.3505		F2RL2	2.02148	0	1.89918	2.82375	2.45154	3.57531	3.6241	2.55336	3.32337	4.54473
	GM7694	2.42492	2.22033	2.36737	1.45943	0	1.70487	0.992768	1.43296	1.05658	0.333424		H2-T24	1.89142	0.0703893	1.14405	1.26903	1.5656	2.37295	2.37573	1.9855	2.08066	3.24184
	HUNK	2.01436	2.23879	2.87774	1.53107	0.226509	2.18587	2.39506	1.44361	0.847997	0.970854		CENPS	1.85599	0.238787	1.44361	1.52105	1.4957	2.31615	1.64155	2.52607	1.90304	3.26604
	SPACA1	2.62994	2.46205	1.5656	2.28688	0	1.8953	2.10434	1.45943	0.739848	1.18903		VAV1	1.0635	0	0.948601	1.52607	0.526069	1.62293	1.37851	0.887525	1.49057	2.72901
	HSPB8	3.5472	3.65306	3.12928	3.14241	0	2.65992	2.43829	1.38957	3.05658	3.73552		TNFRSF11B	2.29572	3.36177	2.28688	1.73118	1.74846	2.95606	4.08491	3.54844	3.46074	4.31615
	TMEM94	3.14568	2.72247	3.43029	2.64847	0.400538	2.89724	2.81147	1	2.7137	2.41414		PRELID2	2.04264	2.68032	1.29278	1.23266	1.88362	2.84599	2.33056	2.71809	2.7845	3.77083
	LRP12	2.50335	2.07724	3.18903	1.73552	0	2.31325	2.59694	1.23879	1.73985	3.36737		EGLN3	0.0426443	0	0.411426	1.1375	0.584963	0.799087	2.17951	0.992768	0.0565835	1.70044
	BAHD1	2.17951	2.15704	2.86987	2.31904	0	2.62527	2.51349	1.37851	1.86394	2.55827		PPP1R13B	1.55582	1.61353	1.89142	2.25701	1.12433	1.7866	3.25096	2.75702	2.35332	4.0072
	NT5DC1	1.848	1.9782	2.24489	2.58736	0	2.68032	2.55582	1.01436	2.57531	2.854		SLFN14	0.632268	0.250962	1.04264	1.14405	0.111031	0.604071	1.69153	1.78241	1.0635	2.59932
	FGF18	0.790772	1.14405	0.970854	1.79909	0	1.53605	2.45418	0	1.93734	2.15056		PECAM1	0.773996	1.30451	1.22033	1.65535	1.01436	1.45943	2.488	2.17951	1.53107	3.40599
	TRIM13	2.39232	2.26303	2.01078	2.7137	0	3.10266	1.68257	0.367371	2.90304	2.25701		MPZ	0.632268	0	0.0565835	0.575312	0.722466	0.536053	2.32481	2.23879	1.17632	2.848
	CD83	3.95884	4.32553	3.68032	5.42526	2.63459	4.94767	4.13093	5.09212	5.07168	4.55029		PCOLCE2	1.83188	1.94486	1.20789	2.01436	1.96717	1.5509	3.43029	2.48027	2.15704	3.52356
	CRYGS	2.84398	2.9279	2.25399	4.75862	0	3.55213	3.0072	4.11353	3.56194	3.96717		DUSP14	0.650765	1.49057	1.0072	0.941106	0.367371	1.37851	2.31904	1.1177	1.87184	2.9782
	CTF1	2.38128	2.02857	1.79077	2.70487	0	2.59694	1.61824	2.98732	2.67807	2.40871		SERPINA1A	0.565597	0.584963	0.321928	0.847997	0.443607	1.18269	3.01257	1.1177	2.11103	3.10936
	RWDD2B	2.10098	2.0635	2.13422	2.87971	0	2.65992	1.95606	2.848	2.12763	2.41414		ACAN	0.847997	0.669027	0.863938	0.895303	0.815575	1.70929	2.81762	0.963474	1.60881	2.848
	SLC22A18	1.97453	2.27798	1.78241	3.10936	0	2.17313	2.17632	2.96347	1.79494	2.43563		COL9A3	0.526069	1.25701	0.163499	1.98185	0.275007	1.20163	2.62994	0.613532	2.28983	3.53605
	PSMA8	1.73985	2.61824	2.31904	2.93168	0.0426443	3.04789	2.20789	2.42761	2.43563	2.5656		PLA2G5	0.687061	0.659925	0.526069	1.4957	0.903038	0.594549	2.4489	1.95233	2.26003	2.08406
	SNORA69	1.11103	1.12433	1.45418	3.28688	0	2.20163	1.29866	1.51602	1.27501	1.58496		UCMA	0	0.176323	0.443607	1.9782	1.75275	1.26303	2.45418	1.51096	2.13093	2.6017
	CALHM6	2.66676	1.89918	1.8679	4.2555	0.903038	2.75489	2.16993	3.73118	2.58256	3.12928		SNORC	0.992768	0.214125	0.963474	1.76553	1.78241	2.11103	3.82985	1.46467	2.11103	4.03562
	CCL17	2.70929	0.847997	1.15056	2.96162	0	1.28096	1.31615	2.83794	2.51602	2.15704		SCRG1	1.09085	1.15704	0.933573	2.45418	2.32481	2.38681	4.46336	2.15056	3.01436	4.1375
	MIR199A-1	2.42223	2.62059	1.78241	2.58256	0	2.45681	0	2.82375	0.739848	2.64155		COL9A2	1.03562	1.04264	1.35614	2.30451	1.94111	1.68257	3.60763	2.02857	2.25096	3.32337
	GRASP	2.46467	2.37573	2.13422	2.48027	0	1.94111	1.1635	1.8953	1.77821	2.82579		CNMD	1.36177	0.555816	0.650765	3.13422	2.11437	2.14078	4.82273	2.65535	4.02414	4.77716
	SLC25A30	2.5509	2.21723	2.79286	2.3978	0	2.16027	1.29866	2.13422	2.63691	2.70487		LY6G6F	1.95977	1.57046	1.44361	2.54597	1	3.0268	3.20789	1.04963	2.14078	3.68482
	TRNP1	1.99277	2.4957	2.09085	2.78869	0	2.18587	0.333424	1.23879	2.09424	2.11103		GP9	1.72247	2.75489	2.85997	3.21568	1.53107	3.37156	3.78136	0.9855	2.30159	3.96532
	ZKSCAN5	1.79077	1.95977	2.09085	2.12763	0	2.32769	1.28688	1.8679	0.250962	2.36457		RGS18	2.53356	2.41684	2.45418	2.73985	2.66448	3.68257	3.4957	2.42223	2.15056	5.142
	TMPPE	2.73118	2.75275	3.14405	3.16832	0	2.99639	2.74201	2.36177	1.23879	2.98914		TUBA8	0.641546	1.21412	1.38405	1.53107	1.53107	2.40054	2.18269	0.799087	1.58496	4.05137
	CCDC113	2.8953	2.36457	2.26003	2.7761	0	2.72465	1.86394	2.09085	1.77821	2.20789		ALOX5AP	1.20789	0.790772	1.75275	1.78241	1.30451	2.83592	2.45681	1.39506	1.56071	3.52231
	GPATCH3	2.51854	1.852	2.40599	2.67807	0	2.10098	2.05311	2.54597	1.94111	2.95047		CKAP2	0.516015	0	1.12433	0.815575	0.344828	1.96347	1.26303	0.992768	0.992768	2.79286
	H2-M9	3.27798	2.62527	3.36317	2.73769	0	1.852	2.16672	3.4957	2.08066	2.89918		CCDC92	1	0.575312	1.15056	0.790772	1.25701	2.59216	2.62059	1.48543	1.40054	4.41616
	SLC10A6	2.24184	2.08746	2.5656	2.61353	0	2.74846	2.32481	3.10098	2.65306	1.52105		BUB1B	0.941106	0.516015	1.34483	1.15704	1.23266	2.56316	2.13422	1.39506	1.72683	3.54226
	SLC35D3	1.44361	2.06005	2.37016	2.72465	0	1.58015	2.38957	2.40054	2.24184	0.695994		PPBP	5.26454	5.89433	6.94685	7.79578	6.30433	8.26003	7.65542	6.03452	7.16058	8.36571
	CD68	2.12433	2.06695	1.09085	2.90881	0	1.97085	1.78241	2.55582	3.12433	1.22033		PF4	4.30889	5.07296	5.19495	6.10727	5.51065	6.88826	6.83112	4.76288	5.53854	7.58646
	MIR7228	1.852	2.31034	1.96717	3.11603	0	3.17951	1.79077	1.35614	2.80323	0		TREML1	1.75702	1.57046	2.85599	3.58015	1.93357	3.97269	4.48414	2.43563	3.65076	4.96255
	MIR7669	3.0018	0.918386	2.97453	1.83996	0	0.925999	2.10434	3.23113	3.30012	0		SERPINB2	0	0	0	1.04264	0.575312	1.52105	0.863938	0	0.895303	2.21412
	MIR5106	2.1635	2.38681	1.35614	0	0	1.65535	2.48285	0	0.713696	1.28096		I830077J02RIK	0.687061	1.07724	1.26303	1.38957	1.19535	2.23266	1.75275	0.485427	2.34483	3.09255
	LRRN3	2.17313	2.07039	2.34767	1.03562	0.485427	2.25399	2.45154	1.72683	0.137504	1.65076		CALML3	0	0	1.68257	1.33342	0.650765	0.695994	1.43829	2.31034	1.09085	1.54102
	PTGIR	2.17632	2.18587	2.41954	0.757023	0	2.26003	3.26754	1.64616	0.650765	2.31325		FNDC1	0.903038	2.05311	2.74416	2.30451	2.41414	1.92979	3.22342	2.61353	2.75275	3.63459
	SNORD53	2.47508	0.731183	2.77189	0	0	2.9486	3.43696	0.831877	0	2.33056		NOL6	0.495695	2.12102	3.2555	2.81558	2.34483	2.17632	3.08066	3.21257	3.44361	3.57894
	MPIG6B	1.68706	1.60881	1.83996	2.38681	0.0703893	1.54102	3.12102	2.46989	0.555816	1.774		F11R	0.485427	0.863938	1.74846	2.18903	0.475085	2.38405	2.50589	2.12433	2.26903	2.82782
	RHBDF2	2.31325	1.7137	1.65992	1.80735	0.0285692	1.58015	2.87381	1.848	0.263034	2.06005		MPL	0.659925	0.333424	1.86394	1.66903	0.62293	2.16027	1.25096	1.73552	1.98914	2.69822
	LRRC32	2.49825	1.79077	2.54597	1.95606	0.344828	2.70044	3.58496	2.94486	1.65076	2.47508		NCF1	0.163499	0.0840643	1.48543	1.60881	1.0072	2.09424	2.24793	1.5509	2.10434	1.79077
	TIGD3	0.31034	0	0.85599	1.65535	0	1.08406	1.72683	2.22651	0.0565835	1.38405		TCF7	1.14405	1.16993	2.09085	3.02857	2.22651	2.774	2.88166	2.80116	3.47379	2.9542
	RNU2-10	1.04264	1.38957	1.13093	2.44361	0.389567	0.344828	2.58976	2.16993	0.31034	0.863938		DEF6	1.19535	0.565597	2.22651	2.05311	2.33056	2.48027	2.84197	2.18587	2.78869	2.89142
	UTS2R	0.475085	1	1.26303	2.35896	0	0	2.88362	0.807355	0.823749	0		MTHFD2	1.63227	2.20789	2.24793	0.555816	2.01078	2.65535	2.57773	3.06523	2.49313	2.96532
	HPSE	1.76129	1.17632	1.774	2.29278	0	1.11103	2.84197	0.137504	1.22651	1.80323		ANXA8	2.22342	2.91648	2.05311	1.04963	2.98732	3.01614	3.84499	4.14893	3.26153	4.12598
	MIR6928	0.790772	0	1.38957	2.40054	0	0.807355	2.35332	0.903038	0	1.32193		BCAR3	1.07039	1.45943	1.26903	0.250962	1.8679	1.98914	2.51349	2.15381	1.75275	2.77189
	NPY	4.38888	3.24031	3.37016	4.337	4.25626	3.40871	5.73145	2.21723	5.63081	4.27873		FYN	1.36737	1.58976	1.9486	0.970854	2.37016	2.75916	2.74416	2.76977	2.12433	3.31325
	ANGPTL7	4.8953	4.765	5.23649	4.38336	4.36527	4.52042	7.48148	2.54844	6.28983	4.46858		GPER1	1.58015	1.18269	2.55582	0.15056	2.11103	2.58496	1.9855	2.66448	2.60644	2.61824
	HTRA4	4.12184	3.60526	2.74416	2.34199	3.40054	1.82782	4.76235	1.91073	4.41143	2.63459		HSDL1	2.57773	1.88362	2.87971	1.65076	3.30889	3.5097	3.2854	2.87971	3.84499	4.12681
	HAS1	3.11936	2.67129	2.32193	1.82782	2.11103	1.28096	3.01436	0.201634	3.43029	1.39506		MMP9	1.59932	1.86394	2.69153	1.58496	2.48027	2.39506	4.71094	2.76341	2.852	3.49953
	CYP27A1	2.48285	1.95977	1.70044	2.09761	1.60407	0	2.55336	0	1.44361	1.79909		RRP12	0.704872	0.0565835	1.0635	0.214125	1.65076	0.895303	2.04614	1.96717	1.48543	1.96347
	SCX	2.04614	1.58015	1.80735	2.05658	3.46074	0.678072	3.68818	1.62761	3.16511	2.36457		CILP2	0.0565835	0.0426443	1.1375	0.659925	1.45943	0.831877	2.06695	2.36177	2.27501	2.10434
	MIR6902	2.0635	0.847997	0.918386	1.35614	2.49313	0	1.99639	0	1.97085	2.09424		PPP1R1B	0.495695	0	1.04963	0.454176	0.678072	1.03562	1.83592	1.60881	1.93357	2.21412
	IFITM6	0.790772	0.0840643	1.04963	0	2.90304	0.807355	0.454176	1.42223	1.774	2.86987		CDH15	1.75275	1.99277	2.5008	0.910733	2.28983	2.67807	3.7666	3.8166	3.42492	2.45681
	MCPT8	0.201634	0.650765	3.56316	0.678072	5.05702	0.790772	1.57046	5.00854	3.68145	4.33271		DLX3	1.89142	0.650765	0.956057	0	1.99639	1.95233	2.58256	2.66221	2.21412	1.70487
	PRSS34	0.584963	0.632268	4.68201	1.57046	4.59335	0.757023	0.669027	5.25361	4.19377	4.37016		CILP	5.26941	4.50144	4.56621	3.37016	5.26978	4.90014	6.34252	5.77795	6.14731	5.81404
	FCER1A	0.137504	0	1.05658	0	2.11103	0	0	2.52356	1.52105	2.55582		MMP8	1.64616	0.925999	1.0635	0	1.4957	0.575312	2.70266	1.54102	1.98914	1.98914
	MMP3	0.790772	0.298658	1.63691	1.07724	3.2555	0.575312	2.09424	2.07382	2.44095	1.78241		SNORA43	0	0	1.65535	0	0	2.80529	0.475085	2.19535	1.17632	2.52356
	MIR5620	0.933573	0	1.0072	0	3.24184	0.956057	1.83592	2.68482	1.41684	2.24489		MIR7664	0	0.933573	1.66448	0	0	1.18269	0.83996	2.20477	0.887525	1.37851
	TRIM58	1.12433	0.790772	0.871844	0	3.16993	1.70044	2.24489	2.15056	0.765535	1.848		SNORD53	0	1.31034	2.34767	0	0	0	1.18269	2.34483	1.60881	3.12763
	NUSAP1	1.1177	1.58496	2.07724	0.757023	3.41278	3.36317	2.98732	2.65992	3.65764	2.74201		MIR8116	0	2.79494	1.74416	1.41684	2.56071	3.07382	2.60881	2.24793	2.10434	4.37226
	F3	1.04963	0.757023	1.23266	0.0285692	2.90497	1.87578	2.29278	2.44095	3.35191	2.28392		ACHE	0.475085	2.09761	1.81558	1.39506	1.22651	2.08746	1.80323	0.925999	1.92979	3.17632
	SERPINA1B	1.67356	0.903038	1.51602	0.344828	2.91265	2.61824	3.83693	2.96347	2.72247	3.65535		MIR144	0	1.85599	0	0	0	1.4957	1.32193	0	1.38957	2.01792
	FBXO5	2.73552	2.55582	3.50462	1.88362	4.02591	3.97728	4.2211	3.98003	3.93546	4.30524		GNA15	0.584963	1.66903	0.765535	0	1.04963	2	0.0285692	0.650765	1.24489	2.76553
	ORC1	1.12433	1.39506	2.49825	0.411426	2.12763	3.06867	2.55336	2.31615	2.79701	1.93734		SNORD17	0	1.96347	0.250962	0	1.37851	1.42223	1.52105	0	0	1.63691
	E2F8	1.79494	1.40599	2.45418	0.400538	2.30451	3.4489	2.7845	2.67129	3.05137	2.41414		LIPC	1.28688	1.3505	0.250962	0.895303	0.485427	2.1635	2.59932	1.55582	0.713696	2.29572
	CKAP2L	1.34483	1.56071	2.26303	0.807355	2.41684	3.00899	1.32193	2.57531	3.51602	3.11936		GSTP3	1.48027	0.400538	1.61353	0.757023	0.422233	2.16993	2.04963	1.69599	0.298658	2.50589
	SERPINA1A	2.48027	1.7137	2.27798	1.16993	3.56071	2.77821	4.20867	1.67356	1.926	2.926		MIR351	3.10601	1.73552	2.07724	1.0635	1.28688	3.84197	2.90689	3.28096	3.79909	3.60644
	MPHOSPH10	1.52607	1.49057	2.16027	0.238787	2.96162	2.82782	2.58496	1.08406	1.97453	2.08406		HSPA1A	4.75275	4.55888	4.02326	2.85599	3.80839	6.66505	5.57289	6.97591	5.41346	5.10182
	IPP	1.26903	1.54102	2.12763	1.20789	3.04789	3.39369	2.90881	1.41143	2.58496	2.91648		HSPA1B	5.37851	5.36457	4.29205	3.08916	4.16752	7.20809	6.18388	7.60874	5.76261	5.26791
	ATAD2	1.26903	1.60407	2.47249	1.60407	3.38681	3.47119	3.24793	1.29278	2.83592	2.22651		SUCNR1	0	1.80323	0.286881	2.10434	0.687061	0.575312	1.49057	0.956057	0	2.39506
	LYSMD3	2.07724	2.41143	2.79077	0.333424	2.29866	3.08066	2.47249	1.38957	2.93923	2.22651		MIRLET7B	0.555816	2.68257	0	1.82782	0	2.38957	1.96717	2.66448	2.04963	2.79077
	HBEGF	3.75916	2.88753	2.75916	1.31615	3.34908	2.74416	4.19377	2.19849	4.20945	3.25096		TRIM59	1.42223	2.04614	0.807355	2.53854	1.57046	2.95791	1.5008	2.40054	2.43563	3.40327
	SERPINA1D	4.82222	4.81404	4.95606	1.34483	5.85773	5.26828	6.71383	4.41752	5.47281	5.75889		NPY	3.7148	3.0036	1.14405	1.95233	2.46989	3.44626	3.21723	3.63227	3.21568	3.75809
	CYTL1	6.11749	7.67758	6.04439	3.06523	8.30643	8.24503	8.88914	5.91815	8.32661	8.89536		SNORD73A	2.50335	2.60407	0.739848	2.31615	2.16993	2.65306	3.8166	3.37156	3.48414	2.93734
	CILP2	3.42895	3.34199	2.40871	0.713696	3.2854	1.26903	3.55336	0.555816	3.17951	2.85		ANGPTL7	4.79233	4.04789	2.71149	4.0054	4.35826	3.42223	4.81044	5.97636	5.19653	4.47573
	PRG4	5.32841	4.9241	4.38543	2.74201	5.41718	4.63052	4.75435	1.92979	5.45943	4.15381		S100A4	3.58616	1.83188	0.831877	1.56071	2.19535	1.73552	3.13586	3.774	1.67356	3.95977
	CILP	5.71589	6.55674	6.34003	3.9241	6.06437	5.78267	6.71932	3.21101	6.89627	7.23812		CAV1	3.0321	2.32193	1.60407	2.73552	2.6893	2.72028	3.17632	4.48671	2.02503	4.08831
	SLPI	1.63691	1.9222	1.9782	3.18903	3.33485	2.71149	4.72955	3.19219	2.72465	2.76765		MMP3	2.12763	0.62293	0	0	1.99277	0.948601	1.12433	2.64386	0.495695	2.36737
	MIR1258	0	1.83592	1.53107	1.80323	3.30597	0.903038	2.88557	2.33628	1.35614	1.85599		MUSTN1	2.78031	2.11437	1.64616	1.48027	2.54844	1.22033	3.0036	3.17473	2.29278	3.47638
	DMKN	0	0.765535	0.910733	0.650765	1.37295	0.0976108	4.03826	0.15056	0.887525	1.23879		SNCG	2.36177	1.80735	1.65076	1.18269	1.53605	1.52607	2.22033	2.67356	2.35896	3.83086
	MMP9	1.69153	4.03386	3.28096	2.38681	3.07382	1.54102	4.89724	2.69599	2.24184	2.83794		ACTA2	4.42559	3.67469	3.5435	3.33056	3.75489	3.37434	4.48285	5.44195	4.48736	5.99164
	MIRLET7B	0.678072	3.64386	1.22651	1.1177	2.71809	2.02857	2.6017	2.8953	2.57046	2.70929		FMOD	4.43496	3.87283	3.39094	4.29131	4.52857	3.7148	5.02636	5.66164	5.14771	5.42694
	SNORD73A	0	2.01078	0.879706	2.22342	2.63923	3.12102	3.91552	2.45154	2.69822	3.24336		MIR152	1.66448	0	0	0	1.56071	0.632268	1.59932	2.42223	1.97085	2.848
	TNFRSF11B	1.95233	3.9607	3.43563	2.8679	4.1177	4.19298	5.0148	2.85997	4.23266	4.57046		SSC5D	1.34483	0.0840643	1.12433	0.176323	1.76553	0.765535	1.08406	1.9486	0.722466	2.30743
	PENK	5.67807	6.50541	4.52857	5.00225	3.79805	4.33414	2.73552	3.46989	4.16672	3.44228		CCL11	1.44361	2.43829	1.03562	1.45943	1.07039	0.887525	2.08746	3.08236	1.68706	2.97085
	HMGCS2	5.5404	5.27352	4.76713	4.23726	3.51475	3.66676	2.68482	2.93546	4.25399	3.46336		TRIM58	0.773996	0	0	1.58496	1.1177	0.807355	0.782409	1.07039	0.773996	2.55336
	DLX4OS	2.01078	1.78241	1.60881	2.11437	0	0.731183	0.226509	0	1.78241	1.29278		SCX	2.24489	0.432959	0.31034	2	2.24184	1.24489	2.57531	1.48543	1.59455	3
	MIR7655	3.41143	2.85	2.29866	3.26303	0	0.925999	0	0	3.30012	0		PTN	3.07382	2.49825	1.45943	3.0036	2.26604	1.66903	2.41954	2.61353	1.43829	4.74524
	MIR3058	3.04614	2.852	2.42492	0.632268	0.722466	1.95606	0	0.739848	2.73118	1.4489		CCN3	1.57531	1.33914	1.37295	2.67356	1.25096	0.879706	1.5008	2.35896	1.30451	3.54597
	MIR3060	1.7866	2.03562	1.90304	2.20477	0	0	0	1.29866	2.84398	1.17632		MYOC	3.04089	1.9782	1.53107	2.28096	2.22342	1.04264	2.23266	3.50335	0.137504	3.0993
	H2-M11	2.02857	1.70044	2.11437	1.87971	0	0	0	1.69599	2.46989	0.695994		TNMD	2.08066	1.87971	1.31034	2.36737	2.46728	0.378512	2.4489	2.45154	0	2.82782
	ARSI	2.16027	2.81147	3.05658	2.42761	0.137504	1.70044	1.13093	2.06695	3.85798	1.29866		MFAP4	1.97453	1.81558	0.695994	1.9222	1.848	0	1.63691	2.60881	0.443607	2.27798
	SNORD58B	2.83996	0.831877	1.83996	2.0072	0.925999	1.37295	0	1.50589	2.38957	2.06005		MIR7026	0.669027	0	0	0.85599	1.27501	0	0	1.59932	0	2
	MIR320	2.96717	1.52607	2.15704	3.90593	1.95977	0.713696	1.73985	2.23573	2.61353	2.45154		THBS4	3.9991	2.60407	2.25399	3.67243	3.72465	1.32769	3.27501	4.39094	2.60644	4.71973
	RNU73B	1.28096	0.782409	1.37851	3.34056	0	0	0	1.43829	0	0		BCL6	1.24489	3.80012	4.01703	1.74416	3.53605	3.61235	3.54473	2.59932	3.28836	3.9644
	CXCL13	2.08066	2.5656	3.02148	5.8535	4.20633	5.42459	4.02945	4.33557	4.33842	3.88655		FZD9	1.41143	3.30597	4.57046	2.68032	3.29425	3.24489	3.38819	2.46467	3.69711	3.12433
	CFD	0.956057	0.739848	0.163499	4.14241	1.58015	3.1811	0.956057	2.25096	2.70487	2.42492		MIR6905	0	0.863938	2.63227	0.823749	0	1.09761	0	0	0.815575	0.782409
	IL1B	0	0	0.62293	1.73552	1.58015	1.86394	0.536053	0.687061	2.52857	0.731183		MIR7663	0	0.956057	1.31615	0	0	2.48285	1.38957	0	0	1.40599
	JCHAIN	0.31034	0.910733	1.41684	4.65421	1.852	1.95233	0.722466	1.63227	4.45681	1.5008		MIR322	0	0	1.95606	0	0	2.49313	1.02857	0.565597	0.641546	0.613532
	MIR1B	0.871844	0.879706	0	3.37851	0	1.19535	0	1	1.54102	0		MIR503	0.641546	0	2.07382	1.33342	0	3.05658	2.1635	1.18903	2	1.64616
	SAA3	3.37434	2.91839	1.33914	5.08321	2.89918	4.36737	1.58496	2.9782	3.04789	2.66903		AI467606	0	1.0072	1.98185	2.40327	2.03562	1.97085	1.53107	1.3505	1.58015	2.75702
	MIR7052	1.74416	0.83996	0	0.823749	0	2.54597	1.68257	0	0.782409	0.85599		ZFP647	0	2.50843	2.48285	2.59694	2.55582	2.67129	1.98185	2.52356	2.37295	1.94486
	PCP4L1	3.853	2.97269	2.10769	4.04701	3.16993	4.41007	3.4019	2.38957	4.7866	3.9607		MIR1904	0	1.95606	1.7137	2.95791	1.75702	2.16993	2.71589	0.650765	2.5008	2.73552
	ACTA2	6.68636	5.03474	4.36387	6.19219	5.25248	6.59902	5.93711	4.62585	6.89081	6.43596		GP1BB	1.91839	2.1177	2.58736	3.83188	2.28392	3.62176	3.29866	1.07724	2.79701	3.25248
	MIR484	2.01436	0	0	1.69153	0	2.04614	0	0	2.1635	0.831877		TRPV4	0.238787	2.13422	1.62761	1.65535	1.73552	2.58736	2.31615	0.863938	2.80735	2.10769
	MIR450B	0.695994	0	0.757023	1.77821	0	1.83188	0	0	0	2.06695		KCNK1	0	1.02148	1.09761	0.925999	1.04264	2.14405	2.18903	0	1.29866	1.8953
	MIR1904	1.18269	2.28096	2.18587	0	0	1.5656	0	2.97085	1.45943	1.20789		MC2R	3.64501	2.71589	2.96162	3.31904	3.47379	3.06178	2.53107	2.3978	1.9782	4.74416
	WNT6	1.86394	1.8679	1.39506	0	0	1.81967	0.584963	1.72247	0.15056	0.0976108		ADAMDEC1	3.70266	2.848	3.56925	3.12763	3.22805	3.03738	2.63923	1.92979	2.23573	4.48478
	SNORD8	2.36737	2.38128	1.83996	0	0	1.75702	0.903038	2.28392	0	2.11437		PDE9A	2.64616	2.08746	1.61824	1.47508	2.54844	1.4957	0.9855	1.62293	0.695994	3.28244
	MIR503	0	1.29278	1.37851	0.765535	0	2.22959	0	1.43829	0	0		ASPN	2.99277	2.79077	1.88362	1.78241	2.45418	2.40599	1.70044	2.31034	0.495695	3.33056
	MIR677	0	0.731183	0.790772	1.18903	0	0.739848	0	2.69153	0	0		FRZB	1.05658	1.4489	0.659925	0.879706	1.79909	1.16993	0.879706	0.613532	0.176323	2.80735
	MIR207	0.713696	2.47508	2.20163	1.53107	2.45943	2.4957	1.77821	2.83996	0	1.58015		CRABP1	0	0.948601	0.485427	1.23266	1.34483	1.29278	1.07724	0	0.555816	2.99277
	SCGB3A1	2.98003	3.33914	2.31904	2.84197	3.12598	2.35614	2.93546	3.29866	3.30597	0.333424		CD83	2.75916	1.97453	2.62527	2.18269	3.04963	3.0993	2.44361	1.32193	2.80529	4.44427
	MIR351	2.73335	2.36737	1.72247	0	3.13422	1.37295	2.28392	3.35191	2.62761	0		EAR2	0.15056	0.565597	1.33342	0	1.91839	1.73985	0.632268	0	0.970854	2.16993
	C3	6.38301	6.44543	7.42038	4.70984	6.37886	5.19495	6.73539	5.56651	5.52011	5.51286		TIMMDC1	3.71589	2.43829	3.67469	1.1635	4.2211	3.75916	2.41414	1.848	1.83592	3.97728
	ANGPTL1	4.10266	4.47314	4.48543	1.57046	3.97453	1.46989	4.78764	2.27202	3.06523	1.77821		MIR320	2.13422	2.5656	1.68706	0	1.73118	2.67129	1.49057	0.632268	3.0268	2.56316
	IP6K3	2.58496	2.82171	2.82985	0.918386	2.32481	1.46989	2.66903	1.87184	2.01792	0.0976108		SLC39A11	2.95606	2.95791	3.34625	1.48027	2.95977	2.69822	2.65306	0.970854	3.41549	3.20006
	NFE2	5.31361	3.86295	4.21335	4.05658	4.67412	4.37782	6.30287	4.4363	3.45418	4.02059		RETNLG	3.58015	1.83188	3.49313	2.97453	2.95047	2.73552	4.90929	2.62293	3.07895	4.54967
	GP6	2.22342	1.09761	1.48543	1.20789	2.12763	1.5008	3.54597	1.9782	0.389567	0.575312		MIR1968	1.45943	0	1.58976	0	0	0	1.96717	0.739848	0	1.31034
	DAPP1	3.70708	2.55582	3.01436	2.41684	4.29425	3.33056	4.97636	3.71039	2.62059	2.72028		EAR1	1.64155	0.903038	2.33914	0.286881	1.42761	0	1.27501	1.45418	1.45943	2.73335
	ESAM	4.53667	3.7939	3.19061	3.39506	3.45681	3.20006	5.59932	3.03034	2.95791	2.74846		MIR1945	1.33914	0.799087	1.45943	0	0	0	0	1.11103	0	1.83996
	SLA	1.32193	0.807355	1.12433	0.575312	0.978196	0.731183	3.32912	0.83996	0.250962	0.773996		EPX	2.30159	0.545968	1.848	0	0.807355	1.14405	0.344828	1.26903	1.80323	1.72247
	BIN2	3.92315	3.47119	3.69711	3.72137	3.64847	4.04352	5.79649	4.29793	2.14078	3.23266		MIR6955	0.62293	0	0.695994	1.29866	0.713696	0	1.22651	1.15704	2.75702	0
	CTLA2B	2.40054	1.38405	1.51096	1.79077	2.08066	2.38681	3.67356	2.59694	0.0703893	1.20789		MIR26A-1	0.526069	0	1.0072	0	0	0	1.40599	0.584963	2.66221	0.641546
	SLAMF1	1.4489	1.21412	1.19535	0.941106	0.963474	1.63691	2.89918	1.70044	0	0		MIR6374	0	0.62293	0.887525	0	0.918386	0.807355	1.51096	2.39232	2.16672	0
	ITGB3	4.42559	3.5008	4.28021	2.9241	3.02326	4.0917	5.76898	3.80219	1.92979	3.16511		SLC22A3	0	0.475085	1.28096	0.565597	1.45418	0.757023	1.74416	1.88753	2.52105	0.400538
	GNAZ	2.14078	2.0072	2.12102	1.53107	1.90304	2.29866	3.94111	1.80323	0.432959	1.52105		SNORD92	0	0	1.87971	0.713696	0.641546	0	0	2.07382	1.16993	0
	LAT	2.02503	1.1177	1.33342	1.99639	0.0840643	1.22651	3.7137	1.11103	0.263034	1.01436		MIR677	0	0	1.73985	0	0	0.594549	0	1.96717	2.14405	1.19535
	MYCT1	3.08576	2.06005	1.91839	2.49825	1.41684	2.06695	3.94767	2.25096	0.641546	1.68257		SNORD110	0	0	1.87971	1.37295	0	0	0.790772	0.739848	1.74416	0.799087
	TREML1	3.90689	3.6837	3.33914	4.23496	2.78031	3.8679	6.15259	4.32481	1.97453	2.87774		SNORD123	2.29572	2.55336	3.97728	3.87971	0.739848	2.46205	3.60288	3.91456	4.6017	3.4489
	SEC14L5	1.5656	0.650765	0.871844	0.201634	0	1.40054	2.43029	0.238787	0	0.15056		MIR7031	1.5008	0.918386	1.926	0	0.790772	1.51096	0.815575	0.765535	2.3505	0
	PROKR1	1.75275	0.978196	1.96347	0.773996	0	1.72247	2.48543	1.17632	0	0		SNORD8	1.81558	0.604071	1.96347	0	1.84398	2.32193	2.20163	0.871844	3.28096	1.5008
	AFAP1L1	2.31325	0.464668	1.68257	0.941106	0.111031	0.85599	2.52105	1.81967	0.201634	0.584963		MIR1258	1.21412	0	1.7137	0	0.83996	1.22033	1.79494	0	2.18587	0
	MPL	1.76553	1.67807	2.1375	1.64155	2.83188	2.67356	3.72028	2.70708	1.70487	0.0976108		SNORD37	2.23879	0.925999	1.27501	0	0	0.704872	2.4957	0.773996	1.80735	0.83996
	LY6G6F	2.45943	1.70044	1.84398	2.08406	2.8339	2.56316	4.54411	3.58256	1.20789	0.678072		MIR150	2.01792	0	1.26303	0	0	0	1.33342	0	1.40054	0.823749
	PF4	6.46352	5.88313	5.57682	7.3966	6.79364	6.51728	8.72625	7.30761	5.24108	5.71177		MIR7655	3.65878	0	1.36177	0	0	2.98185	2.61353	0	2.89336	1.4489
	PPBP	7.21053	6.75995	7.1079	8.50779	7.69627	7.86102	9.59924	8.59294	5.9542	6.56514		MIR5106	3.19377	3.01792	1.80735	0	2.63459	2.81352	3.48027	2.24184	1.67356	2.15381
	CYP2B10	1.9782	0.0976108	0.807355	1.32769	2.72465	1.41143	2.30743	1.30451	0	0		MIR7090	2.75702	2.23573	0	0	0	2.28392	2.06695	0	0.895303	2.08746
	TUBA8	2.46467	1.12433	1.5509	2.40599	3.31904	1.32193	3.80012	1.5509	0.815575	1.75702		ANGPTL1	4.36737	5.16993	5.30816	4.87332	4.64212	3.42358	3.56438	3.12267	4.32409	4.65707
	CASS4	1.40054	0.575312	0.863938	0.189034	2.08406	0.594549	2.66221	0	0	0.344828		COLEC11	2.65764	3.86096	3.93546	3.92884	3.51979	2.73985	3.22188	1.81558	2.852	4.337
	CTLA2A	6.91157	5.62381	5.54009	6.59006	6.75449	5.88191	7.8967	6.507	2.68706	5.78581		SLCO1A4	0.739848	2.24489	2.27798	1.94111	1.76553	0.815575	1.37295	0.831877	0.933573	3.04264
	KLHL6	3.78031	2.62994	3.13093	3.07211	4.09001	3.11103	4.52732	2.86394	0.632268	2.96162		EAR6	0.226509	0.378512	1.5008	0.799087	1.43829	0.321928	0	0.250962	1.72683	2.28983
	GP5	5.98025	4.904	4.80941	5.24641	5.28281	4.70984	6.99786	4.97131	2.07382	4.13914		MIR5125	0	0	2.33342	1.90304	2.20477	0	1.16993	0.650765	2.12763	1.18269
	ITGA2B	5.4614	4.7021	4.70044	4.38128	4.68426	4.45812	6.43979	4.86493	2.24793	3.89821		MIR697	0	2.06005	1.16993	0	2.01792	1.30451	0	0.871844	0	0
	TUBB1	7.24793	6.16551	6.39866	5.83618	6.98618	6.48414	8.3579	6.62205	2.54597	5.4363		3830403N18RIK	0.0565835	2.15056	2.18903	0.925999	2.96162	0	0.978196	1.11103	1.29866	2.07039
	TMEM40	4.49697	3.08746	3.02148	3.45022	4.13422	3.30889	5.33199	3.80839	1.72683	3.24641		MIR3081	0	1.90304	1.89142	0	3.15866	0	0	1.05658	1.53605	0.678072
	CLEC1B	3.98914	2.79701	2.49825	3.00899	4.30159	2.72028	5.05875	3.45154	0.722466	2.33628		PRG3	0.505891	0.575312	2.09085	0.704872	1.51096	2.21101	0	2.1375	1.23266	0.887525
	SLC6A4	4.06178	2.58976	2.78031	2.43563	3.35614	2.62293	4.64097	2.99639	0.933573	2.03914		PRG2	4.51854	3.06178	5.73552	3.63575	4.56316	5.24413	1.04264	4.64443	4.9528	5.43129
	HIST1H4M	3.52356	2.64386	3.06178	3.89724	4.31179	2.54102	5.1469	3.79181	0.765535	3.1811		SERPINA3N	8.15992	8.48716	8.35067	8.4665	8.34047	7.64508	7.6476	7.78568	8.35988	3.14078
	F2RL2	3.48543	2.64155	3.06695	3.55459	3.69265	2.95977	5.05137	3.67356	1.44361	2.74631		SERPINA3M	4.20711	4.24717	4.10769	4.49825	4.10098	3.10936	3.2765	3.11936	4.4489	0
	CCDC92	3.21257	2.20789	2.37573	1.70044	3.60407	2.39506	4.05658	2.68706	1.0635	2.83188		SLC22A8	2.33628	2.41143	2.10769	2.64155	2.58256	1.75702	2.0072	2.19849	2.9782	0
	RGS18	3.02503	2.44095	2.44626	2.68482	4.62761	3.28836	4.18349	2.54102	1.46989	2.55336		C2	5.61559	5.36597	6.16672	5.71232	5.8999	5.54905	5.39129	5.19061	5.84599	2.39232
	P2RY12	1.47508	0.807355	1.75275	0.555816	2.81352	2.08746	3.14731	1.70929	0.176323	1.27501		ITIH5	5.06781	5.15218	5.44294	5.77979	5.22612	5.38509	4.94392	4.54102	5.20124	3.09592
	PLEK	2.75275	2.88166	3.10936	2.16993	4.39369	3.27053	4.849	2.7845	0.85599	2.57531		CLDN10	6.49841	6.96405	6.44211	6.62454	6.11541	6.48736	5.98891	5.68229	6.42794	3.84197
	CD226	2.81558	1.88362	2.21412	1.90689	3.45943	2.9222	4.35826	2.25399	0	1.68706		EIF2S3Y	3.62994	4.27947	3.9241	3.70598	3.43429	3.75275	2.90881	2.45943	3.0036	0
	ACTN3	2.40327	2.17632	2.30743	1.25096	3.38405	2.38405	2.37851	2.16672	0	1.55582		DDX3Y	3.54226	3.95699	4.09339	3.59455	3.7148	3.20789	2.42761	2.38128	2.54597	0
	KCNA3	3.01614	2.99095	3.08236	0.918386	3.92029	2.58736	3.9982	1.84398	0	1.65535		PIGZ	2.72028	3.05311	2.47768	2.9782	2.68482	2.33914	1.45943	2.08406	1.9222	0.443607
	GP1BA	3.83289	3.09255	3.65306	1.9222	4.70874	3.34341	4.62059	2.5656	0.83996	2.3505		IGFBP3	8.65166	8.43425	8.05126	7.95884	7.91175	7.68229	7.14771	8.03826	7.76348	5.58796
	TEC	3.05658	2.51854	3.07382	2.14078	3.42223	2.38128	3.9644	2.39232	1.05658	1.80323		SAA3	3.63575	3.60881	3.19219	3.11936	2.6017	3.03562	2.65535	3.44626	3.06867	0.695994
	CISH	4.06091	0.594549	1.60407	1.26303	1.38957	1.58015	2.06005	2.54597	1.35614	2.07382		UNC5A	2.10434	1.33342	1.926	2.23573	2.05658	1.38957	1.87578	2.25399	2.71149	0
	MIR1945	2.29572	0	1.29866	1.18903	0	0	1.15704	0.831877	0	1.87971		ADAMTS14	3.0268	3.10601	3.94205	3.78555	3.18587	3.03034	4.06178	4.27128	4.37643	1.20789
	SLC26A7	4.45681	5.15947	4.9241	3.78555	5.9535	4.96023	2.63227	3.20006	4.02768	3.28096		VIPR2	2.93546	3.27947	3.76553	3.82171	2.81352	2.38128	2.70487	3.54226	3.35896	0.831877
	DDX3Y	1.926	2.31034	2.71809	1.98914	3.83592	3.02148	0	0.0565835	0.443607	0		HMGCS2	3.65992	5.39985	4.44361	4.81813	4.15462	4.65076	3.78346	3.10769	4.30743	2.90881
	UTY	1.04963	1.02857	1.23879	0.495695	2.50843	1.5509	0	0.0840643	0.137504	0		LRRN1	0.831877	2.64155	2.83794	1.81967	1.9782	2.42492	1.20789	1.37851	1.64155	0
	RASSF4	2.34199	2.48285	1.85599	2.15704	2.61824	1.95233	0.0565835	0.807355	0.659925	0.214125		ADRA2A	2.24489	3.38128	4.01167	3.32337	1.94486	2.46467	2.98368	2.04264	3.4019	0.565597
	EIF2S3Y	2.63923	3.32912	2.89724	2.75489	3.94673	3.06178	0	0.9855	1.14405	0.389567		SLCO2B1	2.774	3.26903	2.90881	2.32769	2.25701	2.37016	2.1375	1.07724	3.04789	1.18903
	KCTD19	1.774	1.64616	1.45943	1.07724	2.52105	1.57531	0	1.23879	0.333424	0		MIR6902	1.79909	1.88753	1.64616	0	1.31615	1.16993	0	0	1.41684	0
	GPR50	4.65935	4.66846	4.27798	3.5008	5.42055	3.06005	2.74631	2.72901	2.20163	2.08406		MIR7669	1.24489	2.99095	3.01257	1.926	3.20163	1.25096	0.887525	1.36177	2.70487	0
	RGS7BP	2.30451	2.04614	1.73118	1.66903	3.05485	1.40054	0.400538	0.464668	0.731183	0.773996		DBP	2.9486	4.72192	3.64731	4.31615	4.27575	3.42895	2.58736	2.86196	4.84649	3.17473
	SHISA3	2.27501	2.28096	3.0036	1.74416	3.28096	1.67356	1.07724	1.4489	1.26303	0.790772		MIR145A	4.30012	2.75702	3.13914	4.28983	3.29719	4.13504	2.87971	2.08406	2.47768	2.75489
	CLDN10	7.08757	7.04734	5.90569	6.70099	6.7226	5.41312	3.53481	5.62585	5.14405	4.85748		MIR7228	3.02148	2.44095	1.1177	1.25701	1.78241	2.3505	0	0	0	1.19535
	SERPINA3M	4.34908	4.0321	3.0072	3.28244	4.17712	2.67582	0.584963	2.59932	1.31615	1.43829		ZFP955B	3.12928	2.60881	2.21412	2.12763	1.15056	1.43829	1	1.45943	1.02857	0.748461
	C2	6.39866	6.4545	5.75729	6.02901	5.61912	5.43962	3.03914	5.08958	5.13914	4.93734		CCDC88A	2.82171	3.18903	2.80941	2.43029	2.30451	1.75275	1.63691	1.01436	1.42761	1.1177
	SERPINA3N	8.12851	8.48325	7.39438	7.78777	7.27557	6.56727	3.29278	5.7211	5.65964	5.13299		ZFP948	2.10769	3.19061	2.18269	2.15704	1.926	1.79494	0.9855	0.956057	0.956057	0.956057
	LRRN1	2.66221	3.15543	2.3505	2.72683	2.52105	1.81147	0.226509	0	0.790772	1.08406		ZFP53	3.62877	2.97269	2.86394	3.32912	2.87774	2.82782	1.9222	2.51096	1.21412	1.43829
	BACE2	4.55888	4.34837	4.04264	4.40599	3.93923	3.38543	1.98914	2.42223	2.65764	3.10098		ZFP51	1.96717	1.90689	1.58976	2.848	1.68257	1.55582	0	0.823749	0.454176	0.275007
	IBSP	11.3205	11.2627	10.9716	9.8085	11.8064	9.49071	10.4427	9.80405	10.0552	9.54543		F830016B08RIK	2.11103	2.18903	1.4489	2.07039	1.43296	1.20789	0.378512	0	0.400538	0.275007
	SLCO1A5	4.0268	3.65992	4.11686	1.81147	4.5656	3.01436	2.46467	2.54102	2.20163	2.12102		SAMD9L	2.42223	2.70487	1.81558	2.46728	1.58976	1.66903	0.454176	1.0635	0.863938	0.432959
	JUP	4.75862	5.54597	5.14037	4.02857	4.28762	3.09761	3.70044	3.64501	3.16672	3.25852		OGN	6.14078	6.38353	5.94977	6.45302	5.89142	5.48575	3.9542	4.5435	4.61706	4.32769
	SCARA5	5.96878	6.29646	6.24888	4.34341	5.43663	4.58916	4.18507	3.92029	4.03298	3.52482		IL6	4.68032	4.44956	3.57894	5.01926	4.66789	3.74524	2.8679	3.61353	3.39094	3.14568
	6330403K07RIK	2.79077	2.54102	2.69599	1.43296	2.80529	1.40599	0	0	0.584963	0.739848		MIR130A	1.1635	1.48543	0.773996	2.6017	0	1.16993	0	0	0.871844	0
	ADRA2A	3.63691	3.36597	3.32769	2.43296	2.95606	2.0635	1.43829	1.38957	1.63691	1.67356		LY6G6E	2.32769	2.01078	1.98914	2.22033	1.22651	1.89918	0.389567	0.275007	2.20163	0.555816
	SLCO2B1	4.80632	4.60407	4.05398	2.08746	3.68706	2.28096	1.33342	2.44095	2.15056	2.31034		SLFN10-PS	2.27798	1.95977	1.8953	2.42761	1.20163	1.81147	1.02857	0.189034	1.26903	0.15056
	ADCYAP1R1	4.03034	3.96901	3.41549	1.98185	2.73769	2.21101	1.05658	1.81967	0.545968	1.31034		SLC26A7	5.04745	5.50239	6.16027	5.81096	5.42291	5.28318	3.9782	4.09085	5.17153	3.62059
	CRYM	4.55949	3.88655	4.14241	4.02059	3.73552	3.22188	3.29719	2.76765	2.36177	1.99277		MIR7688	1.64616	2.35332	0	1.5509	0	0	2.43829	1.38957	1.9486	0.925999
	LY6G6E	2.75489	2.76129	1.30451	1.96347	2.76977	1.02148	1.1177	0.31034	0	0		MIR1932	2.0321	1.83188	0	1.1375	0	0.918386	1.40599	0.584963	1.47508	0
	CBLB	3.10769	3.22651	3.62527	3.60051	4.23726	3.10936	2.61117	0.847997	2.52607	2.30451		ZFP551	2.21101	2.14078	0.757023	0	0.238787	0.31034	1.09761	0.485427	1.03562	0.0285692
	GALR2	2.33342	2.29866	2.70708	2.63227	3.48929	1.67807	1.93734	0.201634	1.09761	0.823749		CXCL13	3.57289	3.43429	3.13093	3.62527	3.16027	4.68145	3.42223	4.97865	3.66448	2.09761
	SDR42E1	1.20789	1.28688	0.970854	2.06005	2.78031	1.0072	0	0	1.26303	0		CCL17	4.05224	2.26604	2.44095	3.488	3.02148	2.61824	2.96901	3.74093	1.35614	0.757023
	APOD	6.49745	6.34997	5.50271	5.79468	6.4165	3.79597	5.1014	5.18903	5.13668	5.37051		INMT	2.36177	2.36177	0.0426443	0.62293	0.565597	0	0.871844	2.19535	1	0
	SLC39A11	1.31034	3.65191	2.93546	2.85	2.83996	1.22651	0.790772	2.45154	2.40054	0.526069		MGP	11.3142	10.612	9.76366	10.5672	10.5419	10.1739	10.2699	11.3552	10.4808	8.7651
	2810414N06RIK	0.765535	0.704872	0.992768	1.67807	2.79909	1.58976	1.35614	0.0565835	2.9241	1.5509		RMND1	5.89821	5.4121	4.6311	5.38957	5.31397	5.29131	5.38543	6.46875	5.50748	3.24489
	MIR7-1	0	0.565597	1.03562	2.36737	3.1177	3.04963	3.01792	0	0	0		TIMP1	8.43171	7.52442	6.17672	7.0662	7.27081	7.46548	7.59716	8.41155	7.65571	6.2926
	MIR28A	0	1.1375	0	2.33914	3.8166	1.78241	1.91839	0	0	0		IL1RN	9.00554	8.03199	6.86913	8.26847	8.10821	7.5345	8.32746	9.45783	8.20555	6.69864
	GCHFR	1.12433	0.565597	0.910733	2.47508	1.91073	1.25096	2.23573	0.250962	0.903038	0		MIR706	0	2.14731	0.62293	1.5509	0	0	1.74846	1.38957	0	0
	MMP13	7.27435	7.05842	8.91088	7.86078	10.0464	8.11936	7.72192	8.10024	8.02176	8.06657		ATP1B1	0.815575	1.88362	1.60881	2.70708	0.948601	0.575312	2.73335	1.38405	2.02148	1.29278
	AU021092	0.978196	0.713696	1.774	1.73985	3.75168	2.27501	1.13093	0.739848	1.9782	1.60407		MIR7227	0	1.97453	1.73118	3.69265	0	0.748461	1.42223	0	0	0
	ZFP583	0.687061	0.948601	1.3505	0.704872	3.40871	0.584963	0.695994	0.298658	0.863938	0.782409		MIR193A	0.678072	1.85599	0.757023	0	0	2.01078	0	0.757023	0	0
	MS4A3	0.176323	0.321928	0.757023	1.09761	3.09592	0.226509	1.3505	0	0.978196	0		MIR8100	0	1.9486	2.46467	0	0	0.992768	1.15704	1.32193	0	0
	ELANE	1.49057	1.58015	3.50335	3.70819	6.19002	1.73985	4.30305	1.68706	0.773996	1.04264		MIR7-1	0	2.53605	1.18269	0	0.526069	1.9855	1.90689	1.9782	0	0
	MPO	0.475085	0.918386	3.99548	2.24184	5.85275	1.23266	3.85699	0.933573	0.250962	1.63691		CISH	2.67129	1.29866	1.54102	3.61824	2.50589	1.26303	1.37295	2.66676	1.77821	1.58976
	CTSG	0.137504	0	1.79909	1.14405	4.45878	0	1.33914	1.30451	0.536053	1.21412		MIR8094	1.23879	0	0.475085	2.08406	0.495695	0	0.887525	1.73552	1.24489	1.65535
	NKG7	0.286881	0	1.69599	1.85599	3.13422	0	1.17632	1.17632	0.389567	0.545968		SNORD83B	1.18269	0.687061	0.565597	2.33056	2.82171	1.82782	0.613532	2.65992	0.650765	1.04963
	MIR1931	1.99639	2.81762	2.26903	0	2.80116	2.65076	2.5435	1.82782	1.12433	1.67807		MIR143	3.89239	0	3.04089	2.97636	2.65076	1.54102	1.74846	1.65992	3.10769	1.37851
	DNTTIP2	2.05311	2.99095	3.20633	0.238787	4.22574	3.52482	3.22959	2.9486	2.46728	2.61117		GM9958	1.38405	0	1.73985	2.66676	0.765535	1.75275	0.432959	0.992768	1.16993	1.5656
	COPS2	1.87971	2.14405	2.75489	1.33914	4.04177	2.73335	2.48543	2.79286	3.29425	1.53605		MIR1192	3.78555	1.53605	2.95791	4.40122	2.18269	3.35896	4.04789	2.80941	2.84197	3.56194
	PRPS2	2.21412	2.46467	2.73552	0.863938	4.07553	2.73335	2.15704	2.69822	2.66903	1.74416		SLPI	2.57046	2.26604	1.97453	3.61353	2.54597	3.36317	4.34837	1.58496	1.62293	3.39369
	MIR143	1.38405	1.7866	2.68032	0	3.82477	1.41143	2.26303	0	1.68706	2.58256		MZB1	1.80735	0.650765	1.29866	1.99639	0.963474	1.93734	2.38128	0	0.163499	0.526069
	TMEM184C	1.99639	2.59216	2.65535	1.83188	3.96901	3.28244	2.28983	1.11103	1.41143	1.9222		MCPT8	0	1.38957	0.344828	1.64155	1.58496	2.94298	3.31034	0.713696	0.275007	0.201634
	SLC30A4	1.63691	1.81967	2.52356	1.32769	3.43429	2.06695	1.29866	0.584963	1.04264	2.19849		PRSS34	0.632268	2.94111	1.03562	2.16027	3.06867	3.59932	3.64039	1.55582	1.09761	0.454176
	MIR1932	1.09085	0	2.26003	0	2.64847	0.659925	0	0	0	1.11103		MIR199A-1	2.854	2.57046	1.20163	2.68032	3.19377	2.86592	3.70155	1.20163	0.815575	0
	DMP1	3.62059	3.64039	4.81762	2.59694	5.46858	4.01436	3.19849	3.64616	3.14568	4.09001		PANX3	0.344828	0.678072	0.356144	1.74416	1.65992	2.68706	1.69153	2.1635	1.93734	1.79077
	HSPA1B	3.45943	4.82375	7.44004	3.15056	6.23726	4.09677	2.87971	2.81762	3.85599	3.90207		DEPP1	0.641546	1.31034	0.956057	1.69153	1.88753	2.6017	2.68482	3.05832	1.17632	1.65535
	HSPA1A	4.22651	4.62176	7.01167	3.09255	5.6893	4.20398	3.91073	3.85599	4.36877	4.63459		MIR7052	0.687061	0	0	1.41684	0.790772	1.79077	2.66221	1.63227	1.40054	0.823749
	ZFP715	1.8679	1.5656	2.38957	0.432959	2.41954	2.32769	2.45681	0.526069	1.44361	0.632268		MEPE	1.40599	1.18269	0.62293	1.91456	0.83996	2.15381	2.50589	2.28983	2.10434	0.475085
	JAK2	2.86196	2.96901	3.71039	1.72683	3.01792	3.47638	3.09592	1.22033	2.91839	1.33342		MIRLET7C-2	0.879706	1.14405	0	2.31904	0.584963	3.10098	2.63459	2.852	2.72465	1.37295
	CCDC170	2.27501	2.03914	3.15866	0.831877	3.41414	2.30451	1.79909	1.09761	2.07382	1.15704		SNORD58B	0.678072	0	0.757023	1.79077	2.59455	2.69153	1.70044	0.757023	2.33342	0
	KITL	4.92647	5.32589	5.48736	4.31976	6.25512	5.6241	4.62527	3.90111	4.66391	3.60526		TREM3	0.356144	0.298658	0.970854	2.21723	0	2.48285	1.09761	1.07039	0.516015	1.57046
	TMEM121	2.07039	2.38405	1.90304	2.08066	3.11103	1.67807	0	1.43296	2.12102	2.60644		CPA3	0	0	0	2.03562	1	2.58015	0.545968	1.63227	0.641546	0.137504
	MIR3068	0.713696	0	0	2.05658	2.24793	0.731183	0	0	1.12433	1.58015		PRTN3	3.50208	3.50335	3.15543	4.32912	3.65421	5.72137	2.81352	3.00899	2.73552	2.95233
	AI429214	1.1635	1.31615	0.978196	2.0072	2.72028	1.16993	0.201634	0	0.475085	1.52105		CST7	0	0.713696	0.189034	1.81967	0.941106	3.64155	0.887525	0.495695	0.575312	0.545968
	PRG2	1.36737	0.799087	1.66448	2.61353	3.52732	1.72683	0.226509	0.790772	0.226509	1.24489		NKG7	0.641546	0.650765	1.45418	3.71589	1.0635	4.61765	1.20163	0.678072	0.903038	0.411426
	MIR1898	0	1.79909	1.60881	2.68032	2.74631	2.05658	1.4489	0	1.08406	2.43829		CTSG	0.970854	1.22651	2.1635	3.926	2.22651	6.08257	1.84398	2.02857	0.650765	1.04963
	MIR5136	0.739848	1.59932	0	2.09761	2.04264	0.757023	1.81558	0.847997	0.687061	2.98003		MS4A3	0.15056	0.941106	1.41684	2.75916	1.23879	4.46336	1.14405	1.61824	1.11103	0
	SNORD123	1.65535	3.27798	2.72247	3.12598	4.33557	1.31034	1.59455	4.17951	1.85997	4.16672		ELANE	2.22342	3.19061	3.65764	5.67412	3.38128	7.98476	3.8748	3.25399	3.01792	0.823749
	MIR7671	2.17313	3.01792	0	2.40599	4.27724	0.925999	1.40599	2.64155	1.76977	2.20477		MPO	1.46467	1.95606	3.69711	5.31687	2.72683	7.83706	3.68145	4.08406	3.79805	0.887525
	Figure 4g (Cell cycle LepR+ MSCs)
		% G0					% G1					% SG2M
	Control	61.5	61.3	69.2	80.1	77.4	30.8	38.1	27.7	19.9	21.2	5.1	0.6	1.5	0	1
	LepR-NTN1	72.9	78.6	76.4	76.5	81.7	26.6	20.8	20.2	22.1	18.1	0.5	0.6	2.9	1.1	0
		Unpaired two-tailed t test			P value	0.116973	Unpaired two-tailed t test			P value	0.136328	Unpaired two-tailed t test			P value	0.563717
		% G0					% G1					% SG2M
	Control	81.6	77.4	85.7	73.1	82.4	13.8	20.1	12	15.9	13.2	3.4	2	1.5	6.7	2.7
	CDH5-NTN1	83.9	75.6	70.5	86.7	97.2	14.1	11.6	23	7.8	1.9	0.7	6.7	5.8	1.1	0.2
		Unpaired two-tailed t test			P value	0.606347	Unpaired two-tailed t test			P value	0.404943	Unpaired two-tailed t test			P value	0.833681
		Figure 4i (Comet Assays - LepR+ MSCs)						Figure 4j (Comet Assays - LepR+ MSCs)
		Tail Moment (MSCs)			%Tail DNA (MSCs)			Tail Moment (MSCs)			%Tail DNA (MSCs)
		Control	LepR-NTN1		Control	LepR-NTN1		Control	CDH5-NTN1		Control	CDH5-NTN1
		1.08	23.72		21.67	99.18		25.49	0		87.77	0.18
		2.34	23.45		35.34	96.23		1.34	0		25.17	0.41
		0.09	17.31		4.3	96.43		3.95	0.02		29.47	1.91
		0.46	16.94		12.87	94.5		17.17	0.02		67.61	2.8
		4.35	16.58		33.09	94.59		17.65	0.17		98.1	4.5
		3.65	0.06		26.91	4.23		14.74	0.24		97.43	4.52
		0.25	1.67		8.83	14.97		26.43	0.06		88	4.75
		6.61	21.52		47.11	96.73		15.05	0.06		97.91	5.79
		1.55	6.93		18.24	50.42		16.5	0.66		68.43	5.82
		24.23	22.73		76.3	96.21		17.94	0.13		71.56	6.17
		0.17	1.94		9.91	19.62		29.99	0.99		84.07	6.22
		17.73	24.18		97.7	95.35		1.44	0.13		26.61	6.46
		0.04	1.51		3.04	21.92		32.99	0.24		94.45	7
		0.4	0.2		9.43	6.65		4.21	0.32		21.16	7.11
		4.93	12.52		34.65	62.35		29.19	0.19		92.19	7.32
		8.35	1.61		46.23	22.95		13.92	0.44		91.71	7.63
		2.63	18.8		25.31	97.92		20.55	0.9		90.07	7.77
		1	0.14		12.89	7.26		5.44	0.19		29.58	7.77
		0.91	23.86		25.04	98.79		24.72	0.17		98.55	8.11
		10.22	0.72		80.49	13.7		29.56	0.24		92.51	8.55
		1.37	20.06		20.36	96.66		22.19	0.41		93.43	8.85
		25.69	4.27		95.81	22.54		19.94	0.12		95.09	9.01
		31.98	12.63		94.01	52.25		1.48	0.45		18.43	9.11
		15.34	0.52		91.32	9.77		12.44	0.27		96.44	10.02
		31.9	10.58		95.6	87.61		35.19	0.69		100	10.03
		0.07	27.31		4.63	92.48		14.45	0.73		82.93	10.04
		17.95	19		95.35	80.57		5.74	0.37		50.5	10.09
		0.36	0.17		10.63	9.18		6.58	0.57		43.9	10.24
		34.35	3.03		91.02	21.71		0.17	0.38		8.68	11.01
		36.41	18.01		90.41	96.77		18.33	1.62		92.86	11.09
		18.34	0		94.06	1.41		4.66	0.38		32.16	11.26
		33.9	1.67		92.7	16.71		17.08	0.38		94.75	11.27
		0.06	4.89		4.03	27.55		4.2	0.25		34.97	11.77
		25.17	14.9		89.72	100		19.17	1.1		96.24	11.9
		1.73	11.21		29.11	57.77		23.88	1.67		83.1	12.01
		15.69	16.04		59.92	71.08		1.15	0.39		21.88	12.16
		27.54	2.58		90	18.65		20.91	0.81		94.98	12.26
		15.21	3.25		88.71	16.35		33.79	0.28		88.22	12.27
		18.48	15.59		96.11	94.5		14.38	1.18		64.52	12.6
		4.68	0.3		33.45	11.06		8.47	0.44		51.68	12.96
		6.77	24.41		37.45	76.74		0	1.77		0.2	13.14
		18.1	7.58		97.2	42.84		20.13	1.54		79.94	13.15
		15.4	9.04		97.9	45.28		0	3.02		0.29	13.28
		16.51	16.52		94.22	59.07		14.55	1.24		66.51	13.45
		17.75	1.03		96.16	17.01		5.08	1.15		37.03	13.67
		6.17	22.32		30.47	100		12.96	1.92		69.41	13.72
		19.02	5.96		80.46	24.46		12.12	2.07		65.91	13.85
		3.26	0.69		25.3	11.58		14.42	0.84		88.62	13.94
		0.78	2.5		11.65	19.02		19.31	1.65		96.01	13.94
		3.63	0.31		20.91	10.37		22.23	2.12		81.71	14.26
		4.48	37.92		17.47	98.3		14.26	1.02		62.78	14.37
		5.81	1.43		26.68	16.5		4.21	0.48		36.16	14.7
		3.15	3.24		20.34	19.3		34.06	0.63		88.15	14.89
		0.62	0.73		11.66	14		1.23	1.67		24.9	15.08
		0.61	4.55		12.83	29.46		16.97	3.16		91.08	15.08
		17.15	8.04		75.97	31.24		15.96	3.45		57.03	15.11
		35.51	4.94		98.37	24.37		3.89	1.95		17.57	15.13
		16.74	36.71		77.69	94.82		0.44	2.01		13.5	15.31
		31.41	21.29		96.5	85.19		18.15	0.79		95.08	15.56
		2.32	1.8		20.04	10.55		19.04	1.36		91.33	15.56
		38.18	2.54		100	15.63		15.41	0.76		57.91	15.9
		0.79	16.97		17.29	91.37		21.32	1.73		92.8	16.4
		14.6	4.67		60.2	33.92		16.46	1.49		93.55	16.47
		16.46	23.94		61.26	85.7		12.13	3.29		66.66	16.53
		4.63	18.71		23.3	79.12		14.83	0.86		89.65	16.71
		9.02	17.51		49.15	94.26		18.93	3.06		83.79	16.75
		25.88	1.8		84.87	29.38		2.95	0.94		18.32	16.78
		28.12	2.12		97.63	16.64		3.64	2.9		25.58	16.84
		7.75	5.25		41.94	28.85		18.17	4.53		92.25	16.91
		17.78	10.7		95.77	51.32		9.39	4.14		58.26	17.1
		0.18	21.36		8.37	96.55		18.15	5.68		73.96	17.11
		0.51	42.9		7.61	89.15		2.7	2.44		25.12	17.37
		2.07	19.11		19.2	68.86		30.54	1.55		96.19	17.39
		1.19	0.71		27.57	16.88		10.11	2		59.08	17.5
		2.49	16.41		23.28	94.55		0	0.59		0.83	17.52
		13.04	0.34		65.01	9.77		2.32	2.34		14.6	17.52
		3.51	15.86		26.18	91.29		3.35	1.65		25.07	17.54
		9.91	25.26		59.21	79.33		7.96	2.13		32.14	17.67
		1.05	21.36		23.8	98.6		16.64	6.49		95.28	17.72
		1.73	19.01		20.64	97.53		8.83	3.62		52.02	17.73
		21.73	31.67		94.94	90.56		2.7	1.9		35.8	17.77
		0	0.09		0.38	6.66		3.54	2.57		20.12	17.91
		25.74	20.79		93.41	80.96		2.43	3.13		21.85	18.05
		0.2	19.07		7.28	98.93		27.41	1.24		88.41	18.06
		1.89	26.21		16.28	88.66		16.54	3.09		94.17	18.21
		4.14	1.5		38.25	21.16		15.86	2.34		98.08	18.3
		1.38	23.6		19.18	90.71		14.9	2.98		100	18.71
		8.62	8.35		51.55	33.8		11.44	5.04		43.22	18.77
		19.92	1.67		79.47	14.69		3.61	2.41		46.81	18.77
		2.83	19.7		25.42	98.84		1.6	0.93		16.63	18.83
		0.35	16.96		10.19	98.15		15.98	2.61		95.83	19.1
		3.43	9.94		40.51	63.75		26.96	3.73		89.76	19.18
		0.06	26.4		5.28	91.79		16.63	1.64		96.86	19.41
		16.65	14.84		95.48	91.74		5.87	1.54		42.67	19.44
		1.95	7.54		31.19	52.71		20	4.26		96.17	19.58
		12.95	8.48		71.1	47.45		0.05	4.07		5.54	19.6
		6.25	19.05		42.65	96.58		0.93	3.18		18.56	19.94
		13.22	16.76		64.93	93.04		13	5.27		90.93	19.99
		14.91	18.28		92.15	94.89		20.7	2.17		89.33	20.09
		16.98	16.48		67.7	79.47		11.79	3.03		60.88	20.29
		10.61	16.15		55.51	94.52		17.26	3.18		93.05	20.35
		21.39	35.44		81.33	89.35		4.11	3.51		34.4	20.65
		18.97	19.84		92.8	98.39		5.53	1.6		42.53	20.68
		10.48	26.49		63.54	92.41		14.56	2.08		93.62	20.78
		18.66	20.43		95.44	97.81		1.06	6.19		23.04	21.07
		0.79	17.56		10.8	93.3		16.42	1.73		72.63	21.11
		12.74	35.02		66	100		4.89	0.73		34.46	21.29
		14.51	20.26		68.47	92.25		7.19	3.81		48.47	21.32
		0.76	2.07		14.62	15.94		1.74	4.06		22.61	21.7
		31.37	36.1		97.28	93.29		9.12	4.46		42.69	21.83
		39.55	18.82		98.99	82.36		2.01	4.06		33.07	21.85
		4.29	27.34		33.22	94.07		19.29	5.05		95.28	22.03
		4.12	12.21		22.57	57.86		1.85	2.03		33.2	22.31
		7.75	18.25		55.23	93.63		16.79	2.82		66	22.31
		17.56	24.98		79.11	96.67		1.02	4.81		22.73	22.38
		21.07	3.08		93.13	18.61		19.21	3.75		62.11	22.54
		26.43	34.17		85.85	90.62		15.95	1.07		96.47	22.65
		8.07	22.63		47.77	97.3		19.39	2.55		97.22	22.73
		7.91	21.35		50.72	97.5		11.33	3.17		96.17	22.95
		10.32	1.2		59.76	9.94		10.99	2.28		92.99	23.09
		7.96	4.26		45	24.72		1.71	6.72		23.26	23.21
		0.98	16.54		14.57	96.14		26.95	3.74		92.67	23.24
		1.79	25.35		17.6	97.6		1.64	2.61		22.93	23.24
		37.89	4.76		95.62	39.12		1.18	2.61		23.4	23.32
		20.52	9.67		100	64.31		2.31	7.08		20.4	23.33
		6.6	18.38		42.65	94.35		22.29	3.3		97.62	23.38
		17.67	13.6		96.8	52.48		31.24	1.55		89.2	23.42
		13.11	23.33		49.22	89.55		5.19	2.75		30.43	23.43
		0.08	21.43		5.59	98.63		0.84	1.73		19.98	23.47
		0.02	26.06		3.36	66.82		13.09	2.91		94.92	23.48
		17.64	18.54		91.44	93.53		13.43	1.71		63.56	23.62
		28.22	7.81		95.43	41.05		13.58	4.61		64.66	23.64
		6.23	18.49		50.22	97.38		13.18	4.9		96.7	23.73
		0.42	20.71		14.22	98.09		15.28	1.68		97.82	23.79
		2.51	3.77		19.76	26.03		6.13	4.31		41.02	23.89
		1.4	0.33		16.79	10.59		1.47	4.39		22.42	23.96
		2.17	31.63		24.31	86.91		28.13	0.97		95	23.99
		0.15	4.49		5.84	39.38		3.39	1.34		19.48	24
		6.92	1.73		39.04	18.62		18	2.92		97.25	24.02
		1.58	16.15		15.88	45.03		26.01	2.74		97.77	24.14
		16.6	42		96.72	91.3		0.18	3.57		9.92	24.23
		12.93	1.86		92.47	11.4		18.75	3.04		93.81	24.44
		4.81	1.71		33.01	17.87		5.18	6.55		45.56	24.67
		1.71	8.42		20.56	64.25		0.06	2.17		5.11	24.69
		1.58	25.49		19.2	99.21		27.46	2.67		99.15	24.87
		3.57	20.24		28.04	96.45		12.18	6.4		90.3	24.87
		17.01	8.68		79.04	40.62		10.26	2.75		38.65	25.03
		19.69	4.77		96.48	18.98		34.29	6.29		100	25.06
		6.9	2.98		41.68	42.47		19.82	3.73		94.82	25.23
		9.51	13.82		49.59	97.55		4.46	3.76		21.91	25.25
		0.58	16.38		9.57	94.2		10.98	1.07		58.28	25.32
		20.11	0.62		83.81	12		16.34	1.08		100	25.66
		17.21	1.31		90.3	16.3		2.24	2.62		21.75	25.8
		8.92	13.64		46.14	95.06		9.71	3.64		59.77	25.8
		7.23	20.73		26.66	83.97		18.36	3.12		98.23	26.08
		0.57	1.6		16.77	14.39		15.83	6.1		97.85	26.13
		11.43	0.72		85.67	15.07		15.37	4.5		100	26.16
		9.26	0.56		49.14	14.22		0.25	3.95		7.56	26.17
		20.12	7.54		69.43	53.15		1.35	4.17		19.77	26.74
		5.95	3.45		40.96	23.39		3.13	2.42		19.96	27
		1.85	2.22		18.6	21.44		10.39	5.22		48.69	27.47
		16.79	20.28		97.42	79.91		13.48	5.89		63.38	27.52
		3.13	31.11		25.3	95.94		16.51	4.04		96.18	27.62
		2.97	8.37		18.62	42.42		1.05	6.44		14.34	27.63
		16.51	21.27		92.92	99.18		1.04	4.44		24.75	27.64
		4.35	5.71		40.06	37.08		18.71	3.95		96.61	27.91
		0.06	0.18		5.61	8.13		6.74	1.89		34.17	28.12
		18.45	20.03		96.29	100		21.39	2.99		97.61	28.24
		23.29	2.24		88.09	19.74		25.01	3.93		80.45	28.27
		6.41	19.38		40.05	82.99		4.05	4.74		31.25	28.63
		5.39	3.21		58.83	27.03		5.76	3.17		26.1	28.91
		15.23	14.88		90.88	91.79		3.9	4.82		28.75	29.02
		4.65	14.37		30.61	89.88		18.37	5.02		98.09	29.11
		32.23	19.68		93.8	60.53		1.52	4.02		30.09	29.18
		7.83	0.47		25.82	11.8		0.04	5.48		3.45	29.36
		2.4	25.68		17.18	98.38		7.24	3.45		40.17	29.53
		25.85	0.67		91.8	9.82		19.41	7.01		65.96	29.58
		1.42	1.99		13.81	15.85		0.44	4.27		14.49	29.69
		3.33	8.22		21.67	27.43		3.48	10.8		26.52	29.69
		2.96	28.35		24.53	96.28		3.38	1.97		27.77	29.74
		7.06	20.43		49.82	97.68		34.05	6.96		98.97	29.83
		16.56	12.29		69.02	68.35		30.22	4.97		97.85	29.86
		11.74	17.62		85.36	100		0.15	1.66		8.61	29.91
		0.61	0.59		17.99	14.53		7.29	7.97		34.78	29.96
		0.22	7.53		9.96	36.89		16.25	4.37		95.12	30.17
		3.15	13.26		11.94	84.37		2.83	7.55		27.15	30.3
		0.11	13.49		5.09	70.55		18.95	6.4		98.53	30.37
		5.49	13.53		39.44	48.65		31.38	2.43		94.74	30.62
		17.79	36.75		97.17	86.79		4.12	1.23		28.48	30.65
		13.27	2.12		93.13	26.69		0.2	4.91		8.89	30.85
		13.12	2.81		63.17	36.9		1.42	3.7		22.78	30.96
		0.07	9.93		6.1	88.4		12.34	6.65		51.86	31.17
		0.7	2.98		17.21	30.77		19.3	9.01		96.53	31.38
		5.49	4.33		57.75	25.21		21.52	8.61		96.38	31.39
		5.63	5.84		54.65	46.68		11.48	7.86		89.54	31.72
		18.11	1.07		93.68	14.17		0.07	8.75		6.41	31.86
		3.68	14.3		37.48	88.83		0.24	7.25		7.75	31.87
		7.17	22.66		42.4	97.92		21.54	4.17		95.48	31.96
		19.48	2.27		89.12	25.64		2.01	3.68		31.16	32.03
		3.93	19.78		26.69	94.35		3	6.54		26.24	32.07
		4.59	0.87		30.85	18.36		15.88	4.11		93.8	32.08
		8.31	1.23		40.73	12.13		21.67	12.55		96.72	32.18
		0.08	18.84		3.54	76.63		28.76	7.93		89.76	33.07
		14.95	24.33		63.37	98.17		18.64	7.02		94.08	33.33
		13.46	8.81		71.56	56.02		4.14	2.41		37.01	33.5
		5.44	13.89		27.64	89.05		18.24	4.81		98.43	33.64
		3.14	3.03		22.09	24.14		17.55	3.83		97.6	33.67
		5.8	4.84		61.07	35.31		0.62	6.18		19.21	33.76
		5.54	15.63		29.91	91.27		0.26	6.13		11.27	33.77
		4.26	2.11		28.11	18.71		31.22	5.25		95.91	33.87
		0.1	2.53		6.03	22.63		32.91	6.35		98.64	33.89
		12.68	1.88		84.7	14.04		9.61	4.95		50.18	33.91
		12.84	6.14		65.53	25.26		0.02	14.27		2.86	34.03
		1.21	1.29		16.96	12.26		22.54	3.25		97.14	34.1
		0.64	19.85		14.21	96.56		20.86	5.88		96.45	34.1
		5.34	1.17		40.74	17.3		24.47	8.15		92.91	34.21
		17.5	19.92		94.32	97.81		7.48	7.68		51.38	34.22
		2.3	0.77		22.07	16.6		11.11	5.97		49.71	34.46
		0.85	1.37		14.81	13.62		17.25	10.4		95.77	34.57
		0.75	20.9		19.93	96.4		0.89	6.73		12.05	34.75
		1.61	4.72		21.41	39.04		2.03	4.17		11.75	34.87
		0.38	12.55		12.75	77.88		0.96	7.62		13.18	34.88
		3.59	18.12		25.72	96.54		13.5	4.89		71.75	35.15
		32.82	8.4		96.86	21.42		28.71	3.44		100	35.26
		17.61	41.14		88.22	87.75		0.1	4.37		4.95	35.39
		0.7	8.6		9.1	42.86		20.38	2.81		98.39	35.53
		6.77	0.56		47.3	13.03		42.17	2.72		94.34	35.79
		6.77	2.14		42.68	19.91		34.11	2.95		96.92	35.88
		1.8	1.97		21.8	18.13		12.06	5.92		100	36.58
		14.12	17.93		89.08	76.23		7.02	2.67		40.58	36.64
		16.5	0.12		66	5.05		11	4.3		48.3	36.71
		3.75	5.85		27.46	42		10.58	4.83		60.57	36.72
		13.34	17.32		66.21	93.8		1.5	9.25		14.59	36.81
		0	0.58		0.73	12.65		32.22	6.43		100	37.17
		15.5	0.27		91.66	11.95		0.05	9.26		3.8	37.19
		19.63	11.13		94.26	53.29		2.13	3.66		24.22	38.2
		4.45	3.56		28.31	25.83		8.07	5.38		55.22	38.33
		3.25	20.13		24.46	98.65		7.43	12.14		55.86	38.37
		23.05	12.65		82.26	63.65		1.95	2.41		35.85	38.82
		14.44	27.88		88.73	95.92		0.15	4.61		6.23	39.03
		5.79	14.41		40.55	79.49		1.62	5.81		17.13	39.74
		1.81	15.24		21.1	74.14		7.28	6.69		53.13	40.26
		5.87	4.9		35.83	37.57		9.31	5.94		57.6	40.31
		2.79	35.18		23.92	97.79		0.39	7.08		11.95	40.57
		20.51	1.03		93.32	11.79		0	8.04		0.07	40.63
		10.58	25.83		52.67	86.27		1.64	6.9		28.51	40.67
		17.73	20.71		73.54	95.64		2.29	4.73		34.57	40.88
		1.92	2.08		13.98	15.38		17.11	11.98		97.51	41.06
		17.72	20.34		91.09	96.73		3.58	6.12		39.5	41.65
		1.95	6.56		33.78	33.36		1.19	8.68		13.5	42.01
		1.15	1.24		12.71	15.86		0.62	6.31		16.96	42.37
		1.19	3.1		13.02	20.23		0.16	7.68		8.49	42.76
		7.07	29.07		41.72	88.68		14.08	6.82		68.03	43.58
		18.81	17.81		65.55	77.57		19.22	6.92		75.15	43.7
		17.92	16.44		94.17	93.42		4.08	10.96		44.36	44.13
		32.08	0.87		93.02	13.16		0.51	9.68		12.3	44.13
		17.74	0.81		77.71	13.89		13.2	7.86		97.46	44.27
		6.57	19.21		21.33	72.82		0.61	9.4		11.13	44.53
		6.59	12.46		45.62	58.37		8.72	6.55		53.25	44.64
		3.06	27.19		29.95	96.1		0	12.56		0.58	44.65
		9.88	19.33		50.85	98.22		17.84	9.16		98.41	44.65
		31.61	1.76		100	18.91		1.32	4.83		29.48	45.02
		30.64	20.52		100	83.02		22.22	7.6		89.19	45.05
		3.47	1.51		26.52	13.95		29.17	11.59		97.75	45.5
		7.65	8.56		47.71	29.37		16.25	8.01		81.95	45.52
		5.84	5.52		42	21.82		15.87	6.78		98.32	46.45
		12.99	1.7		68.33	13.99		4.44	16.77		42.88	46.95
		18.98	2.44		82.97	27.06		14.24	9.99		100	47.3
		0	21		0.97	98.09		2.66	11.31		37.77	47.3
		1.08	2.66		20.42	17.07		16.05	15.95		96.67	47.94
		13.94	27.35		78.78	97.06		0	7.87		0.28	48.08
		3.95	18.54		31.21	65.25		16.59	11.25		100	48.69
		2.55	8.81		23.86	40.61		0.36	12.12		15.41	49.23
		24.25	16.66		92.4	84.55		0.11	11.83		5.74	49.76
		0.25	24		7.85	84.14		4.17	8.93		29.49	49.8
		4.9	17.8		40.04	95.33		20.58	10.86		73.93	50.92
		4.33	1.77		30.72	19.22		20.9	9.02		96.37	51.09
		0.41	6.42		9.49	53.02		20.69	7.66		96.63	52.59
		16.88	32.42		75.82	92.83		8.1	13.73		49.54	52.82
		16.18	0.2		73.09	9.1		1.23	11.17		26.69	53.35
		2.45			22.37	22.37		16.86	13.64		67	53.67
		22			98.89	98.89		30.32	13.02		100	53.78
		7.61			39.39	39.39		0	8.95		0.36	54.71
		13.18			83.81	83.81		0.53	40.5		14.62	54.71
		0.98			22.09	22.09		16.04	36.11		96.49	54.93
		0.61			11.25	11.25		2.75	12.01		34.97	55.19
		9.38			44.02	44.02		2.88	12.84		30.37	55.67
		5.82			26.83	26.83		4.56	11.3		29.49	55.97
		18.17			65.42	65.42		8.7	11.48		49.25	56.38
		13.18			100	100		2.14	19.34		26.72	57.1
		0.63			12.01	12.01		3.66	12.11		23.18	57.53
		4.39			22.25	22.25		17.99	15.17		94.95	58.21
		3.71			25.26	25.26		2.62	12.16		30.66	58.32
		0.44			13.65	13.65		16.02	9.87		96.05	58.56
		38.46			97.79	97.79		4.33	24.79		29.07	60.88
		23.21			98.39	98.39		0.65	10.35		13.04	62.38
		20.75			94.78	94.78		3.81	17.71		27.93	62.53
		1.67			23.07	23.07		1.41	21.86		9.47	62.64
		15.72			68.01	68.01		1.82	13.11		20.19	65.8
		5.1			36.31	36.31		2.21	10.36		34.91	65.82
		18.54			94.27	94.27		0	7.02		0.66	66.12
		1.04			23.26	23.26		13.39	10.67		91.17	66.78
		18.13			93.1	93.1		10.53	14.15		70.88	66.95
		10.77			63.86	63.86		0.05	21.87		3.38	67.28
		1.21			18.71	18.71		24.99	14.05		89.34	67.61
		13.24			80.42	80.42		8.64	12.65		47.07	67.77
		19.25			97.16	97.16		16.61	40.27		92.65	67.82
		0.59			13.9	13.9		18.91	23.19		97.35	70.98
		15.44			92.55	92.55		2.49	15.01		14.91	71.31
		18.5			96.96	96.96		6.68	14.55		40.2	72.14
		8.04			44.47	44.47		10.37	18.6		45.57	72.58
		4.06			32.47	32.47		30.8	14.05		88.59	72.69
		4.45			34.83	34.83		20.34	16.53		95.43	73.67
		7.62			45.45	45.45		19.66	16.29		68.62	74.73
		3.46			20.75	20.75		30.72	17.4		95.44	75.66
		0.46			13.16	13.16		1.31	13.31		19.07	76.32
		0.27			8.09	8.09		21.93	16.9		97.13	77.88
		1.8			28.34	28.34		42.87	18.14		95.93	78.63
		23.47			99	99		40.87	18.78		98.94	78.94
		1.34			12.76	12.76		18.38	15.71		93.74	78.98
		0.68			11.64	11.64		2.5	25.76		29.3	79.24
		0.16			7.54	7.54		23.82	17.76		89.02	79.8
		0.17			6.87	6.87		2.18	19.82		20.76	80.16
		7.35			55.21	55.21		32.37	22.38		81.66	80.62
		0.26			8.84	8.84		13.16	11.62		63.1	81.24
		17.37			93.97	93.97		3.85	39.02		23.44	81.41
		0.55			11.22	11.22		19.05	48.22		95.84	81.85
		17.1			95.29	95.29		1.29	23.72		22.16	82.12
		14.57			92.25	92.25		3.19	25.53		29.06	82.28
		20.99			98.05	98.05		27	16.84		97.62	82.33
		4.55			47.63	47.63		0.17	16.1		4.41	82.61
		33.93			93.82	93.82		1.15	8.94		19.01	82.97
		6.15			46.21	46.21		0.43	18.07		7.56	83.09
		3.02			24.29	24.29		4.73	20.13		38.33	83.09
		4.2			16.78	16.78		0.27	16.8		7.99	83.2
		18			89.12	89.12		0.8	21.88		12.58	83.27
		30.53			94.2	94.2		3.97	19.45		19.31	83.44
		16.21			93.38	93.38		9.15	11.67		56.05	83.44
		29.17			92.08	92.08		3.27	21.42		22.5	83.58
		19.09			92.18	92.18		32.98	25.31		100	83.6
		18.25			96.24	96.24		4.35	23.03		35.42	83.99
		22.33			77.96	77.96		4.34	22.85		29.22	84.08
		13.41			89.58	89.58		4.56	22.65		25.91	84.39
		29.31			91	91		32.18	16.78		100	84.41
		7.31			46	46		5.79	23.14		27.72	84.43
		19.18			88.19	88.19		17.42	17.54		83.05	85.24
		16.33			94.26	94.26		5.38	29		35.71	85.25
		0.26			8.74	8.74		13.82	36.8		91.93	85.37
		16.54			64.94	64.94		20.76	25.65		97.34	85.46
		2.19			25.53	25.53		22.75	20.56		98.54	86.13
		1.21			22.35	22.35		0	16.09		0.25	86.2
		16.89			67.71	67.71		1.52	46.8		29.09	86.31
		0.67			10.21	10.21		16.74	32.59		60.45	86.63
		0.66			10.9	10.9		38.31	33.02		95.41	86.74
		12.6			58.21	58.21		6.98	17.99		42.98	87.05
		3.31			21.07	21.07		1.62	32.46		12.79	87.14
		13.39			90.26	90.26		0.27	28.96		4.32	87.16
		0.94			12.72	12.72		19.75	25.95		81.14	87.41
		13.72			89.61	89.61		4.95	26.59		32.9	87.58
		17.64			95.08	95.08		17.2	33.42		94.58	88.23
		7.28			56.34	56.34		25.59	30.04		98.21	88.33
		0.08			5.43	5.43		0.52	39.6		12.41	88.36
		2.05			15.36	15.36		14.15	35.13		90.39	88.48
		17.83			93.06	93.06		0.11	26.59		6.56	88.68
		1.34			21.45	21.45		1.86	29.23		29.46	88.72
		0.75			13.72	13.72		35.99	28.58		91.35	89.58
		3.22			29.52	29.52		20.44	29.75		94.47	90.02
		5.81			37.45	37.45		19.6	31.98		92.32	90.15
		5.56			31.29	31.29		6.7	38.92		34.78	90.27
		5.85			35.72	35.72		15.25	11.94		92.41	90.29
		25.27			90.58	90.58		4.14	21.19		32.5	90.29
		1.12			11.27	11.27		19.9	26.15		83.75	90.33
		0.01			2.18	2.18		0.5	37.58		14.62	90.36
		5.09			26.29	26.29		2.39	23.66		30.86	91.01
		2.22			16.06	16.06		0.08	34.22		6.1	91.11
		19.14			98.22	98.22		0.74	14.45		13.93	91.13
		9.22			53.58	53.58		0.14	23		7.46	91.17
		12.08			53.48	53.48		15.66	16.26		97	91.23
		0.02			3.47	3.47		0.67	30.98		12.01	91.39
		19.3			78.25	78.25		1.09	31.33		16.25	91.49
		4.42			26.39	26.39		20.82	36		93.82	91.59
		11.78			82.07	82.07		8.57	19.32		32.97	91.71
		7.61			44.29	44.29		21.25	40.08		93.46	91.92
		12.08			60.07	60.07		18.29	43.48		94.94	92
		5.68			37.8	37.8		0.01	20.52		1.55	92.05
		8.27			68.35	68.35		17.25	25.46		63.52	92.08
		0.35			10.8	10.8		20.78	50.04		96.63	92.32
		0.27			9.74	9.74		23.19	14.67		68.05	92.4
		5.85			36.39	36.39		4.25	36.94		31.25	92.41
		26.71			89.62	89.62		17.59	23.38		95.49	92.46
		0.47			13.16	13.16		1.08	35.52		16.21	92.65
		24.81			97.36	97.36		6.62	17.46		47.28	92.9
		15.75			93.53	93.53		14.17	30.97		95.6	93.07
		0.93			15.54	15.54		15.99	25.3		98.2	93.11
		9.24			57.51	57.51		0.62	26.46		17.3	93.17
		5.01			34.49	34.49		16.08	36.15		96.77	93.36
		1.73			19.3	19.3		9.28	23.12		47.48	93.51
		13.2			85.28	85.28		0.14	34.02		6.72	93.53
		4.9			38.65	38.65		17.65	18.58		93.06	93.63
		3.29			27.21	27.21		28.27	16.74		87.73	93.66
		3.85			28.69	28.69		8.64	17.39		45.24	93.82
		8.06			47.65	47.65		8.43	14.58		39.38	93.86
		2.49			15.45	15.45		2.57	20.62		22.45	93.86
		1.19			15.3	15.3		17.4	15.31		92.76	94
		15.52			89.78	89.78		16.09	24.68		83.27	94.01
		27.02			90.19	90.19		25.19	12.34		77.5	94.07
		7.76			63.07	63.07		5.65	41.53		30.63	94.07
		1.89			21.81	21.81		17.06	28.33		95.49	94.11
		2.36			30.72	30.72		1.85	35.13		27.02	94.14
		5.5			38.25	38.25		7.49	17.22		34.2	94.17
		17.8			96.25	96.25		2.12	33.64		20.24	94.23
		20.68			85.3	85.3		23.42	15.18		70.66	94.29
		10.96			45.17	45.17		20.54	21.3		96.5	94.51
		12.08			53.09	53.09		10.9	42.67		93.36	94.54
		2.19			15.74	15.74		17.5	21.3		100	94.61
		16.17			63.06	63.06		9.24	16.4		49.46	94.64
		0.57			13.78	13.78		15.06	23.26		93.44	94.69
		1.23			18.93	18.93		2.29	17.9		27.83	94.75
		0.42			11.17	11.17		0.06	20.16		2.85	94.83
		0.14			5.96	5.96		0.94	15.65		19.14	94.91
		0.27			9.28	9.28		0.09	14.94		5.24	95.03
		5.96			33.9	33.9		13.22	13.57		93.4	95.08
		1.94			13.19	13.19		11.98	17.9		94.92	95.21
		18.98			96.1	96.1		1.21	17.07		18.45	95.39
		6.38			61.33	61.33		19.49	14.43		93.92	95.44
		13.07			90.85	90.85		8.61	15.62		34.09	95.44
		5.81			42.04	42.04		18.53	19.92		90.08	95.44
		8.84			57.13	57.13		18.04	23.29		96.39	95.5
		0.43			12.07	12.07		0.05	30.82		3.99	95.5
		15.3			81.45	81.45		13.73	21.53		53.93	95.52
		2.21			17.18	17.18		5.9	29		33.62	95.69
		18.41			90.92	90.92		15.53	17.97		92.19	95.69
		18.05			92.82	92.82		18.04	19.28		94.62	95.74
		0.01			2.21	2.21		5.58	17.71		41.38	95.77
		2.24			21.4	21.4		18.27	21.69		96.63	95.77
		0.13			6.66	6.66		17.55	19.09		98.54	95.86
		2.47			14.08	14.08		2.43	20.71		32.94	95.9
		14.96			66.16	66.16		16.98	17		95.98	95.9
		1.65			21.99	21.99		16.53	30.33		92.69	95.94
		20.39			85.87	85.87		24.29	22.6		100	95.97
		6.36			45.35	45.35		8.16	20		43	95.99
		1.72			23.44	23.44		16.52	19.64		96.73	95.99
		1.37			14.69	14.69		8.08	17.31		43.28	96.04
		30.02			91.1	91.1		8.49	18.39		40.5	96.06
		19.1			94.46	94.46		2.82	19.3		23.64	96.08
		12.92			35.06	35.06		18.56	19.63		95.68	96.12
		17.1			93.95	93.95		20.99	20.03		99.13	96.22
		18.22			94.24	94.24		29.38	18.3		100	96.29
		0.15			8.68	8.68		24.87	31.58		76.7	96.3
		13.76			88.98	88.98		5.58	24.56		30.22	96.3
		12.5			85.27	85.27		0.7	18.63		8.01	96.3
		0.2			8.71	8.71		17.23	18.07		95.71	96.33
		3.41			29.14	29.14		2.07	23.47		31.62	96.35
		1.71			14.3	14.3		6.97	19.6		32.24	96.41
		0.07			5.41	5.41		2.08	17.55		20.18	96.42
		8.56			42.3	42.3		23.41	33.19		70.64	96.45
		22.99			74.77	74.77		17.48	19.14		94.73	96.46
		17.25			90.5	90.5			24.22			96.47
		5.56			33.47	33.47			17.43			96.49
		17.72			92.21	92.21			15.22			96.57
		18.56			89.97	89.97			24.03			96.58
		3.56			29.3	29.3			17.79			96.61
		13.69			97.66	97.66			23.19			96.64
		14.31			96.1	96.1			35.19			96.79
		15.81			98.38	98.38			20.96			96.84
		0.05			2.76	2.76			19.95			96.86
		1.85			28.23	28.23			18.52			96.88
		17.38			96.43	96.43			21.13			96.89
		0.79			19.7	19.7			18.67			96.91
		13.86			93.07	93.07			32.69			96.91
		5.91			35.05	35.05			21.14			96.93
		1.16			19.17	19.17			22.26			96.93
		4.75			47.61	47.61			17.61			96.94
		28.69			92.41	92.41			25.89			96.94
		3.56			21.13	21.13			23.13			96.94
		9.49			79.29	79.29			19.66			96.95
		30.06			96.91	96.91			38.06			96.98
		0.88			20.42	20.42			13.99			97.02
		21.68			60.18	60.18			19.88			97.02
		5.82			33.69	33.69			20.94			97.05
		3.02			27.26	27.26			46.34			97.1
		13.98			87.09	87.09			22.26			97.1
		0			0.89	0.89			17.11			97.11
		36.26			98.64	98.64			12.7			97.11
		17.95			92.39	92.39			24.09			97.13
		0.74			8.99	8.99			19.2			97.13
		16.33			58.9	58.9			20.07			97.15
		21.61			94.63	94.63			35.27			97.16
		12.12			48.42	48.42			20.01			97.18
		1.12			12.54	12.54			20.47			97.23
		5.75			27.98	27.98			17.34			97.26
		9.64			49.32	49.32			19.65			97.28
		4.57			15.66	15.66			13.38			97.29
		17.17			91.23	91.23			18.98			97.3
		0.18			9.44	9.44			21.32			97.31
		20.32			89.35	89.35			20.78			97.34
		5.7			36.93	36.93			14.39			97.34
		9.7			49	49			25.48			97.37
		31.6			100	100			14.43			97.38
		4.83			28.79	28.79			23.61			97.38
		6.63			44.31	44.31			26.77			97.39
		37.92			95.04	95.04			26.15			97.4
		18.79			95.04	95.04			22.27			97.41
		7.12			30.87	30.87			31.1			97.45
		10.77			66.39	66.39			13.38			97.46
		33.78			83.32	83.32			13.21			97.48
		15.88			88.21	88.21			18.74			97.49
		5.72			33.97	33.97			18.49			97.5
		14.94			44.19	44.19			19.71			97.57
		12.73			59.79	59.79			21.19			97.58
		16.73			58.87	58.87			20.83			97.58
		29.94			80.09	80.09			15.55			97.66
		3.53			16.7	16.7			19.65			97.67
		19.55			94.06	94.06			18.33			97.7
		16.98			92.4	92.4			17.69			97.71
		0.14			8.69	8.69			30.84			97.72
		14.79			87.48	87.48			13.85			97.74
		15.63			86.83	86.83			17.82			97.75
		22.11			96.05	96.05			17.39			97.77
		36.87			84.07	84.07			14.02			97.83
		17.16			94.28	94.28			17.62			97.84
		Unpaired two-tailed t test			Unpaired two-tailed t test				17.25			97.88
		P value	0.0009		P value	0.0386			20.36			97.91
									17.36			97.94
									17.04			97.95
									18.57			97.95
									24.59			97.98
									21.83			97.99
									20.3			97.99
									22.27			98.03
									17.65			98.03
									19.73			98.07
									22.4			98.09
									20.18			98.09
									20.19			98.1
									25.52			98.1
									22.64			98.1
									29.56			98.11
									17.25			98.13
									21.6			98.17
									22.91			98.17
									20.28			98.2
									15.7			98.21
									20.2			98.25
									24.47			98.3
									20.15			98.3
									21.74			98.32
									18.49			98.35
									18.21			98.36
									18.89			98.36
									21.34			98.37
									20.79			98.37
									20.53			98.38
									19.21			98.4
									19.66			98.42
									19.23			98.43
									20.54			98.43
									18.55			98.47
									37.11			98.49
									22.09			98.51
									29.65			98.52
									31.23			98.52
									19.6			98.6
									21.11			98.61
									17.2			98.62
									22.86			98.67
									20.36			98.68
									20.54			98.69
									17.97			98.71
									21.37			98.71
									20.85			98.71
									21.96			98.74
									21.2			98.75
									19.4			98.76
									18.75			98.77
									20			98.78
									18.49			98.8
									19.25			98.91
									23.45			98.92
									27.95			98.93
									22.39			98.94
									19.05			98.96
									19.49			98.98
									24.98			99.03
									25.31			99.04
									20.88			99.04
									21.18			99.07
									25.37			99.12
									23.16			99.14
									23.91			99.14
									26.7			99.17
									23.77			99.3
									23.29			99.35
									22.74			99.38
									26.1			99.42
									16.02			100
									34			100
									37.43			100
									46.79			100
									33.29			100
									20.45			100
									22.89			100
									30.16			100
									22.28			100
									23.92			100
									21.95			100
									25.22			100
									21.6			100
									23.07			100
									19.46			100
									25.42			100
									33.61			100
									21.03			100
									31.18			100
									28.13			100
									39			100
									21.24			100
									22.73			100
									28.89			100
									19.49			100
									20.01			100
									23.57			100
									19.29			100
									19.21			100
									22.96			100
									12.43			100
									20.06			100
									20.14			100
									21.47			100
									21.62			100
									33.13			100
									19.57			100
									19.52			100
									28.84			100
									24.15			100
									16.9			100
									23.09			100
									18.79			100
									21.72			100
									16.32			100
									16.58			100
									20.65			100
									21.19			100
									26.85			100
									22.7			100
									23.71			100
									19.38			100
									22.52			100
									16.21			100
									33.76			100
									22.72			100
									17.62			100
									19.82			100
									20.76			100
									17.38			100
									20.45			100
									15.31			100
									18.77			100
								Unpaired two-tailed t test			Unpaired two-tailed t test
								P value	<0.0001		P value	0.0024

## Sheet: Figure 5
Figure 5
	Figure 5a Heatmap BMECs (Control vs LepR-NTN1 mice) LogFPKM												Figure 5d Heatmap BMECs (Control vs CDH5-NTN1 mice) LogFPKM
		LepR-NTN1-4	LepR-NTN1-1	LepR-NTN1-5	LepR-NTN1-3	LepR-NTN1-2	Control-4	Control-5	Control-1	Control-3	Control-2			CDH5-NTN1-3	CDH5-NTN1-4	Control-4	Control-3	Control-5	CDH5-NTN1-1	CDH5-NTN1-5	Control-1	CDH5-NTN1-2	Control-2
	SPP1	1.04264	2.926	2.74846	7.18844	5.40633	3.38819	5.48349	7.04516	6.95884	8.54716		MIR3058	1.38405	1.19535	1.85997	0	1.14405	2.43829	2.69599	1.81967	2.95977	1.40054
	GM15760	0.238787	0.214125	0.411426	1.24489	1.42223	0	0.214125	1.85599	1.10434	1.53107		CD151	3.53356	3.94673	3.6565	2.86196	4.02414	4.42156	4.16672	4.09424	4.71864	3.65421
	MIR706	0	0	0	1.95977	2.1375	0.695994	1.0635	2.22651	0.713696	1.11103		RNU2-10	1.18903	1.60407	2.25096	0.594549	2.15704	1.96347	2.26303	2.10769	2.08066	1.4957
	SUSD2	0	1.852	1.07039	1.05658	0.970854	0.400538	1.59932	2.31034	2.70044	1.62761		SNORD58B	2.44095	2.18587	1.66448	1.31034	2.93923	3.54473	2.84398	3.51728	3.25852	0.807355
	SERPINA3N	0	0.910733	0	1.21412	0.432959	0.613532	0.790772	2.91839	2.65992	1.52105		MIR6391	1.52105	1.52607	1.72247	0.956057	2.0635	2.65992	2.01792	3.12763	2.68706	0.970854
	MIR7211	0.863938	2.20477	1.32193	2.0321	2.46728	1.80323	2.41954	3.55949	2.62293	2.0321		NTS	2.58496	1.76977	0.62293	1.04264	2.36457	2.40871	1.65076	3.20163	2.22342	1.63691
	KLK10	1.95606	0.790772	1.87971	2.11437	2.10098	0.992768	1.76553	2.43563	2.7137	1.41684		SNORD49A	2.95791	2.08746	2.11103	1.23879	2.66676	3.1177	3.29425	2.53356	2.58496	2.15704
	MIR194-1	0	0	0	1.29278	0.773996	0	0.748461	1.51096	1.774	0		MIR503	2.35614	0.632268	0.739848	0.757023	1.3505	1.93734	2.61117	1.77821	1.96347	0.765535
	SNORD73A	0	0	2.85599	1.9486	1.926	1.34483	2.33056	2.47249	2.53107	1.65535		GDF15	3.01792	1.926	1.74416	1.09085	2.09424	3.0635	2.60644	1.74846	3.23573	1.38405
	WFDC1	1.73985	1.88362	3.5741	2.37851	1.80735	2.54102	2.17951	3.51096	2.90111	3.35191		MIR7090	1.74846	0.704872	0	0.83996	1.87184	1.38957	2.7761	1.51096	1.41143	1.38405
	NEPN	1.91839	1.94111	3.24336	1.8953	1.71809	2.60644	2.86394	3.33914	2.9222	3.32193		MIR1931	3.54226	3.25248	3.56682	4.05224	4.47832	4.35332	4.52857	3.76129	4.72792	3.40871
	CD83	1.38957	0.495695	2.07382	1.41143	1.58496	1.25096	1.47508	2.488	2.18269	2.24793		KLK10	1.33914	0.887525	0.879706	1.29866	2.20477	2.10434	1.73985	1.68706	2.05311	0.790772
	ACTA1	0.411426	0.201634	1.42761	0.356144	1.05658	2.22342	1.5656	1.58976	1.82375	1.50589		H2-M11	0.137504	0	0	0.790772	1.72247	1.32193	1.64155	0.799087	0.863938	0.713696
	SERP2	0.799087	0.963474	1.4489	1.97453	1.61353	2.21101	1.42223	2.38128	2.75489	1.82782		EPHX3	1.9782	0.731183	0.773996	1.57046	2.19219	2.60644	1.94111	2.04264	1.67807	1.42761
	MIR24-2	0.970854	0	1.21412	1.70929	0	1.97453	1.64616	2.16027	1.0072	0.933573		ADRA2C	2.19849	1.20789	1.1177	1.85599	2.1375	2.29572	2.43563	1.3505	1.88362	1.1635
	GKN3	3.77189	3.54597	4.749	4.13996	2.7137	4.62761	4.61058	4.34767	4.52795	4.59872		MIR23A	2.7761	2.50843	4.02768	2.90881	3.29425	3.91456	3.24184	2.98185	2.97453	2.31615
	SNORA69	0	1.91839	1.81558	1.69153	0	1.76129	1.25701	2.10434	1.61824	1.31615		MIR27A	1.926	1.48543	2.81762	1.92979	2.26303	2.76129	2.63459	2.65306	2.18587	0.650765
	RNY3	0	1.47508	2.08406	1.54102	0	1.01436	1.48027	1.4957	2.39232	1.76129		MIR7227	1.40599	0	0	0	0	2.14078	1.34483	0	0.903038	0.879706
	KCNE4	1.50589	2.69153	2.84599	3.22651	1.5509	2.1635	2.9486	3.50462	2.70929	3.75382		KCNE4	1.66903	0.748461	1.42761	1.56071	1.26903	3.16189	2.55827	1.38957	2.74201	2.57773
	MIRLET7C-2	1.05658	1.76129	3.38267	2.93546	0.584963	2.27798	2.65306	2.90881	2.47508	3.28096		SNORD83B	1.3505	0.505891	1.82375	1.35614	0.669027	2.40054	2.28096	0.687061	1.67356	1.37295
	H2-M11	0.495695	1.72683	0	1.11103	0	2.14731	0	1.23266	0.516015	1.774		SLC15A2	1	0.321928	0.790772	0.731183	0.0703893	1.0072	1.7137	0	0.400538	1.31034
	ZKSCAN4	1.51602	2.03914	1.25096	1.77821	0.790772	2.50589	1.66448	1.7866	1.926	2.7845		SNORD49B	1.59932	0.62293	0.731183	2.82782	0.815575	2.37573	2.59216	1.37851	1.9486	2.36457
	PI16	2.16993	2.47249	2.50843	2.60407	1.57531	3.17632	2.65764	3.14241	2.48285	3.71699		RASSF10	1.55582	0.613532	0.0976108	1.79494	1.36737	2.34767	2.09424	1.37295	1.98914	1.98185
	IL6	3.07211	3.56438	2.31034	2.02857	2.34483	3.37851	2.40871	3.60644	2.93923	3.20006		GCNT1	1.1375	0.799087	0.356144	1.75702	0.545968	2.03562	1.38405	1.09085	1.04264	0.83996
	NOG	0.163499	1.04963	0.111031	0.978196	0.536053	1.67356	1.09085	2.06005	1.0635	1.78241		MIR7213	0	0	0	1.43829	0	1.46467	1.37295	1.0072	0	1.45943
	SNORD49B	0.773996	1.81967	0.722466	0	2.10434	2.21101	1.18269	2.62059	2.25096	2.13093		MIR7-1	0.925999	0.443607	0.526069	2.68482	1.33914	1.9222	2.25701	0.613532	0	0.941106
	KLF12	1.69599	2.13093	1.81147	1.84398	2.66221	3.04614	1.92979	3.11437	2.90689	2.73769		GSN	4.3978	4.10601	4.14405	3.74093	3.90593	5.42794	3.46989	3.53978	4.33199	3.9855
	MIRLET7A-1	0	0.565597	0	0	1.0072	1.07724	0.575312	1.57046	0.659925	1.61824		GPR20	0.650765	0.963474	0.536053	0.495695	0.333424	2.12433	0.422233	0.464668	1.31615	0.722466
	KITL	2.43563	3.31759	2.65764	2.47508	3.19535	3.69042	3.31759	4.4121	3.59932	3.88753		DES	1.62293	1.20789	1.26903	1.23266	1.54102	2.37295	0.422233	0.765535	2.0635	1.63691
	COL6A2	1.16993	1.852	0.238787	1.01436	1.24489	1.0635	1.21412	2.0635	1.90304	2.28096		MIR7669	1.42223	1.88362	1.40599	0.879706	0.963474	1.848	0	0	2.44095	0.895303
	LPAR4	0.275007	0.739848	0.298658	0.411426	0.748461	0.970854	0.516015	1.58496	1.73118	1.72247		MYH11	2.24489	1.95606	1.31034	2.79077	1.91456	4.30086	1.51096	1.33914	2.91648	1.97085
	DLX5	0.879706	1.26903	0.367371	0.713696	0.613532	1.40054	0.887525	1.42761	1.62293	2.52607		NRIP2	1.4957	1.26303	0.847997	1.64616	1.42761	2.79909	1.41143	1.14405	2.11437	1.37851
	GAS1	2.01792	2.22033	1.44361	1.70487	1.94111	2.51854	2.03562	2.61353	2.90881	3.46074		MASP1	0.941106	0.526069	0.0285692	1.15056	0.505891	2.0072	0.773996	0.565597	0.910733	0.815575
	SPIN2C	1.5008	0.584963	1.47508	0.432959	1.7866	1.37295	1.7866	2.01792	1.01436	2.19219		NDRG2	2.83592	2.62761	2.35614	3.1127	2.67582	4.07553	2.36737	2.63691	3.37434	3.11936
	PTH1R	1.46989	0.475085	1.22651	1.4489	2.0321	1.56071	2.1177	3.02503	2.02503	3.14241		GUCY1A1	0.925999	1.10434	0.831877	1.53107	1.11103	2.46467	1.15056	1.1177	1.94111	1.7137
	INTS6L	1.57531	0.722466	1.90689	0.918386	1.79494	2.14405	2.26303	2.86196	2.11103	2.77821		SMTNL2	1.73118	1.60881	1.28096	2	1.7137	3.11603	2.1177	2.01078	2.5656	2.21723
	PRKAR2B	0.9855	1.05658	0.941106	0.201634	1.45943	0.903038	1.57531	1.89918	2.13422	1.79909		CASQ2	0.378512	1.1177	0.464668	1.24489	1.0072	2.9222	0.790772	1.0072	2.22651	0.659925
	SNORD49A	2.40054	1.17632	1.5656	0.739848	2.10434	2.41954	3.20945	3.38405	2.95791	2.13093		OLFR558	1.02148	1.3505	1.01436	1.31615	1.19535	3.10098	1.57531	1.26303	2.45154	1.42761
	GSN	4.34341	4.78084	4.92077	4.29131	3.50335	3.85699	4.39094	5.44857	5.53232	5.75195		CD109	1.52105	1.81147	0.918386	1.48543	1.52105	2.87184	1.87971	1.98185	2.19849	1.73118
	NDRG2	2.79286	3.18587	3.41954	2.7137	1.91839	2.73118	2.93546	4.23036	3.88069	3.84097		FOXS1	1.10434	1.07039	0.333424	0.918386	1.0072	2.35332	0.731183	1.26303	1.64155	0.963474
	NDUFA4L2	3.60526	3.62994	4.12516	3.52607	2.52105	3.21723	3.59694	5.04745	4.81455	4.91409		TMEM100	5.14486	4.42358	3.73552	4.47962	4.73064	5.66959	4.35332	4.55704	5.25663	4.66846
	RASL11A	4.3875	4.99095	4.89433	4.59574	3.91361	4.44162	4.45681	5.90304	5.39438	5.95024		HIGD1B	1.38405	0.678072	0.83996	1.72683	1.46467	2.52356	1.43829	1.19535	2.28983	1.30451
	CYGB	2.54844	2.43563	2.64155	1.91456	1.57531	2.0321	2.45681	3.11437	2.81558	3.46467		TPM2	3.27202	2.21412	2.12763	2.67129	3.17153	4.08831	2.73335	2.81762	3.64962	2.90497
	MGP	5.67186	5.59156	5.80452	5.63081	3.96993	5.53169	5.96924	6.64472	6.51238	6.94661		ACTA2	5.58916	4.55275	4.56986	5.20945	5.5008	6.76567	5.22033	5.18468	6.13689	4.96023
	RASL12	1.11103	0.925999	1.65535	0.903038	0.189034	1.08406	1.5509	2.42492	2.26903	2.37295		MYL9	5.32337	4.41954	4.70432	5.19338	5.24108	6.4843	4.749	4.84046	5.62088	5.15462
	CYTL1	5.06609	4.78346	6.26735	6.04374	3.47119	5.19338	6.39111	7.78562	6.11207	6.73836		CRYAB	1.08406	1.79909	0.903038	1.21412	2.04614	2.1375	0.871844	1.52105	2.38128	1.73118
	RRAD	5.14568	5.16752	5.80142	5.95303	4.55704	5.59902	5.71287	6.56392	5.89045	6.12184		C1S1	1.38957	1.5656	1.51096	1.40054	2.1177	2.91839	1.26303	1.38957	2.33056	2.1177
	CCDC3	2.68482	2.70044	3.27947	3.18903	1.51096	2.30743	3.01436	3.76553	3.39094	3.62877		NOTCH3	1.07039	1.66903	1.26303	1.60881	2.04963	3.34908	1.07039	1.26303	2.29572	1.87184
	OLFR558	1.26303	0.765535	1.77821	1.41143	0.189034	0.739848	0.895303	2.87184	1.87578	2.06695		NDUFA4L2	2.55827	2.41954	2.03562	2.4489	3.5435	4.12102	2.36177	2.31904	3.83693	3.44228
	CRYAB	1.67356	1.98185	2.28096	2.0072	0.799087	1.50589	1.46467	3.49057	2.61353	2.75916		CPE	3.86394	3.43162	3.24945	3.67469	4.43296	4.88801	4.09255	3.49953	4.61353	4.10098
	NRIP2	0.807355	1.56071	2.57773	1.8953	0.970854	1.29278	1.46467	3.45812	2.59216	2.41143		MMP2	2.13093	3.20006	2.15704	2.65535	2.92979	4.28688	2.36177	2.67582	2.49057	2.80323
	MYH11	1.68257	2.57773	2.53605	2.28688	0.887525	1.51096	2.24793	4.35755	3.0036	2.5509		PDGFRB	2.25399	2.47249	1.41684	2.33914	2.37016	3.78973	2.01436	2.19849	2.19535	2.58256
	PERP	0.584963	0.432959	1.04264	0.454176	0	0	1.08406	1.98185	1.33914	0.722466		TBX2	1.1635	2.08746	1.31615	1.59932	1.44361	3.30889	1.30451	1.89918	1.89142	2.22959
	PDGFRB	2.19535	2.59216	2.64386	1.9486	2.02503	1.43296	2.92979	3.45812	3.21101	3.46597		ANO1	0.613532	0.933573	0.454176	0.454176	0.863938	2.35332	0.678072	0.978196	0.695994	1.22651
	SNHG18	0.495695	0.918386	1.09761	0.757023	0.214125	0.238787	1.17632	1.7866	1.79909	1.52105		EGR3	1.81558	2.45418	2.22959	2.4957	2.48285	3.80839	2.43029	2.85599	2.46467	2.56071
	RBPMS2	1.34483	1.83996	2.26303	1.70929	1.66903	1.29866	2.21101	3.09592	2.4957	2.51854		OLFML2A	3.38819	3.3978	3.11603	3.60644	3.63343	4.916	3.14568	3.0635	3.08236	3.61235
	GPR20	0.333424	0.918386	1.71809	1.02857	0.389567	0.344828	1.31615	2.34199	1.76553	2.13422		AOC3	0.765535	0.495695	0.400538	0.765535	0.713696	2.26903	0.378512	0.807355	0.895303	0.594549
	ACTA2	5.47735	4.94439	6.36685	6.10769	4.8885	4.68594	5.81121	7.44642	6.55136	6.96116		CCDC3	1.7137	2.02148	1.9222	2.27501	2.67807	3.67694	1.46467	2.33056	2.41143	2.28688
	TPM2	2.96717	2.91073	3.93357	3.47119	2.31034	2.17632	3.32625	4.92458	4.25172	4.38474		FXYD6	1.71809	2.42492	2.11103	2.46205	2.81762	3.45549	1.88753	2.98732	2.46467	2.60644
	MYL9	5.1811	5.20867	6.39609	5.78633	4.96855	4.83491	5.71864	7.3004	6.68664	6.79286		IL6	2.40871	3.03034	3.12102	3.02148	3.54597	3.96625	2.35614	3.51602	3.15056	3.45812
	CASQ2	1.52607	1.79909	2.09085	1.66448	1.12433	1.5509	1.04963	2.72247	1.81147	2.72465		IGFBP5	3.73335	3.04439	2.73118	3.35473	2.90497	4.35755	2.18587	2.50335	2.83794	3.42358
	AKR1C12	0.0565835	0.956057	1.03562	0.298658	0.378512	0.411426	0.238787	1.9222	1.29866	1.73118		SNORD35A	1.66448	0	0	0.62293	1.15056	1.9222	0	0.713696	0	1.41143
	TOX2	3.40871	3.62761	3.50335	3.29866	2.62994	3.76235	3.94579	4.74685	4.32697	4.36807		RGS5	3.58496	2.87184	3.04089	3.18269	3.37295	5.29057	3.09255	3.29866	3.82579	4.34341
	HIGD1B	1.75275	2.18587	1.38405	2.20477	0.83996	2.09424	1.96717	3.52482	2.70044	3.02326		HEYL	1.67356	0.454176	1.70044	0.823749	1.04264	2.37295	1.04264	1.36177	1.34483	1.98914
	RGS5	3.47508	4.05311	2.82171	3.28244	1.4957	3.60999	3.55336	5.47508	4.32409	4.88996		STEAP4	2.34483	2.98003	2.26604	2.64616	2.96717	3.80839	3.26153	2.93168	2.97269	3.79909
	EPHX3	1.26303	2.59455	1.73118	1.37295	0.250962	2.66448	1.8679	3.29572	2.37295	3.18903		GAS1	0.933573	1.45943	1.8679	1.57531	1.85599	2.83188	1.76553	1.62293	1.87971	2.3505
	NFATC4	0.367371	1.18903	0.895303	0.485427	0.189034	0.925999	1.3505	1.95977	0.863938	1.57531		MIR7031	0	1.1375	0.799087	0	1.42761	2.4957	1.25701	0	1.75275	1.72247
	NOTCH3	1.32193	1.70487	1.54102	1.55582	0.704872	1.62293	1.91456	3.06867	1.74416	3.04439		S1PR3	1.64616	2.21723	1.85997	2.0635	1.24489	2.96347	1.74416	1.90304	2.14731	3.03738
	PLA1A	0.956057	0.739848	0.516015	0.505891	0.613532	1.15056	1.22651	2.25096	1.12433	1.64616		L1CAM	2.84197	2.66448	1.70487	2.64616	2.27501	3.14405	1.82375	3.04264	2.8339	2.98732
	STEAP4	2.91265	3.49825	2.63923	2.54102	2.59694	3.43429	3.03738	4.95791	3.88557	4.33485		LTBP4	8.28882	8.43384	6.93133	8.30392	7.54736	9.1235	8.01067	7.77228	7.93038	8.10533
	TESC	0.298658	1.87184	1.32769	1.51602	0.731183	0.887525	1.38405	2.20477	1.63691	2.44361		FBLN2	7.35984	7.39523	6.15725	7.48527	6.7845	8.17323	7.09614	7.14333	7.31705	7.55612
	EDNRA	0.286881	1.83996	0.948601	0.9855	0.536053	0.650765	1.18903	2.53605	2.11103	2.31034		GKN3	3.89627	3.26003	1.94486	3.26454	2.70708	4.60466	2.92979	2.774	3.01614	2.89918
	HEYL	1.23879	2.04963	0.815575	1.14405	0.895303	1	1.93357	2.6017	2.85997	2.66676		PCSK5	3.34625	3.51096	2.25096	3.16993	2.80323	4.21801	2.59216	2.82579	2.74631	2.98914
	GPR50	0	0.823749	0	0	0.0285692	0.0285692	0.887525	1.09085	1.12433	1.24489		NTN4	2.88947	2.92979	1.43829	3.09424	2.48285	3.46858	1.89142	2.38128	2.37016	2.88947
	P2RX1	0.344828	0.669027	0.687061	0.454176	0.485427	0.879706	1.32193	1.87971	2.22342	1.85599		FN1	4.36247	4.50843	3.12102	4.31832	3.62877	5.1807	3.98368	3.65191	4.4614	3.86888
	NGF	0.823749	1.33342	1.04264	0.871844	0.695994	1.04963	1.63691	2.67582	1.8679	2.45418		ATP2A3	6.23055	6.00944	4.74739	5.8107	5.32265	6.56407	5.87406	5.5245	6.36124	5.71946
	CCN5	1.18903	2.20789	1	0.933573	1.28096	1.3505	2.50589	4.08746	3.59216	4.12184		PI16	3.27501	3.58736	1.85997	2.5509	2.41954	3.39917	2.32769	2.5008	2.44361	2.70266
	IL34	0.918386	1.8953	1.42223	1.26903	1.1635	1.40599	2.13093	3.42223	3.28688	3.0635		SNORA69	1.08406	1.31615	0	1.31615	0.879706	1.54597	1.25096	0.526069	1.5656	1.53605
	1500009L16RIK	1.03562	0.910733	0.333424	0.475085	0.286881	0.594549	1.0635	1.73118	1.65992	2.38681		MIR3060	1.46467	1.52607	0	1.74416	0	2.54844	2.69153	0	2.03562	2.37851
	SLC2A4	1.48027	1.5656	0.933573	1.15056	0.925999	0.704872	1.50589	2.13093	1.87184	2.54102		SNORD53	2.04264	2	0	1.80735	0.773996	2.07724	2.49825	1.68257	2.49057	1.82782
	TBX2	2.35614	2.1635	2.21723	2.12102	1.37295	1.48027	2.32769	3.43962	2.7761	3.32625		OAS2	2.3505	2.5435	1.13093	2.05658	1.46467	2.5008	2.41143	2.46728	3.05658	2.60881
	FOXS1	1.33914	1.71809	1.26303	1.41684	0.722466	0.941106	1.62761	2.82375	2.09085	2.76553		HEY1	5.51286	4.99955	4.24031	5.0635	4.94813	5.80864	5.96947	5.55029	6.09719	5.22149
	LHFP	1.51602	1.41684	1.55582	1.61353	1.18903	1.23266	2.13422	2.61589	2.20163	2.77189		TMEM178	3.66903	2.80529	1.75275	3.43162	2.60881	4.11853	3.92695	3.59096	3.59694	3.36177
	CRISPLD2	0.565597	0.432959	1.10434	1.45418	0.0285692	0.903038	0.584963	1.7866	1.45418	1.69153		GPER1	4.55949	3.51223	2.88947	3.86096	3.51602	4.65707	4.20242	3.65764	4.50271	3.62293
	APOD	0.443607	0.214125	0.565597	1.55582	0.475085	0.443607	0.594549	1.81558	1.40054	1.58015		TMEM182	1.78241	1.04264	0.978196	1.5008	1.26303	2.80735	2.45943	1.8679	2.65992	1.23879
	ALDH3A1	0.823749	0.505891	0.659925	0.678072	0.400538	0.464668	0.250962	1.45943	2.1177	1.51602		SLC45A4	1.97085	1.60881	0.765535	1.25701	1.66903	2.6893	1.95977	1.46467	1.74846	1.15704
	CD24A	4.77926	4.50843	4.61471	4.09761	4.03738	4.80684	5.2891	5.34802	5.53947	5.61176		KCNN4	2.56071	2.04614	0.748461	1.61824	1.83996	2.32481	2.09085	1.75275	2.39232	1.58015
	IFITM1	0.887525	0	0.641546	0.443607	0.526069	0.604071	1.39506	1.70487	1.52607	1.54597		REEP2	2.69822	1.99277	0.505891	1.852	2.1375	2.42223	1.80323	1.98185	2.28392	1.66448
	TMEM178	3.8679	2.75275	3.36597	2.96162	3.0072	3.57652	3.89142	4.02768	4.26978	4.20006		FGFR3	3.89627	3.81147	2.69153	3.51854	3.22342	4.28614	3.84197	3.58015	4.25927	3.06695
	2610035D17RIK	3.40463	3.53356	3.24031	3.38128	2.74416	3.22342	4.41954	4.06781	3.82477	4.45812		GJA5	4.88753	4.86047	3.48671	4.37086	4.51475	5.32912	4.81404	4.84147	5.37434	4.42021
	COL3A1	1.78241	1.33914	0.978196	1.65535	0.669027	1.67807	2.47249	2.65992	2.3505	2.75275		ASPN	1.11103	0.831877	1.45943	1.25701	0.124328	1.85997	0.739848	0.831877	2.45943	1.11103
	S100A4	3.5741	3.30451	4.24793	4.01257	3.39643	4.27277	4.19298	5.17552	4.853	4.99458		ZFP251	0.773996	1.67807	1.15704	1.78241	0.659925	2.1177	1.69599	1.51602	2.22651	1.74846
	LOX	0.815575	0.713696	1.10434	1.07724	1.1177	1.56071	1.66903	2.45943	2.02857	1.82782		MIR339	1.01436	2.34199	1.80323	1.82375	0	2.04963	1.53107	1.99639	2.54102	1.84398
	TMEM100	4.89627	4.84599	5.32229	4.42358	4.26153	5.64414	5.12598	5.74927	6.01391	6.15805		TLX1	1.18903	2.13093	1.48027	0.321928	0.925999	1.9855	1.20789	0.978196	1.41143	1.27501
	NXPE2	1.61824	1.5509	2.30451	1.69153	1.66448	2.6893	2.51349	2.85798	2.852	2.73552		ATP10A	1.40599	1.60407	1.07039	0.411426	0.713696	1.99639	0.887525	0.565597	1.49057	0.669027
	MIR1954	0.678072	1.04264	1.67356	1.09085	0	2.39232	2.23879	2.40871	2.59455	2.96347		SLC22A4	1.852	2.72901	1.62293	1.51602	1.73552	3.08576	2.25701	2.19535	2.41954	1.76553
	DUSP26	4.1811	4.12928	4.15623	3.45549	3.26754	5.31542	4.87086	5.26266	4.93829	5.1127		HSPH1	2.33914	2.5509	2.31615	2.11437	2.20163	2.92029	2.66448	2.83996	3.53107	1.73985
	GPER1	4.25096	3.32481	4.14649	2.95606	2.94486	4.66959	4.24031	4.88411	4.37226	4.86493		SCARA3	2.76129	2.73985	2.15704	2.60881	1.81967	3.63227	3.08916	2.62293	3.50335	1.83592
	CAR4	4.20398	4.11353	4.21179	4.23573	4.9514	5.67469	6.4019	6.09698	6.16289	5.75809		CCN3	3.48671	3.87676	2.9542	3.03034	2.66448	4.00899	3.55704	3.79909	4.25852	3.25096
	AGTR1A	0.526069	0.594549	0.526069	0	0.0285692	1.09761	1.1375	1.91456	1.17632	1.07039		HSPA1A	8.71067	9.17697	7.95338	8.28406	7.89051	9.37851	9.02669	9.02187	9.46889	7.81801
	PRG4	1.42223	1.85599	0.83996	1.17632	0.910733	2.32481	2.30451	2.74846	2.19535	2.22651		HSPA1B	8.45072	8.92187	7.5985	7.81314	7.25408	8.93761	8.90433	8.83924	9.52902	7.2681
	PRDM16	2.33914	2.70044	2.68032	2.53356	2.28096	3.51979	3.84398	3.73877	3.43696	3.38681		MIR7211	0	2.23879	2.26303	2.68482	2.16993	2.31904	3.55949	2.69377	2.56071	2.05658
	MFAP2	2.40054	2.9279	2.86196	2.31325	2.62059	3.86592	4.14323	4.11103	4.53419	4.05745		RNU5G	0.879706	1.42223	1.79494	1.63227	1.94486	2.16027	2.17632	2.79701	2.03562	1.83996
	SLC26A10	5.1807	5.46499	5.3579	5.02945	5.22381	6.22805	6.1471	6.45418	6.15644	6.3443		FANCB	0.757023	1.51096	2.09424	2.04614	1.58015	2.26003	1.79077	2.61824	2.91456	2.28392
	OLFR1396	1.57046	1.58496	1.21412	1.76553	1.07724	2.40599	2.51854	2.852	2.80323	2.70044		H2BU2	0.641546	1.09761	0.555816	0.847997	1.05658	1.15704	0.918386	1.20789	1.87971	2.14078
	SSU2	4.05832	3.97636	4.34767	4.22033	3.73877	5.07639	4.95606	5.49506	5.11562	5.09297		SRARP	1.05658	1.84398	1.5656	1.73118	1.80323	1.61353	2.36737	2.30451	3.06867	2.47768
	LRRC3B	4.23879	4.17313	4.15785	4.1035	3.59216	5.49538	5.30268	5.62352	5.35473	5.33199		MIR7663	1.37851	2.45418	2.29866	2.07039	2.20477	2.10434	2.4489	2.25399	3.77083	2.56071
	G0S2	1.91456	0.918386	1.09761	0.536053	1.10434	0.238787	1.81558	2.06695	2.10098	3.12433		EDN1	4.71094	4.97407	4.27352	4.66959	4.99729	5.37226	5.68762	4.92742	5.92267	5.39746
	GDF10	1.23266	0.263034	0.941106	1.11103	0.632268	0	0.613532	1.29278	1.76553	2.7137		TBX3	2.95606	3.57773	2.60644	3.57289	3.55213	3.9991	3.90881	3.34341	4.30743	3.81967
	CTSK	0.831877	1.60881	0.85599	1.59455	0.956057	0.632268	1.37851	1.60407	1.79494	2.84599		PTHLH	2.1177	2.0072	1.48543	1.5656	2.79701	2.80735	3.17951	2.1177	3.64039	1.99277
	TWIST1	0.356144	0.475085	0.400538	1.33342	0.298658	0	0.695994	0.903038	1.09085	2.16993		PLEKHB1	1.03562	1.05658	0.925999	1.67807	0.613532	1.20163	0.731183	1.81147	1.67807	2.18587
	EFEMP1	1.52105	1.39506	1.51096	1.848	1.28096	0.111031	2.34483	1.77821	2.58976	3.52732		TIMP4	5.55612	5.17153	5.05268	5.6605	5.50208	5.08619	6.62249	7.53216	7.94474	7.11676
	TMEM53	1.07724	1.7137	1.66448	1.73552	1.78241	0.632268	1.43829	1.61353	2.02503	2.72247		MYLPF	2.38405	1.83592	2.40054	2.47249	2.62994	2.20163	2.96901	3.45418	3.28096	3.34199
	CYP1B1	0.356144	0.0143553	1.07039	0	2.14731	0.475085	1.37295	2.09085	1.95606	2.82579		ADH1	5.83643	5.62877	5.97315	6.04374	6.06329	5.67214	6.05918	6.89263	6.86987	7.21432
	C4B	1.73985	1.09761	1.87971	0.464668	2.77189	0.356144	1.88753	3.04614	1.93734	3.78764		LPL	3.02148	2.29572	3.16027	3.39917	2.9486	3.32769	4.09508	4.66959	5.6011	4.95233
	S100B	0.275007	0.659925	0.565597	0	1.87184	0.15056	1.19535	1.54597	0.933573	1.76553		CAR4	5.09212	4.04876	4.97131	5.25852	5.10392	5.42928	5.68902	6.58571	7.19367	6.84235
	WIF1	0	0.594549	0	0.111031	2.3978	0.495695	0.678072	1.97453	1.49057	2.35614		PLCB4	2.42223	1.65992	2.71149	2.93923	2.22651	3.0054	3.24184	3.73877	4.25852	3.81558
	COL1A1	0.31034	0.863938	1.02148	1.53605	2.55336	0.575312	1.37851	1.75702	1.48027	3.57289		LRRC36	1.4957	0.823749	1.28096	1.50589	0.948601	1.71809	2.10769	2.4489	2.44361	2.29572
	SRPX	0	0.389567	0.565597	1.0072	1.36737	0	0.831877	1.53107	1.02857	2.97269		HALR1	1.58015	0.604071	0.871844	1.1635	0.879706	1.40054	2.45418	3.17473	3.31759	2.89724
	IL1RN	0.378512	0.641546	0.124328	0.83996	1.49057	0	0.575312	1.36177	1.1635	3.15381		LNX1	3.15381	2.39506	2.73335	3.06695	2.79286	3.48156	3.41143	4.31325	4.25172	4.3799
	OLFML3	0.201634	0.238787	0.83996	0.555816	1.79077	0.111031	0.475085	1.65076	1.14405	2.23266		CD36	9.26999	9.15682	9.31232	9.56759	9.04409	9.41077	9.74829	9.94146	10.6379	10.4022
	TNC	0.464668	1.11103	1.71809	1.39506	4.14568	0.695994	1.29866	2.53356	2.37573	4.09001		ZFP979	1.33914	0.83996	0.948601	1.45943	0.62293	0.963474	1.64155	1.90689	2.34483	2.39506
	ISLR	0.111031	1.80323	1.72247	1.56071	3.21878	0.863938	2.12763	2.8953	3.37156	4.24945		SMC3	1.43296	0.847997	1.19535	1.85599	1.04264	1.23879	1.59932	2.04963	2.19849	2.27798
	ESM1	3.8679	3.80941	4.24336	3.98914	4.18587	3.47638	4.22574	4.56864	4.11603	6.1811		SPHK1	1.22033	0.847997	1.38957	1.88753	1.38405	2.21723	1.85599	2.28096	2.35614	2.03914
	CFH	0.356144	0.505891	0.422233	0.356144	0.584963	0.163499	0.62293	0.925999	0.669027	2.16672		DACH1	1.49057	0.948601	1.44361	2.15704	1.33342	2.18269	2.22651	2.852	2.5435	2.72028
	BGLAP	0.807355	0.970854	0.941106	0.956057	1	0.226509	0.85599	2.37851	0.83996	3.83289		GBP7	1.65992	0.992768	2.29278	2.23573	1.40599	2.26903	2.40871	2.41143	2.75489	2.68706
	NNMT	0.963474	1.32193	1.76129	1.05658	1.49057	0.704872	1.13093	1.85997	1.18269	2.97453		CEP85L	1.60407	1.0072	2.37851	2.38681	1.55582	2.31615	2.1177	2.79701	3.18428	2.65076
	COL6A1	2.17313	2.76129	2.29278	2.33342	2.19219	1.68706	2.33914	3.21878	2.74416	4.19298		TJP1	3.63227	3.24793	4.01078	4.68538	3.64962	4.2817	4.13175	4.42828	4.65992	4.74308
	PLXDC2	0.238787	0.831877	0.739848	0.137504	0.731183	0.263034	0.411426	1.29278	1.37851	2.30159		CAST	2.7866	1.87578	2.6893	3.03562	2.27202	2.88753	2.63227	3.36597	3.59335	3.14241
	LEPR	2.1375	3.19692	2.6893	2.01792	2.90111	2.15381	2.08746	3.64039	3.01078	4.07639		FILIP1L	0.925999	0.641546	1.57531	1.60407	1.48027	1.32769	1.44361	2.15704	1.9486	2.23573
	VASN	0.903038	1.40599	1.04963	1.34483	1.25096	1.02857	2.19219	1.852	2.26303	2.66221		KIF5B	3.08406	2.24793	3.44626	3.50462	3.16189	2.94298	3.70044	3.76765	4.04264	3.91648
	FST	0.495695	1.33342	0.613532	0.565597	1.40599	0.286881	2.11437	2.22651	1.71809	2.78241		RANBP6	1.43829	0.516015	1.58976	1.46467	1.11103	1.60881	2.32481	2.02503	1.96717	2.26303
	C1S1	1.61824	2.17632	1.50589	1.68706	2.0036	1.42761	2.55827	3.40054	2.48027	3.78869		STK3	3.38405	2.37016	3.72792	3.66448	2.73335	3.47897	3.43296	3.62176	3.98003	3.8885
	C3	0.432959	0.0285692	0	0.124328	0.632268	0.0703893	0.815575	1.09085	1.35614	2.34199		ATP11C	2.1635	0.992768	2.48027	2.57531	0.948601	1.87971	2.12102	2.65764	2.61353	2.69377
	FAP	0	0.111031	0.163499	0.163499	0.847997	0.0143553	0.722466	0.757023	1	1.81967		FCHO2	2.24184	1.78241	2.71809	2.8953	1.68706	2.45154	2.75061	2.93734	2.87971	3.24184
	MS4A4D	1.68257	1.87971	1.45943	1.64155	2.14731	1.02857	2.63691	2.08066	2.48027	3.63227		PPP4R3B	2.64847	1.95977	2.91456	3.3799	2.01792	2.67807	3.0268	3.0072	3.16189	3.52982
	CXCL12	6.31651	6.75609	6.72219	6.38422	6.95849	7.07895	7.37086	7.89166	7.51791	8.31655		ZFP715	2.66676	2.03562	2.79286	2.92979	1.48543	2.61589	2.70266	2.82171	3.32193	3.09592
	FGFR2	0.201634	0.584963	0.956057	0.485427	0.765535	0.286881	1.19535	0.948601	0.910733	2.22959		ANGPT2	2.854	2.73985	3.35896	3.80426	3.04439	4.26529	4.35685	4.16832	4.16591	3.66221
	LOXL1	0.378512	0.0143553	0.739848	0.85599	1.07724	0.137504	0.83996	1.46467	1.46467	2.81967		UCHL4	0.367371	0.137504	0.411426	1.44361	0.555816	0.963474	1.40054	1.25701	1.51602	0.956057
	MDK	1.32769	1.31034	2.16672	1.1177	2.16672	1.02148	2.31325	2.50335	2.55336	3.74416		STAG2	0.748461	1.29278	1.55582	2.18903	0.978196	1.31034	1.98185	2.28392	2.26003	2.17313
	MMP23	0.201634	0.163499	0.933573	0.201634	0.918386	0.0976108	1.29866	1.58976	1.1375	2.80323		KLRA9	0.505891	0.575312	0.422233	1.29278	0	0.389567	1.41684	1.05658	1.88362	0.863938
	EPDR1	1.18269	1.1635	2.16672	1.65992	1.73118	0.687061	2.03562	2.56316	2.34483	4.16189		4921511C10RIK	0.613532	0.739848	1.14405	1.55582	0.575312	1.09085	2.02503	1.7137	2.02148	1.29866
	CLEC11A	0.356144	0.238787	1.18269	0.495695	1.03562	0.124328	0.978196	1.45418	1.35614	2.15056		IFIT1	2.53854	2.60644	2.5656	2.02503	2.31034	3.0054	3.02326	3.19849	3.93263	3.07039
	ADIPOQ	2.12102	2.01078	3.87381	2.44095	3.27053	1.91073	2.84599	4.85699	4.39712	6.4446		TUBB2B	0.695994	0.871844	0.584963	0.485427	0.389567	1.63691	1.54597	1.59932	1.9782	1.0635
	SDC2	0.948601	1.05658	1.19535	0.739848	1.95606	0.250962	1.15056	2.44626	2.73335	2.85798		HSPB1	9.32409	9.38832	9.21723	9.07508	9.26362	9.55593	10.2304	10.1843	10.4903	9.18522
	FHL2	1.52105	1.35614	1.69599	0.978196	1.91073	0.604071	1.94111	2.5656	2.9782	3.59096		KCNA5	3.92884	3.95699	3.64155	4.08916	4.33771	4.7366	4.94251	5.43296	6.06867	4.63227
	ADAMTS2	0	0.565597	0.650765	0.15056	0.903038	0.0143553	0.85599	1.25096	1.9782	2.02503		SLC1A1	1.17632	1.40599	1.11103	1.848	1.38957	1.99639	2.72247	2.84599	3.56438	1.91073
	SERPINA3C	0	0.879706	0.485427	0.263034	0.863938	0.31034	0.978196	1.85997	2.20789	1.86394		P4HA2	3.04789	3.08746	2.51096	3.19849	3.15543	3.57168	3.70708	3.80941	4.40122	3.01792
	SFRP4	0.555816	0.333424	1.4957	1.14405	1.60407	0.189034	1.8679	4.13011	3.0635	4.54226		CYP1A1	0.555816	1.01436	0.137504	0.0565835	1.46467	0.765535	1.87578	2.1375	2.27501	1.25096
	FXYD1	1.38957	0.823749	1.43296	0.9855	1.31034	0.970854	1.41684	2.69153	2.04264	2.64616		TCF15	7.87049	6.92006	7.23276	7.42794	7.85555	8.57845	8.69125	8.4799	9.29559	8.57686
	GPX8	2.25701	2.40327	2.82985	2.17951	3.35896	2.3505	2.99277	4.39094	3.73769	5.0009		MUSTN1	4.46663	4.17393	4.47638	4.86245	5.0343	5.39197	5.44427	5.52732	6.25361	5.40497
	S1PR3	2.06005	2.17951	2.16672	1.71809	2.72901	1.48543	2.40871	3.78241	3.32193	4.25852		B3GALNT1	3.40054	2.71809	2.91839	2.79701	2.95047	3.34767	3.77294	3.58135	4.45615	3.6792
	COL1A2	0.356144	1.24489	1.42223	0.948601	1.88362	0.659925	1.73552	2.62994	2.05658	3.34625		CYP26B1	1.92979	0.201634	2.08406	1.09085	1.25096	2.99277	3.10769	2.85	4.12102	2.82985
	SRPX2	0.333424	0.0703893	0.475085	0.356144	1.32769	0	1.15056	1.57046	1.33342	2.29278		MT2	2.88362	1.64616	3.02857	2.88557	3.30743	3.42626	3.43162	3.17313	3.90689	3.22959
	DPEP1	0.918386	1.17632	1.56071	1.29278	2.28983	0.443607	2.88947	3.69599	2.86987	4.37434		TNFSF9	3.38267	2.96162	3.39094	4.0321	2.8339	5.23917	3.69711	5.0387	4.44493	4.93121
	ACKR4	0.0143553	0.565597	0.807355	0.275007	1.13093	0.214125	1.21412	1.93734	1.83592	2.12433		TMEM47	3.80323	3.33199	3.40463	3.82477	2.80941	4.0197	4.08321	4.11686	4.56682	4.12928
	IBSP	0.678072	1.90689	2.39506	2.58015	4.18666	1.94486	4.52231	6.0237	5.44062	6.39712		CRYBG1	2.48543	2.19849	1.70929	2.1375	1.23879	2.81762	2.68706	2.488	2.81967	2.65306
	SERPINE2	2.66448	3.19849	3.30012	3.46467	3.9222	2.94111	4.4363	5.50779	5.41583	5.84549		SHTN1	1.98185	2.01436	1.29278	2.19535	1.28096	2.54597	1.85599	2.41684	2.71589	2.54102
	SERPING1	4.23802	5.30195	5.45516	5.25776	4.91121	4.23496	5.64212	6.67976	6.44377	7.27919		RASGRF2	2.58015	2.20163	1.68257	2.91265	1.97453	3.51223	2.68032	3.16672	3.46728	3.01078
	HP	2.68032	3.98823	3.44095	3.22033	3.7366	2.0321	4.83036	6.45746	6.35085	6.90087		ST8SIA6	2.17632	1.73985	1.30451	2.17632	1.5509	2.55582	1.9855	2.31615	2.97636	2.60644
	GPX3	3.9364	4.32912	4.64097	4.43563	4.54288	3.62293	5.50938	6.93452	6.86022	7.26885		PTGER4	3.35896	2.88166	2.40327	2.90881	2.07382	4.02237	2.92029	3.88069	3.94673	4.13668
	GDPD2	0.505891	1.40054	2.04963	0.879706	1.63227	0.757023	2.33056	3.35473	3.67356	4.38198		HOPX	2.0072	1.47508	0.83996	2.08746	1.79494	2.45418	1.51096	2.5008	2.65306	2.5435
	CXCL14	1.28096	2.23573	3.6565	2.18903	3.08406	1.51602	4.83946	5.26003	5.77847	6.41024		FLVCR2	1.27501	0.604071	0.189034	1.47508	1.11103	1.76977	1.32193	2.0072	1.55582	1.67356
	KNG1	0.526069	0.790772	1.52105	0.782409	1.1635	0.298658	1.80323	2.59216	2.53605	4.13258		GPC4	3.15056	2.36457	2.23879	3.10936	2.38957	3.44228	3.35191	3.46467	3.15381	3.65992
	KNG2	0	1.01436	0.941106	0.641546	0.687061	0.298658	1.86394	2.58015	2.64616	4.13011		NEPN	2.68032	2.02503	1.28688	2.5509	2.24793	2.27798	2.73118	2.85599	3.78031	2.97269
	AGT	1.43829	2.56316	2.4957	1.59932	2.53854	1.69599	3.1177	3.92505	3.8679	5.28503		ZFP185	0.704872	1.29866	0.695994	2.06005	1.53107	1.87184	1.87971	2.12433	2.42492	2.36737
	DCN	0.411426	0.604071	1.38957	1.07039	0.713696	0.464668	1.72683	3.34056	3.57046	4.88118		PDLIM4	2.92029	2.76765	2.72028	3.01436	3.14241	3.94486	3.91839	4.03562	4.02591	3.32769
	ITM2A	4.75382	3.42358	4.14812	5.6522	3.90111	3.6427	4.12516	4.88801	4.68032	5.80787		TNF	1.45943	1.45418	0.910733	1.87971	2.31034	2.71149	2.40871	2.34199	2.74631	2.19535
	IGFBP6	2.80941	1.98185	2.58496	3.21101	1.76553	1.57046	3.12433	2.89724	3.23573	3.19377		SPARCL1	7.48824	7.05983	6.89166	7.84172	7.70701	8.79721	8.40037	8.39519	8.77505	8.14405
	PGF	4.14893	2.45154	3.32625	3.81967	2.59216	2.67582	2.83188	3.85	3.60999	3.38128		CHRNB1	3.48543	3.18269	2.79701	3.60051	3.79494	3.89433	4.34341	4.49378	4.48414	4.20867
	SNORD34	1.30451	0	1.23266	1.62293	0.748461	0	0	0.910733	1.3505	1.25701		TPPP	2.11103	1.8953	1.35614	2.33914	2.17313	2.69822	2.854	3.18903	2.99458	2.53107
	SNORA41	2.03914	1.02148	2.74631	1.9782	1.65992	0	2.15704	2.72683	1.60881	2.44095		CDH13	5.02459	4.79649	4.19928	4.94251	4.96162	5.63052	5.29462	5.66135	5.90641	5.52168
	RBM24	1.30451	0.545968	1.18269	1.42223	0.669027	0.0840643	0.0976108	1.86394	0.641546	1.64155		TNFRSF21	3.16189	3.42895	3.39506	3.87774	3.42626	4.33199	3.84298	4.50589	4.44162	4.31542
	C1QTNF2	1.54597	0.604071	1.31034	1.07724	0.443607	0.31034	1.0072	2.24184	1.29278	2.27501		MIR706	0	0	0	0.659925	0.731183	1.76553	1.05658	2.14405	2.22342	1.75275
	MT1	5.28281	4.93452	5.36282	5.1035	4.2032	3.67469	4.52795	5.45022	5.52105	5.74846		THEMIS2	1.5656	2.1177	1.80735	2.06005	1.8679	2.83996	2.08746	2.90304	3.0993	2.86987
	SMTNL2	2.88362	1.07724	2.37295	2.37573	2.3978	2.84599	2.18903	3.24184	2.81967	2.74846		PYGM	2.23573	2.10769	2.04264	2.31904	2.48285	3.21412	2.30159	3.9364	4.16189	3.16511
	MIR7052	2.05658	0.765535	0.790772	0.807355	0	1.38405	1.26903	2.74631	0.871844	1.32193		CORO6	1.27501	1.0635	0.83996	1.40054	1.72247	1.83592	1.41684	2.31904	2.73769	2.26303
	ASPN	1.44361	0.432959	0.815575	0.344828	0	0.948601	0.782409	2.78869	1.15056	1.09761		CLIC5	4.46663	4.54905	3.9514	4.61471	4.12681	5.18706	4.97407	4.9982	5.65421	4.83592
	AA413626	1.02857	0	0	0.757023	0	0.400538	0.871844	1.85997	0.286881	1.0635		TSPAN2	3.25399	3.15056	2.73769	3.61471	2.9542	4.26679	4.32625	4.24793	4.64616	4.04352
	H2-M9	3.07039	1.46989	2.28983	2.10434	0.704872	2.53854	1.76977	3.58616	3.26153	2.63923		EDNRB	4.24489	4.31904	4.1035	4.76977	4.21023	5.20006	4.7866	4.82375	5.70016	5.10811
	H3C1	1.64155	1.23879	0.432959	0.933573	1.11103	0.669027	0.226509	1.77821	0.85599	1.97085		NTF3	2.80116	2.56071	2.76129	3.17473	2.99458	3.83996	4.15704	4.17552	4.78293	4.27501
	MIR5125	2.29278	0.659925	1.13093	0	0	0	0	1.74416	0	1.79494		PAPSS2	3.30743	3.26003	3.29572	3.66562	3.45154	4.05745	4.34483	4.20477	4.89966	4.55827
	FZD7	1.64155	1.8679	1.72683	1.31034	0.831877	0.584963	1.1635	1.91839	0.85599	2.31904		CAV2	7.57372	7.48728	7.3403	7.67892	7.44989	8.05023	8.14634	8.4937	8.94249	8.42907
	TMEM182	2.10098	2.23879	1.80735	0.669027	1.11103	1.45943	2.19535	2.39506	1.43829	2.70266		ITGB5	3.89045	3.89336	3.63807	4.27947	3.76341	4.56377	4.62585	5.08279	5.4446	4.86691
	SUSD5	0	0.941106	1.15056	1.1635	0.31034	0	0.0976108	1.63227	0.400538	1.82782		TSPAN6	4.86146	4.73173	4.6893	4.92125	4.80581	5.42459	5.38543	6.01703	6.20085	5.82909
	ANO1	0.526069	1.87578	1.58015	1.61353	0.516015	0.863938	0.505891	1.54597	1.18903	1.73118		CCDC85A	3.51223	3.47119	3.11103	3.8748	3.29719	3.75489	3.92884	4.41819	4.58916	4.42694
	ANXA8	0.704872	1.89142	1.36737	1.42223	0.879706	0.0840643	0	1.73552	1.46467	1.66903		PRG4	1.19535	1.01436	0.9855	1.81147	1.07724	1.848	1.95233	2.28688	2.50843	2.45418
	SPIN4	1.41143	1.65076	2.38957	1.71809	1.04264	2.17951	0.925999	2.64847	1.82375	2.05311		AQP7	6.979	6.49233	6.43912	7.01469	6.65693	7.29361	7.56285	7.73728	8.14685	8.05431
	MIR5106	0	1.16993	0	2.11437	0	0	1.16993	2.38681	0	0.739848		C1QTNF9	6.75007	6.30378	6.15805	6.71946	6.82082	7.28003	7.55275	7.90316	8.14037	7.64111
	HTR2B	0.739848	1.68706	0.731183	1.63227	0.443607	0	1.17632	1.58496	1.43296	1.29866		TSPAN13	8.04357	8.00641	7.68657	8.286	8.18666	8.6146	8.90719	9.13247	9.2717	9.00974
	COLCA2	0.356144	0	1.22033	1.57531	1.33914	1.15704	1.23879	0.941106	1.58015	1.93357		CAV1	9.29253	9.21201	8.76722	9.44799	9.40079	9.89156	10.0253	10.3013	10.6326	10.2594
	PENK	2.64386	0	3.56682	3.61706	2.60881	3.37295	2.4957	2.26903	2.55336	4.64616		FAM89A	2.72465	2.96901	2.66221	3.27053	3.34199	3.67469	4.30232	4.41143	4.66732	4.22265
	RFLNA	0.731183	0.214125	1.80735	2.11437	1.53107	0.831877	0.163499	0.970854	1.91073	2.41954		FGF9	0.948601	0.773996	0.555816	1.25701	1.20789	1.36177	1.5509	2.12102	2.09085	1.65076
	HPGD	1.02857	0.516015	0	0.903038	0.925999	1.12433	0.650765	0.765535	1.52105	2.10434		CAR8	3.43296	3.13422	3.24793	4.08066	3.7366	4.27053	4.42223	5.32012	5.22766	4.99639
	RNU1A1	2.34199	0.871844	1.10434	2.36457	1.852	2.26903	1.9222	2.0072	2.40327	2.91456		RARRES1	2.64616	2.01436	2.26003	2.98003	2.99639	3.45286	3.6893	4.44228	4.22805	3.92979
	CFD	4.39232	3.25399	2.22651	2.74201	2.84599	4.91743	4.86245	4.62059	5.09719	5.1416		XDH	6.10161	6.0936	5.74335	6.33163	5.57713	6.53543	6.34412	6.81788	7.4814	7.10224
	GM8013	2	1.05658	0.594549	0.879706	0.863938	2.20789	1.57531	1.04963	1.73985	2.02148		INKA2	1.0635	1.05658	0.298658	1.33914	0.411426	1.68706	1.74416	2.22959	2.34483	2.03562
	MANNR	0.970854	1.29866	0.695994	0.963474	1.17632	2.1177	1.82375	1.39506	2.18269	2.18903		KITL	3.7126	3.2032	2.96532	4.14568	2.86394	4.26228	4.2149	4.63169	4.9644	4.46728
	SCGB3A1	3.58496	2.64386	2.91456	1.94111	1.9486	3.16027	3.5472	2.64847	3.07382	3.28096		STXBP6	2.09085	1.35614	1.28096	2.21412	2.01792	2.5656	2.54844	3.11603	3.04614	2.9542
	MIR6976	0.863938	0.782409	0	0	0	0.871844	1.29278	0	0	1.3505		ALDH1L1	2.53107	1.848	1.83592	2.96347	2.33628	3.05832	2.75702	3.39643	3.53107	3.59932
	ACSS1	2.67582	2.67356	2.37016	1.73552	1.90304	3.5472	3.63691	2.75916	2.68257	3.6792		FMO2	3.65421	3.46728	3.34199	3.83592	3.70377	4.49249	4.0063	4.4019	5.01926	4.64386
	ABCA1	2.45154	2.854	2.26903	1.80735	2.20163	3.38819	3.28096	3.21412	2.58736	3.67129		BMP6	4.92837	5.02591	4.38198	5.46826	4.80271	5.92148	5.33378	5.95559	6.22882	6.2151
	SGPP2	1.85599	1.18269	1.72247	2.1177	1.72247	2.91456	2.58015	2.57046	2.19535	2.90111		ABLIM3	4.85699	4.62819	4.16912	5.43596	4.74147	5.85025	5.60199	5.99571	6.40718	6.12495
	ALDH1A2	0.214125	0.0285692	1.18269	1.37295	0	1.65076	1.75702	1.22651	1.51602	3.99458		MAP6	2.10434	1.89918	1.66448	2.43296	1.9782	2.79077	2.5435	2.926	3.05658	2.99277
	MIR692-1	0	0	0	1.22651	0.526069	1.28688	0.505891	1.09085	0.992768	2.04614		AFDN	4.76447	4.43962	4.29278	5.06005	4.77821	5.40122	5.15137	5.7046	5.97085	5.78346
	LTB	0.495695	0.85599	0.748461	1.04264	0.807355	1.78241	2.05658	0.613532	1.42223	2.1177		LMO7	2.38405	2.1375	1.74846	2.7866	2.01436	3.01078	2.58256	3.0321	3.49185	2.93546
	ITIH3	0.773996	1.05658	1.49057	1	0.62293	2.06695	2.30159	1.14405	1.5008	2.45943		MEOX2	4.29719	3.80941	3.488	4.66278	3.82883	4.98231	4.74201	5.02857	5.8485	5.31759
	MIR199A-1	0	0	1.59455	1.62293	1.23879	1.99277	3.0321	1.46989	0.823749	2.37295		AKR1C14	2.51349	2.67356	2.32193	3.14568	2.47508	3.48543	3.34483	3.9982	3.71699	3.81558
	RHD	1.53605	2.89724	1.7866	1.04963	1.16993	1.37851	2.9982	0.555816	1.97085	4.22959		RASSF9	2.36177	2.42761	1.93357	2.71589	2.44095	3.29131	3.2032	3.60051	3.44626	3.61706
	SLC38A5	0.454176	1.85599	1.09761	0.641546	0.378512	0.575312	1.60407	0.0840643	0.594549	2.9279		SLC28A2	3.83794	4.22188	3.5509	4.78764	3.99458	5.10392	4.88801	5.61147	5.74497	5.29205
	CTSE	1.42761	2.57046	1.31615	0.604071	0.722466	1.04963	2.60644	1.04963	1.09085	4.37226		MIR7671	2.37851	0	0	0	1.94486	1.4489	1.73985	1.57531	1.46989	2.62059
	RHAG	0.505891	1.99277	0.678072	0	0.238787	0.695994	1.62761	0.367371	0.475085	2.3978		MIR5106	1.58496	0.613532	0.731183	0.739848	2.25399	1.25096	2.23879	2.05311	1.26903	3.19849
	GATA1	0.321928	1.49057	0.933573	0.189034	0.941106	1.1375	1.4957	0.0426443	1.33914	2.88753		SNORD32A	1.46467	0	0	0	0	0.687061	0.632268	1.62293	0.695994	1.76553
	GFI1B	0.765535	2.03914	1.14405	0.432959	1.02857	1.32769	1.91456	0.422233	1.36177	3.6837		MIR6538	2.03562	0.443607	0.516015	0.918386	1	0.933573	2.35614	2.37295	1.26303	2.06005
	GYPA	0	1.67356	0.201634	0.0426443	0.887525	0.485427	2.27202	0.0976108	1.09761	2.57531		RBP7	7.48486	6.76115	6.72969	6.49538	6.76195	6.64775	7.94275	7.36036	7.90466	7.20672
	CAR1	4.38405	4.31615	3.38957	2.72465	3.42761	4.47832	5.7021	3.05832	4.73498	6.595		MIR7038	0.757023	0	0.739848	0	0	0	1.18903	0.85599	1.66448	0.765535
	GM15915	0.933573	1.32193	0.604071	0.275007	0.454176	0.604071	1.51602	0.687061	1.31615	2.0036		HHIPL1	0.536053	0.137504	0.748461	0.214125	0.378512	0.226509	0.613532	1.01436	1.99277	0.641546
	CLDN13	2.37573	2.41954	1.66448	0.863938	0.62293	1.72247	2.49057	0.903038	1.64616	4.28836		SNORD87	1.08406	0	0.632268	0	0	0	0	0.731183	1.46989	1.09761
	KLF1	2.41414	3.39094	1.51096	1.01436	0.970854	2.28096	2.76977	0.650765	2.39232	4.31832		EDA2R	1.32193	0.344828	0.286881	0.432959	0.214125	1.20163	0.565597	1.15056	1.82782	0.704872
	HEMGN	0.389567	0.757023	0.15056	0	0.0565835	0.790772	0.903038	0.799087	0.678072	1.95233		MIR6994	0.739848	0	0.731183	0	0	0.757023	0.695994	1.36177	1.26903	0
	ERMAP	0.910733	1.67807	0.176323	0.389567	0.505891	0.895303	1.37295	0.765535	0.495695	2.66903		LGALS3	3.45418	2.65535	2.92979	1.87971	2.6017	3.24336	3.70266	3.83188	4.10434	2.90304
	ALDH3B2	0.333424	1.07724	0.941106	0.918386	0.344828	0.344828	0.83996	0	1.14405	2.12763		MS4A6D	3.73335	2.7866	2.79909	1.94111	2.5509	2.06695	2.80941	3.34767	3.37434	2.40054
	CAR2	5.78973	6.13955	5.6011	5.48929	5.20633	5.3194	6.14975	4.42761	5.73118	6.92991		SNORD110	1.95233	0.650765	0.765535	0	0	0.799087	0	0	1.32769	0
	AI662270	0.925999	1.58976	0.722466	1.42223	0.464668	0.879706	1.68706	0.263034	1.09761	2.30451		S100A9	4.25626	0.536053	1.0072	0.641546	1.31034	0.903038	1.54102	0.823749	3.52857	1.03562
	CCNE1	1.76977	1.65535	1.91839	1.93734	2.07039	1.15056	1.94486	0.933573	1.69599	2.97269		S100A8	5.31288	0.422233	1.07039	1.09085	1.45943	1.0072	1.74416	0.933573	2.95233	1.23879
	RRM2	3.58856	2.71809	2.68482	3.35332	2.98003	2.06005	3.36457	1.65992	2.58496	4.40531		IFI27L2A	4.42761	3.26303	2.76341	2.38405	3.59216	3.64616	3.8679	3.70487	4.66903	4.25248
	SLC14A1	1.77821	1.11103	1.1177	1.32193	0.963474	1.41684	1.54102	0.0703893	1.19535	2.4957		MCPT8	1.08406	1.44361	0.189034	0.263034	0.526069	0	0.62293	0.432959	4.36387	1
	CENPH	0.485427	0.713696	1.13093	1.59455	1.22033	0.687061	1.16993	0	0.933573	1.88753		PRSS34	2.59694	1.53107	0.214125	0.678072	1.15056	0.411426	0.807355	0.687061	5.51854	1.28096
	CDO1	1.38405	1.5656	1.59932	1.14405	0.722466	1.41684	0.378512	0.918386	0.992768	2.58496		CAR1	0.731183	5.09212	4.17712	3.32193	4.30378	2.46205	6.23074	2.56803	2.94111	4.20398
	BGLAP2	0.411426	0.659925	1	0.695994	0.263034	0	1.04963	0.613532	0.15056	3.30743		CLDN13	0	1.34483	1.20163	0.454176	1.43296	0.189034	1.87971	0.807355	0.250962	0.948601
	SMOC1	1.43296	0.650765	1.14405	0.722466	0.344828	0.378512	0.713696	0.422233	0.584963	2.58496		RHD	0.275007	2.15381	0.903038	0.871844	1.3505	0.910733	2.76553	1.3505	0.0426443	1.16993
	MIR8116	1.8679	0	1.97085	0.584963	0.9855	1.05658	0.555816	0.713696	1.08406	2.91265		KLF1	0.0426443	1.87971	1.22651	1.60407	1.31034	0.992768	2.89918	1.0072	0.378512	1.53107
	FGF23	2.67356	3.32625	2.40871	2.66903	1.93734	3.93546	2.59455	1.7137	1.54102	3.63459		PBK	0	1.68706	1.30451	1.32193	1.49057	1.28096	1.80735	0.847997	0.704872	1.94111
	MIR5616	0.895303	0.815575	0.83996	1.38957	0	2.1635	1.33342	0	0	1.78241		PENK	0.963474	2.67807	0.400538	1.92979	3.42492	0.124328	4.06867	1.86394	2.19849	2.48543
	FCGR2B	5.04002	4.98732	4.23419	4.90207	4.05137	5.08789	5.26078	3.59694	3.96532	4.71425		GFI1B	0.454176	1.45943	0.526069	0.687061	1.66448	0.189034	1.72247	0.176323	0.475085	1.25701
	SNORD92	0	1.04963	1.41143	0	0.641546	2.83592	1.65535	0	0	1.10434		MIR7078	0	2.3978	2.63923	0.815575	1.44361	1.74846	2.18269	1.88362	1.38405	2.28983
	HOXA1	0.807355	1.10434	1.09085	0.250962	0.575312	2.19219	1.60881	0.378512	1.32769	1.58015		MIR681	0	1.64616	1.45418	0.918386	0	1.5008	0.863938	0.604071	0	1.23879
	PLAC8	0.632268	1.53107	0.555816	1.02857	0.992768	2.05311	1.50589	0.214125	1.11103	1.91073		MIR1898	0	1.93357	0	0	1.22033	0.687061	0.632268	3.21878	0	0.678072
	MIR351	2.03914	1.72247	2.93923	2.30159	0.970854	3.46205	2.488	0	2.80941	2.78869		ALDH1A2	0.0285692	0.799087	0.400538	0.659925	0.31034	1.01436	1.36737	1.82375	0.0285692	0.695994
	SNORA34	0.454176	1.72683	0.748461	1.79077	0.757023	1.09085	0.411426	0	1.36177	1.79494		MIR199A-1	0.765535	0	2.3505	0	0	1.65992	1.55582	2.09761	0	1.27501
	5830454E08RIK	1.51602	1.75702	0.464668	2.09424	0.970854	2.05658	1.59932	1.11103	1.96717	2.0036		MIR320	2.66676	1.53605	2.34483	1.48027	2.12433	1.7866	2.70708	2.72465	0.704872	2.21412
	MIR3077	0	0	0.799087	0.815575	0	0.863938	0.773996	0	1.82375	0		EIF2S3Y	3.56071	3.35614	3.70155	3.67356	3.35332	0	3.55459	3.47768	3.67694	3.68594
	MIR677	0.731183	0	1.49057	0	1.15056	0.739848	1.1177	0	1.62293	0.695994		DDX3Y	3.07382	2.55336	3.22497	3.30451	2.32481	0	3.11936	3.45812	3.40599	3.48027
	MIR697	0	0	1.65992	0	1.20789	0	0.879706	0.650765	1.31615	0		SCGB3A1	4.68313	4.10936	4.90111	4.00988	3.95884	2.59694	4.62293	4.78293	4.37156	4.46923
	SNORD17	0.722466	0.970854	1.25701	0.263034	0	0.286881	0.464668	0	1.60881	1.01436		UTY	1.10434	1.08406	1.26903	1.852	0.847997	0	1.26303	1.32769	1.34483	1.69599
	MIR1898	0	2.10098	2.31615	0	0.650765	0	0	1.31615	2.91073	1.74416		SEMA3A	3.04089	1.8953	3.10936	3.09592	2.52857	1.41143	2.852	3.32048	2.57773	3.0036
	PF4	4.47444	4.4522	4.16511	4.0798	4.57531	4.71534	5.66505	3.27202	5.58706	5.10098		SLC10A6	4.5741	4.60585	5.50653	5.48961	5.1639	3.81762	4.86987	5.25475	5.06824	5.08874
	LYZ2	1.59932	1.81558	1.62293	1	1.79077	1.68706	2.48027	0.765535	2.92979	2.53854		MIR1192	2.33056	1.38405	3.15543	1.59455	1.7137	1.41143	3.52105	3.10434	2.50589	2.66676
	GP9	0.992768	1.75702	0.565597	0.632268	1.58496	1.77821	2.4489	0.823749	2.63691	2.51096		CCL12	0.933573	1.33914	3.03914	2.18587	1.87578	0.807355	2.31325	2.54102	1.39506	2.83188
	PPBP	4.65478	4.83794	3.35473	2.70487	5.44989	5.10852	5.98709	3.28244	6.75502	6.02414		UBE2QL1	0.464668	1.17632	1.99639	1.33914	1.34483	0.516015	1.93734	1.57531	0.704872	1.58015
	GP1BB	1.65992	1.87971	0.748461	0.871844	2.02148	1.47508	2.33914	1.05658	2.69377	2.21723		ADAMTS5	3.26153	3.0321	4.51538	3.74093	4.13996	2.61353	3.73877	3.8339	3.14241	3.57046
	FERMT3	1.73118	1.87184	1.42761	1.76129	2.852	2.14078	2.64616	1.23879	2.93168	2.79701		FGF23	5.26266	4.66732	6.26622	5.63198	5.48156	4.26454	6.30031	5.41718	4.53605	5.47735
	TREML1	1.16993	1.20163	0.263034	0.536053	1.19535	0.422233	1.37851	0.124328	2.53356	1.852		PPBP	4.19535	4.0197	5.62029	5.65564	4.38059	4.09339	4.32481	4.64616	3.51096	5.77689
	MIR503	0.782409	0	0	0	0.739848	0	1.5509	0	2.01792	1.61353		GAL	0	0.632268	1.04963	2.05311	0	0.189034	0.650765	0.650765	0	1.81558
	PLEK	0.545968	1	0.286881	0.575312	1.47508	0.895303	0.632268	0.62293	2.37573	1.8679		MMRN1	2.56071	2.09761	3.86493	4.02148	2.29278	3.08406	2.46728	3.08746	3.19692	3.54473
	TUBB1	1.53605	1.33342	0.454176	0	3.51349	1.87578	1.45943	0.83996	4.43029	3.11936		GM15569	0.214125	0.545968	1.42761	1.53107	0	0.321928	0.757023	0.978196	0.831877	1.37295
	GP5	0.555816	0.887525	0.641546	0.31034	1.926	0.516015	1.33342	0.475085	2.99095	2.18587		FABP9	2.20163	1.05658	2.20477	2.5008	1.07039	1.59455	1.59455	1.37295	2.06005	2.27501
	F2RL2	0.189034	0.214125	0.536053	0.367371	0.863938	0.298658	0.978196	0.650765	2.24489	2.04963		SPON2	0.613532	0.956057	1.31615	0.641546	0.201634	0.400538	0.454176	0.941106	1.87578	1.20163
	NRGN	3.04439	2.89724	2.75275	2.93546	2.94673	3.3147	3.8125	3.31179	4.37226	4.05832		REG3G	0.565597	0.378512	2.15704	0.275007	0.214125	0.250962	1.02148	0.815575	1.76977	1.21412
	RNU2-10	2.40599	1.28096	1.31034	0.594549	1.99639	1.79077	1.95233	1.38957	2.73769	1.82782		SNORA30	0.454176	1.48543	1.30451	0	0	0.823749	0.432959	0.910733	1.36737	1.10434
	ALAS2	1.91839	0.15056	0.31034	0.189034	0.823749	0.903038	0.485427	0.389567	1.94111	1.09761		GPR143	0.85599	1.96347	2.28688	2.04614	1.23266	0.773996	1.11103	1.4957	1.24489	1.4957
	HBA-A2	3.95977	1.66903	3.53605	2.70929	2.25701	2.34199	2.97269	1.88362	5.07125	3.59813		ALAS2	0.238787	1.0635	1.67356	1.29866	0.0703893	0.411426	0.201634	1.19535	1.02148	0.454176
	HBB-BT	3.36177	1.52607	2.59216	2.45681	1.89142	3.0993	3.68818	1.99639	4.33985	3.57894		HBA-A2	1.29866	2.53605	4.33271	3.59096	1.8953	1.14405	1.23879	3.32912	3.14893	1.852
	HBA-A1	5.40735	3.45549	4.84549	3.95233	3.55827	4.31034	5.58256	3.40463	6.27408	5.774		HBA-A1	2.32769	4.44493	5.40259	4.80735	3.61589	2.58976	2.75489	4.5509	4.26153	3.43429
	MIR6391	1.79494	0	0	1.73985	1.90689	0	1.67807	1.75702	0	2.72683		HBB-BT	1.58976	3.04963	3.36737	2.87184	2.01792	1.23879	1.15056	2.96162	2.95047	1.73985
	PTX4	1.68257	0.263034	0.650765	0.871844	2.81762	0	1.4489	1.56071	0.275007	1.72683		CCN5	2.18587	1.87184	2.93357	1.36177	2.74846	1.41684	2.23266	2.54597	2.42223	2.61353
	MIR3084-2	0.799087	0.731183	0	0	1.25096	0	0.731183	1.48027	0	0.773996		MIR669N	0	0	1.87184	0	2.02148	0	0	1.04264	0.963474	0.941106
	THEMIS2	2.9855	2.35614	1.65076	2.44095	2.99277	1.59932	3.31904	2.66903	2.64155	2.81352		HTR2B	0.298658	0	1.14405	0.773996	1.98914	0.31034	0.378512	1.4489	1.90689	1.07039
	MIR5107	1.73552	0	0	0.632268	1.05658	0	2.21101	0.765535	0	0		TIMP1	3.29719	3.06867	3.13093	2.53107	4.38128	2.1375	3.05311	3.02148	3.16027	2.71149
	MIR7681	0	0.704872	0	0	1.86394	1.29278	0.704872	0.895303	0	1.23266		MIR23B	0.731183	0.613532	1.55582	0	2.94486	0	0.687061	0	1.25701	0
	MIR6902	0	0.773996	0	0	1.69153	0.863938	1.28096	1.96347	0	1.33342		TUBA8	0.790772	0.695994	1.64616	0.62293	2.45418	0.263034	0.604071	0.464668	0.475085	0.650765
	TIMP4	6.38319	5.80993	4.9472	4.87234	5.81941	6.05485	6.82985	6.36089	5.48543	6.50478		UBE2C	1.86394	1.93357	2.12102	0.613532	2.99458	0.948601	1.85997	1.09085	1.48543	1.90304
	RAC3	2.0635	1.65535	1.72247	1.25701	2.14405	2.47508	2.31904	2.77189	1	2.65764		HPGD	1.42223	1.37851	1.86394	0.432959	1.71809	0.62293	0.565597	0.887525	1.90689	1.25701
	CCL2	2.854	3.5097	3.03034	3.50208	3.08576	1.04264	4.38059	2.14405	2.27798	3.94017		CXCL14	1.79909	3.04789	4.03298	2.59694	3.72683	2.96347	2.88166	3.10601	2.12102	3.18903
	CPXM1	1.43829	1.51096	2.04963	2.0072	2.08066	0	1.67807	1.5509	1.35614	2.71589		EPDR1	0.632268	1.73118	2.09085	1.14405	2.51854	1.53107	1.53605	1.56071	1.02148	1.38405
	H1F5	0.815575	1.30451	1.05658	0.333424	1.51602	0.189034	1.91456	0	0.731183	2.37851		PLBD1	0.748461	1.28688	2.15381	0.584963	1.52607	0.526069	0.773996	0.722466	0.970854	0.933573
	SPON2	0.704872	1.97085	1.45418	1.04264	2.20163	0.632268	1.74846	1.22651	0.83996	1.97453		RPS19-PS3	0	0.545968	1.88362	0.847997	1.49057	0.432959	1.1177	0.739848	1.29278	1.03562
	CTSS	0	0.0976108	1.10434	0.748461	0.823749	0.250962	1.09761	0.443607	0	1.82782		CELA1	0.176323	0.678072	1.81558	0.695994	1.53605	0.238787	1.31034	0.604071	0.555816	1.17632
	MMP13	0	0.978196	1.36177	2.15381	4.04177	0.389567	0.739848	1.47508	2.34767	3.93452		CDK5RAP1	2.19535	2.33342	1.848	2.03562	2.74631	1.02857	1.26903	2.48543	2.14405	2.10098
	OLFML2B	1.1635	1.08406	2.0321	2.09761	3.04614	0.956057	1.63227	1.27501	1.99639	2.90497		MS4A4D	2.11103	2.06005	1.5509	1.29278	2.48285	0.970854	1.01436	2.15704	0.992768	1.29278
	MIR1932	0	1.33342	1.03562	1.05658	1.86394	0.659925	0.594549	0.757023	1.1375	1.89142		PTX3	2.69377	3.38681	3.85997	2.94486	3.43696	3.89336	3.07553	1.63227	2.23879	2.80323
	MIR7669	0	1.36177	1.78241	1.42223	2.3505	0.925999	0.83996	2.39506	0.948601	2.12433		SUSD4	1.65535	2.23573	2.16027	1.46467	2.23266	2.49313	1.45943	1.02148	1.15704	1.24489
	EIF2S3Y	2.75916	3.19849	0.367371	0.298658	0	2.75702	3.15056	3.39917	3.67469	0.400538		PCSK6	2.05311	2.34767	2.27798	2.06695	1.65076	2.59932	1.73985	0.978196	1.10434	1.75275
	DDX3Y	1.37295	2.63691	0.389567	0.344828	0	2.64155	1.67356	2.96532	2.65076	0.201634		RARRES2	2.99095	3.06178	4.18428	3.54597	3.82477	3.58256	2.854	2.9982	2.28392	3.08746
	VTN	1.25701	1.05658	1	1.22651	0.555816	1.43296	2.07724	2.60644	2.66221	1.15056		CFD	3.33485	3.72683	4.88166	4.33771	4.16189	3.78346	3.26303	2.80323	2.0036	3.13422
	SNORD58B	3.37016	1.91073	0.773996	2.62059	1.65992	1.36737	1.62293	2.24793	2.75275	1.68706		MIR1945	0.695994	1.32193	1.7866	1.16993	0.773996	1.19535	1.45418	0	0	0.713696
	MIR23B	1.25701	1.50589	0	1.57046	0	0	0	1.81147	1.97453	0		RNU1A1	2.09424	2.40327	2.94673	2.37016	2.22959	2.48543	2.70708	1.7866	0.704872	1.77821
	MREG	1.74846	1.46989	1.18903	1.7137	1.39506	2.1177	0.565597	2.34767	1.9855	0.970854		CCL2	3.42761	2.91648	2.34483	4.15218	4.57228	2.08066	2.13093	1.54597	2.52356	2.09761
	MIR484	0	1.23879	1.26903	0	1.27501	0	0.748461	1.51096	0	0		MIR692-1	0.536053	1.04963	0.910733	1.88362	1.0072	0	1.16993	1.03562	0.555816	0
	MIR3060	0	2.81352	1.70929	1.1177	1.71809	1.17632	2.57289	1.99277	0	0.669027		LYZ2	1.82782	2.12102	2.35332	3.83996	2.44361	1.31615	1.9855	1.69153	1.98914	1.96717
	MIR6955	0	2.22959	1.82782	0.731183	0.713696	0.773996	1.51096	1.81147	0	0		MIR26B	0	0.941106	1.09085	1.44361	1.55582	0	0.613532	0	0	0
	C2	0.422233	0.748461	0.823749	0.124328	0.773996	0	0.238787	1.9222	1.43829	0.411426		LALBA	3.41549	4.50016	4.17473	4.02945	4.70819	3.00899	4.1635	3.29278	3.1811	3.30889
	OBP2A	0.757023	0.790772	0.321928	0.0976108	0.659925	0.189034	0.163499	2.02503	0.963474	0		GPX3	5.31288	5.23649	6.20085	5.4002	5.80038	4.04963	5.04483	5.70791	4.39643	6.05572
	CLDN12	2.32193	2.53107	2.72683	1.40599	2.59216	2.27798	2.54597	2.82782	3.02148	1.42223		MIR8116	1	0.85599	1.57046	0.584963	1.09761	0.604071	0.555816	1.47508	0	2.02857
	MIR193A	2.28983	1.25096	1.65076	0	0.782409	0	0	1.52105	0.863938	0		GM6213	3.63923	3.39094	4.77558	4.10014	4.30889	2.92979	3.34483	3.80426	2.94298	3.29572
	MIR7663	2.38128	1.99277	2.0321	1.37295	1.73985	0	0	3.01614	1.46989	0		ITIH3	3.42358	2.86196	4.47638	4.01257	3.69265	2.60644	2.85798	3.38543	2.61353	3.24641
	ZFPM2	2.04614	2.1375	2.25096	1.01436	2.23266	0.485427	0.773996	2.16993	1.61824	1.5509		CLCA3A1	5.9191	5.1811	6.81198	6.12598	6.13648	5.26604	5.66021	6.34696	5.20633	5.95977
	KRT18	1.09761	1.33914	1.926	0.956057	0.831877	0	0.137504	1.93734	1.1635	1.28096		GJB1	1.1375	0.545968	2.07724	1.69153	1.27501	0.464668	0.948601	1.45943	0.238787	0.815575
	FGL2	2.25096	2.52857	3.81865	2.43029	2.26604	1.37851	1.37851	3.60999	2.61824	2		CCL24	0.536053	0.85599	1.82782	1.18903	1.31615	0.163499	0.0976108	1.40054	0.163499	0.790772
	H2BU2	1.54597	1.7866	0.823749	1.18269	1.1635	1.38957	2.50843	1.54102	0.432959	1.61353		MSR1	1.65992	1.14405	2.32481	1.95977	1.7866	1.0072	0.790772	2.21723	1.35614	1.848
	SNORD37	1.38405	1.64616	0.799087	1.33342	0	0	2.40054	1.5509	0	1.33342		TUBB1	0.978196	0.641546	3.63575	2.79494	1.9782	0.807355	0.925999	2.65764	1.28096	1.89918
	MIR6538	2.61824	0	0	0.910733	0	1.27501	0.871844	1.08406	0	1.46989		GP5	1.22033	0.321928	2.01078	2.20163	1.91839	0.773996	0.344828	1.17632	1.05658	1.28096
	MIR320	2.58736	1.07724	0.650765	1.13093	0.659925	1.54102	2.4489	1.32769	0	1.98914		CRYBB3	2.72683	2.69377	3.33342	2.63923	3.62176	1.80735	2.44626	3.15866	2.33914	2.73335
	CD74	7.10727	6.27557	6.04089	7.98191	6.47832	5.9486	7.00371	6.11124	5.90785	6.84235		IGFBP2	4.69377	4.09508	5.59991	4.21801	5.63923	2.75916	4.18745	5.64703	4.23419	4.57289
	MIR1945	2.10098	0	0.678072	1.52105	0.687061	0.739848	1.73985	0	0	1.52105		B230112J18RIK	1.03562	0.978196	2.0072	0.722466	1.94111	0.226509	0.613532	1.28096	0.422233	0.659925
	SNORD15A	1.77821	0.389567	1.18269	0.9855	0	0	1.51096	0.505891	0.454176	1.85997		ITGA2B	1.5656	1.16993	2.38957	2.0072	2.62293	0.823749	0.956057	2.12433	1.5509	1.52105
	CHIL5	1.81558	0.505891	1.38957	1.25096	0.321928	0.604071	1.82375	0.411426	1.60407	1.58496		KNG1	1.26303	1.05658	2.0036	1.04963	1.87971	0.536053	0.475085	1.47508	0.970854	1.5008
	SNORD8	2.09424	0.495695	0	1.22033	0	0	1.80323	0	1.57046	1.68706		MPL	0.443607	0.782409	0.956057	1.05658	1.8953	0.344828	0.0840643	0.978196	0.367371	0.731183
	ELANE	1.83188	2.68032	1.76553	1.92979	1.17632	2.52857	3.26903	0.910733	2.12433	1.59932		SFRP4	1.42223	1.85997	2.04264	1.63691	2.97269	1.1635	0.933573	2.31034	1.67807	2.24184
	PRSS34	0.669027	1.68257	0.799087	0.356144	0	0.863938	2.23879	0.495695	0.918386	1.02857		PF4	4.62761	3.95606	4.88704	4.46793	6.22014	3.60407	4.05137	4.38198	2.94673	5.10518
	MCPT8	1.12433	1.0635	0.604071	0.201634	0.31034	0.956057	2.81558	0.389567	1.26903	0.31034		ALDH3B2	1.32193	1.37295	2.12763	1.97085	1.73985	0.831877	0.15056	1.09085	0.286881	1.56071
	SLC1A1	2.85997	2.61589	2.58015	1.80323	3.16993	2.75489	3.13586	2.21723	1.42223	1.8679		PLEK	1.49057	1.5509	2.22959	1.94486	2.28688	0.378512	0.632268	1.15056	0.941106	1.60881
	MPO	1.72683	2.09424	1.87184	0.422233	1.79494	1.45943	2.36457	0.176323	1.25096	1.1177		KIF1A	1.99639	2.35614	2.488	2.31904	2.62761	0.799087	1.01436	1.81967	0.918386	1.94486
	BDKRB2	2.43029	1.71809	2.31325	1.91073	1.75702	1.64616	2.58015	2.61824	1.90304	0.790772		CD14	4.89239	4.68482	5.60703	4.79909	5.48607	3.80012	4.57471	4.26679	4.65592	4.94953
	MIR7213	1.88753	0.847997	1.40599	0	0	0	3.03738	1.66448	0.963474	0		BIN2	2.96717	2.5656	3.38819	2.51854	3.52482	1.38405	2.27798	2.65992	2.20163	2.93168
	MIR23A	2.69599	2.21412	2.73552	3.23573	2.74631	4.02768	3.848	3.44493	1.95977	2.47249		HP	5.3147	4.86938	5.0072	4.38612	5.64097	2.08066	3.1635	4.09677	3.05311	4.82018
	MIR5620	1.90689	1.38957	1.42223	1.848	0.887525	3.23113	2.91265	1.68257	0.978196	0.903038		TMEM95	2.45943	2.58496	2.73985	2.22651	2.42223	1.43829	1.34483	1.848	1.69153	1.20789
	MIR192	1.4489	0	0	0.632268	0.613532	1.46467	1.83592	1.25701	0	0.632268		SLC39A11	3.17792	2.48027	2.9982	3.01078	3.38957	2.57531	2.40327	2.78031	0.650765	1.88753
	CYP1A1	1.75702	1.12433	0	0.124328	0	3.03386	2.29866	1.9486	0.275007	1.23266		EGR4	2.21723	1.16993	1.7866	1.16993	1.41684	0.62293	0.963474	1.22651	0.189034	0.475085
	HSPA1A	8.0124	7.5575	6.83061	6.68004	6.92315	9.67733	9.35083	8.23582	8.26885	7.72846		ANGPTL4	8.15431	8.64677	8.62425	8.49993	8.62304	7.71802	8.20775	7.03727	7.0045	8.0091
	HSPA1B	7.85779	7.06717	6.48993	6.18428	6.46123	9.49121	9.29467	7.69132	7.86586	6.89166		CNR2	2.83592	3.42089	3.32337	3.26754	2.80116	2.21101	2.64616	1.76977	2.15704	2.1375
	HSPB1	9.4146	9.2723	8.97447	8.79526	9.08699	10.7318	10.1865	9.51948	9.62606	9.28517		CCN2	7.15431	7.82693	7.79973	7.88813	7.41329	7.34749	6.81301	5.92006	6.59887	7.17363
	CCL4	1.0072	0.978196	0.367371	0.731183	0	2.18903	1.07724	0.731183	1.48543	0.604071		CXADR	4.04789	4.51349	4.94767	4.65935	3.78136	3.49697	3.5656	2.90304	3.08746	4.18507
	HSPH1	2.30451	2.73769	1.53107	2.1635	2.47768	4.03386	2.64386	2.10769	2.02857	2.03914		OIT3	3.1127	3.15866	2.96162	3.15704	2.848	1.94486	2.10434	1.74416	1.91456	2.6893
	MIR150	0	1.26303	0.790772	0.807355	0.790772	2.07382	1.26903	1.53605	0	0		SERPINB9B	2.95606	2.79494	2.9279	2.45943	2.16993	0.757023	1.75702	1.42223	1.04264	2.47249
	MIR132	2.854	3.10098	3.63575	3.75702	3.64847	4.20163	4.65707	3.61353	3.20163	3.06695		IL10RA	3.19535	3.48543	3.30451	3.25096	2.73985	2.22342	2.61353	2.38405	1.95606	2.73335
	MIR1192	0.505891	1.85997	1.73985	1.58976	2.86592	3.61117	3.43563	3.11437	2.19535	1.38405		SERPINA3I	1.83188	2.55582	3.10601	3.10769	3.0197	1.78241	2.85798	2.8339	1.33914	2.42492
	TK1	2.60407	2.02148	2.01792	2.21412	2.08066	1.08406	1.80735	0.505891	1.70487	1.87578		TMEM221	2.52857	2.96162	3.18745	3.18587	3.47119	2.26003	2.82171	3.01792	1.65535	2.36737
	CDK1	2.65076	2.53605	2.10769	2.88753	2.62994	1.09085	2.04614	0.298658	2.02148	2.17313		MIR1954	2.854	3.04789	2.83188	3.41278	2.75702	1.45943	2.87184	3.2765	1.48027	2.76341
	BIRC5	3.06695	3.1127	2.40599	3.22651	2.86196	1.39506	2.63691	0.695994	2.64386	2.73769		C230014O12RIK	0.432959	1.76977	1.97453	1.31034	1.11103	0.565597	0.731183	0.613532	0.111031	0.757023
	PBK	3.19377	2.7845	2.08406	3.07211	1.78241	0.83996	1.848	0.275007	2.45943	2.25096		RGS4	8.92276	8.86888	9.41249	9.06178	9.1363	7.98083	8.61357	8.37669	7.69634	8.52082
	AURKB	1.88753	2.76765	1.87578	2.15704	1.53107	0.799087	1.86394	0.250962	1.77821	1.97453		TMEM106A	6.28188	6.363	6.95884	6.41109	6.52748	5.48832	6.06307	6.03254	5.21257	6.0691
	SPC25	2.31615	2.488	1.37851	2.51349	1.81147	0.411426	1.25701	0.137504	1.51096	1.91839		DNASE1L3	4.45878	4.79857	5.30049	5.0054	5.0955	3.89918	4.40667	4.33771	3.48929	4.47119
	CCNA2	2.48543	2.86394	1.5509	2.61589	2.15056	0.948601	2.09424	0.536053	1.94486	2.35896		EPOR	5.64501	5.74524	6.25361	5.5735	5.62877	4.62761	4.91552	4.91743	4.0993	5.16068
	AURKA	2.65535	2.94486	2.40599	2.56316	2.58976	1.17632	2.1177	1.22651	1.8953	2.89724		GM1673	5.21994	5.5472	6.08428	5.55397	5.92884	5.00225	5.17313	5.00854	4.1819	5.17792
	PLK1	2.10098	3.17792	1.85599	2.56316	2.40871	0.31034	2.19219	0.226509	1.852	2.64847		ENTPD2	3.21257	3.31615	3.97911	3.41143	3.47119	2.84197	3.03914	3.07553	2.0321	3.26454
	CDCA3	1.99277	2.46205	1.55582	2.09085	1.65992	0.545968	1.61353	0.584963	1.52105	2.0321		TRF	4.25172	4.5656	5.04571	4.51159	4.65992	3.80529	3.7137	4.05745	2.98368	4.25626
	CDCA8	2.09424	2.24489	1.50589	2.08746	2.13422	0.565597	1.83188	0.594549	1.38405	1.96717		SERPINA3G	6.10915	6.19889	6.97808	6.4489	6.32481	5.57137	5.60466	5.78162	4.59216	5.7498
	RNASE10	3.78973	4.39985	3.51728	3.80323	3.52231	1.94486	2.58976	1.76977	2.67807	3.05137		ALDOB	6.47768	6.89905	7.77558	7.15198	7.02713	6.00764	6.15846	5.77821	5.09255	6.68075
	CDC20	3.45022	4.51728	3.72683	4.82731	4.45418	2.53854	3.45286	1.56071	3.57894	3.72683		GPM6A	7.93729	8.24151	8.72605	8.23443	8.02973	7.39763	7.8421	7.35473	6.93475	8.05512
	KIF22	2.20477	2.68032	2.11103	2.78031	2.65764	0.970854	2.05658	0.659925	1.97453	1.96347		AK5	3.72137	3.99186	4.41346	4.22265	3.96717	2.97085	3.30012	3.17632	2.65306	3.67129
	CCNB2	4.10769	4.50589	2.97636	4.50716	4.26153	2.75702	3.22959	0.722466	3.63459	4.08576		SGK2	3.17473	3.43162	4.2211	3.87578	3.67582	2.43829	2.92029	2.85798	2	3.35614
	CCNB1	1.7866	2.73769	1.52105	2.63923	2.40599	1.20163	2.01792	0.286881	1.80735	2.50843		SLC16A9	4.20477	4.46532	5.03122	4.90497	4.69042	3.55336	3.96901	3.99095	3.59694	4.41481
	BUB1B	1.80323	2.27202	1.36177	2.46989	2.10769	1.10434	1.79077	0.604071	1.77821	1.80323		AP1B1	5.71287	6.38457	6.52152	6.54767	5.78712	5.29131	5.57289	5.60229	4.95327	6.07916
	KIF2C	0.910733	1.67807	0.659925	1.57531	1.62293	0.400538	0.678072	0	0.83996	1.14405		VCAM1	6.89554	7.3293	7.75101	7.62512	6.99661	6.37834	6.64024	6.33235	5.89724	7.08268
	TPX2	1.852	2.51602	1.18903	2.04963	2.37016	0.443607	1.35614	0.454176	1.1375	1.69599		SIRPA	6.23324	6.54272	6.85524	6.88228	6.29223	5.59395	5.89748	5.7271	4.90497	6.12143
	KIF20A	2.50335	2.69822	1.53107	2.58976	2.80529	0.604071	1.46989	0.275007	1.43296	1.62293		SERPINA3F	4.69209	5.12019	5.85499	5.59753	4.9331	4.33771	4.47054	4.87725	3.14731	4.53978
	KIF18B	1.53605	1.63227	0.505891	2.07039	1.65076	0	0.704872	0.0285692	1.1635	1.35614		GM11837	3.46074	3.84298	4.38543	4.17233	3.91073	3.29278	3.84197	3.45154	2.31034	3.75916
	PRC1	1.56071	1.62761	0.584963	1.74416	1.80323	0.516015	0.831877	0	1.39506	1.07724		N4BP2L1	2.18587	2.31904	2.63923	2.65306	2.43829	2.0321	2.02503	1.57046	0.948601	2.44626
	TACC3	3.02326	3.53232	2.42761	3.6837	2.99639	2.19849	2.55827	1.60881	2.90497	2.31615		EPOP	3.85599	3.52105	4.17951	3.79181	3.87873	3.12102	3.44228	3.02326	1.85599	3.5741
	RACGAP1	2.06695	1.9782	1.23266	2.60407	2.18903	0.970854	1.18903	0.201634	1.80735	1.0072		TMEM273	3.59455	3.52356	4.35403	3.80012	4.11603	3.32912	3.16511	3.1635	2.47768	3.72574
	PIMREG	3.21257	3.42358	2.20163	3.44758	2.60881	0.799087	2.04963	0	2.14405	1.20789		LTB	1.38405	1.87971	1.72247	1.93734	1.39506	1.22033	1.21412	1.09761	0.0976108	1.23266
	CENPM	2.77821	2.45154	1.87578	2.53854	2.12763	1	1.43829	0.739848	1.83592	1.41143		STAB2	6.60763	6.98003	7.08012	7.13976	6.72697	6.40667	6.17333	6.0847	5.43496	6.38388
	KNSTRN	1.68706	1.81967	0.807355	1.72247	1.61824	0.411426	1.28688	0.250962	1.35614	0.823749		CDH4	2.43563	3.0054	3.16511	2.97453	2.82579	2.19535	1.93734	2.26604	1.50589	2.34199
	CDKN3	2.64386	2.64155	1.37295	3.20633	2.11103	1.38957	2.488	0.31034	1.5656	1.5008		COL6A3	2.40327	2.91265	3.14405	2.854	2.97269	2.59455	2.15381	2.48027	1.3505	2.24793
	SNORD53	1.85997	1.73552	0	1.52105	2.55582	0	2.64847	0	1.62293	1.52105		THBS2	2.37573	2.74846	2.31325	2.44361	2.65076	1.5509	1.79909	2.05658	0.790772	2.22342
	FAM83D	1.33914	1.66903	0.731183	1.29866	2.06005	0.0426443	1.30451	0.189034	1.31615	1.35614		TMEM132E	3.72247	3.86888	3.91361	4.00988	3.87086	2.65992	2.96347	3.59932	1.93357	3.34199
	UBE2C	2.66221	3.19377	1.9222	2.63227	2.83794	1.61824	3.07895	0.713696	2.65306	3.03914		SELE	7.5172	7.62936	8.33905	8.32486	7.45861	6.7451	7.46271	7.60281	6.45615	7.59671
	CDCA5	1.99639	1.12433	0.918386	1.47508	1.33342	0.201634	1.59455	0	1.24489	1.76553		METTL24	2.50589	3.07553	3.41549	3.32769	2.58736	1.79494	2.76765	2.48285	1.91073	2.52356
	PECR	2.47768	2	2.10434	2.17951	1.774	1.48027	1.78241	0.536053	1.90689	2.43296		C5AR2	4.0635	4.66903	4.94626	4.86295	4.32337	3.32193	4.0781	4.31034	3.27501	4.13175
	SPC24	1.926	1.48027	1.15704	2.04264	1.01436	0.918386	1.69599	0.137504	1.76553	1.28688		ADH6B	3.92695	4.07211	4.89869	4.18745	3.90304	2.98368	3.42089	3.75275	2.79077	3.96162
	COTL1	3.75702	3.86196	3.79805	4.51475	3.44626	2.7137	3.69377	2.97453	4.68313	3.5472		SLC40A1	3.38681	3.6241	4.06781	3.35473	3.18269	2.39232	2.60407	3.6565	2.08406	3.27947
	TRIP13	1.83592	1.15704	0.575312	1.85997	1.13093	0.0426443	0.815575	0.356144	1.47508	1.35614		TMEM117	3.22651	2.91265	3.68032	3.3147	2.79077	2.77821	2.50843	2.9982	1.76553	2.73769
	CCNF	1.64155	1.50589	0.575312	1.96347	1.67807	0.0426443	1.41684	0.137504	2.05658	1.28096		ACKR1	8.68857	8.76795	9.5396	8.91316	8.87384	7.99684	8.81314	8.01011	7.66334	8.46818
	HASPIN	1.90304	1.26903	1.56071	1.62761	2.15056	1.1635	0.918386	0.124328	1.70044	1.72683		CAR2	5.34234	5.95443	6.35156	5.62293	6.12412	4.57592	6.16752	5.05137	4.60288	5.62848
	IL13RA2	2.96717	3.81352	3.41549	3.40735	3.48285	2.60407	2.78031	1.61353	2.07039	3.63575		PRXL2B	4.76235	3.88069	4.96255	4.10518	4.66676	3.35191	3.79494	3.83996	3.09761	4.20555
	MIR6374	0.565597	1.43296	1.46467	1.23879	1.47508	0	0.887525	0	0	1.7137		OCIAD2	1.92979	1.53107	2.50335	2.08066	2.1635	0.782409	1.18269	1.79494	0.678072	1.65992
	PDK4	2.21101	3.1127	3.28244	2.89918	2.93734	2.13093	1.69599	1.52105	2.51096	3.13258		SLC37A2	2.42492	1.97453	2.41954	2.11437	2.57531	1.05658	1.19535	2.02503	0.613532	1.87971
	TMEM119	0.485427	1.57531	1.1635	0.879706	1.4489	0	0.214125	0	0.782409	1.18903		HVCN1	1.64155	2.07039	2.40871	1.73118	2.36177	0.978196	1.32193	1.91456	0.748461	1.79077
	SQLE	2.73335	2.01078	2.09761	2.80323	2.80529	1.03562	1.43296	2.07724	1.82782	1.79494		FCGR2B	5.83693	6.13504	6.61397	5.62819	6.22265	4.82477	5.47735	5.69572	5.22535	5.75409
	H1F10	2.53854	1.5008	1.95233	2.29572	2.65076	0.790772	1.0072	1.57531	2.17313	1.18903		PTGER2	3.29719	3.79701	4.46401	3.51602	3.76235	2.15056	3.22188	3.36597	2.52607	3.3147
	AKAP12	4.92029	5.2032	4.57713	4.97728	5.15543	4.1152	3.84499	3.79701	4.35685	3.52857		C5AR1	5.17073	5.61736	6.40242	5.44989	6.26285	4.05311	5.53699	5.74201	4.8125	5.42291
	MS4A6D	2.75275	3.43429	2.0635	2.9542	2.80941	2.56071	1.33914	1.54597	1.90689	1.39506		KCNJ8	7.37955	7.63074	8.28323	7.64602	7.85493	6.8993	7.59708	7.47752	6.31814	7.15168
	XAF1	3.57046	4.22033	3.62293	3.87971	4.25248	3.77189	2.04963	3.46858	3.08406	2.26303		ANG	3.90785	4.13504	5.02503	4.53419	4.75007	3.54967	4.25399	4.12763	3.29425	4.0365
	MIR155HG	1.30451	2.33056	1.49057	2.05311	1.37295	1.29866	0.650765	1.32769	1.14405	0.495695		CTSC	4.01792	4.39369	5.23496	4.50653	4.93687	3.55704	3.95977	4.35755	3.44228	4.1235
	AA467197	2.73118	3.71589	3.38957	3.58376	2.76129	2.24184	2.33056	2.41143	2.31034	1.15056		LY96	6.02215	5.91097	6.64645	6.15583	6.18249	4.9241	5.8936	5.97682	5.03078	5.7046
	SULF2	4.4121	4.64674	4.70321	4.78188	4.90352	3.41414	3.82477	3.16189	4.21023	3.56803		CRYGN	5.15015	4.87725	5.91385	5.22304	5.42928	3.80529	4.88118	4.94579	3.78241	4.65935
	SUSD4	3.67129	3.76447	3.8748	3.9855	4.28836	2.27501	2.52857	2.24184	3.86888	2.44095		NPL	4.96394	4.81609	5.42626	4.87922	5.31976	3.86987	4.77821	4.92267	3.7866	4.55827
	KHDRBS3	5.18547	4.97085	5.04571	4.59872	4.68313	2.78031	3.2765	2.9241	4.05572	3.83491		UBD	8.28327	8.47037	9.48579	8.81263	8.633	6.80012	8.49681	8.3726	7.20095	8.23204
	ACAA1B	2.92979	2.34483	2.65306	2.15056	2.38405	0.782409	0.933573	0.584963	2.19849	0.918386		SH2B2	3.83086	3.52982	3.84298	3.42626	3.71809	2.62527	3.34767	3.46336	2.19849	3.62059
	MXD3	1.95606	1.90689	1.16993	1.35614	1.58976	0.367371	0.678072	0.389567	1.49057	0.895303		GSTP3	3.75596	3.46989	4.33342	3.69042	4.17073	2.64386	3.77083	3.06695	1.91073	3.65421
	LMNB1	3.35614	3.52982	2.94298	3.30889	3.25701	1.83592	2.61353	2.49313	3.13422	2.19849		LY6G6E	1.98185	2.23573	2.80941	1.95606	2.4489	0.903038	1.91839	1.58015	0.526069	1.87184
	PEX11A	3.04439	2.87381	2.98003	2.9982	2.4489	2.14078	2.07039	1.17632	2.54844	2.31615		LCK	2.90497	3.10434	3.43296	2.65992	3.12598	2.05658	2.73335	2.54844	1.65992	2.7866
	NPL	4.7339	4.40395	4.45615	4.58856	4.01525	3.33628	3.78869	2.81352	3.67469	3.50462		TMEM37	5.72982	5.44824	6.28448	5.31759	6.05398	4.89239	5.33378	5.23458	4.39575	5.40837
	SIRPA	6.06113	6.02724	6.13217	6.1416	5.81737	5.28762	5.59246	4.37434	5.38024	5.29241		GCHFR	4.53169	4.49889	4.96625	4.17233	5.04133	3.58496	4.12433	4.42626	3.16511	4.14323
	PKP2	2.32769	2.27501	2.32769	2.36457	1.82782	1.83188	1.45943	0.263034	1.07039	1.37851		MARCKSL1	9.12241	9.07122	9.58982	8.84326	9.57351	8.19057	8.80061	8.83055	7.95548	8.69763
	NCAPD2	2.63923	2.69377	2.72028	2.72465	3.06695	2.21101	2.26903	1.02148	2.03562	2.24793		MEST	3.77716	3.56071	3.93168	3.78555	4.35191	3.54967	2.38405	3.32481	3.45812	3.84398
	SNX8	4.93499	4.79961	4.70432	4.85798	4.82222	4.26828	4.2817	3.17632	3.81967	4.50843		ZKSCAN4	2.36177	2.22959	1.73552	1.78241	2.31325	1.97453	0.594549	1.22651	1.51602	1.97085
	NPNT	5.36001	6.08343	5.96878	6.1058	6.36737	4.92172	4.89724	4.82375	4.90063	5.15381		SNORD55	3.86493	2.79286	2.38957	3.17632	3.22651	2.26903	1.10434	1.66903	1.56071	2.43563
	EGFEM1	2.11437	3.39917	3.01436	2.72247	3.1375	1.35614	1.57531	0.604071	1.5509	1.38957		MIR192	1.90304	0.910733	1.88362	1.90304	0	0.650765	0	0	0	1.42223
	RIPOR3	1.27501	1.63227	1.61824	1.07039	1.91073	0.669027	0.137504	0.0976108	0.495695	0.333424		SLC43A2	2.488	2.55827	3.0197	2.68706	2.10769	2.22651	1.26903	1.74416	1.69153	2.11437
	DENND2A	2.82782	3.0036	3.17951	3.5008	3.37295	2.20477	1.72247	1.38957	1.77821	2		SLC27A1	2.51602	2.49313	2.99639	3.04089	2.72247	2.81147	1.76977	1.98914	1.60407	2.62527
	EDA2R	1.61353	1.71809	1.65076	2.50843	2.43029	1.12433	0.443607	0.526069	0.722466	0.963474		RCAN2	3.40871	2.82782	3.07724	3.22033	2.59455	3.20789	2.0635	2.42761	1.81147	2.9222
	MEST	4.41075	4.43229	5.09043	5.3837	5.29205	3.15218	2.98368	2.74416	3.80426	3.848		SNORD15A	1.85997	0.83996	1.38957	0.992768	0.799087	1.60407	0.389567	1.1177	0.432959	0
	CBR2	3.17792	2.96717	3.48929	3.73769	3.42626	1.93734	1.82782	2.18269	2.40054	2.63459		MIR7027	1.23266	1.05658	0.731183	0.748461	0	1.26303	0	0	0	0
	ACKR2	3.7137	3.46074	3.90014	3.89045	3.65992	2.91265	2.41143	2.62293	3.04789	2.71809		SORT1	2.96347	3.53854	2.57531	2.65076	2.31034	2.99277	1.78241	1.95977	2.06005	2.18269
	SNHG15	3.8268	3.7137	4.17792	4.43296	3.87676	2.79701	2.56316	2.59694	2.97269	3.01792		SNORD73A	3.26303	2.48285	1.26903	1.28688	0.85599	1.9855	1.22033	0.887525	1.32769	1.67807
	SLCO2A1	4.72792	4.8515	5.06005	5.3302	5.03034	3.80529	3.78869	3.56194	4.01703	3.78869		MIR677	2.24793	1	1.15704	0.704872	0	0.713696	0	0.799087	0	0.713696
	CXCL9	4.61294	4.32553	4.19061	5.13709	4.46989	3.20477	3.65191	3.12928	3.52105	3.59932		SNORD23	1.69153	1.48027	1.46467	0.536053	0	0.545968	0	0.613532	0.555816	0.933573
	PHGDH	2.71809	2.13422	2.12433	2.71589	2.73335	0.443607	1.29278	0.201634	1.1375	1.38405		SNORD37	2.66221	1.15056	1.99639	0	1.83996	0.83996	1.27501	0.925999	0.847997	1.35614
	ANGPTL4	9.21684	8.7491	9.28214	9.2968	9.14257	7.54736	7.85755	7.03133	8.02364	7.74598		MIR6928	1.62761	1.69153	1.24489	0	0.83996	1.28688	0	1.40054	0	1.27501
	STON2	2.27798	2.19849	2.31034	2.52857	2.37851	1.34483	1.37295	0.815575	1.48027	1.5008		DBP	4.81762	2.85599	4.07468	2.41143	3.48414	3.46989	2.02148	3.02326	2.15381	3.21412
	BIN2	3.53356	3.48929	3.69265	4.22882	3.80323	2.0036	2.04264	0.687061	2.62293	2.24489		NR1D1	6.17353	4.98003	5.76924	4.81198	5.28836	5.32553	3.7148	4.90111	4.61589	5.34483
	LTC4S	6.25039	6.36124	6.23898	6.45828	6.4441	5.22689	5.06523	4.05398	5.50335	5.19613		GLT28D2	0.731183	0	0.83996	0.948601	1.78241	1.18269	0.871844	1.43296	1.33914	1.74416
	AKR1C13	3.70044	3.75489	3.70044	4.14078	3.64616	2.44361	2.64616	2.46728	3.24184	2.91839		DCN	0.526069	0.0703893	0.565597	0.799087	1.32193	0.678072	0.659925	0.847997	0.887525	2.29278
	ENHO	6.09677	6.00787	6.20965	6.33628	5.90111	4.59216	4.89724	4.32193	5.39917	5.23573		H2-M9	0.799087	0.15056	1.4957	0.85599	2.41954	1.70929	0.978196	0.678072	2.08406	2.34199
	SLC39A8	3.38957	3.74953	3.62527	4.0917	3.55949	2.42223	2.53356	1.93357	2.71149	2.80529		MIR7655	1.42223	0	1.79494	2.95233	2.93546	2.63227	2.04264	1.57531	2.18587	1.83996
	NCAPH	1.89918	2.26003	2.12102	2.53854	2.07039	0.895303	0.956057	0.214125	1.61353	1.4957		MIR5136	0	0	0.704872	1.18903	1.29278	0.731183	0	0	0.748461	0.731183
	ENGASE	3.26604	2.90497	2.81352	3.24184	2.98732	2.31325	1.75275	1.49057	1.99639	2.15704		MIR8094	0.505891	0.411426	1.15704	1.97085	1.52607	2.15056	0.823749	0	1.46467	1.43296
	PRR5L	4.38405	3.94953	4.02591	4.31904	4.26153	3.36597	3.10434	2.7845	3.5097	3.12433		MIR450B	2.36737	0	2.34483	1.48027	1.58976	0.687061	1.07724	0	2.25096	2.21412
	ADH6B	4.46858	4.21723	4.76924	4.63691	4.17871	3.72137	3.38681	2.81147	3.21723	3.51728		MIR6392	2.05658	0.782409	2.03562	1.23879	2.02148	1.26303	0	0	2.11437	2.89724
	COL6A3	3.40735	2.72683	3.25096	3.12267	2.96532	2.27501	1.62761	1.36737	1.89142	2.26604		LGALS2	0	0.948601	0.214125	0.495695	1.60881	0.226509	0.545968	0.831877	1.31034	1.12433
	TMEM273	4.75969	4.05311	4.85997	4.86344	4.42962	3.64962	2.93357	2.28096	3.46858	3.34483		NAP1L3	0	1.46467	0.176323	1.02148	1.43829	0.956057	0.757023	1.53605	1.74846	0.910733
	ADGRG3	5.55735	5.15462	5.50526	5.58886	5.26978	4.3978	4.13668	3.42492	4.28318	4.32697		MIR207	3.07039	3.93923	2.81967	4.19456	4.54288	4.46009	3.64039	3.81762	4.1643	4.06609
	SESN2	4.87086	4.55275	4.71918	4.67299	4.9241	2.35614	3.13093	2.46467	3.02148	2.42761		SNORD17	0.495695	0.863938	1	1.15704	2.36737	0.887525	1.33342	2.13093	0.516015	0
	TROAP	1.41143	1.09085	1.34483	1.46467	1.5008	0	0.505891	0	0.536053	0		IGFBP6	0.910733	1.15704	1.73118	2.17313	3.58376	1.70487	1.94486	1.95977	2.41954	1.89918
	TNFAIP2	6.00023	5.74228	5.72083	6.02303	5.58496	4.89336	4.73823	4.62176	4.92267	4.68426		MIR697	0	0	0	1.22651	2.01078	0	1.16993	1.36737	0.956057	0
	CDK18	4.62	4.59096	4.6605	4.61589	4.68145	3.18428	3.03914	2.58015	3.2854	2.70487		MIR7052	0	1.1375	1.30451	2.46205	1.82375	1.3505	0.765535	2.18269	2.06005	0.823749
	IGFBP2	5.39678	5.45582	5.06609	5.80967	5.31759	3.34056	3.61471	3.20633	4.03914	3.0321		TIMMDC1	1.20789	3.15381	2.05658	3.53481	3.41819	2.47768	1.47508	2.90304	1.81147	1.56071
	ADAM19	2.99095	3.28096	3.00899	3.10601	3.28688	1.92979	2.25701	1.98914	1.70487	2.32481		CXCL10	2.488	3.53605	3.95513	3.9982	3.83289	3.96255	2.40327	3.92029	1.7137	3.82985
	PMAIP1	4.02857	4.78816	4.24869	4.04439	4.21801	2.76553	2.72465	2.17951	2.54844	2.49057		CPXM1	0	0.731183	1.83188	1.11103	1.10434	1.7137	0.584963	1.23266	0.485427	1.05658
	OAF	5.23036	5.28688	5.25927	5.32373	5.13586	4.10769	4.49697	3.64386	4.10769	3.90497		ADIPOQ	1.04264	1.87184	2.88947	2.34199	3.06695	3.13586	0.9855	2.02857	1.65992	1.99639
	STAB2	6.52935	6.70915	6.53683	6.6279	6.804	5.54442	5.72874	4.98459	5.53667	5.72492		OLFML2B	1.07039	2.18587	2.14731	1.73118	3.16189	1.95977	1.54597	2.16672	0.454176	1.60407
	GTSE1	2.94486	3.24945	2.83188	3.26454	3.31034	1.19535	1.40599	0.669027	1.10434	1.1375		TNC	0.978196	3.01257	1.79077	2.42223	3.91743	3.04614	1.09761	2.19849	0.903038	2.04614
	FLT4	6.22149	6.29407	6.32823	6.46107	6.30396	5.21257	5.39678	4.80271	4.99141	5.25437		SRPX2	0.748461	1.17632	0.516015	0.555816	2.20163	0.9855	0.356144	0.773996	0.321928	0.887525
	CHST2	5.47735	5.43296	5.32301	5.32481	5.27984	4.47054	4.59395	3.81967	4.26003	4.54844		FERMT3	2.26903	2.84599	2.51602	2.28983	3.62877	2.16993	2.06695	1.69599	1.83996	2.15704
	MASP1	2.58015	2.26003	2.61117	2.854	3.11103	0.378512	1.28096	1.1635	0.516015	0.831877		SLC22A14	0.731183	1.66903	2.76129	1.12433	2.46205	1.25701	0.226509	1.21412	0.831877	1.58976
	PHLDA3	7.04232	6.96347	7.26557	7.23821	7.31868	5.68538	5.52857	5.87725	5.64443	5.97062		AGT	1.8679	2.53356	2.62293	2.15704	3.07895	2.67807	0.782409	2.14731	1.61824	2.488
	ZFP365	1.10434	0.903038	1.3505	1.42223	1.57046	0	0	0	0.0285692	0		SERPINE2	3.40735	4.18982	4.20477	3.30889	5.18031	4.13996	2.95606	3.90593	3.37851	4.40735
	GDF15	5.78293	4.87873	5.41447	5.30232	5.57168	1.76553	2.05658	1.96347	2.57773	2.45943		MMP13	0.823749	5.03562	2.49057	1.7137	4.88215	3.85898	1.22651	3.90304	2.77189	2.66903
	C1QTNF6	3.36177	3.24793	4.08236	3.59096	3.70155	2.31615	2.43563	2.25096	2.33056	2.45418		SPP1	4.94626	7.55013	5.73145	4.46793	9.16305	6.06781	4.8212	7.36999	5.9364	5.59694
	SLC37A2	2.05311	1.9855	2.32193	2.23266	2.11103	1.20163	1.22651	0.695994	0.765535	1.37295		GP9	0.411426	0.286881	1.20163	2.20163	2.13093	0.847997	0.443607	0.604071	0.432959	1.77821
	GALM	2.50843	2.32481	2.71809	2.46205	2.46989	1.75702	1.78241	1.16993	0.871844	1.83188		WIF1	0.641546	0.978196	1.87184	2.10434	2.83794	1.60881	0.695994	0.650765	0.321928	1.53107
	PLBD1	2.80529	2.08066	2.33628	2.10434	2.04963	0.565597	1.15704	0.505891	1.0072	2.0321		SNORD8	0.526069	0.773996	0.516015	2.03914	2.16993	0.545968	1.40599	1.36177	0.555816	1.49057
	DCXR	5.54442	4.78084	5.22458	5.20006	4.97865	3.33342	4.0365	3.92695	3.96532	3.9607		GP1BB	0.9855	1.02857	1.26303	1.96717	2.30743	1.08406	0.863938	1.45418	0.632268	2.19219
	PTGER2	3.97269	3.46597	3.69042	3.99095	3.43029	2.28392	2.63691	2.52857	2.57046	3		CHRDL1	0.613532	0.641546	0.275007	1.09085	1.57531	0.321928	0.464668	0.495695	0.176323	1.61353
	CCNG1	3.67016	3.81044	4.01167	3.63227	3.80219	2.45154	2.51602	3.51979	3.15056	2.62761		CDKN3	0.963474	1.75275	0.454176	1.8679	2.25701	0.669027	0.910733	1.08406	0.263034	1.7866
	APLN	4.7666	4.68538	5.23458	5.21374	5.55459	3.8339	3.59694	4.26153	4.09508	3.41007		IBSP	3.15218	3.65421	3.84298	3.68145	5.50176	3.94017	3.98459	3.851	2.47249	5.12805
	LHX6	3.3799	4.07724	4.32912	4.1643	4.4614	3.22805	2.58736	3.51728	3.0635	3.19377		MIR5620	1.45418	1.62761	1.43829	0.903038	3.30012	1.88362	2.33628	2.61589	0.941106	2.44626
	VDR	1.3505	0.748461	1.69599	2.03562	2.0635	0.201634	0.124328	1.02148	0.545968	1.32769		FAM166A	1.02857	2.27798	0.9855	1.56071	1.63227	2.34199	1.33914	2.0036	1.18903	2.40327
	OASL1	3.31904	2.87774	3.59216	3.31034	2.73769	2.49057	1.852	2.49057	1.69599	2.77189		JCHAIN	0.321928	3.44228	1.73118	2.02857	3.57531	1.7137	0.495695	1.53605	0.411426	3.80529
	SNX24	3.17153	2.94111	3.37156	3.09085	2.81147	2.59694	1.4489	2.09085	1.81967	2.67129		COL1A2	0.83996	1.75275	1.33342	1.26903	3.01436	1.85599	0.895303	1.51096	1.1177	4.64847
	CYTH4	4.05224	3.87873	4.17313	4.33056	4.26903	3.08746	2.84599	3.43429	2.82171	3.40871		COL1A1	0.263034	2.81352	1.22033	1.25701	3.82883	2.57046	0.83996	2.08746	1.37851	6.46107
	PTK7	3.61235	3.39917	3.71039	3.83188	3.84298	2.45681	2.26303	3.03386	2.4957	3.15056		EPS8L1	1.89918	2.12433	1.79494	2.26003	0.641546	1.80323	1.0072	1.89142	1.97453	1.80323
	SLC19A2	2.4489	2.11103	2.96162	2.41143	2.38957	1.43296	0.773996	1.51096	1.26303	1.51096		MIR1291	1.16993	1.22651	1.15704	1.41684	0	0.516015	0.475085	0.9855	1.46467	0
	IFI44	1.42761	2.58736	2.24184	2.87184	2.13422	1.87184	0.9855	1.90689	1.15056	2.19849		MIR6955	1.85997	0.613532	0	0.731183	0	0	0	0.831877	0.765535	0.739848
	HSPB8	2.9241	3.61706	3.47379	3.65992	3.17473	2.64847	1.76129	2.40871	2.52356	2.86196		MIR7228	1.80735	1	0	1.16993	0	1.19535	0	1.30451	1.21412	0
	IFIT3	5.7211	6.39746	6.24945	6.08746	5.70653	5.15178	4.80271	5.26078	4.87529	5.51096		APLN	3.90304	3.9991	2.9241	3.54473	3.91456	3.79077	3.48156	2.25096	3.53356	2.80529
	RSPO1	0.782409	1.5509	1.66448	1.51602	0.85599	0	0.0285692	0	0	0		SERPINF1	4.44361	4.66959	3.44361	3.81558	4.66221	5.2589	3.5435	4.14486	3.98003	3.86493
	IFI27L2A	4.14975	5.83061	5.3512	5.58225	4.67638	4	4.1914	4.08916	4.0072	4.23189		EGFL8	3.58015	3.97911	2.80735	3.70377	3.80529	4.42492	2.79077	2.96717	3.0018	3.23266
	CDCA7L	1.26303	0.992768	2.12433	2.43563	1.60407	0.367371	1.56071	0.722466	0.807355	1.25701		MIR6374	1.89918	1.67356	0	2.47508	1.34483	1.93357	1.42761	0	0	0
	BTNL4	1.87971	0.526069	2.41684	1.70487	1.29866	1.11103	1.38405	0	0.485427	0.443607		CD74	5.52544	6.96058	4.32697	5.65392	5.89579	6.85636	5.31651	3.9855	3.70819	3.77716
	SLC7A8	3.34625	2.82171	3.66676	3.67243	3.12433	2.73769	3.02503	1.95233	2.32193	2.62293		H2-AB1	4.81609	5.52482	3.64155	4.58496	4.8475	5.52231	4.1035	3.41414	3.06695	3.33056
	LHPP	3.13422	2.37851	3.46074	3.33485	2.8339	2.22342	2.66676	1.54597	2.57773	1.94111		H2-AA	3.60644	4.20945	2.22651	3.32769	3.70266	4.50398	3.27501	2.1375	1.66448	2.19849
	CYP26B1	0.526069	3.79286	3.25701	2.50589	4.6094	1.46989	2.8953	0.83996	2.1635	0.15056		H2-EB1	3.04264	3.88655	1.95233	2.81967	2.854	3.98003	2.9222	1.9486	1.28096	1.5509
	CKAP2	1.59932	1.28096	1.13093	1.61824	1.93734	0.739848	1.02857	0	0.782409	0.367371		H2-DMB1	3.13914	3.87283	2.1635	2.59216	3.14731	3.86987	2.37295	1.55582	1.31615	1.87971
	CCL12	1.4957	1.75275	1.36737	3.26303	3.56194	1.29866	1.92979	0	0.584963	0.238787		H2-DMA	2.30743	3.01257	1.37851	1.69153	2.47508	2.7761	1.89918	1.5509	0.956057	1.20163
	NTS	2.91456	2.04963	1.96717	2.44361	3.87283	1.32769	3.35332	0.992768	2.29278	1.56071		MIR5135	1.79494	0.992768	1.14405	1.1635	2.55582	1.82782	1.71809	0	0	0
	APOL9A	2.07039	2.5509	2.26604	2.79909	1.69599	1.42761	1.53107	2.02503	0.604071	1.94486		MIRLET7B	2.48285	2.80116	0.641546	2.48543	2.08406	2.51854	3.16993	0.748461	1.14405	2.3505
	ZBP1	1.55582	2.42223	2.20477	2.84197	1.59455	0.925999	1.57531	1.5656	0.847997	1.91839		SCD2	3.69042	3.7137	3.07382	3.99458	3.47249	4.64328	3.36457	4.13422	3.26153	2.99639
	SLC7A5	2.98732	2.774	2.96162	3.52356	2.35332	1.68257	2.20477	2.29866	1.83592	2.63691		MIR7688	2.41954	1.62761	0	0	0.9855	1.88362	0	1.02148	1.50589	0.918386
	H2-Q7	6.08534	5.78973	5.89263	6.60851	5.49985	4.79338	5.79494	5.23917	4.26679	5.749		SERPINA1D	2.88753	3.49185	1.86394	1.65076	2.58015	2.48027	1.18269	1.61353	2.19535	2.42223
	H2-Q6	8.03958	7.55964	7.81173	8.43292	7.60214	6.70681	7.66228	7.25814	6.3579	7.41227		CD248	2.4957	1.9855	0.757023	2.0036	2.64847	2.10434	1.85599	1.51602	1.852	2.1177
	4930579G24RIK	2.86987	2.35332	2.44095	3.26454	2.58015	1.94111	1.93734	2.74631	1.56071	3.31179		MIRLET7C-2	2.49057	2.23266	1.0072	1.61353	2.76553	3.07211	1.9486	1.774	2.55336	2.75702
	IGFBP5	4.80581	4.2149	4.94298	4.71864	4.09085	3.61706	3.11603	3.98368	3.90111	5.45319		KCNE3	4.41819	4.09339	3.19692	2.98003	4.31759	3.90881	4.22728	2.94298	3.6241	4.02237
	RCAN2	3.32625	3.7845	3.40054	3.5741	3.21878	2.26003	2.11103	3.12598	2.88753	3.74093		MIR484	1.29278	1.73552	1.28096	0	0	0	1.89142	0	1.72247	0
	CAR3	2.55827	2.0635	1.33914	0.669027	2.23266	0.0976108	1.11103	0.678072	1.21412	1.4957		SNORD88C	1.05658	0.903038	0.613532	0.62293	0	0	1.32769	0	1.09761	0
	MIR3058	1.93357	0.584963	0	0	0.604071	0.650765	0.584963	0	0	1.04963		MIR193A	0.799087	1.12433	1.29278	0.799087	0	1.33342	2.14731	0	3.0018	0
	PCDHB15	2.11103	0.970854	0.575312	0.925999	0.687061	0.62293	0	0.0285692	0.641546	1.25701		MIR351	2.88753	2.61589	1.96347	2.68482	1.41684	2.47768	3.20789	1.11103	2.854	2.0072
	MIRLET7B	0.678072	2.07382	2.71149	3.25852	1.08406	1.79077	2.25096	1.29278	2.0635	2.15056		MIR6386	0	2	0.941106	1.26903	0	0	1.66903	0.632268	0.992768	0
	MIR450B	0	1.41143	1.44361	1.13093	0.659925	0	1.69153	0	1.21412	0.669027		SNORD92	0	1.25096	1.92979	1.10434	0	0.669027	2.53605	0	1.14405	1.1177
	PRG2	1.53605	2.83592	3.39369	2.46467	1.91839	2.16672	3.99458	0.970854	2.65535	2.27501		BIRC5	1.40599	2.19849	1.88753	1.31034	2.49313	1.08406	1.53605	0.704872	1.9855	1.65076
	PLET1OS	0.111031	1.94486	1.99639	2.01436	0.790772	1.40054	1.1177	1.34483	1.43296	0		CYP51	2.77821	3.11936	2.52607	2.83794	3.27352	2.10098	2.52356	1.79494	3.32625	3.31179
	MADCAM1	2.71809	3.94953	4.70487	5.48704	4.55704	3.75596	3.21723	2.34767	3.36597	3.66789		DHCR24	1.79494	2.18269	1.13093	1.13093	1.99639	0.757023	0.83996	0.298658	1.57531	1.9486
	1700030C10RIK	0.641546	1.29278	1.9222	2.30159	1.90689	1.37851	0.748461	1.03562	1.88362	1.73118		SQLE	2.42761	3.07211	2.11103	1.92979	2.84599	1.37295	2.07039	1.31615	2.5435	2.93923
	GM1976	0.400538	0.669027	1.92979	1.52607	0.765535	0.432959	0.286881	0	1.22033	0.83996		KIF18B	1.16993	1.58015	0.584963	0.678072	1.54102	0.344828	0.111031	0	1.18269	0.83996
	MIR7655	1.46989	1.74416	2.55582	2.12102	2.5656	2.67807	1.36737	1.04963	2.50335	2.59455		LDLR	3.61941	4.26903	2.40327	3.19219	3.91839	2.82782	2.62761	1.61824	3.31179	3.62877
	NEK2	0.286881	2.11103	0.956057	2.14078	1.49057	0.613532	0.575312	0.298658	1.04963	0.678072		KIF20A	0.823749	2.06005	0.739848	1.55582	1.70044	0.895303	1.50589	0.367371	1.66903	1.4489
	FLRT3	0.863938	2.43296	2.0036	2.18587	2.65764	2.03914	0.790772	1.31615	2.16672	1.68257		MIR150	1.32193	2.68032	1.30451	1.70044	0.887525	1.3505	1.25701	0	2.52356	1.72247
	TMIGD1	0.895303	2.81352	2.58015	2.1635	2.56071	1.73985	1.9855	1.92979	2.54844	2.44095		CTSS	0	2.1177	0.505891	1.3505	0.823749	0.411426	0.650765	0.0565835	0.815575	0.565597
	SLC39A11	1.08406	2.41414	0.83996	1.19535	2.78241	2.44361	1.96347	1.12433	3.04439	0.669027		PRG2	1.45418	8.53966	2.08746	1.9486	2.14405	1.76553	1.47508	1.90304	2.37016	2.05311
	RNY1	0.941106	1.38957	1.17632	0.516015	0.887525	1.51602	0.495695	0	1.774	0.526069		MIR322	2.49057	0.495695	0	0	0	1.37295	1.9486	0	0.62293	0.604071
	ARHGEF39	1.40599	1.0635	0.782409	1.29278	1.17632	0.650765	0.722466	0.0285692	1.66448	0.0285692		MIR6941	1.40599	1.21412	0	0	0	0.887525	2.02503	0.978196	0	0
	MIR7664	1.7866	0	0	2.0321	0.815575	1.41143	0.790772	0	1.83996	0		MIRLET7A-1	1.84398	1.16993	0.594549	1.35614	0	0.62293	1.29278	0	0	0.613532
	CEP55	1.59455	2.02857	0.163499	1.71809	0.799087	0.613532	0.565597	0.176323	1.28688	0.0565835		TNFRSF9	2.34483	1.50589	1.70929	1.34483	1.25096	1.20789	2.41414	1.23266	0.83996	1.24489
	MIR1291	1.46467	1.35614	0	1.62293	0.85599	1.22651	0.831877	0	0.948601	0.505891		CD48	0.613532	1.64616	0	0.367371	0.250962	0	1.45943	0.613532	0.903038	0.807355
	MIR7078	0.847997	0	0	1.7137	2.23879	2.09085	0.773996	0	0.887525	0		CCL4	1.81147	2.90881	2.11437	0.378512	0.321928	0	1.36737	0.333424	1.0635	0.536053
	LCP2	3.77083	3.59335	2.81762	2.80323	2.5008	2.45154	2.95977	2.30451	2.22959	1.90304		CD53	1.64616	1.94486	0.704872	0.669027	0.594549	0	1.1375	0.214125	1.57531	0.263034
	FCRLB	1.95606	1.41684	1.04264	0.422233	0.250962	0.722466	1.09761	0.970854	0.669027	0.111031		TYROBP	1.5008	1.99639	0.367371	0.963474	0.584963	0	0.422233	0.516015	1.5509	0.454176
	RNASE1	2.26604	1.20789	1.26903	2.07382	0.422233	1.41684	0.505891	0.400538	0.641546	0		PHGDH	1.97085	2.12102	1.24489	0.879706	1.62293	1.03562	2.10434	1.15704	0.584963	1.4957
	IRX2	2.33342	1.82782	2.22959	1.53605	1.32769	1.60881	0.895303	0.765535	0.62293	0.545968		ARHGAP45	1.90304	1.55582	0.782409	1.05658	1.33342	0.201634	1.57531	0.495695	0.748461	0.565597
	PTN	1.85599	1.07724	2.5008	1.926	0.62293	1.32769	1.47508	1.31615	0.575312	1.03562		CORO1A	2.37295	2.79701	1.33914	1.31615	2.09085	0.831877	1.78241	1.28096	1.27501	1.15704
	PGAM2	1.43829	1.50589	2.36457	2.0036	1.75702	1.72247	1.53605	2.20477	0.333424	0.0840643		LAPTM5	1.91839	2.27501	0.815575	1.31034	1.02148	0.356144	1.10434	0.505891	0.495695	0.594549
	MIR7090	1.80323	0	1.7137	1.74416	0	2.95233	0.799087	1	0	0		NKG7	4.30086	3.37295	1.26903	0.344828	2.69599	0.15056	1.25701	0.584963	0.356144	1.76553
	MIR212	3.48027	3.08746	2.95233	3.73118	2.22033	4.09255	2.91265	3.29719	2.36737	2.7845		MS4A3	3.28836	2.55336	0.263034	0.111031	0.992768	0.0426443	0.286881	0.454176	0.731183	1.38405
	MIR6392	0.963474	2.12763	2.64155	0.536053	2.31325	1.96347	1.42761	1.71809	0	1.23266		PRTN3	4.41346	3.19849	1.46989	1.02857	1.79909	0.367371	1.76977	1.59455	0.695994	2.43296
	MIR339	0	1.75275	0.9855	0	0.992768	1.39506	0	1.19535	0	1.33342		CTSG	4.65764	3.49057	1.1375	0.356144	1.40599	0.575312	1.9782	1	1.1635	2.49313
	MIR5135	0.722466	1.4489	1.76129	0	0.678072	1.86394	0.659925	0	0	2.02857		ELANE	6.81698	5.41244	2.56316	1.31615	2.34767	0.863938	0.941106	1.99277	0.918386	3.94205
	MIR7671	1.87184	1.74416	2.33914	0.879706	2.3505	1.48543	1.36737	1.04963	0.948601	2.12433		PLAC8	3.38267	3.50208	1.68706	0.871844	1.76129	0.214125	2.50335	1.64616	1.61824	2.10769
	SERPINA1D	2.15704	3.26003	1.87578	2.17632	3.07211	2.25701	0.695994	2.06695	1.93734	2.40599		MPO	6.98356	6.01525	1.4957	0.422233	1.20163	0.31034	3.70819	1.64155	1.45418	2.69599
		Figure 5g (Cell cycle BMECs)
		% G0					% G1					% SG2M
	Control	53.5	64.4	57.1	77.2	82.3	39.5	33.3	40.8	22.8	16.5	0	0	0	0	0
	LepR-NTN1	63.8	79.1	70.2	81.6	81.4	34.3	19.4	23.4	17.3	16.7	0	0	1.1	0	0.6
		Unpaired two-tailed t test			P value	0.243831	Unpaired two-tailed t test			P value	0.183718	Unpaired two-tailed t test			P value	0.165365
		% G0					% G1					% SG2M
	Control	55	77.5	75.8	77.7	75	37.5	21.6	23.2	19.4	22.6	5	0	1.1	2.2	0
	CDH5-NTN1	75.7	85.8	82	69.4	90.3	21.5	8.2	11	21	7.5	0	1.5	0	1.6	0
		Unpaired two-tailed t test			P value	0.17628	Unpaired two-tailed t test			P value	0.038706	Unpaired two-tailed t test			P value	0.330559
		Figure 5i (Comet Assays - BMECs)						Figure 5j (Comet Assays - BMECs)
		Tail Moment (BMECs)			%Tail DNA (BMECs)			Tail Moment (BMECs)			%Tail DNA (BMECs)
		Control	LepR-NTN1		Control	LepR-NTN1		Control	CDH5-NTN1		Control	CDH5-NTN1
		0	18.16		1.6	98.81		10.51	0.13		54.33	5.75
		0.21	2.99		14.26	18.56		0.26	2.26		8.61	20.69
		0	2.73		2.31	27.62		0.04	9.21		3.32	72.55
		0.26	3.29		15.79	35.6		0.17	1.19		9.04	18.86
		0	22.97		1.7	89.37		0.85	4.84		18.91	45.77
		5.19	15.41		31.45	100		7.52	0.23		57.53	4.23
		13.92	1.49		96	26.27		0.59	1.7		9.26	20.8
		0	0.24		1.93	14.46		2.21	4.89		13.47	27.12
		11.6	10.06		98.38	100		1.15	19.65		14.44	91.67
		0.17	0.34		12.17	21.61		4.33	25.1		23.86	90.28
		0	7.32		1.46	68.48		15.32	6.28		95.23	42.25
		0.57	0.26		22.66	13.67		3.14	0.23		33.49	6.8
		0	0.3		2.66	15.24		1.57	1.95		21.28	26.48
		0.72	11.99		28.58	96.75		0.78	0.32		20.76	10.05
		0	0		3.36	2.66		16.65	2.01		96.15	22.69
		0.09	16.99		10.3	100		13.92	43.25		33.66	100
		0.15	0.73		12.68	26.75		0.03	0.19		3.64	8.8
		0	0		3.09	2.08		0.01	18.7		2.04	85.17
		0.09	0		10.79	3.76		1.68	24.22		24.13	92.56
		0.1	11.9		9.06	98.53		0.12	0.93		4.9	17.45
		0.4	13.91		15.65	100		0.13	0.05		8.32	3.91
		0.2	12.47		12	41.96		0	0.32		0.81	8.23
		0	0.25		2.81	12.32		0.06	17.93		7.07	92.59
		12.34	0		99.07	3.03		1.66	15.26		18.43	96.84
		0	8.28		2.66	42.27		10.46	0.22		47.18	7.29
		15.59	14.24		99.15	100		5.18	0.78		20.97	19.87
		0	13.08		3.23	98.7		6.03	5.89		36.19	40.5
		17.61	1.8		89.23	43.46		1.31	15.52		17.6	94.78
		11.52	13.85		95.2	65.59		0.08	3.46		4.42	26.7
		0	0		2.74	3.37		1.02	16.55		19.71	94.19
		0	0		1.65	0.7		16.34	20.15		97.23	94.26
		0.17	5.68		11.49	35.56		2.05	0.53		33.1	8.86
		0	14.01		1.77	98.08		0.06	22.93		5.6	67.18
		0	1.22		2.22	32.45		14.97	4.44		82.22	27.19
		0.45	0.66		20.96	20.84		0.69	1.45		11.89	16.76
		0	0.54		2.05	23.13		15.55	5.51		82.52	25.29
		12.74	11.03		98.57	96.01		0.12	9.33		8.19	47.77
		10.49	0.28		58.94	13.24		0.68	2.62		15.58	18.7
		6.47	14.97		24.56	97.71		0.55	1.2		9.84	16.98
		0.08	0.58		6.19	19.24		12.98	16.93		57.24	94.65
		0	11.46		1.37	80.01		0.08	1.17		6.57	9.04
		3.85	0.18		55.2	10.81		1.22	1.22		20.78	19.82
		0.84	0.63		28.9	21.35		0.71	4.6		16.31	27.12
		10.29	18.59		97.43	100		0.69	3.48		12.71	21.05
		0.88	13.38		25.27	99.46		5.19	34.17		34.93	90.86
		0.48	12.07		17.33	69.55		4.84	0.42		43.1	14.2
		0.12	0.44		8.81	20.23		0.45	3.39		14.64	21.62
		0.27	0.8		14.48	25.55		2.3	15.77		36.92	93.5
		0.71	14.12		18.63	99.19		4.9	2.09		49.31	17.43
		9.88	29.92		94.48	71.12		15.79	3.49		98.44	23.44
		0.09	16.33		8.74	100		2.73	0.13		24.02	7.23
		6.33	13.87		35.63	99.27		3.72	10.9		21.8	61.45
		5.33	0.65		56.11	24.15		0.29	0.57		9.77	13.01
		0.19	13.65		11.17	100		1.49	0		21.15	0.38
		0.45	0.43		21.35	15.94		6.66	7.51		31.29	40.08
		0.37	0.25		16.51	12.08		5.82	0.86		37.37	17.34
		0.51	3.98		20.76	29.48		6.64	7.57		17.51	49.52
		12.42	15.28		100	98.39		13.58	18.21		90.32	93.82
		15.35	0.12		66.33	9.47		2.2	6.44		20.41	27.21
		5.09	0.19		59.28	11.53		0	2.44		0.62	18.51
		10.75	0.57		100	21.35		0.18	5.4		3.64	20.39
		0.38	15.01		17.08	96.46		0	5.7		0.78	38.84
		0	0.79		2.99	22.19		4.65	19.13		25.33	98.18
		0.66	13.93		21.91	100		29.3	3.01		100	16.81
		0	0.53		2.37	19.65		17.57	18.28		62.52	93.4
		0.5	0		20.12	2.04		10	16.02		33.69	95.42
		0.28	0.33		13.96	14.96		17.49	17.53		100	95.11
		0.34	0.28		16.9	16.84		0	1.96		1.24	16.94
		4.03	37.66		20.89	93.8		18.08	0.04		98.67	3.2
		4.28	15.23		45.3	98.17		3.87	1.77		31.44	22.56
		0	21.12		1.78	100		0.7	0.19		11.77	8.41
		42.52	19.56		100	85.18		0.1	1.69		7.42	12.99
		1.4	1.37		22.06	20.94		27.96	0.83		90.17	20.1
		9.13	12.36		75.23	97.75		22.62	3.07		76.41	21.91
		10.2	14.84		97.64	100		33.99	2.62		100	22.66
		14.04	0.88		100	15.75		0.08	11.58		3.27	50.03
		13.29	0.18		100	12.35		0.62	37.95		10.09	98.12
		3.31	36.61		26.93	98.24		1.56	4.44		25.23	14.79
		4.74	14.82		25.33	72		4.38	0.8		19.7	15.77
		13.46	7.26		100	34.58		0.18	0.86		7.43	14.17
		14.18	13.33		99.51	100		5	2.28		21.81	22.21
		6.87	0.56		52.62	19.67		2.63	16.76		19.42	96.89
		11.65	13.48		97.01	100		8.04	0.5		69.66	9.96
		1.71	15.84		31.77	63.12		0.46	1.47		15.21	20.73
		0	12.59		2.35	98.89		0.39	0.06		7.27	5.59
		16.54	14.46		82.37	44.03		13.56	2.39		77.4	27.89
		1.42	13.08		31.47	100		15.47	0.31		97.9	9.7
		0	16.53		2.35	58.83		10.21	0.6		57.61	14.11
		12.15	3.88		100	11.73		1.09	0.24		19.56	9.37
		9.04	7.33		100	45.86		8.36	24.96		52.21	97.84
		0	11.75		1.53	55.12		11.08	30.41		56.74	87.2
		0.25	0.69		12.43	24.68		3.94	1.84		40.32	19.84
		0	0.09		2.01	8.91		12.66	0.52		55.7	7.35
		4.51	2.08		22.9	22.49		3.95	0.11		28.41	6.01
		0.03	17.56		6.27	99.45		1.64	0.87		15.51	16.95
		0.15	2.92		12.6	27.29		1.02	20		10.89	97.67
		8.37	5.51		93.56	34.34		1.05	12.85		12.6	49.26
		14.02	15.38		98.21	100		0.75	3		13.67	30.11
		0	14.69		2.12	99.3		8.13	0.59		47.43	13.64
		0	12.52		2.73	98.82		1.9	19.58		32.48	97.48
		0.26	0.23		16.22	13.82		1.11	1.13		17.84	13.9
		0	0		2.05	2.7		5.15	26.87		31.62	83.62
		0	0		2.4	3.06		1.28	21.37		15.6	97.57
		12.6	9.7		98.24	100		3.71	0.95		39.47	9.16
		0	21.51		2.88	66.17		2.01	0.79		21.92	11.98
		10.52	0		98.32	2.87		0.51	18.63		10.63	97.49
		12.73	0		95.34	1.8		0.64	1.07		17.73	14.33
		0	0		1.92	1.71		1.9	10.2		30.05	51
		0	9.6		2.62	98.08		4.2	2.01		32.13	45.66
		1	0.02		31.55	4.66		10.05	2.3		55.5	28.1
		0	14.43		1.02	97.89		0.58	20.53		14.47	81.7
		13.12	0		97.03	2.87		0.33	24.05		12.92	77.83
		0.5	13.7		19.16	99.29		1.03	1.68		11.58	23.41
		12.66	23.78		100	99.37		0.6	0.98		17.49	24.15
		0	16.29		2.82	100		3.87	2.03		20.19	21.91
		17.24	0.32		99.44	14.24		17.6	1.03		92.06	10.43
		0.23	0		13.1	1.99		0.08	1.88		3.48	15.03
		0	16.85		2.59	100		3.29	2.37		27.68	25.79
		0.26	0.55		16.07	22.61		2.62	4.37		14.54	28.74
		0	1.97		1.65	16.92		2.97	0.64		25.45	16.55
		0.78	0.36		27.37	17.76		0.28	1.85		11.23	20.86
		0.2	0		13.93	2.08		9.94	12.62		57.84	53.73
		0.3	0.78		13.67	16.92		18.09	0.85		77.76	11.78
		0.38	11.12		16.98	92.89		4.81	17.64		32.33	96.85
		11.3	0.23		100	12.87		0	5.44		0.8	30.17
		7.71	4.26		100	26.12		0.09	2.79		5.97	16.94
		0	0		3.46	3.26		5.28	11.27		45.71	54.47
		0.31	13.08		15.6	98.33		0.63	0.14		12.78	8.49
		0.22	0.89		17.42	26.48		0	18.16		0.34	97.04
		45.22	16.96		96.8	100		1.58	16.99		24.75	93.74
		11.58	0.19		97.97	9.14		20.24	9.17		97.19	47.01
		13.8	9.87		100	100		0.22	4.76		9.64	28.24
		0.38	0.85		14.91	28.32		0.03	34.3		2.92	92
		10.51	0		58.21	1.4		0.91	0.34		12.82	9.31
		0	8.2		4.27	100		1.24	0.39		13.47	11.45
		10.65	15.46		55.66	100		0.84	1.02		16.09	13.49
		10.12	13.22		100	99.1		6.06	1.74		38.83	17.44
		0.16	7.42		11.4	31.65		16.79	23.25		97.88	98
		17.55	12.95		99.09	100		5.94	15.87		44.1	64.59
		0	0.49		1.72	19.74		6.23	4.55		34.07	42.21
		0.3	0		15.98	0.63		0.05	3.47		6.18	23.75
		11.33	0.82		95.33	25.17		0.94	0.66		22.51	13.24
		19.91	17.52		98.92	99.55		3.18	3.84		13.93	23.96
		0.37	0.49		18.98	14.52		0.73	2.78		11.78	19.28
		0.4	0		18.88	3.32		8.94	17.98		36.49	97.15
		0	8.9		3.47	100		15.5	20.69		84.79	68.3
		14.2	21		98.44	97.84		9.73	0.61		58.58	17.44
		11.05	35.41		95.52	76.68		0.41	18.71		8.12	96.31
		9.72	0		95.62	2.88		1.05	10.91		19.92	56.08
		0.46	12.04		16.03	100		1.55	0.81		21.74	18
		5.05	2.06		38.85	24.24		13.77	2.71		90.1	14.98
		0	0.4		2.4	16.4		1.83	2.9		26.36	21.94
		0	15.3		3.22	100		2.37	0.7		17.14	12.02
		0.12	0.63		8.93	24.95		0.02	31.54		4.39	98.99
		0	0		2.03	3.13		2.77	19.3		19.33	94.97
		0.62	0.87		24.87	32.31		2.21	44.45		24.6	80.03
		2.95	18.28		29.57	99.41		1.75	9.65		18.28	42.26
		0.22	0		12.14	4.62		1.29	18.47		12.56	94.05
		17.44	0.31		95.7	14.88		25.03	0.84		83.66	15.29
		4.76	0		21.91	2.48		3.48	2.57		23.78	19.28
		0	1.12		2.44	23.37		2.63	39.78		20.38	95.83
		0.67	9.79		24.17	97.57		0.38	2.83		8.41	21.35
		0.42	12.43		18.51	99.21		0.03	20.75		3.55	97.49
		0.12	0.13		10.2	9.48		14.65	3.7		91.55	29.83
		0	13.16		2.04	100		33.53	2.14		98.75	20.42
		10.75	12.66		91.96	100		0.24	0.22		10.42	12.19
		0	13.88		2.24	99.03		2.61	4.07		25.56	32.15
		0.21	0.13		12.56	11.19		0.66	2.73		20.56	22.25
		0.21	12.64		12.87	98.45		20.45	7.23		92.58	44.21
			0			4.53		1.06	10.21		10.25	59.61
			0.24			14.86		17.03	0.19		94.38	8.86
			0			3.49		2.61	3.3		25.23	18.84
			9.98			98.64		0.02	8.72		2.93	34.78
			8.87			98.04		10.15	6.14		50.44	29.58
			0			0.38		0.41	1.64		14.75	16.72
			12.35			97.31		4.93	17.58		28.13	77.57
			15.44			100		1.92	0.29		12.73	8.42
			0.47			19.6		0.91	1.77		15.57	8.49
			6.33			41.93		0.25	15.98		8.82	77.73
			15.42			97.47			18.35			77.71
			16.14			98.76			23.54			84.06
			13.42			96.02			1.52			18.72
			12.74			100			0.75			14.72
			12.41			96.67			0.98			14
			12.81			100			17.86			95.2
			11.46			46.37			0.21			12.05
			15.2			100			0.21			7.62
			14.09			98.64			4.02			34.55
			14.76			98.98			3.7			22.34
			0.49			19.86			1.43			16.23
			20.99			52.08			0.63			14.1
			11.59			97.21			4.09			30.23
			0.19			13.49			0.88			15.39
			4.46			19.96			0.58			6.83
			10.78			97.93			5.18			31.85
			8.63			58.13			3.56			26.54
			14.66			99.02			20.1			98.16
			14.92			87.2			1.15			15.57
			0.51			23.04			1.79			18.4
			9.03			93.72			29.2			93.31
			0			4.14			2.75			24.42
			0			4.01			5.92			21.2
			10.1			51.07			3.89			26.08
			15.69			100			0.75			14.51
			0.3			16.15			1.04			18.45
			8.59			49.38			2.7			20.63
			0.74			24.28			0.76			14.45
			10.87			47.96			0.13			9.23
			0			2.44			15.88			100
			0.47			20.45			14.88			92.37
			0.3			13.58			7.67			38.21
			0			2.61			7.29			33.23
			13.3			55.48			2.36			14.42
			15.28			54.5			0.51			9.9
			0.43			19.55			0.81			15.18
			0.31			15.61			10.89			65.82
			11.88			96.37			0.31			14.03
			0			4.94			1.15			17.94
			0.62			25.78			6.95			36.88
			7.99			94.65			15.73			74.11
			0			1.25			1.86			16.29
			15.72			98.97			0.11			6.94
			15.41			98.97			5.67			39.14
			12.78			96.2			12.55			65.99
			0.89			29.76			0.79			12.92
			12.17			98.69			21.15			98.59
			4.82			37.07			1.64			22.06
			0.45			16.7			1.29			14.41
			0.63			22.91			1.35			13.61
			1.26			16.52			16.78			98.16
			1.98			15.71			2.71			20.88
			16.73			66.67			1.68			15.59
			0			3.3			3.68			27.43
			3.85			52.16			8.39			27.14
			3.73			31.21			4.34			21.67
			14.51			98.92			3.47			21.14
			0			2.79			6.37			23.06
			0.52			21.34			18.14			70.46
			0.1			11.9			5.64			43.84
			14.21			100			0.53			12.01
			0.01			2.59			8.9			49.48
			4.75			60.15			2.85			29.3
			0			2.95			6.84			42.36
			12.39			100			8.75			61.67
			13.11			92.12			19.48			84.9
			0			3.64			14.89			100
			11.46			100			1.19			14.58
			11.47			97.33			1.46			12.98
			0			2.12			16.33			100
			0.07			8.27			3.59			17.32
			0.36			17.5			1.41			19.82
			0.26			14.19			15.16			97.09
			0.38			16.81			21.68			80.39
			8			100			2.69			20.03
			0.98			29.25			6.61			33.32
			1.39			39.61			4.56			26.96
			0.42			19.21			1.34			18.42
			2.33			29.27			11.05			46.85
			0			2.19			2.01			19.49
			12.91			100			8.04			39.93
			30.07			53.25			3.13			23.61
			12.47			100			17.83			78.18
			0			1.7			3.53			24.32
			0.39			18.2			14.51			93.93
			0.2			10.65			23.93			84.65
			15.49			94.98			33.07			90.68
			0			1.08			2.28			20.66
			7.67			86.58			11.03			42.8
			0.12			8.87			3.37			26.06
			0.64			21.06			1.06			12.08
			0.47			19.92			14.56			68.51
			0.24			14.55			1.03			14.14
			0			3.9			2.62			19.42
			14.29			99.01			1.46			20.56
			10.45			100			2.58			21.57
			0.05			6.97			21.39			94.57
			0.41			20.42			10.77			51.95
			0			2.48			3.24			18.21
			0			3.41			17.27			96.98
			15.5			98.99			3.52			19.04
			13.01			100			19.11			94.71
			21.16			99.23			17.34			60.13
			8.82			94.33			1.4			12.87
			0.14			10.83			1.47			30.94
			0.36			16.3			22.97			98.24
			0			2.79			0.21			9.82
			0			2.54			0.77			16.95
			11.79			98.81			4.01			22.27
			12.53			98.4			3.53			16.64
			0			0.81			16.98			94.42
			4.52			24.23			4.91			28.44
			0.22			13.58			1.03			9.6
			0.38			18.23			3.15			17.24
			0			2.06			0.77			14.77
			0.2			13.91			0.54			15.87
			11.57			97.93			1.4			16.42
			12.82			96.56			0.21			6.42
			0.38			16.75			24.66			97.42
			0.64			24.04			12.19			29.82
			0			2.51			10.96			33.35
			0.95			30.86			19.35			100
			16.44			96.25			0.65			14.99
			0.75			22.03			1.41			22.23
			13.69			98.29			1.66			22.83
			19.22			99.4			2.35			31.58
			26.8			78.34			16.79			93.87
			7.92			35.15			8.71			64.99
			19.26			62.44			3.63			24.08
			0.65			26.38			22.61			82.52
			7.3			33.58			16.84			86.3
			14.96			100			4.72			27.45
			0			1.25			14.29			79.17
			0			2.7			6.42			34.02
			0.92			10.83			8.32			37.43
			0.35			15.73			2.01			21.37
			9.08			100			2.45			19.7
			11.9			39.28			13.95			100
			0			2.35			0.74			15.11
			0			2.17			0.49			14.39
			18.79			99.61			10.97			51.85
			12.73			97.84			0.08			6.84
			0			3.27		Unpaired two-tailed t test			Unpaired two-tailed t test
			0.36			18.57		P value	0.0014		P value	0.0048
			0.05			12.43
			0			2.9
			0.66			25.95
			0.94			12.34
			14.6			99.33
			1.97			23.8
			7.74			44.67
			0.32			15.38
			0.37			18.25
			10.84			100
			11.32			98.26
			3.84			35.09
			5.64			39.47
			0			4.06
			0.42			18.98
			0.4			16.27
			12.72			98.21
			0.57			20.94
			0			2.31
			7.87			96.13
			0.92			29.79
			8.91			100
			0			2.42
			8.68			87.94
			0			2.49
			0			3.38
			0.64			25.38
			12.61			99.35
			0			2.88
			12.37			98.65
			0.16			14.51
			16.14			100
			17.3			49.36
			0.34			15.98
			10.68			98.53
			10.7			70.02
			1.44			36
			0.36			19.53
			0			2.43
			0.11			8.47
			0.53			21.97
			14.37			98.85
			14.84			100
			14.63			100
			0			1.56
			15.04			100
			0.15			11.55
			14.93			99.29
			13.64			99.22
			0			2.73
			12.92			98.62
			2.75			19.53
			15.2			99.08
			0			1.69
			20.33			100
			0			4.21
			0			2.92
			9.99			100
			0			3.43
			0			2.91
			0			1.86
			13.17			99.21
			0.29			16.62
			17.03			100
			0			2.67
			14.42			99.22
			0.5			21.91
			0			1.32
			0			2.21
			14			99.53
			18.85			76.82
			0.49			20.62
			0.68			24.1
			0			3.5
			0.26			13.94
			0.2			10.69
			0.93			22.2
			0.67			27.21
			1.49			14.81
			0.74			27.33
			0			2.58
			0.44			20.36
			1.41			33.4
			10.05			97.09
			29.84			86.63
			8.62			100
			26.13			99.79
			27.35			69.41
			0.39			16.65
			0			1.65
			12.23			97.32
			13.27			99.36
			0			3.13
			11.83			100
			0			2.21
			11.83			100
			0.64			26.7
			6.06			37.73
			12.71			100
			0.63			24.84
			0			3.31
			0.85			27.22
			15.16			99.34
			0.22			12.88
			0.3			16.17
			0			2.41
			1.7			19.4
			7.67			53.77
			32.05			91.71
			11.26			48.98
			13.59			99.14
			0.24			13.53
			0			2.98
			6.1			38.52
			18.23			100
			0.4			19.35
			12.49			99.05
			11			100
			10.6			94.94
			0			0.89
			0.06			8.17
			0			2.26
			0.12			9.83
			0			3.9
			0			1.66
			10.88			95.87
			1.06			35.71
			0.76			26.24
			0.72			26.69
			9.87			93.17
			16.78			100
			0.85			26.45
			12.16			96.81
			11.67			59.75
			0			2.32
			14.5			99
			3.42			20.76
			0			4.11
			0.91			27.67
			14			100
			12.27			98.36
			0			2.95
			15.19			99.23
			14.14			99.73
			0			0.77
			0.04			5.24
			5.47			90.25
			10.08			100
			0			3.23
			1.32			31.13
			0.24			14.71
			0.32			16.69
			0.62			22.7
			17.65			100
			11.34			96.9
			0			3.38
			16.4			99.39
			12.5			99.19
			0.57			20.6
			13.62			98.63
			0			2.95
			0			4.09
			0			3
			0			3.07
			0.37			19.28
			0			3.5
			0			2.96
			19.05			99.14
			6.97			100
			0.67			24.07
			13.96			100
			13.55			100
		Unpaired two-tailed t test			Unpaired two-tailed t test
		P value	0.0015		P value	0.0014

## Sheet: Figure 6
Figure 6
	Figure 6a Heatmap LepR+ MSCs (Young vs Aged mice) LogFPKM								Figure 6c Heatmap BMECs (Young vs Aged mice) LogFPKM
		Aged-1	Aged-2	Aged-3	Young-1	Young-2	Young-3			Aged-1	Aged-3	Aged-2	Young-2	Young-1	Young-3
	COL1A1	8.21612	8.63945	8.16466	8.46025	11.2705	11.1867		Igkc	11.1797	8.60995	10.3171	1.26303	2.82375	8.47224
	COL2A1	3.78973	4.98732	3.89336	6.99876	9.0649	9.18292		Tyrobp	4.49697	4.05398	4.34341	2.67356	2.80116	4.02237
	SMPD3	1.12433	1.42761	1.68257	2.77821	4.79181	4.61471		Jchain	6.05289	4.37851	6.28188	0.432959	0.356144	5.23879
	COL11A2	1.08406	1.35614	1.31034	3.34483	5.27352	5.14568		Ighm	9.29025	6.03034	7.83687	1.32769	2.20789	6.95245
	COL9A3	0.333424	0.584963	0	4.8212	6.4065	6.58195		Ighv14-1	2.20163	1.87578	2.27798	0.695994	1.08406	1.80735
	CPE	3.90014	3.83289	3.9982	6.07189	6.86034	7.21665		Ctss	3.52356	3.16027	3.41143	1.852	2.1635	2.94298
	MELTF	0.0143553	0.400538	0	2.19219	3.26454	2.80323		Igkj5	1.65535	0.978196	2.04264	0	0	1.58015
	COL9A2	1.79077	1.41684	0.641546	2.98003	5.9535	5.77347		Hcar2	1.70929	1.31034	1.89142	0.62293	0.298658	1.42761
	ACAN	0.594549	0.495695	0	1.87578	3.70929	3.64155		Gm3699	3.32625	2.68257	2.99639	1.73552	1.96717	2.45154
	MMP9	2.21723	1.1177	1.83592	4.22728	6.49362	6.68342		Ly6d	2.42492	1.1375	2.01792	0.367371	0.773996	1.33342
	PRSS35	0.422233	2.0072	0.298658	3.50843	4.31325	4.25096		Igha	4.23649	5.54844	6.40718	0	0	5.66249
	LIPC	0.641546	1.35614	0	4.04789	2.95233	3.51223		Mcpt8	4.4614	3.774	4.48156	3.22188	3.20789	5.07938
	COL10A1	0.263034	0.757023	0.0285692	4.86295	3.69488	5.15462		Gm22005	1.37851	0.659925	2.0321	0.389567	0.389567	1.98914
	CRISPLD1	0	0.505891	0	3.32625	2.9782	3.17313		Ccl3	6.85362	4.88362	6.61985	5.04571	4.29352	6.43346
	PANX3	0.722466	1.28096	0.163499	4.67356	4.34979	4.19061		Gp49a	2.8953	1.54597	2.72683	1.83188	1.53107	2.76553
	NCMAP	0.495695	0.704872	0	2.99277	2.63923	3.06005		Gm25896	1.41143	0	1.37851	0	0	1.34483
	CPZ	0.831877	0.948601	0.0285692	4.02414	3.7148	3.83794		Ccl9	3.19377	1.7137	3.30305	1.40054	1.38957	2.79286
	PCOLCE2	0.695994	1.30451	0	4.66107	3.77189	4.42626		ENSMUSG00000098268	1.95233	0	1.37295	0	0	1.09761
	CHAD	3.3505	4.72465	4.02857	8.61846	8.88359	8.94582		Rgs1	2.4489	0.713696	1.91073	0.925999	0.739848	1.65992
	COL9A1	0	0	0	4.66619	4.48736	5.09297		Fcer1a	3.32193	2.03562	3.04614	2.26604	1.7137	2.52105
	MATN3	0.0143553	0.0285692	0	5.43596	5.32625	6.13381		Acod1	1.25096	0.0285692	1.61353	0.176323	0.298658	1.35614
	HAPLN1	0.367371	0.189034	0.298658	4.81455	4.30086	4.74201		Cd69	1.5656	0.432959	1.83592	0.978196	0.632268	1.73118
	COL11A1	1.23879	1.01436	0.863938	4.23113	4.03122	4.23343		Snord91a	1.96717	1.20789	2.62293	1.26903	0.555816	2.05311
	UCMA	0.250962	0	0.0840643	2.76341	3.19535	3.44758		Cyp4f18	2.25399	1.76129	2.58736	1.51602	0.536053	1.83592
	R3HDML	0.464668	0	0	3.07211	3.06695	3.5472		Ccl4	7.21364	5.67356	7.45401	5.22959	4.30816	6.70072
	CAR3	3.38267	3.84499	3.84298	7.08979	6.44278	6.77228		Ifitm1	3.32625	2.14405	3.4019	1.52607	0.970854	2.94486
	CNMD	0	0	1.63691	8.25583	6.63619	7.26585		Ccl6	4.73985	3.44626	4.94251	3.34483	2.37573	4.19771
	NPY	0.731183	1.84398	2.58736	6.08576	5.08023	5.56773		Osm	4.18903	3.0635	4.27053	2.6893	1.46989	3.68818
	CTHRC1	2.20163	2.73552	3.24489	5.86617	4.61765	5.6761		ENSMUSG00000093388	3.67243	3.03562	4.45352	3.52105	2.69377	3.51979
	TNNI2	0.111031	0	0	3.1811	2.09761	2.33056		Gm15334	1.33914	0.176323	1.88362	0.344828	0.85599	1.19535
	FXYD2	0.176323	0.124328	0.137504	4.23496	2.81147	3.0197		Gm44386	1.81558	1.27501	2.58015	0.863938	1.33914	1.60881
	SCRG1	0.722466	0.536053	0	7.3267	4.77083	5.58256		Gm22818	1.848	2.40599	3.67243	2.12433	0.879706	3.24031
	MIA	1.09085	1.27501	1.31034	6.33967	4.03386	4.53543		Igkj1	0	2.40054	3.88557	0	0	1.67807
	EPYC	0.250962	0	0	5.06221	2.72465	3.43296		Igkv4-55	0.31034	2.11437	6.45434	0	0.298658	4.11686
	BGLAP2	5.27053	6.02923	5.90424	10.7242	8.91588	9.2948		Aqp1	10.0373	9.89791	10.3462	8.81041	8.45483	8.64569
	BGLAP	5.92766	6.82769	6.65277	11.598	9.69502	10.1441		Fcgr2b	8.30838	7.87437	8.5049	6.96705	6.65707	6.98959
	IFITM5	2.59694	2.87971	2.78869	6.17273	4.94813	5.49346		Sgpp2	4.55397	4.16269	4.93216	3.14568	2.50589	2.99639
	CGREF1	1.46467	2.22959	1.8679	5.48156	4.09424	4.77347		Ccl24	2.74846	2.04963	2.84197	1.44361	0.933573	1.40599
	SNORC	0	0.903038	1.60407	7.48953	5.15745	5.97865		C5ar1	7.46434	6.8775	7.46769	5.76341	5.62117	5.53169
	SERPINA1D	1.66903	0.378512	1.59932	5.32481	3.89045	3.774		Ephx2	1.926	1.54597	1.91839	0.565597	0.782409	0.731183
	CYTL1	2.488	1.97085	4.46858	5.4002	5.8902	5.91719		Gm11786	1.45943	1.03562	1.57046	0	0	0.344828
	FMOD	3.27202	2.59694	4.28392	5.45483	5.96486	6.29939		Manf	5.98345	4.79494	5.21878	4.39232	4.26529	4.14405
	ENTPD3	0.0285692	0	0.773996	2.70929	3.12267	2.9241		A330048O09Rik	2.52857	1.774	1.68257	0.887525	0.722466	1.12433
	CLEC3A	1.09085	1.22033	2.79909	5.7412	5.85375	5.91791		Gm12723	3.8885	2.98914	3.5656	2.37016	2.52356	2.67356
	MAPK12	3.46336	3.49185	3.8339	0.0426443	1.81147	1.77821		Lgals1	7.57061	6.64155	7.07628	5.57228	5.41616	5.66448
	PYGM	3.17792	3.4489	3.47508	0	1.72683	1.51602		Gstt1	2.69822	2.02148	2.36177	1.08406	0.918386	1.35614
	IER5L	5.30342	5.32409	5.19574	1.72683	4.59096	3.74201		Osgin1	3.58496	2.76765	3.16189	2.0036	2.07724	2.06695
	CNTFR	4.27947	4.14731	3.55827	0.0565835	2.68482	1.93357		Iglc2	3.53854	1.81967	2.25701	0	0.189034	0.632268
	ELANE	3.18745	4.32409	3.04614	0	1.81558	2.488		Mzb1	2.36177	1.1177	1.61824	0.367371	0.250962	0.594549
	CRLF1	3.15218	4.12267	3.40871	0	1.81967	2.15056		Gbp8	1.88753	1.07724	1.27501	0.176323	0.475085	0.31034
	ADAMTSL4	4.26303	4.86987	3.41954	0.0426443	2.19219	2.39506		Gm44634	2.79494	1.38405	1.83996	0	0.659925	0
	AXL	5.89288	6.52669	5.14323	2.37851	4.36387	3.9514		Msr1	3.21257	2.27798	3.1811	1.24489	1.61824	1.34483
	TIMP3	6.36999	7.30405	5.48832	3.38957	4.59036	4.53978		Rbp1	6.50764	5.8674	6.3194	5.17313	5.4019	5.05137
	MIR132	4.22033	4.99594	3.77926	0	3.14893	0.85599		Fkbp2	6.06523	5.98482	5.8885	4.80632	4.49633	4.67243
	MIR320	2.9241	2.60881	2.07039	0	0	0		Meis2	3.06523	2.72683	2.80941	1.68257	1.49057	1.5008
	CES1D	3.78241	3.20477	3.13914	0	0.575312	0		Kif1a	3.74416	3.65992	3.76022	2.86394	2.63459	2.55582
	CXCL13	5.67835	5.16027	5.3565	2.41954	1.29866	1.16993		Ly6k	1.36737	1.54102	1.50589	0.275007	0.15056	0
	CES1G	2.72028	2.43296	3.27053	0	0.137504	0		Gm53056	3.04614	3.08576	3.32912	0.659925	0.443607	0.505891
	PGAM2	0.669027	2.62527	2.9782	0	0	0		Cygb	3.93263	3.92505	3.95791	1.78241	2.02148	1.87971
	LY6D	2.59216	5.24755	4.04089	0	1.39506	1.36737		Bin2	4.59515	4.18982	4.3147	2.53854	2.60407	2.7845
	CTSS	2.37573	3.72356	2.94298	0	1.18269	0.807355		Gstm2	4.76871	4.46597	4.36247	2.99277	3.14405	3.35755
	SLPI	4.64731	6.94216	4.94392	2.36457	1.67807	1.44361		Gm7609	1.54597	1.45418	1.27501	0.214125	0.356144	0.378512
	CD74	5.02326	5.94907	5.62848	2.91839	2.57289	2.96717		Fam174b	4.82069	4.77926	4.44361	2.9782	3.05658	3.11936
	MIR23A	1.41143	2.55582	3.90785	0	2.9855	0.773996		Gm52951	2.99639	3.10266	2.57046	0.765535	1.17632	0.678072
	MIR7669	1.28096	2.86987	2.87578	0	2.80116	0		Sdf2l1	5.55428	5.39369	4.83441	4.47249	4.06264	4.20633
	JUND	9.78111	10.0639	9.93536	6.36352	9.84645	9.92767		P2rx2	1.32769	1.39506	1.01436	0.163499	0.0703893	0.263034
	PLEKHH3	4.28983	4.5552	4.33914	0.0840643	4.49761	4.34056		Gm47121	3.98094	4.24489	3.63691	2.72465	2.488	2.64386
	CCAR2	3.9486	4.47444	3.96809	0.0565835	4.08406	4.20085		Mgp	5.16148	5.47962	4.80993	3.5509	3.01257	3.21568
	MAPKAPK2	4.79753	5.0018	5.05832	0.713696	4.97636	4.67751		Cpeb1	2.18587	2.16672	1.67807	0.978196	0.903038	0.903038
	SLC22A17	4.08321	4.35262	4.21956	0.650765	4.60229	4.19535		Reg3g ENSMUSG00000030017	2.9855	2.95791	2.13093	1.07039	0.765535	0.722466
	UBTD1	3.30305	3.64501	3.60288	0.15056	3.93452	3.64039		Csprs	1.72683	1.66448	1.1375	0.565597	0.333424	0.575312
	CARM1	4.29278	4.45878	4.48414	0.941106	4.45812	4.78031		Depp1	11.5255	11.5385	10.9468	10.0132	9.65279	10.1457
	IRF2BP1	4.29352	4.31759	3.78869	0.526069	4.51538	4.30012		Cd74	6.45681	6.72642	6.0555	4.70377	4.97911	5.34589
	VPS37C	3.94579	4.06609	3.76235	0.0703893	4.45681	4.15299		Rab3b	2.20163	2.25399	2.0072	0.863938	1.1635	1.29866
	DAPK3	4.22959	4.71644	4.04439	0.978196	4.52293	4.32984		H2-DMb1	3.60999	4.07553	3.66562	1.14405	2.15056	2.31615
	FGFRL1	4.63691	5.39746	4.91361	1.53605	5.38543	4.81865		Plbd1	3.19219	3.61235	3.65535	1.22033	1.52607	1.70929
	DMPK	4.1635	3.69377	3.93074	0.536053	4.60288	4.37782		Serpina1d	1.1375	1.76129	1.26903	0.214125	0.0426443	0.378512
	CPSF1	3.93452	3.65076	4.33342	0.62293	4.49313	4.35332		Slpi	2.0072	2.41684	2.01078	0.704872	0.454176	1.07039
	KHSRP	4.73064	5.24945	5.09719	2.01078	5.70044	5.67948		H2-Aa	4.43363	4.96809	4.4614	3.17473	3.29572	3.80941
	GPC1	4.5404	4.56986	4.62352	1.03562	5.63372	5.43162		Lgals3	2.84197	2.81147	2.36737	1.60881	1.42761	2.10769
	SLC33A1	3.74524	3.72465	2.69822	0.124328	3.37573	3.90689		Ush1g	2.04963	2.488	2.20789	1.04264	1.3505	1.0072
	CREB3L1	5.55735	6.29352	5.06307	1.94111	5.44526	5.48768		Serpina1b	1.91839	2.46728	2.03914	1.19535	1.09761	0.978196
	MPND	4.53481	5.05658	3.80426	1.16993	4.63575	4.58015		ENSMUSG00000089145	1.62293	1.83996	1.53107	0.464668	1.0072	0.163499
	TIMM29	5.1014	5.40803	4.29939	0.9855	5.21257	5.33235		Gm11784	3.85997	3.49825	4.33914	2.62527	2.89918	2.26303
	HIC1	4.23879	4.16832	3.20945	0.124328	3.55336	2.65076		Gjb1	2.45681	2.31034	3.23419	1.31615	1.40054	0.731183
	AEBP1	4.33771	4.78973	3.85699	0.863938	4.33199	3.6565		Gm7346	3.07039	2.83794	3.78031	0.632268	1.40599	0.124328
	LZTS2	5.80297	6.20496	5.2902	1.30451	5.72683	5.30342		Khdrbs3	5.21218	5.28466	5.84649	4.32553	4.73877	4.26754
	FBXO31	3.28983	3.72574	3.97728	0.124328	3.22497	3.19849		Dmpk	3.43563	3.62059	4.06695	2.76765	2.66448	2.52356
	TMEM200B	4.59216	4.68201	4.337	0	3.58976	3.69265		Fcrlb	2.64847	2.52356	3.72574	1.57531	1.50589	1.51602
	ITGB5	6.12516	6.24926	6.11312	1.95233	5.53543	5.43796		Gm8034	2.61589	2.13422	2.79701	1.22033	1.21412	0
	A4GALT	3.23113	4.6865	3.4957	0.356144	3.13586	3.53356		Abca9	1.15704	1.7866	1.88362	0.807355	0.298658	0.31034
	MIR212	3.20477	4.43962	3.5097	0	3.30451	2.78031		Gm22334	1.23879	1.90689	2.30451	0	0.992768	0.956057
	ZFP580	2.98368	3.1811	3.89724	0	2.51602	3.41143		Cd52	1.79494	1.74846	2.26003	0.565597	0.823749	1.1375
	CILP	2.1177	3.56438	3.43029	0	4.74631	3.83693		Iglv1	2.98732	3.04963	5.24565	0.15056	0.641546	2
	SLC30A4	2.47508	2.90689	0.0285692	0	2.94673	2.15381		Ca1	4.12846	2.41414	3.75702	2.74631	2.44626	1.91839
	SNORD53	2.77821	2.51096	0	0	3.19219	3.20477		ENSMUSG00000076382	1.67807	0.584963	1.37851	0	1.04963	0
	MIR1192	2.35614	2.41143	4.09255	3.50335	0	2.5509		ENSMUSG00000065765	1.67356	1.12433	1.98914	0.505891	1.43296	0.495695
	PRSS34	1.42223	1.87578	4.31904	1.54597	0	0.238787		Stc1	4.84197	4.25172	5.29829	3.23419	4.00809	3.41007
	MIR199A-1	2.18903	0	4.0009	3.90593	0	0		Ly6c2	2.92029	1.94111	1.774	0.189034	1.10434	1.43296
	MIR7228	3.25248	1.87971	2.33342	4.8535	0	1.90304		Gm14502	1.76553	1.48543	1.5509	0	0.823749	0.799087
									Gm25810	1.97453	1.52607	1.38957	0	1.38957	1.11103
	Figure 6f (Comet Assays -LepR+ MSCs)								ENSMUSG00000076137	4.08746	3.5509	4.0063	2.42492	3.55213	3.83996
	Tail Moment				% Tail DNA				Snord15a	2.01792	1.79494	2.35896	0.378512	1.74846	1.26903
	Young	Aged PBS	Aged NTN1		Young	Aged PBS	Aged NTN1		Ccl8	2.31325	2.51096	3.22805	0	2.90689	2.12433
	0	6.87	11.26		1.48	100	97.23		Lyz2	5.14119	5.4663	4.86394	4.02857	4.14649	5.59991
	0	0	0		2.41	3.38	2.7		ENSMUSG00000077785	1.24489	1.51096	0.411426	0	0	1.82375
	0.26	0	0.34		15.08	1.51	15.79		Wfdc17	3.06523	3.61117	2.73335	1.64616	1.75702	3.04089
	0	0	10.45		3.32	3.52	98.48		C1qc	2.81352	3.41819	2.50589	1.87578	1.94486	2.8953
	0	0.32	0		2.12	20.22	2.8		Mir423	1.1635	1.52105	1.1375	0.485427	0	1.34483
	0.16	9.36	0		13.26	100	2.59		Cd48	1.91456	1.59455	1.23879	0.201634	0.704872	1.71809
	0.09	0.11	0.64		10.49	13.15	17.48		Mir744	1.89142	1.78241	0	0	0	1.41684
	1.79	0.02	2.86		24.26	5.82	15.15		Gm23722	1.91839	1.67356	0.422233	0	1.0072	1.83996
	0.04	0	0.3		8.75	2.04	15.22		Gm23582	1.56071	1.97453	0.389567	0.389567	1.17632	1.32769
	0	11.58	0.18		3.3	98.64	11.83		Chil3	1.61824	3.0321	0.250962	0.111031	1.66448	3.33771
	0.05	12.52	0		5.1	99.34	3.12		Gm24920	1.37295	2.53356	1.60881	0.594549	0	0.992768
	0	14.44	12.58		1.8	100	98.87		Gm25657	1.75702	3.19219	2.22342	1.25096	0.545968	1.86394
	0	8.03	6.05		1.37	100	47.98		Efhd1	2.35614	3.6427	3.09424	2.02503	1.76129	2.53356
	0	8.16	10.3		0.9	97.14	97.05		Slc26a10	1.87578	3.62644	2.5008	1.60881	1.45943	1.94486
	10.31	0	0		96.97	2.76	2.64		Chtf8	3.78031	4.52795	3.18903	2.94673	2.69377	3.1811
	0	3.51	0		3.05	19.28	2.01		Gm37027	1.46467	2.0072	1.23879	0.422233	1.1375	0.575312
	0.51	0	4.9		20.92	2.3	34.37		Gm16024	1.04264	2.11437	1.01436	0.333424	0.823749	0.790772
	0	0	0.59		2.19	1.78	2.97		Gja4	4.26003	5.29315	4.28688	3.53481	3.74416	3.78136
	0	0	0		3.41	1.81	1.87		Fgfbp3	2.02857	3.36036	2.18587	1.15704	1.42223	1.0635
	0	0	0.17		2.93	1.86	9.07		H2-Ab1	5.14364	6.14098	5.23764	3.60881	4.22574	4.14812
	0.23	9.02	0.02		15.56	100	5.19		Dnase2	1.27501	2.61824	1.25701	1.08406	1.19535	1.09085
	0	10.75	0		3.28	98.51	1.87		Gm29640	0.85599	2.74631	0.555816	1.27501	1.07039	0.678072
	0	0	0		2.43	3.46	2.68		Gm48315	1.26303	2.09761	0.62293	0.344828	1.0635	0.604071
	10	0.76	0		95.02	28.36	0.67		ENSMUSG00000093334	3.19849	4.23573	2.27202	2.83592	3.02857	2.78241
	0	9.52	0		2.67	98.26	1.65		Gm23734	2.76553	2.24184	2.07039	1.92979	2.07382	0.464668
	0	0.83	0		3.68	30.95	2.78		ENSMUSG00000098813	2.52356	2	1.91073	0.545968	1.91073	0
	11.75	0	0		97.88	4.2	1.78		Gm26490	1.5509	1.59932	1.16993	0.389567	1.67356	0.378512
	0.42	0	14.82		21.67	2.98	77.7		Mir674	1.49057	1.59932	0.526069	0	1.45943	0
	0	0.43	0		2.69	17.98	3.79		Gm17720	1.41684	1.32769	0	0	1.38957	0
	10.92	1.21	9.74		96.72	14.3	100		Gm17571	3.91073	3.39094	4.27947	3.71699	2.5509	2.99639
	0.18	12.61	0		15.03	97.8	1.87		ENSMUSG00000088555	2.65764	1.95233	2.35332	2.35614	0	1.31034
	0	0	12.84		2.97	4.11	82.73		Gm24000	2.18587	1.5008	1.9782	2.56316	0.9855	1.26903
	0	8.23	0.12		2	100	10.51		Snord66	1.49057	0.62293	1.11103	1.97085	0	0
	3.65	0	0		48.89	4.34	2.85		Itih3	3.59574	3.89433	4.93357	3.75596	3.68257	3.03562
	0	11.63	0		1.96	97.59	2.8		Insl6	1.44361	1.21412	2.15381	1.27501	0.847997	0.432959
	4.03	0.57	0		44.92	22.96	2.85		ENSMUSG00000092841	1.13093	0.62293	1.72247	0.659925	1.10434	0
	0	0	0.42		2.56	1.23	17.48		Gm23077	1.1177	1.03562	1.85997	1.09085	1.09085	0
	0	0	0.45		2.7	2.36	21.98		Eps8l1	2.38405	1.9782	2.30743	2.27202	1.48027	0.722466
	0	11.8	0		3.43	99.09	2.47		Gm26251	2.11437	1.87578	2.07724	2.19849	1.05658	0.422233
	0	0	0.36		2.69	2.99	21.37		Gm11575	2.91265	2.3505	3.26454	3.35191	2.58256	1.30451
	8.7	0	8.43		59.11	2.73	100		Rpl36-ps3	3.0036	2.79494	1.41143	2.24793	1.16993	1.64616
	0	0.52	0		2.74	25.78	1.47		Mir1198	2.72028	2.01078	1.28688	1.81967	1.05658	1.4489
	14.3	0	0		100	5.04	3.27		Mir7211	5.14527	4.56071	3.82375	3.96162	2.98914	2.31904
	0	8.75	0		2.91	100	3.01		Snord73a	2.31615	2.37573	0.713696	1.5509	1.5509	1.79077
	11.66	9.1	0		96.63	100	2.63		Mir511	2.32193	2.35614	0	1.07724	1.41143	1.64155
	0.5	10.79	0		23.73	100	1.82		Tsc22d1	5.77926	5.69181	4.1914	4.6094	4.59216	5.06609
	0.57	10.65	0		23.98	98.32	1.62		Cfd	7.08012	7.87977	5.39025	6.63154	6.4814	7.2182
	0	0.51	0		1.87	24.34	3.69		Hbb-bs	6.85798	6.13504	4.99594	6.09529	6.20144	6.21781
	0	0.38	0.45		1.44	20.36	22.49		Hba-a1	5.29829	4.76553	3.32625	4.31904	4.32265	4.35332
	0	11.54	0.28		3.96	100	17.83		Mir7087	2.28392	1.73118	0	0.695994	1.52105	0.678072
	7.05	0.19	0.34		100	16.04	18.06		ENSMUSG00000093256	2.22033	3.0268	0	2.36177	1.12433	1.43296
	0	0.71	11.52		3.4	27.49	100		mt-Tq	3.39643	3.88264	2.22959	3.66676	2.56803	2.90497
	0	0.13	7.95		3.95	8.4	97.3		Gm24789	1.02148	1.51602	0	1.41684	0.411426	0.713696
	0	0	8.59		2.62	1.05	98.11		ENSMUSG00000089177	1.46467	2.60407	0.748461	2.61589	0.748461	2.09424
	0	12.05	0		2.55	100	2.17		Mir212	2.4489	3.75702	1.95606	3.40735	3.27053	2.22651
	0	0	9.57		2.58	3.91	100		ENSMUSG00000088777	1.36177	2.53605	0.687061	1.77821	1.33342	0.367371
	0.22	0.54	0		18.03	24.11	3.16		Gm24620	1.62293	2.72901	0.422233	2.23266	1.23266	0.713696
	0	0.65	0.28		2.75	26.79	15.69		Mir503	2.60644	1.71809	1.15704	1.51096	1.15704	2.18269
	0	13.65	0		3.13	98.72	3.15		Gm22738	2.02503	1.07724	0	1.99277	0	1.27501
	12.03	10.57	0.22		100	100	14.56		Mir6399	1.38405	0	0	1.848	0	1.32193
	8.57	10.75	9.43		94.56	99.1	98.33		Rpl18a-ps2	1.35614	0	0	1.17632	0	1.1375
	0	10.21	0		2.75	97.88	2.1		Mir697	1.61824	0.454176	0.847997	1.38405	0	1.88362
	0	16.68	0		2.64	100	2.98		ENSMUSG00000084616	1.848	0	0.505891	1.42223	1.17632	2.73118
	0	12.51	0.22		3.2	100	18.08		Snord65	2.43029	1.09085	1.774	2.01436	2.21412	2.76765
	0	0	0		3.13	1.82	3.39		Cd151	5.55827	3.94673	3.82375	3.6792	3.86196	3.63923
	0	0	0		3.76	3.54	2.58		Cotl1	7.27268	5.54288	5.80761	5.89312	5.94416	5.89409
	0	12.59	0		1.98	100	2.53		Mt1	6.51191	4.52795	4.79649	5.0993	5.40871	4.76235
	0	0.49	0.07		2.96	20.77	8.9		Gm37419	3.02326	1.65076	2.02148	1.33914	1.72247	1.9782
	0	0	0		2.65	3.3	2.4		ENSMUSG00000065251	1.848	0	0.933573	1.37851	0.941106	1.57046
	0	0.61	0		2.35	26.97	3.84		Gm23887	2.96717	0.773996	1.82375	2.48027	1.926	2.21723
	0	0	0.2		2.15	2.56	12.25		Gm15344	2.40327	0.565597	1.23266	1.66903	1.02857	1.19535
	0	2.47	0		3.43	55.26	2.66		Gm22079	2.39506	0	0.863938	1.61353	0.495695	1.36737
	0	0	0		2.5	3.59	2.21		ENSMUSG00000096091	1.63691	0	1.39506	1.15704	0	0.831877
	0	0	0		0.88	3.08	2.15		Psma8	2.46728	0.678072	2.19535	1.47508	1.39506	1.38405
	0	0.58	10.35		2.11	26.53	98.43		Clec2d	4.34127	2.17632	3.79805	3.41414	3.27053	3.40054
	0	0	0		2.42	3.94	1.44		ENSMUSG00000095205	3.21101	0	0	1.15704	2.40871	1.98185
	0	0.3	0		0.75	17.88	4.56		Gm12275	1.12433	0.176323	0	1.27501	1.09761	0.189034
	0	10.01	0		2.21	98.66	2.81		Snora41	2.53356	1.51096	0.731183	2.40871	2.40871	1.68706
	0	2.27	0.07		1.09	38.68	9.67		Gm24916	1.09761	0	0	1.07724	1.41143	0.613532
	0	0	0.08		2.52	4.1	10.7		Gm47804	1.73552	0.443607	0.137504	1.46989	1.70044	1.20789
	0	12.76	0.07		1.63	100	9.21		ENSMUSG00000089613	3.18269	2.61824	1.50589	2.98368	2.8953	1.67807
	0	1.03	2.05		3.11	36.35	52.05		Gm25135	1.68257	0.887525	0.687061	3.0054	1.5008	0.669027
	3.18	10.51	10.13		22.46	100	100		Gm25183	1.99277	0	0.495695	1.1635	1.61353	0
	0	1.14	9.21		2.41	23.1	97.89		Snord23	2.10769	0.454176	1.1375	2.07382	0.847997	0.464668
	0.54	6.8	10.23		23.58	100	98.35		Gm22056	1.41684	0	0.62293	1.38957	1.05658	0
	0	0.86	0.02		1.6	29.87	5.74		ENSMUSG00000084433	2.1177	0	1.38957	2.28983	1.55582	0
	0	0	10		3.13	3.41	100		Gm14017	2.31615	1.24489	2.13422	0.748461	2.06005	1.89142
	0	0	8.74		1.93	3.05	85.13		Snora78	2.06005	0.713696	1.43296	0	2.02503	0.9855
	19.13	0.29	0		98.9	17.24	2.87		Mir1904	1.70487	0	1.0635	0	1.67356	1.03562
	0	9.43	11.7		3.03	100	100		Gm37235	2.48285	0	1.68706	0	2.79286	2.73985
	0	9.51	0.06		1.46	100	8.06		Mir6902	1.26903	0	0	0	1.24489	1.5656
	0	0.43	12.25		4.17	21.03	100		ENSMUSG00000080516	1.35614	0	2.0036	0.807355	2.81352	0
	0.11	0.82	0		13.3	31.46	2.64		Aldh1a2	1.61824	0.731183	1.85599	1.36737	2.53356	1.45418
	6.64	11.41	0		38.27	100	2.35		ENSMUSG00000095738	0.475085	0	1.70487	0	1.86394	1.05658
	0	0	11.2		2.88	1.75	98.08		Rps27-ps1	1.18903	0.226509	1.64616	0.443607	1.87578	1.13093
	0	0	0		2.41	2.47	2.66		Gm22345	2.12763	0	2.74631	0.495695	2.22651	1.1177
	1.81	0.41	0		36.18	16.99	2.18		Gm25930	2.26303	1.09761	2.65535	1.60407	2.56071	2.04614
	0	12.07	11.84		2.55	100	97.58		Igkv10-96	0.584963	6.97705	6.47168	0	0.31034	6.32948
	0	10.82	0.22		3.36	100	17.55		Gm22708	0.526069	1.57046	1.18269	0	0.505891	1.78241
	0	11.42	0		2.02	100	1.95		Mir150	0.757023	2.72901	1.88362	0	1.23266	3.32481
	0.16	0	0		13.45	2.39	3.42		Mir320	0	1.57531	0.613532	0	1.04963	2.8339
	0	11.86	9.89		1.56	98.88	100		Mir27a	0	1.26303	0.584963	0	1.0072	2.12763
	0	11.9	0		2.62	98.64	3		Gm24787	0	1.72683	0.773996	0	1.47508	2.43829
	0	13.95	0		2.36	99.58	1.16		ENSMUSG00000093158	0	1.39506	1.85599	0	1.45943	2.37573
	0	12.67	0		2.92	100	1.63		Ngp	0.941106	6.25342	3.10601	0.443607	2.80323	4.90448
	0	7.75	0		2.99	96.47	2.23		Snord43	0.505891	2.46467	0.85599	0	1.59455	2.03562
	0	0	0		3.29	2.61	2.13		Camp	0.378512	4.86938	1.32193	0.163499	2.82985	3.99729
	0	0	0.38		4.11	4.57	18.36		Gm26129	0	1.33342	1.15056	0	0.863938	1.5656
	0.02	0	0.22		4.9	1.77	17.96		S100a9	2.03914	6.35966	5.03386	1.46467	4.67469	5.34696
	0	3.11	0.06		3.77	38.38	7.55		S100a8	2.25399	6.24622	5.0027	1.73552	4.42021	5.53512
	0.67	9.56	0.02		19.24	98.17	4.47		Gm23205	0.910733	2.30743	2.95977	2.70487	2.39232	3.67694
	0	0.93	0		4.4	36.21	1.99		Gm16175	0	0.863938	1.63691	1.15704	1.64155	2.75275
	0	12.09	0		2.95	100	2.9		Tnfsf9	0.286881	1.90304	1.37851	1.31615	0.941106	1.93734
	0	10.39	0		4.74	100	0.02		Gm22301	0	1.33342	1.7866	0.863938	0.863938	1.5656
	0.41	0.39	0		20.15	14.36	1.65		Mir6896	0	1.07724	1.48027	0.678072	0.678072	1.95233
	5.22	6.59	0		79.68	57.54	0.96		Mir7663	0.799087	3.06005	3.26003	1.95233	2.19535	3.73877
	8.99	0.03	9.71		97.33	6.41	98.34		Elane	2.25096	2.41684	2.5656	0.879706	3.14078	3.0268
	0	0	4.12		3.89	2.16	12.88		Snord53	0.659925	1.35614	1.926	0	2.12433	1.38405
	15.89	13.22	6.14		92.21	100	94.83		Mpo	0.454176	1.14405	1.68706	0.0840643	1.95233	1.69153
	0	2.01	0		3.98	33.51	3.5		ENSMUSG00000093684	0.443607	0.978196	2.04264	0.757023	1.77821	1
	0.54	0	12.74		22.56	4.71	71.91		ENSMUSG00000087943	1.36737	1.94486	2.83188	0.823749	2.27501	1.67807
	14.27	0	0		97.88	2.36	2.85		Gm22085	0	1.07724	1.57531	0	1.37295	0.464668
	0	0.66	0		3.99	28.19	2.53		Gm8696	1.19535	2.52356	2.66221	1.37295	2.31325	2.1635
	0	9.4	0		2.62	98.45	3.98		Gm22840	1.41143	2.80323	3.22342	1.38405	2.18269	2.02857
	0.86	12.8	0		28.09	98.21	0		ENSMUSG00000094896	0	1.33342	1.39506	1.9486	0	0.475085
	0	15.12	0		3.31	80.4	3.11		Gm47541	0.641546	2.21723	1.93734	2.39232	1.33914	2.04614
	0	7.12	0.06		2.21	100	7.31		ENSMUSG00000087721	0	2.81558	2.81762	2.72901	0.516015	2.36457
	0	13.92	2.56		3.58	100	25.7		Gm12306	0	1.13093	1.01436	1.33914	0	0.790772
	0	0.36	0		1.93	17.54	3.73		Gm4468	1.25096	3.17313	1.75275	2.52607	1.02857	2.23266
	0	0	0		2.49	1.81	3.08		ENSMUSG00000088171	0.565597	2.51349	1.25096	2.07724	0.545968	0.910733
	0	12.39	0		3.5	100	2.34		Gm47551	0.344828	1.79494	1.04264	1.97085	0.333424	1.0072
	9.37	1.27	0		98.5	22.97	3.4		ENSMUSG00000088659	0	2.54844	1.37851	1.38405	0.847997	0
	0	0	11.89		2.28	2.39	74.68		Gm2862	1.48027	3.60407	2.46467	2.11437	2.07039	1.33914
	0	0	0		1.82	2.43	1.7		Spsb2	0.879706	2.47508	1.57046	1.07724	0.941106	0.731183
	0	0	0.84		3.86	1.97	27.15		Mir3066	0	3.14405	2.64616	1.85997	1.03562	0
	0	14.25	0		3.11	100	2.77		ENSMUSG00000092814	0	2.28392	1.91456	1.25701	1.02857	0
	10.73	11.67	12.05		97.65	100	99.17		Gm22358	2.44361	4.46009	4.26604	4.06781	3.31615	2.77189
	0	0	0		2.73	3.34	2.73		Gm24207	0	1.09085	1.93734	0.485427	1.14405	0
	0	0	12.81		2.92	3.26	99.34		ENSMUSG00000088189	0	1.89918	2.43296	0.799087	1.30451	0.432959
	0.03	2.55	0		7.2	43.22	2.48		ENSMUSG00000095635	1.63691	3.10434	3.06005	2.09424	2.91456	1.36177
	0	11.15	10.53		2.15	97.75	100		Mir5119	0	1.28096	1.33914	0.823749	1.72247	0
	19.68	9.83	0		90.45	100	1.78		Gm13829	0.722466	1.98185	2.1635	1.82375	2.16672	0.378512
	15.02	7.49	0		75.74	96.72	1.82		ENSMUSG00000088404	1.41143	1.99639	3.03738	2.54102	1.58976	0.464668
	0.45	0	0		23.38	4.43	2.15		Snora2b	0	1.31034	1.69153	1.18903	0.400538	0.389567
	1.34	4.12	15.66		22.76	53.96	99.14		Mir669n	0	1.70487	2.33342	2.08406	0	0
	3.6	10.06	7.99		39.43	100	92.62		Gm24918	0.432959	1.16993	1.58976	1.42223	0.422233	0
	0	0.83	0.06		2.47	31.33	8.4		Gm25008	0	2.32769	2.54844	2.41143	1.65992	0.604071
	0	22.49	0.07		2.5	99.83	8.14		Gm24145	0	1	1.65076	1.52607	1.04963	0
	0	11.66	0		1.67	100	2.19		Mir681	0	1.07724	3.09424	2.19535	1.75702	0.464668
	0	0.17	0.03		2.97	12.96	6.81		9430034N14Rik	0.918386	1.63691	2.57531	1.95233	1.63691	1.22033
	6.73	0.08	11.46		89.46	9.71	99.09		ENSMUSG00000094251	0.613532	1.76129	2.93923	1.34483	0.594549	0.575312
	0	0	0.38		3.36	3.87	17.81		Mir7052	0	2.04614	3.17951	1.23266	0	1.19535
	0	8.21	9.77		2.21	100	97.02		Gm37646	2.08746	2.926	2.30159	2.41414	3.63459	2.13422
	0.16	10.56	0.12		13.43	100	10.29		Gm26440	0.432959	1.36737	0.748461	1.01436	2.01792	0
	0	21.5	0.08		2.01	99.66	9.56		ENSMUSG00000093897	2.89724	4.54102	3.59455	3.32625	4.68032	2.49825
	0.27	0.63	13.16		16.8	26.22	100		ENSMUSG00000089598	1.09761	2.25096	1.30451	1.07039	2.33342	0.765535
	0	8.98	13.5		0.73	51.83	100		Mir5135	0	1.61353	1.41143	0	2.82579	0
	0	0	0		3.17	0.97	2.21		ENSMUSG00000093149	0.62293	1.55582	1.02857	1.62293	2.36737	1
	0	6.66	0.05		1.89	100	6.39		ENSMUSG00000098618	0.910733	0.83996	1.18269	1.18269	1.82782	0
	0	10.12	13.18		1.14	97.22	100		Gm49326	2.40599	3.37295	2.54844	3.05137	3.27501	1.41143
	0	11.87	13.89		3.03	100	100		ENSMUSG00000094842	0.782409	1.39506	1.03562	1.63227	1.63227	0
	0.3	0	0		16	3.19	3.45		Hspe1-ps2	0	1.28096	0.879706	1.926	1.08406	0.62293
	0	0	0		2.84	1.95	2.44		Gm23199	0	1.09761	1.15056	1.9486	1.39506	0
	0	3.76	0.03		2.78	25.1	6.63		Gm42908	0.650765	1.32193	0.485427	1.79077	1.852	0.704872
	0	11.38	0.95		2.46	100	16.12		Gm24762	0.903038	1.1177	0.505891	1.9782	1.81558	0.485427
	0	2.46	0		3.93	36.11	3.27		Gm12941	0.695994	1.41143	0.485427	2.42492	1.48027	0.963474
	0	8.75	0.03		1.42	50.54	5.09		Col4a2	4.59634	5.83415	5.15381	5.8296	6.16692	6.03804
	0	0	0		2.54	2.84	3.2		Apln	0.485427	2.1375	0.9855	2.19219	2.72465	2.38957
	0.14	10.76	0		15.79	100	3.45		Cd34	3.0018	4.08151	3.43429	4.37226	4.63285	4.61824
	0	0.3	0.08		3.21	17.03	9.84		Gm26419	0	1.15056	0.731183	1.21412	1.85997	1.36177
	0	0.85	0.07		2.92	27.66	8.3		Gm29093	1.14405	2.31615	1.74416	2.33914	3.04789	2.488
	0	13.86	9.34		2.7	100	44.81		Col4a1	5.07425	6.65793	6.2182	7.09255	7.39601	7.07948
	0	0	0.3		2.89	4.34	12.89		Igfbp3	3.88362	5.25248	5.05137	5.97407	6.17153	5.92647
	0	11.97	9.21		3.06	100	51.31		Gm37592	0	1.27501	1.1177	1.69153	2.09761	1.64616
	0.09	0	13.19		10.87	1.25	98.8		Gm37052	0.0976108	1.26303	1.01436	1.36737	1.70929	1.57046
	0.59	11.87	8.41		26.57	100	95.7		ENSMUSG00000084595	0	1.89142	1.16993	1.80735	1.80735	1.76129
	0	14.15	0		1.36	100	1.35		Snord49b	0	2.46467	1.14405	2.39232	2.94111	2.34199
	0	16.96	12.63		3.57	100	73.54		Rflnb	3.05658	4.48864	3.83491	4.47119	4.63633	4.5741
	0.1	0.74	0		11.74	26.68	1.78		Ramp3	2.55336	3.98459	3.14893	4.10434	4.13011	4.05224
	0	13.68	11.63		2.99	99.51	32.81		Arc	1.42223	3.04439	2.3978	3.27947	3.23879	3.42223
	0	0.92	0		2.83	32.64	1.41		Gm24992	0	1.52607	1.0072	2.23266	2.42492	1.5509
	0	0.58	0		3.65	26.67	2.81		Gm28802	0.650765	1.89142	1.22651	2.55336	2.33056	1.62293
	0	0	0.84		4.03	3.92	28		Ubtd2	1.07724	2.10434	1.59932	2.74631	2.56803	2.32481
	0	13.68	11.11		2.9	98.6	47.5		Gm22595	0	0.704872	0.422233	1.59455	1.23266	1.19535
	0	13.95	0		2.34	100	2.75		Gm13831	0.807355	2.03562	2.0635	2.99095	2.41684	2.24489
	0.16	15.69	11.32		13.69	100	97.56		Gm24989 ENSMUSG00000077649	0	0.941106	0.992768	1.99277	2.1635	1.53605
	7.93	10.95	0		100	98.55	2.17		Spp1	0.799087	2.08066	2.52105	3.68818	4.15543	2.47768
	0	0	11.99		2.46	2.58	99.37		ENSMUSG00000094382	0	1.95233	1.02148	1.34483	3.03562	2.30451
	0	0.39	0.28		2.52	24.23	15.66		Gm24629	0	1.5008	0.9855	0.9855	2.56316	1.74416
	11.22	11.01	0		95.97	99.34	2.2		Gm42883	0.687061	2.22033	1.74846	1.25096	2.36177	1.7866
	12.22	11.67	0		98	99.6	3.64		Gm26369	0	2.34199	1.66903	0.526069	3.21878	2.37573
	11.37	12.9	0		95.13	100	4.7		Gm45094	1.1635	2.66448	2.4489	2.84197	2.22959	2.28392
	8.95	0	0		93.97	5.87	3.01		ENSMUSG00000093404	0.565597	2.40054	2.70266	2.80529	1.91073	2.02857
	0.21	11.51	7.91		13.54	100	34.02		ENSMUSG00000093780	1.26903	3.30743	3.26903	3.6837	3.12763	2.42223
	0	0	0		3.47	2.97	0		Mirlet7a-1	0	1.65992	1.51602	1.26303	0.948601	1.22651
	0	9.95	0		3.54	98.32	2.17		Gm42867	0.659925	2.26903	2.12102	1.73552	1.852	1.16993
	0	0	9.16		3.44	2.93	89.01		ENSMUSG00000077420	0	2.71149	3.15866	2.31615	2.31325	1.18269
	0	13.96	0		2.23	99.87	2.57		Gm26980	1.09761	3.57531	3.05137	2.99639	2.97453	2.29866
	0	12.38	0.15		3.2	99.48	13.3		Gm25492	0	1.68257	1.23266	0.748461	1.23879	0.400538
	0	0.91	0		2.55	33.24	2.66		Gm23318	0	2.13422	1.59455	1.14405	1.77821	1.11103
	8.13	0.53	0		100	23.88	2.25		Gm13092	0.226509	1.59932	1.51096	1.23266	1.74416	0.713696
	20.49	0.59	0		95.43	24.49	1.74		ENSMUSG00000106439	0.823749	2.85997	2.72028	1.99639	2.87774	1.80735
	0.52	0.03	1.64		22.48	8.07	8.44		Gm22304	0	1.68257	1.42761	1.23879	1.89142	1.20163
	0	0.13	0		2.94	11.19	3.09		Gm2531	0.695994	2.1177	2.19535	1.76129	2.19849	1.64616
	0	11.17	0		4.52	99.04	2.87		Mir1931	2.47249	4.42694	4.37851	4.19219	4.45549	3.77294
	0	14.13	9.93		2.7	57.51	100		Gm15859	0.321928	1.37851	2.09085	1.93734	1.44361	1.56071
	0	0	10.84		2.5	1.11	99.19		Gm47088	0.475085	1.34483	2.26604	2.27501	1.50589	1.62761
	0.93	0.34	0		29.6	19.59	0.65		Frat2	1.29866	2.53605	2.75489	3.11936	3.09255	2.98914
	0.69	8.33	13.3		26.84	97.36	100		Fam171a2	1.38405	2.83996	3.23113	3.14893	3.22805	3.18745
	0	0	23.01		2.51	2.61	65.61		Lmnb1	0.815575	2.08746	2.33342	2.41414	2.5509	2.37295
	0	11.26	9.11		2.31	99.12	97.7		Snord70	1.02857	2.61824	3.25248	3.2555	3.0072	2.65306
	0	0	0		2.92	2.7	1.24		Mir706	0	1.29278	2.36737	1.848	2.21412	1.80323
	0.18	12.09	0.09		13.72	100	9.26		Gm22353	1.41143	2.9222	3.49442	2.45943	3.36737	2.89918
	0	0	0		3.63	3.04	1.88		Gm23428	0	0.847997	2.27798	1.19535	1.65076	1.15704
	0	0.34	2.75		2.69	21.76	10.62		Gm8738	0.344828	1.98914	2.65535	1.76129	1.87184	1.82782
	12.99	0.1	0		100	11.8	2.08		Igfbp2	2.85997	4.87627	6.4522	5.05441	5.01123	4.66619
	10.93	10.31	0		100	100	3.65		ENSMUSG00000077830	0	0.722466	2.15704	1.25701	2.16027	0
	11.69	0	0		99.01	4.37	2.07		Gm45820	1	1.70044	2.59932	2.16993	2.48285	1.38957
	0	9.52	0		2.64	100	2.84		ENSMUSG00000094244	0.659925	1.852	3.46858	2.45681	3.05137	1.04963
	0.08	0	3.74		10.04	2.39	45.16		Gm21769	0.495695	1.5008	1.74846	2.05311	2.30451	1.32769
	0.03	9.43	16.03		6.21	100	100		ENSMUSG00000089015	1.4957	3.44095	4.34979	4.41414	4.73444	3.10601
	0	15.62	0.84		2.36	100	32.97		Gm44045	0.443607	1.4957	1.8953	1.76553	1.9486	0.933573
	0.08	0	0		9.85	2.36	3.7		ENSMUSG00000095178	0	2.65992	1.15056	1.40054	2.34767	1.1177
	0.21	9.87	15.94		16.36	100	100		ENSMUSG00000088302	0.367371	2.01436	0.887525	1.27501	1.64616	0.748461
	9.22	0	6.25		97.88	1.79	52.88		Gm43927	0.823749	2.85997	1.51602	1.08406	2.12433	1.48027
	13.01	1.96	0.14		100	44.64	11.66		Rxrb	2.94298	4.71094	3.53605	3.45286	3.5373	3.53854
	0	9.03	0		2.53	95.5	3.84		Ltbp4	3.99458	6.11207	4.97591	4.84147	4.80839	4.96763
	0.08	0	12.61		9.7	3.08	100		Ier5l	3.32625	5.09424	4.10852	4.24565	4.49249	4.52293
	0	2.13	0		3.44	13.39	2.51		Col18a1	1.82782	3.54102	2.60881	2.88753	2.99095	3.15543
	0.25	0	0.03		16.44	2.87	3.41		Rasip1	4.74147	6.70694	6.10161	6.09107	6.13627	6.08937
	0	0.62	9.56		3.51	24.21	100		Gm24185	0	1.3505	0	1.16993	0.871844	2.19849
	0	9.69	0		2.47	97.56	2.77		Gm42977	0	1.42761	0.378512	1.14405	0.378512	2.34199
	13.22	0	0		100	2.75	2.82		ENSMUSG00000093155	0.669027	1.86394	1.43296	1.94111	1.43296	2.41954
	10.97	12.14	0		100	100	2.9		Rnu12	0.678072	1.05658	1.11103	1.96347	1.11103	2.82782
	0	11.82	0		3.16	98.84	2.41		Snord58b	0.748461	1.51096	0.731183	1.8679	1.21412	3.30451
	12.36		0		98.16		1.5		Gm29290	0.871844	1.19535	0.286881	1.53605	0.594549	1.84398
	11.23		0		98.06		1.61		ENSMUSG00000098898	0	1.19535	0	1.02857	0	1.41143
	0		0.3		2.67		18.23		Gm22574	1.32193	1.23879	1.29278	0.790772	0.790772	3.22805
	0		0		2.43		1.42		Cpa3	1.79494	1.76129	1.60407	1.84398	1.08406	3.05137
	11.31		0.3		100		18.28		Prss34	5.27873	5.02724	4.47962	4.38267	3.8166	6.35966
	0		0.12		2.3		10.44		ENSMUSG00000096205	1.07039	1.57531	1.97453	3.08236	1.64616	2.54844
	0.36		2.8		21.96		24.94		Gm29237	1.0072	0.443607	1.04963	2.11103	0.669027	1.26303
	0		0.02		2.3		4.38		ENSMUSG00000105635	1.71809	1.34483	1.07039	2.70929	1.07724	1.8679
	0.36		0		21.96		1.67		Gm26287	2.1177	1.58976	1.65535	3.56071	1.65992	3.04264
	0		11.03		2.88		99.28		Gm23483	0.505891	0	1.14405	1.14405	0.485427	2.03562
	0		0		2.96		1.75		Gm22806	0	0	1.18903	1.19535	0.400538	1.91456
	16.23		17.58		98.02		97.98		ENSMUSG00000088119	1.94486	2.14731	3.58736	2.22651	3.14078	3.00899
	0		8.03		4.75		100		ENSMUSG00000076961	0	0	1.37295	0.485427	1.13093	1.09761
	0		12.09		2.77		100		Gm43215	0.62293	0.214125	1.70044	0.757023	1.70487	1.32193
	2.86		0		17.17		2.08		Gm25777	0	0	2.62994	0	1.25701	1.99639
			0.02				5.54		Mir450b	1.40599	1.31615	2.53356	1.64616	2.07039	2.72683
			9.43				95.37		ENSMUSG00000088359	2.1375	1.20789	2.82782	2.10098	2.51096	2.7761
			0				2.2		Mir192	1.33342	0.545968	2.43563	1.30451	2.30159	2.38681
			0				2.31		Mir1957a	0	0	2.10769	1.22033	1.58015	0.704872
			13.39				99.4		Gm25897	0	0	1.7866	1.7866	1.60407	0.831877
			11.89				95.81		Gm23629	0	0	2.74631	2.22651	1.15704	1.74416
			0				1.56		Snord55	0.650765	0	1.68257	1.68257	1.07724	1.64155
			6.98				38.3		Mir7688	0	0	1.73985	2.04264	1.35614	1.32193
			0.26				15.75		Tmed9	4.90497	4.62877	6.55059	6.27482	6.24888	6.2426
			0.25				15.67		ENSMUSG00000089199	0.85599	0.790772	2.6893	2.50843	2.50589	2.45681
			13.31				97.37		Gm23645	0	0.464668	2.21412	2.08406	2.08406	2.03562
			9.8				57.81		Lsm14b	0.815575	1.05658	2.50589	2.68706	2.27202	2.41684
			0				2.37		ENSMUSG00000096022	0.516015	1.74416	3.02326	3.0268	2.95047	2.8953
			0				3.34		Eml2	0.400538	1.1375	2.18587	2.05311	1.79909	1.99277
			0				3.11		Mir7-1	0.879706	1.52607	2.54844	2.73769	2.33628	2.76765
			12.73				98.32		Mir7655	0.831877	1.26303	3.09085	2.46467	2.25399	2.90689
			0				2.91		Mir6391	2.01436	1.1177	3.29425	2.69377	2.49057	1.58976
			0				3.09		Gm22571	0.713696	0	2.04264	1.52105	1.16993	0
			16.77				73.44		Mir1898	2.41954	1.7866	3.71039	3.31615	2.64847	2.59455
			0				2.86		ENSMUSG00000080544	1.11103	0	1.69599	3.14568	1.926	1.04963
			0.03				7.53		Mir466i	0.454176	0.422233	1.48543	1.95977	1.29278	0.432959
			2.33				34.06		Mir8116	1.26303	0.505891	0.925999	1.48543	2.46205	1.19535
			0				2.48		Gm26359	1.87971	0.485427	1.4489	1.848	2.72901	1.41143
			10.58				97.99		Gm10226	1.79909	0	1.60881	2.30743	2.49313	1.31034
			11.49				100		Gm22362	2.33342	0	1.20163	2.38957	2.19849	1.80735
			12.6				100		ENSMUSG00000092758	1.28688	0	1.62761	1.11103	1.51602	1.07724
			10.81				100		Gm24608	2.21723	0	1.95977	1.70044	2.28096	2.13422
			0.36				18.61		Raly	4.04701	2.73769	4.65764	4.35755	3.9542	4.40054
			0.08				8.92		Gm47797	1.48027	0.163499	2.1177	1.52105	1.45418	1.93357
			0.18				12.2		Kdelr1	5.67976	3.98641	5.86888	5.55888	5.41278	5.60644
			8.67				100		Smco4	6.02967	3.08066	6.38059	5.66732	5.45154	5.74443
			12.95				98.75		Gm44887	1.33342	0	2.14731	1.57046	1.79077	1.84398
			11.06				54.34		Max	3.0036	1.5008	3.9855	3.84599	3.62527	3.45418
			0				0.3		Dnajb5	2.60407	1.61824	3.22342	3.20163	3.08236	3.21257
			0				4.69		Prpf19	2.44626	1.24489	3.32769	3.09424	3.16993	3.25852
			0				2.06		Acta2	1.3505	1.98914	1.03562	2.55827	2.97269	2.14078
			0				1.58		Kcne3	2.75061	3.59574	1.848	3.45022	4.16832	3.39643
			8.39				96.15		Gm44389	0.992768	1.87971	0.31034	1.76553	1.28688	1.50589
			0.1				12.19		Gm24494	0.641546	1.32769	0	1.65992	1.38957	1.3505
			0				2.31		mt-Ta	0.722466	1.74846	0	1.18269	1.53605	2.01078
			6.22				44.55		Prnp	1.76129	3.15056	1.64155	2.47768	2.80529	2.66448
			13.46				100		Gm22781	1.21412	1.47508	0	0.970854	1.82782	1.65076
			0.1				12.39		Mir199a-1	1.5509	1.73118	0	1.80735	1.52105	2.53107
			11.87				98.85		Susd4	3.24489	2.96532	1.96717	3.61824	3.32625	4.09001
			0				2.24		Mest	3.91361	3.84097	2.65764	4.2032	4.33414	4.55766
			0.22				11.37		Snord72	2.71589	2.70487	2.25399	2.5509	4.00988	3.62877
			12				98.26		Gm25395	1.58015	1.23266	1.18903	1.46989	2.72901	2.22959
			13.34				96.7		Ifit1	1.26903	1.29278	0.847997	1.52607	2.45418	2.1177
			0				2.01		Gm11694	1.09761	0	0.632268	0.632268	2.27798	1.63691
			0.51				22.23		ENSMUSG00000064519	0	0	1.34483	1.3505	2.9222	1.07724
			11.69				98.55		Mir5106	0	0	1.1375	1.1375	3.94298	1.44361
			10.04				52.25		Ifi206	1.26303	1.26903	0.992768	1.69153	2.60881	1.82375
			18.21				99.46		Gm17334	1.02857	0.443607	0.739848	1.40054	2.12763	1.55582
			1.63				42.59		Ccl2	2.44361	2	2.37295	3.04089	4.19613	3.63227
			0.08				9.16		Gdpd2	0.378512	0.189034	0.613532	1.15056	1.81147	1.07724
			0.17				13.78		Mmp13	0.475085	0.0426443	0.464668	1.38957	3.65878	1.36177
			0				2.21		Snord49a	1.81147	1.70487	1.4957	2.21412	2.82171	3.51979
			0.55				13.31		Gm12735	0.275007	0.321928	1.09761	1.74416	1.14405	1.75702
			0				1.99		Gm23969	0.687061	0.632268	1.12433	1.9855	1.74846	2.13422
			9.8				100		Ccl7	0	0	0.344828	1.85599	1.45943	2.72028
			15.67				100		Gm12828	0.389567	0.765535	0.933573	1.4957	1.41143	2.01436
			0.08				9.37		Snord8	1.79077	1.84398	2.52607	2.71589	3.22497	2.97269
			0.31				18.85		Cdo1	0.31034	0.485427	0.823749	1.22651	1.48543	1.81558
			12.43				100		Sema7a	0.485427	0.356144	1.12433	1.38957	1.75275	1.95606
			0.37				19.08		Nufip2	2.88166	3.12598	3.87774	4.68594	4.78136	4.77083
			0				2.48		Fbxo30	3.18428	3.59694	4.0009	4.59335	4.80529	4.44559
			0.08				9.01		Emp1	3.60288	4.41278	4.81147	5.43329	5.49442	5.40054
			20.03				59.78		ENSMUSG00000095280	3.37016	2.92029	3.69822	5.98846	5.91169	4.70487
			0				1.85		Tfpi2	5.1375	4.75649	5.33593	6.20574	6.22265	5.73335
			0				2.38		Gm10800	6.0993	5.50779	6.67356	8.83482	8.71637	7.72826
			10.59				47.54		Tiparp	5.3147	4.81506	5.41954	6.36265	6.32769	6.01569
			0.28				13.23		Mir5125	0.650765	0	1.07039	2.44095	2.11103	1.64155
			0				2.69		Gpx8	1.01436	0.565597	1.34483	2.09424	1.93734	1.66903
			0				2.47		Mir7671	0.831877	0.765535	1.32193	2.25399	2.0072	1.66448
			12.7				100		Gm10801	2.52356	2.60407	3.52105	5.73227	5.6343	4.58075
			0				2.56		Snora57	1.15056	0.632268	1.98185	2.78869	3.06867	2.22651
			0				2.75		Gm10722	0.275007	0.250962	0.956057	1.9855	2.18903	1.0635
			0				1.49		ENSMUSG00000089392	1.41143	1.52105	1.1375	2.63691	2.81147	1.88362
			7.51				97.26		Ibsp	2.42223	2.22033	2.47508	5.02414	5.07682	3.71918
			0				1.94		Cxcl10	4.51223	3.38543	4.30451	5.92932	6.89542	5.99345
			0				2.29		Mir155hg	0.757023	0.189034	0.575312	1.95233	2.38957	2.17313
			0				3.26		Samd9l	1.58976	1.3505	1.16993	2.60407	2.87381	2.62293
			0.23				14.87		Iigp1	6.9486	6.72342	6.64962	8.07751	8.60885	8.17318
			13.56				99.49		Irf1	6.67934	6.53387	6.47735	7.47824	7.84725	7.56392
			0.04				5.17		ENSMUSG00000094551	2.7866	2.26303	2.22342	3.53978	3.89627	3.7148
			11.82				99.16		Topors	4.35614	3.93923	4.32409	5.52576	5.55182	5.41853
			0.33				17.13		Chrdl1	0.475085	0.15056	0.356144	1.55582	1.4957	1.41684
			0.13				11.91		Ppp4r3b	3.1127	2.66903	3.16832	4.07296	3.98277	3.9486
			0.06				7.37		Enpp3	1.49057	0.815575	1.19535	2.47768	2.40599	2.50589
			10.79				97.39		Wsb1	6.59902	5.92813	6.36982	7.27482	7.38905	7.35685
			0				2.91		Hmgn5	1.46989	0.782409	1.1177	2.13422	2.15056	2.16672
			8.8				36.72		Fam122b	3.36737	3.12267	3.25248	4.22419	4.26153	4.42828
			0				1.04		Gm23301	1.91839	1.16993	1.22651	2.33342	2.33342	2.46205
			0				2.74		Cxcl2	2.18269	1.15056	1.38957	2.87774	3.15866	3.08236
			0				1.41		Lpl	3.32625	2.51854	2.59932	4.17712	4.05832	3.99639
			0				1.16		Pwwp3b	3.49185	2.74416	2.86196	4.41278	4.19849	4.488
			0				2.19		Zfp979	2.82579	1.53107	1.89142	3.09255	3.12433	3.03738
			0.16				12.92		Zfp948	2.23266	1.32769	1.66448	2.61824	2.82375	2.46989
			0				1.97		ENSMUSG00000092889	2.58736	1.32769	3.04789	4.17073	4.51475	4.92884
			0				2.68		Gm10509	1.25701	0.214125	1.59455	2.07382	2.51854	1.84398
			0.08				9.84		Cul4b	2.79077	1.71809	2.62761	3.15218	3.32481	3.12102
			5.58				95.24		Cxcl1	4.81404	3.31904	4.43563	5.71891	6.20144	5.95838
			7.84				36.94		Gm49331	1.43829	0.650765	1.4489	2.12102	2.20163	2.09761
			14.08				70.58		Ccnl1	5.70266	4.77347	5.4851	6.22226	6.27538	6.15623
			0				2.14		Akap12	5.24031	4.97774	4.60348	6.03474	5.86567	6.04767
			4.08				51.82		Gm28872	0.650765	0.333424	0	1.55582	1.41143	1.64155
			6.03				79.83		BC023105	2.0072	1.38957	1.1635	3.38957	3.30889	3.57046
			0.55				27.3		Cd36	8.22689	7.76242	7.26585	9.09027	8.83532	8.96993
			0				1.52		Acaa1b	1.28096	1.07039	0.575312	2.11103	2.04264	2.50843
			11.79				98.98		ENSMUSG00000084498	1.53605	1.02148	0.454176	2.70266	1.83592	2.17632
			0				3.02		Ccn2	8.2572	8.27291	7.81019	9.55017	8.77162	9.45937
			8.54				65.09		Lama4	0.963474	1.70929	1.50589	2.61824	2.87578	2.72683
			0.84				26.86		Colgalt2	0.970854	1.61824	1.53107	2.48543	2.59216	2.37016
			0				2.27		Fstl1	2.28392	2.87184	2.5509	3.43162	3.71699	3.66107
			0.28				16.78		Pcdh17	0.650765	1.22651	0.807355	2.15704	2.44095	2.16027
			0.07				8.06		Dusp2	2.57531	3.07553	2.87578	3.66676	4.08916	3.74631
			0				2.2		Tmem47	1.73985	2.07724	1.76977	3.25701	3.1635	3.02857
			0.12				10.81		Esm1	2.1177	2.45943	1.91456	3.61589	3.54597	3.26303
			10.36				97.27		Ednrb	1.87578	2.55827	1.26903	3.68818	3.90689	3.66448
			9.48				87.94		Gm11517	1.03562	1.42223	1.0072	2.27501	2.16993	2.58015
			0				2.78		Slc22a14	1.42761	1.92979	1.18269	3.12433	3.10434	3.79597
			9.7				93.35		Lamb1	0.411426	0.910733	0.831877	1.76129	2.18269	2.18587
			13.19				95.08		Mycn	0.678072	0.782409	0.757023	1.56071	1.79494	1.9855
			10.8				99.11		Ccl12	3.12598	3.29131	2.90689	4.79701	5.33664	5.1416
			0.52				24.79		Fau-ps2	0.31034	0.526069	0.163499	1.79909	2.25399	2.20477
			0				2.27		Pde4b	1.39506	1.37295	1.05658	2.76553	3.19377	2.9222
			0.06				7.51		Gm8918	1.34483	1.44361	1.1375	2.26903	2.79701	2.80941
			9.72				96.92		Egr2	4.32625	4.38957	4.26379	5.32193	5.44228	5.48575
			9.79				100		Thbs1	0.739848	1.1177	0.863938	2.28983	2.47249	2.37295
			0				1.38		Gm11730	0.464668	0.669027	0.400538	2.02148	2.14731	2.04614
			0				1.62		Ccdc85a	0.0840643	0.250962	0.15056	1.57531	1.47508	1.5656
			0.27				14.14		Steap4	1.4489	1.45418	1.1375	2.35896	2.37573	2.54597
			0.05				6.67		ENSMUSG00000088787	0.918386	0.85599	0.516015	2.01078	2.01078	2.11103
			10.4				30.36		Sparcl1	2.21412	2.40871	1.81147	4.47184	4.50398	4.73823
			0.08				9.65		Gm5970	1.07724	1.55582	1.42761	3.20789	3.68145	2.75489
			12.28				87.25		Sfrp4	0.286881	0.333424	0.432959	1.39506	1.87971	1.28688
			19.97				49.64		Robo1	0.956057	0.757023	1.16993	1.95233	2.16027	1.91073
			0.21				11.16		Adrb2	3.20006	3.34908	3.60644	4.46074	4.54102	4.28836
			0				1.09		ENSMUSG00000093105	0.443607	0.722466	1.03562	2.16993	2.16993	1.87971
			0				3.52		Sowahc	2.19849	2.19535	2.49825	3.78241	3.78869	3.59216
			0.35				12.01		ENSMUSG00000065771	0	0	0	1.56071	1.1177	1.32193
			0				4.21		Nr4a2	3.64731	3.61824	3.6893	4.98048	4.71094	4.67186
			0.02				4.78		Mir6951	0.678072	1.05658	0	1.45943	1.96717	2.12102
			0.1				11.78		Meox1	1.1635	2.12433	1.19535	2.36737	3.1127	2.95977
			11.02				100		Nid2	1.54597	2.68257	1.59455	3.24489	3.71809	3.48285
			7.51				95.78		Ccn1	8.46037	9.2046	8.475	9.65157	9.54913	9.80255
			11.03				100
			0				3.59
			0.03				7.87
			7.53				100
			0.24				15.13
			1.62				19.86
			0				2.1
			3.99				5.64
			0.09				10.67
			11.77				100
			14.36				99.36
			12.68				96.64
			0.14				11.7
			0				2.08
			12.81				98.05
			1.39				28.31
			0				2.16
			0.09				10
			0.09				10.04
			0.08				10.01
			0				2.98
			0				2.6
			0.55				20.36
			0.07				8.17
			0				2.95
			0.13				10.73
			0.16				13.25
			0				3.45
			0.06				7.53
			0.07				8.19
			0.23				12.45
			0				2.61
			7.83				89.53
			11.75				98.72
			0				3.08
			0				2.09
			0				2.16
			0.03				6.21
			0				2.71
			14.32				98.74
			2.97				35.26
			0				3.39
			3.42				38.62
			9.36				100
			0.1				12.44
			0				3.3
			0				3.79
			12.91				100
			1.23				8.54
			0.41				18.91
			0.09				10.81
			10.72				100
			0				3.93
			8.83				97.79
			0				4.56
			12.48				100
			11.63				100
			0				3.38
			7.84				100
			9.61				100
			10.13				100
			8.9				92.33
			1.35				15.45
			11.96				100
			0.1				12.09
			0				2.69
			0				2.69
			0				3.62
			0.02				5.55
			7.63				93.74
			1.47				42.64
			0.04				8.65
			0.03				8.04
			0.03				7.61
			11.84				71.52
			0				4.78
			10.52				100
			0				3.84
			0				4.29
			0				4.94
			3.01				49.07
			0.04				8.38
			4.1				63.74
			0				2.84
			0				2.55
			0.54				20.77
			0.08				11
			0.08				10.18
			11.94				97.62
			0.1				11.78
			0.06				7.16
			0.27				13.68
			9.31				91.2
			6.98				80.71
			0				2.94
			0				1.65
			0.02				5.75
			0.83				26.84
			0				4.32
			1.15				26.69
			0.03				8.28
			9.26				100
			8.41				100
			0				1.52
			10.11				100
			11.04				98.85
			9.66				97.22
			0.06				8.56
			0				2.44
			0.29				16.71
			0				2.92
			0				2.12
			9.79				80.6
			0				2.15
			10.03				70.54
			0.02				5.5
			2.91				35.72
			19.44				92.51
			0				3.37
			0.25				15.82
			0				4.22
			12.12				98.97
			0				3.78
			1.04				23.3
			6.47				29.89
			0				3.88
			11.62				96.92
			0				4.43
			0				3.97
			0.08				9.68
			0				2.5
			0.14				11.74
			13.29				99.4
			9.28				100
			0				3.77
			0				3.98
			0				3.69
			0				3.33
			10.29				97.03
			0				3.39
			0				4.15
			11.64				98.34
			0				3.89
			11.37				100
			15.57				100
			9.31				100
			0				3.61
			0				1.69
			0.21				13.11
			0				3.68
			0				2.21
			0				2.95
			7.65				91.6
			0.04				8.62
			10.54				100
			0.15				11.22
			0.07				9.09
			0				4.38
			0				2.6
			0.02				5.3
			0				3.34
			0				3.54
			11				100
			0				3.2
			0				2.64
			0.03				7.03
			8.76				55.38
			0				2.78
			0.02				5.8
			11.27				57.05
			13.59				75.04
			0				2.5
			0				3.33
			0.15				12.21
			10.08				100
			0				4.21
			0.3				18.49
			1.18				12.9
			0				0.6
			0.32				14.08
			0				1.8
			8.26				90.66
			8.58				95.64
			0				3.82
			0				3.73
			0				3.41
			9.97				97.71
			0.17				14.87
			12.61				100
			0				2.27
			0				2.95
			0				1.83
			0.09				10.74
			0				2.88
			0.03				7.63
			6.76				33.77
			0.13				11.42
			0.02				4.95
			9.61				98.25
			0.94				25.16
			0				2.66
			0				3.35
			6.12				50.2
			0				3.29
			2.89				36.99
			0				4.68
			0.33				19.56
			8.75				69.77
			0				3.75
			0				4.4
			4.96				59.24
			0				3.43
			0				4.78
			3.19				44.79
			7.36				68.59
			0.65				28.07
			0.38				21.64
			5.51				72.16
			0.1				11.51
			0				4.59
			0				3.42
			0				3.64
			11.92				75.44
			0				3.05
			0				1.82
			0				5.23
			0				3.55
			6.82				72.83
			8.3				56.25
			0				5.25
			0				3.6
			0				3.38
			0.28				17.52
			0				2.44
			0				2.09
			10.16				98.07
			4.77				68.5
			8.9				90.15
			0.29				18.67
			0				2.78
			0				4.03
			0.17				13.53
			3.11				43.72
			0.27				16.52
			9.7				92.3
			1.07				28.35
			0				4.6
			0.57				24.4
			0				2.94
			0				4.31
			0				4.36
			0				2.31
			0				3.02
			1.05				29.45
			0.3				18.24
			0.12				9.95
			1.3				27.72
			0				3.44
			0				4.31
			0				4.86
			0.14				11.99
			9.7				90.54
			0				3.34
			7.4				85.65
			0				3.55
			0				3.85
			0.03				6.52
			0.03				6.9
			9.47				94.88
			0.11				12.19
			7.69				96.61
			12.57				99.23
			13.26				99.24
			0.13				11.6
			0				3.16
			8.33				100
			15.16				100
			2.32				14.57
			15.76				98.9
			0.04				8.51
			10.44				98.46
			0				2.96
			3.89				28.21
			0				1.55
			0				2.3
			8.07				36.77
			0				3.8
			0				2.75
			10.6				98.42
			2.24				39.53
			0				3.05
			0				2.03
			6.99				93.5
			0				3.62
			17.11				99.28
			0				2
			0				1.78
			0				5.1
			0				2.74
			0.03				7.35
			0				3.07
			17.4				88.58
			17.39				91.7
			9.66				100
			0				1.84
			0				3.76
			0				1.31
			0				2.72
			9.8				96.48
			13.56				100
			0				1.84
			0				2.83
			12.68				99.38
			0				2.04
			9.74				95.54
			11.34				97.43
			0.08				9.54
			0				1.44
			0.08				6.99
			0				2.49
			11.95				45.54
			0				2.47
			0				1.7
			13.58				48.68
			0.04				5.84
			0				1.11
			0				1.32
			8.62				100
			0				2.72
			0.21				12.41
			0				3.7
			1.27				9.95
			0				2.93
			0				2.28
			11.72				98.73
			0				2.04
			0				2.35
			1.67				16.18
			10				97.61
			11.2				100
			10.25				100
			2.97				18.09
			6.41				57.25
			20.49				94.62
			0				2.17
			8.86				93.76
			0				1.83
			0.24				15.93
			12.72				99.29
			7.9				100
			0				1.44
			0				1.89
			0				2.26
			0				2.76
			0				3.94
			0				1.69
			10.69				98.63
			11.04				97.3
			13.16				100
			0				1.63
			0				2.57
			12.13				99.37
			0.21				15.27
			0.3				14.8
			0				1.76
			0.32				17.71
			0.13				11.21
			0.43				21.62
			0				2.36
			17.08				95.53
			0				1.71
			0				2.33
			14.63				96.7
			0				2.43
			0				0.89
			0				2.36
			12.12				100
			10.04				100
			0.24				15.66
			0.18				15.57
			0				2.74
			13.73				100
			0.02				5.7
			2.78				23.88
			0				3.77
			6.96				71.95
			12.19				100
			9.96				66.98
			0.06				8
			0.02				5.56
			0				4.39
			0				3.25
			0				3.13
			6.43				83.99
			11.24				100
			0				3.36
			0				4.02
			0.16				13.24
			0.21				13.42
			10.78				95.49
			9.29				96.77
			0				3
			0.03				7.54
			0				3.24
			13.69				100
			14.21				47.49
			2.41				50.13
			11.03				97.62
			0.08				10.05
			9.11				98.23
			0				3.36
			0				2.65
			7.09				89.38
			10.1				96.63
			10.88				100
			6.24				86.25
			0.21				17.48
			0				4.26
			0				3.2
			0				2.7
			0.79				33.19
			14.34				98.52
			0				4.63
			2.6				38.27
			9.29				96.98
			6.47				76.19
			0				4.09
			0.73				22.68
			0.03				7.67
			0				4.31
			0.02				5
			0.03				5.89
			0				4.82
			0.2				14.03
			11				97.73
			8.9				100
			2.14				25.27
			11.58				99.31
			0.32				13.87
			0				2.46
			0				2.71
			0.38				19.65
			0				4.84
			0				3.85
			0				3.54
			0				3.45
			4.81				72.03
			0.03				8.25
			0				3.46
			0				4.32
			0				4.63
			0				4.64
			9.4				95.72
			0				3.33
			7.03				97.21
			0				4.09
			1.6				23.19
			0				3.66
			0				2.7
			7.15				97.76
			9.57				72.59
			7.61				100
			0				3.73
			0				2.62
			0				3.43
			0				3.5
			0				4.31
			0.02				4.6
			8.08				41.59
			0				1.65
			12.4				98.99
			12.81				98.81
			0.05				6.23
			0				1.48
			0				2.37
			0				1.79
			0.04				8.19
			0.03				6.08
			0.25				15.99
			0				3.59
			11.1				94.51
			14.86				65.77
			11.53				100
			0				2.19
			15.21				99.35
			0.51				21.07
			12.81				49.68
			0				2.08
			3.09				16.13
			0				3.41
			0				2.95
			8.97				96.12
			9.72				93.97
			0.18				15.04
			0.28				15.63
			0				3.5
			0				2.88
			0				1.91
			0.31				13.64
			0				2.28
			9.92				95.62
			12.49				98.85
			13.35				100
			0				1.48
			0.3				16.27
			10.74				99.14
			0				4.29
			10.2				98.14
			9.7				96.3
			0				2.56
			0.17				13.19
			12.66				42.14
			0				1.81
			0				0.67
			0				2.82
			0				2.56
			0.03				6.27
			0				1.72
			9.65				96.27
			12.86				100
			0				2.75
			0.18				8.34
			4.91				7.53
			0.35				18.33
			0				1.57
			0.2				13.85
			9.98				94.21
			0				2.26
			10.14				89.66
			11.51				100
			0				0.6
			0				0.59
			0.14				12.64
			11.1				100
			0				2
			0				1.39
			10.73				33.6
			3.69				59.56
			0.05				6.79
			7.69				86.21
			0.09				10.77
			8.27				97.06
			0				2.08
			8.47				92.4
			0.25				15.81
			8.28				87.94
			0				1.65
			9.85				95.24
			0.07				9.03
			0				0.78
			0				2.06
			0.18				14.41
			0				2.56
			0				2.31
	One-Way ANOVA				One-Way ANOVA
	Tukey's multiple comparisons test				Tukey's multiple comparisons test
			Adjusted P Value				Adjusted P Value
	Young vs. Aged PBS		<0.0001		Young vs. Aged PBS		<0.0001
	Young vs. Aged NTN1		0.0001		Young vs. Aged NTN1		<0.0001
	Aged PBS vs. Aged NTN1		<0.0001		Aged PBS vs. Aged NTN1		<0.0001
	Figure 6g (Comet Assays -BMECs)
	Tail Moment				% Tail DNA
	Young	Aged PBS	Aged NTN1		Young	Aged PBS	Aged NTN1
	0	1.44	0		2.62	33.71	0.19
	0	0	0		2.65	2.53	2.7
	0	0	0		2.62	2.78	1.26
	0	0.86	6.15		2.38	30.83	49.67
	0	9.43	0		1.37	100	1.08
	0	0	0		0.41	2.68	0.26
	0	13.15	15.28		2.74	54.3	66.28
	0	0	5.8		2.11	2	56.18
	0	0	0		2.49	2.96	2.29
	0	0	0		2.71	0.95	2.64
	0	0.51	0		1.59	24.06	3.68
	0	0.74	0.14		1.81	30.03	12.66
	0	8.48	0		1.96	96.51	3.41
	0.21	11.12	0.35		12.74	100	18.32
	7.63	7.41	0.29		55.57	95.47	12.32
	0	0	1.16		1.48	2.66	11.43
	0	0.39	12.19		2.47	19.72	99.22
	0	15.76	0		1.26	97.07	3.06
	7.99	1.19	0		89.66	21.56	1.97
	8.53	0	0		94.06	1.7	2.22
	0	0	0		2.62	2.52	1
	0	0	0		1.7	2.84	1.39
	0	0	0		1.75	4.69	0.73
	0	0.69	0		0.66	27.18	1.93
	0	12.07	0		3.55	64.96	1.55
	0	0	0.7		3.15	1.91	18.61
	0	0.61	0		2.01	24.43	1.67
	0	5.99	0		3.22	54.12	1.6
	7.09	0			88.54	2.7
	0	9.42			2.08	93.98
	0	0			3.92	2.3
	0	0			0.91	0.44
	0	0			2.32	2.22
	0	0			1.96	3.42
	0	0.74			2.68	28.27
	0	0			2.6	2.77
	7.51	0			90.08	2.2
	0	0			2.42	1.69
	0	13.46			2.47	78.2
	10.45	8.33			94.21	100
	0	12.56			1.13	99.98
	0	0.49			2.15	22.22
	0	0			2.84	0.97
	0	0			3.65	2.91
	0.29	0.51			17.74	23.73
	0	22.95			0.95	72.48
	0	0			2.87	1.58
	0	0			2.9	2.24
	0	0			2.04	2.73
	1.62	0.33			45.73	17.46
	0	0			2.75	2.22
	0	10.2			2.16	98.12
	6.82	11.03			91.46	98.77
	0	13.45			2.2	98.11
	0	10.31			2.83	96.33
	0	9.49			1.83	95.16
	0	12.77			2.62	98.29
	0	0			3.67	0.72
	0.03	2.92			7.17	19.75
	0	13.54			3	100
	0	0.28			3.3	17.33
	0	0			1.82	3.57
	0	0			1.86	2.47
	0.25	0			15.79	1.9
	6.19	0			83.87	3.1
	6.97	11.17			29.49	96.59
	0	0			2.48	2.33
	0	0			3.13	0.28
	0	0.16			2.74	13.15
	0	0			2.61	3.03
	0	0			2.39	2.21
	0	2.4			1.45	42.22
	1.2	12.04			33.99	99.3
	0	0			2.2	2.38
	0	18.03			1.83	99.3
	0	16.58			1.98	98.5
	0	0			3	3.08
	7.06	0.99			88.13	33.16
	0	0.03			2.75	6.11
	0	0			1.58	2.98
	0	0.35			1.53	18.4
	0.21	0			12.57	3.55
	0	4.84			1.92	44.22
	0	0			1.97	1.85
	0	0.72			2.38	29.1
	7.65	0.95			88.12	34.16
	0	0			2.12	1.96
	0	0			1.89	2.37
	0	0			3.17	3.62
	0	0			2.46	2.59
	5.95	0.57			82.95	25.47
	0	0			3.19	3.95
	5.89	0.74			86.18	29.95
	0	13.47			2.22	47.16
	0	0.2			1.43	17.73
	0	0.08			2.26	9.52
	0	0			1.21	3.12
	0.4	11.35			19.99	87.16
	0	2.08			2.87	35.75
	0	0			1.09	0.99
	0	0.52			0.85	20.08
	0	0			3.81	1.97
	0	0			2.95	3.03
	0	0			2.83	2.57
	0.35	0			18.61	3.05
	0	0			1.95	2.9
	0.39	0			20.3	1.94
	0	2.61			2.98	50.24
	0.28	0			14.46	1.02
	0	9.15			3.09	97.68
	5.12	11.1			25.1	97.44
	0	0			1.84	0.15
	0	0			2.11	3.03
	0	0			2.98	3.34
	0	8.65			2.54	100
	0	10.57			2.21	92.59
	0	0			2.1	2.84
	9.35	9.39			93.91	96.91
	0	0.37			2.54	14.37
	0	9.33			3.15	95.84
	13.63	0.57			94.39	23.33
	0.21	13.67			12.36	89.16
	0	16.44			2.53	98.01
	0.03	5.42			7.62	50.1
	0	0			1.65	1.21
	0	2.72			1.34	49.42
	0	18.36			1.62	98.55
	0	41.98			2.07	85.78
	0	0			1.92	1.77
	0.12	0.26			10.51	16.13
	0.28	11.89			15.46	100
	0	0			2.41	4.06
	0	0.22			3.08	15.02
	0	17.27			1.57	98.53
	0	0.25			3.16	14.57
	0	8.21			2.92	97.4
	0.03	16.26			6.9	97.15
	0.39	0.3			17.98	17.91
	0	8.78			1.96	96.76
	0	7.89			3.44	92.78
	0	0.49			2.52	22.1
	0.03	0			6.67	2.57
	2.53	8.44			37.27	96.77
	0	0.72			1.95	28.24
	0	0			2.75	2.39
	0	0.46			2.69	21.05
	0	0.79			2.64	19.63
	0	0.62			1.84	19.23
	0	0			2.94	2.15
	8.22	0.31			90.65	18.32
	0	0.22			2.9	16.19
	0	0.25			3.21	15.34
	13.59	0.21			93.24	14.09
	0	13.19			3.3	99.17
	0	0			2.95	4.32
	0	0			3.04	4.71
	0	11.67			0.9	97.94
	0	0			2.04	2.66
	0	0.19			2.89	13.78
	0	0.03			3.22	7.79
	8.75	0			96.99	1.98
	8.61	0.16			93.83	12.54
	0	0.31			2.24	17.99
	0	0.68			2.04	27.2
	0	1.57			2.51	44.19
	0	25.98			1.98	50.36
	0	0			2.48	2.63
	0.31	0			16.9	2
	0.07	11.35			3.75	97.87
	0	0			2.86	2.74
	0	13.19			1.73	100
	0	0			1.83	2.24
	0	0			3.51	4.17
	9.89	9.01			98.83	61.41
	0	4.6			1.65	49.08
	0	10.55			1.82	97.5
	0	9.64			1.68	100
	0	14.22			0.91	98.12
	0	0.69			0	21.5
	0	9.77			1.87	97.68
	0	0			1.65	0.83
	0.27	10.51			14.29	98.84
	0	13.59			2.29	100
	10.59	16.69			98.17	23.99
	0	0.52			2.71	23.98
	8.61	0			95.15	2.22
	0	12.98			2.13	44.14
	0	11.65			1.79	97.36
	21.18	0			83.57	2.92
	0	19.34			4.41	98.71
	0	3.57			1.95	34.77
	5.13	7.79			15.75	68.1
	8.4	11.06			95.78	82.69
	0	0			1.42	1
	0	0			0.93	4.3
	7.67	0			79.29	3.17
	0	0.57			1.6	23.95
	0	13.26			1.24	98.75
	0	0			1.79	1.81
	0	11.1			2.93	97.85
	0	0			2.35	2.49
	0	0.26			1.34	18.32
	0	0			3.18	3.42
	1.45	0			23.55	2.08
	0	6.64			2.9	63.57
	0	13.86			2.59	100
	0	0			2.2	0.71
	0	11.27			2.23	97.83
	0	11.69			3.03	99.23
	0	0.27			1.7	18.64
	0	14.06			2.48	100
	5.66	0			49.32	3.13
	0	0.42			2.67	21.09
	0	16.27			2.33	98.54
	0	0.99			2.41	31.31
	0	0			2.94	2.05
	0	19.52			0.83	95.73
	6.45	0			45.37	2.15
	0	0.97			2.29	32.59
	0	0			2.61	2.98
	0	11.24			2.99	100
	0	0.78			1.31	31.68
	0.38	0.09			21.87	11.07
	0	0			2.44	1.16
	0	0			2.37	1.56
	0	10.33			3.34	100
	4.48	0			42.64	3.16
	0	0			3.16	2.53
	0	0.99			2.31	34.45
	0	0			2.19	3.9
	0	0			2.71	2.6
	0	14.08			2.39	100
	0	0			2.97	2.34
	0.26	0			15.45	2.77
	0	12.01			2.27	100
	0	0			2.07	1.78
	0	3.92			2.93	55.33
	0	3.02			2.34	25.03
	0	0			2.09	2.31
	8.94	9.12			94.96	99.83
	0	0			0.58	2.22
	0	0.73			3.28	28.71
	0	0			0.96	2.29
	0	12.55			2.03	100
	0	0.75			1.98	27.95
	0	0			3.01	3.77
	0	0			1.94	3.76
	0	0			3.33	2.25
	0.87	0			26.21	1.95
	0	13.76			2.28	100
	0	0			1.8	2.47
	0	9.06			2.65	78.92
	0	0.54			2.9	25.83
	0	14.4			1.74	100
	0	0			1.2	2.57
	0	0.28			2.41	17.37
	0	10.6			2.7	98.93
	0.65	0			24.02	1.55
	0	9.87			2.58	98.93
	0.61	0			23.2	2.61
	0	9.59			2.83	100
	0.09	0.42			10.55	20.37
	0	11.09			2.78	100
	4.99	0			87.61	1.85
	0	0			2.71	3.6
	9.01	9.09			93.62	64.6
	0.08	0			9.89	1.88
	0	12.65			2.81	100
	4.93	0			50.92	2.81
	0	0			2.23	1.86
	0	0.78			2.03	27.13
	0.03	0.83			6.92	30.53
	0	13.49			1.86	100
	0	1			2.74	33.64
	0	0			2.57	2.71
	0	0			2.55	1.61
	0	0.28			2.66	19.43
	9.75	11.27			95.19	100
	0	0.24			2.05	15.67
	12.27	0			95.97	2.05
		0.39				17.54
		7.72				41.65
		0				1.67
		0				1.87
		11.58				100
		7.97				84.84
		12.18				98.27
		9.98				100
		0				3.17
		0				3.47
		0.15				13.18
		4.89				55.78
		0				2.34
		0.94				31.89
		0				1.93
		0.62				26.64
		0				2.36
		0				1.96
		11.49				100
		0				2.58
		10.12				96.6
		0.25				15.91
		0				2.13
		1.49				39.01
		10.23				91.74
		0.77				28.48
		0.83				30.08
		0.5				23.55
		8.7				100
		0				2.99
		0.08				6.37
		0.29				17.14
		6.95				92.21
	One-Way ANOVA				One-Way ANOVA
	Tukey's multiple comparisons test				Tukey's multiple comparisons test
			Adjusted P Value				Adjusted P Value
	Young vs. Aged PBS		<0.0001		Young vs. Aged PBS		<0.0001
	Young vs. Aged NTN1		0.9176		Young vs. Aged NTN1		0.9984
	Aged PBS vs. Aged NTN1		0.021		Aged PBS vs. Aged NTN1		0.0019

## Sheet: Figure 7
Figure 7
	Figure 7b (Trabecular)
	Dextran % Area				HypoxyProbe % Area				PLIN+ Adipocytes (/hpf)
	Young	Aged PBS	Aged NTN1		Young	Aged PBS	Aged NTN1		Young	Aged PBS	Aged NTN1
	0.08	2.39	0.08		0.085	7.46	2.17		6	128	5
	0.08	5.91	0.44		0.56	5.13	3.51		5	108	4
	0.08	2.19	0.46		0.076	5.47	0		3	144	2
	0.09	0.54	0.12		0.076	15.17	0.16		3	102	3
	0.08	2.03	0.52		0.076	3.27	1.02		14	56	9
	One-Way ANOVA				One-Way ANOVA				One-Way ANOVA
	Tukey's multiple comparisons test				Tukey's multiple comparisons test				Tukey's multiple comparisons test
			Adjusted P Value				Adjusted P Value				Adjusted P Value
	Young vs. Aged PBS		0.0118		Young vs. Aged PBS		0.0046		Young vs. Aged PBS		<0.0001
	Young vs. Aged NTN1		0.9412		Young vs. Aged NTN1		0.7835		Young vs. Aged NTN1		0.9907
	Aged PBS vs. Aged NTN1		0.0215		Aged PBS vs. Aged NTN1		0.0154		Aged PBS vs. Aged NTN1		<0.0001
	Figure 7c (Diaphysis)
	Dextran % Area				HypoxyProbe % Area				PLIN+ Adipocytes (/hpf)
	Young	Aged PBS	Aged NTN1		Young	Aged PBS	Aged NTN1		Young	Aged PBS	Aged NTN1
	0.08	1.13	0.3		0.08	6.22	0.19		0	32	3
	0.08	2.71	1.19		0.87	9.77	0.44		1	38	2
	0.08	2.69	0.55		0.75	5.89	0.08		0	48	4
	0.08	0.79	0.13		0.88	2.75	0.12		0	29	3
	0.08	4.55	0.51		0.08	16.56	1.71		1	51	9
	One-Way ANOVA				One-Way ANOVA				One-Way ANOVA
	Tukey's multiple comparisons test				Tukey's multiple comparisons test				Tukey's multiple comparisons test
			Adjusted P Value				Adjusted P Value				Adjusted P Value
	Young vs. Aged PBS		0.0043		Young vs. Aged PBS		0.005		Young vs. Aged PBS		<0.0001
	Young vs. Aged NTN1		0.7078		Young vs. Aged NTN1		>0.9999		Young vs. Aged NTN1		0.5707
	Aged PBS vs. Aged NTN1		0.018		Aged PBS vs. Aged NTN1		0.0049		Aged PBS vs. Aged NTN1		<0.0001

## Sheet: Figure 8
Figure 8
	Figure 8b, c
	Confidence intervals for 1/(stem cell frequency)					Overall test for differences in stem cell frequencies between any of the groups
	Group	Lower	Estimate	Upper
	Aged PBS	116161	80501	55788		Chisq	DF	P.value
	Aged NTN1	585694	375452	240678		29.5	1	5.54e-08
	Figure 8d (Primary Transplant)					Figure 8e (Primary Transplant)
	%CD45.2 Engraftment					Myeloid (% of CD45.2+)				B cells (% of CD45.2+)				T cells (% of CD45.2+)
	Young Control	Aged PBS	Aged NTN1			Young Control	Aged PBS	Aged NTN1		Young Control	Aged PBS	Aged NTN1		Young Control	Aged PBS	Aged NTN1
	63.38	11.02	67.03			61.82	25.5	58.25		13.88	48.17	23.59		6.31	14.59	11
	55.2	16.94	69.71			46.74	29.16	17.27		21.56	54.56	60.57		14.33	6.38	10.97
	48.06	10.68	72.67			32.82	63.17	21.09		32.89	18.37	58.05		17.98	7.12	10.15
	49.86	30.25	36.46			35.43	55.3	18.02		32.37	24.16	58.52		14.9	3.95	10.23
	68.15	23.91	57.23			23.71	25.62	18.24		38.18	44.45	58.66		25.98	20.26	12.75
	59.44	35.79	72.66			39.43	37.5	23.33		41.63	37.68	52.42		8.63	14.59	13.27
	41.35	8.7	76.69			15.61	61.47	23.15		68.28	14.44	54.59		5.75	1.16	11.92
	40.3	15.64	56.48			26.41	76.38	15.59		54.09	9.62	59.92		9.65	1	13.84
	28.13	1.1	67.63			53.09	44.94	26.94		28.3	21.35	53.5		7.08	6.74	9.84
	45.16	4.31	53.3			20.99	72.75	20.38		55.4	4.98	59.46		10.87	0.95	11.42
	38.42	22.99	73.83			22.36	69.15	23.39		52.24	8.85	53.79		12.02	2.43	12.41
	39.45	9.51	88.14			19.2	71.61	19.23		54.69	8.28	57.82		13.38	0.43	11.83
	59.68	13.38	69.33			21.83	75.79	21.76		50.58	4.15	64.32		11.26	0.38	3.78
	29.11	12.89	41.13			34.82	73.92	21.13		42.4	4.32	63.45		10.9	0	6.5
	55.69	10.13	43.87			13.15	59.17	13.3		67.44	11.65	62.16		9.95	1.87	13.18
	32.98	15.42	66.22			40.77	68.72	37.93		15.94	0.73	40.36		24.33	0.13	11.05
	43.08	6.43	48.07			42.18	45.15	24.87		24.95	26.54	56.65		12.74	9.39	7.88
	48.6	6.55	59.29			37.04	43.75	22.11		20.63	21.25	57.1		23.21	21.41	9.36
	38.66	18.25	82.96			33.74	43.22	24.96		23.92	28.98	51.54		25.75	10.45	12.59
	30.99	17.44	77.51			34.87	72.53	19.18		33.2	4.82	56.34		12.87	0.59	12.78
		17.97	39.82				66.22	16.7			8.41	66.39			3.57	7.49
		10.97	71.81				60.07	9.78			15.39	67.37			1.49	14.02
		17.28	70.93				23.03	13.74			53.24	65.55			6.53	10.57
		3.35	59.65				37.95	21.59			45.18	55.82			5.12	12.12
		7.77	38.16				22.15	11.56			61.27	59.65			4.53	19.01
		4.26	45				22.88	53.38			64.15	11.54			6.13	16.31
		7.61	28.31				19.29	9.35			64.2	57.05			8.06	23.28
		25.12	30.62				38.3	39.09			43.36	11.9			5.9	28.88
		17.06	69.3				11.2	43.86			67.51	16.83			14.15	21.47
		12.23	45.91				36.63	27.22			48.18	24.76			2.39	26.36
		2.61	40.38				46.92	49.72			39.62	12.54			4.23	19.92
		5.22	39.44				39.31	39.1			33.91	17.73			5.2	23.15
		12.95	36.42				66.56	38.19			17.65	14.27			0.86	24.18
		7.01	33.27				10.04	49.09			76.61	13.32			5.88	15.31
		5.66	8.74				53.82	66.16			28.77	8.05			3.2	1.52
		5.33	11.5				27.98	71.34			53.31	2.65			6.43	1.59
		1.91	14.5				40	68.65			18.95	3.29			25.26	5.46
		3.28	21.54				21.23	31.6			60.31	40.65			8.92	8.58
		8.32	45.39				56.66	38.1			23.73	19.4			2.91	27
		15.18	39.41				38.41	24.15			41.46	26.94			7.38	32.63
		11.69	45.97				16.78	39.65			66.44	17.12			5.94	25.45
		19.16	69.44				12.51	37.86			64.16	20.04			10.14	27.01
		20.75	40.95				28.89	27.04			51.02	18.83			7.88	38.33
		62.57	51.46				19.03	12.89			53.27	56.23			16.53	18.67
			58.2					26.4				28.93				26.38
			44.65					32.23				21.42				27.59
			55.82					26.26				31.26				26.71
			73.68					34.54				23.1				23.95
	One-Way ANOVA					One-Way ANOVA				One-Way ANOVA				One-Way ANOVA
	Tukey's multiple comparisons test					Tukey's multiple comparisons test				Tukey's multiple comparisons test				Tukey's multiple comparisons test
			Adjusted P Value					Adjusted P Value				Adjusted P Value				Adjusted P Value
	Young vs. Aged PBS		<0.0001			Young vs. Aged PBS		0.0476		Young vs. Aged PBS		0.6895		Young vs. Aged PBS		0.0009
	Young vs. Aged NTN1		0.2401			Young vs. Aged NTN1		0.7857		Young vs. Aged NTN1		0.9708		Young vs. Aged NTN1		0.5085
	Aged PBS vs. Aged NTN1		<0.0001			Aged PBS vs. Aged NTN1		0.0004		Aged PBS vs. Aged NTN1		0.3659		Aged PBS vs. Aged NTN1		<0.0001
	Figure 8f (Secondary Transplant)					Figure 8g (Secondary Transplant)
	%CD45.2 Engraftment					Myeloid (% of CD45.2+)				B cells (% of CD45.2+)				T cells (% of CD45.2+)
	Young Control	Aged PBS	Aged NTN1			Young Control	Aged PBS	Aged NTN1		Young Control	Aged PBS	Aged NTN1		Young Control	Aged PBS	Aged NTN1
	75.11	5.74	51.07			14.08	8.14	20.72		54.3	61.66	41.33		21.15	24.26	23.92
	85.15	8.89	43.31			14.85	70.35	21.87		56.2	4.24	44.31		19.23	2.79	19.99
	59.32	22.19	40.15			23.77	64.98	21.19		50.54	11.16	45.35		12.69	2.53	21.51
	79.11	3.19	64.7			13.52	13.55	21.21		56.07	12.65	44.98		21.46	61.14	19.51
	72.88	6.07	64.04			15.8	70.21	17.41		52.42	6.97	47.26		20.92	1.43	23.28
	80.93	13.15	20.65			11.62	13.21	10		61.77	25.91	58.23		17.85	41.97	22.71
	74.09	32.79	37.39			14.97	42.82	52.23		55.55	21.67	26.5		19.72	16.92	13.16
	64.1	26.78	82.12			16.44	57.13	72.02		47.91	12.33	16.56		27.98	3.99	6.63
	82.37	55.68	32.44			7.44	7.33	8.08		69.74	64.39	65.48		15.65	20.8	17.72
	66.07	67.86	25.28			11.16	8.49	10.5		64.37	63.45	59.38		14.93	20.1	18.45
		33.18	77.14				11.07	22.1			45.49	35.38			36.42	28.18
		17.14	75.96				12.98	13.75			63.46	40.93			16.69	35.52
		6.95	76.33				30.14	18.99			41.55	43.82			8.73	19.36
		6.13	34.23				4.89	24.08			72.67	35.11			12.98	26.5
		5.12	87.39				24.38	17.97			33.52	30.92			27.81	35.08
		3.25	78.57				20.06	18.66			30.54	45.52			34.43	26.39
		6.06					47.81				30.09				0.94
		9.97					0				56.84				40.04
		13.09					16				54.32				21.86
		3.34					28.45				49.43				8.91
	One-Way ANOVA					One-Way ANOVA				One-Way ANOVA				One-Way ANOVA
	Tukey's multiple comparisons test					Tukey's multiple comparisons test				Tukey's multiple comparisons test				Tukey's multiple comparisons test
			Adjusted P Value					Adjusted P Value				Adjusted P Value				Adjusted P Value
	Young vs. Aged PBS		<0.0001			Young vs. Aged PBS		0.1575		Young vs. Aged PBS		0.0154		Young vs. Aged PBS		0.9697
	Young vs. Aged NTN1		0.0449			Young vs. Aged NTN1		0.4593		Young vs. Aged NTN1		0.0951		Young vs. Aged NTN1		0.779
	Aged PBS vs. Aged NTN1		<0.0001			Aged PBS vs. Aged NTN1		0.7501		Aged PBS vs. Aged NTN1		0.7072		Aged PBS vs. Aged NTN1		0.8526
	Figure 8i (Primary Transplant)
	%CD45.2 Engraftment					Myeloid (% of CD45.2+)				B cells (% of CD45.2+)				T cells (% of CD45.2+)
	Young PBS	Aged PBS	Aged NTN1			Young PBS	Aged NTN1			Young PBS	Aged NTN1			Young PBS	Aged NTN1
	10.8	0.7	68.7			37.2	20.9			35.6	49.1			10.7	16.6
	8.8	0.1	84.3			36.2	18.7			26.7	43			21.7	20.4
	26	1	81.1			47.5	21.8			20.1	44.7			15.2	17.5
	7.7	0	55.3			20.3	24.2			46	44.1			20.1	15.2
	7.7	0.1	45.1			18	10.7			33.2	57.7			36.7	18.1
	24.1	0.1	56.9			73.4	26.5			7.1	48.3			7.3	11.8
	10.4	0.1	61.3			32.8	17.8			34.3	53.5			16.4	16.8
	2.6	0.4	61.7			0	21			77.3	44.4			13.5	17.3
	33.7	0.1	55.6			72.5	20.4			10	51.2			6.8	14
	10.9	0.7	59.2			3.7	17.1			61.2	54			27.4	16
	4.2	0	60.9			29.2	39.4			32.8	36.2			22	12.4
	29.6	0	67.4			39.2	18.3			34.3	58.6			13.1	14.7
	10.5	2	54.9			18.9	16.2			62.7	53.2			10.7	17.7
	42.6	1	79.2			31.8	20.1			37.9	45.5			10.7	18
	12.7	0.1	62.8			13.3	20.5			58.9	52.9			15.9	13.6
	16.6	0.5	23.9			37.4	29.5			37.4	49			12.4	10.7
	11.3	0.1	73.6			34.5	47.5			24.3	27.6			17.1	10.8
	40.8	3.9	51.5			41.7	46.6			34.3	34			10	10.5
		0.3	74.5				45.5				26.6				12.5
		1.6				Unpaired t test				Unpaired t test				Unpaired t test
	One-Way ANOVA					P value	0.1718			P value	0.0792			P value	0.5911
	Tukey's multiple comparisons test
			Adjusted P Value
	Young vs. Aged PBS		<0.0001
	Young vs. Aged NTN1		<0.0001
	Aged PBS vs. Aged NTN1		<0.0001
	Figure 8j (Secondary Transplant) LTMR Calculations
	%CD45.2 Engraftment	% Myeloid	% B Cells	% T Cells		LTMR (>1% CD45.2 Engraftment and >1% for all 3 lineages)	LTMR Frequency
Young PBS	0.122712	0	8.33333	75		NO	2 out of 12
	2.29745	59.7345	2.65487	5.30973		YES
	0.548557	62.963	0	0		NO
	0.0914448	44.4444	0	44.4444		NO
	0.121322	75	0	8.33333		NO
	0.2001	10	70	0		NO
	0.275679	66.6667	0	0		NO
	0.82552	29.6296	20.9877	20.9877		NO
	2.01662	58.2915	1.00503	3.51759		YES
	0.638945	36.5079	1.5873	36.5079		NO
	0.476577	31.9149	8.51064	31.9149		NO
	3.20184	36.2745	0	44.4444		NO
Aged NTN1	0.545207	27.7778	50	1.85185		NO	8 out of 20
	0.263478	3.84615	76.9231	7.69231		NO
	1.48706	15.7534	51.3699	19.863		YES
	2.83229	41.0714	32.5	1.07143		YES
	1.75599	20.2312	67.052	3.46821		YES
	0.929669	36.9565	51.087	2.17391		NO
	0.0304661	66.6667	0	33.3333		NO
	6.41384	16.4782	46.2036	23.1018		YES
	1.92463	1.57068	60.2094	32.4607		YES
	0.352574	34.2857	2.85714	0		NO
	1.20041	62.7119	8.05085	0		NO
	0.302541	63.3333	3.33333	3.33333		NO
	0.0767578	66.6667	6.66667	0		NO
	2.16643	24.7664	33.1776	23.5981		YES
	0.633008	72	3.2	0		NO
	0.165879	6.06061	33.3333	48.4848		NO
	3.10763	9.9187	46.9919	33.6585		YES
	2.67137	50.1887	20.3774	2.26415		YES
	0.125653	52	0	0		NO
	1.56076	51.2987	20.1299	0.324675		NO
	Figure 8j (Secondary Transplant)
	%CD45.2 Engraftment					Myeloid (% of CD45.2+)				B cells (% of CD45.2+)				T cells (% of CD45.2+)
	Young PBS	Aged NTN1				Young PBS	Aged NTN1			Young PBS	Aged NTN1			Young PBS	Aged NTN1
	0.12	0.55				59.7	15.8			2.7	51.4			5.3	19.9
	2.3	0.26				58.3	41.1			1	32.5			3.5	1.1
	0.55	1.49					20.2				67.1				3.5
	0.09	2.83					16.5				46.2				23.1
	0.12	1.76					1.6				60.2				32.5
	0.2	0.93					24.8				33.2				23.6
	0.28	0.03					9.9				47				33.7
	0.83	6.41					50.2				20.4				2.3
	2.02	1.92				Unpaired t test				Unpaired t test				Unpaired t test
	0.64	0.35				P value	0.0152			P value	0.0056			P value	0.2243
	0.48	1.2
	3.2	0.3
		0.08
		2.17
		0.63
		0.17
		3.11
		2.67
		0.13
		1.56
	Unpaired t test
	P value	0.3021

## Sheet: Figure 9
Figure 9
	Figure 9b (Hematopoietic Recovery post-5FU)
	WBCs (x103)	PBS																			NTN1																				Unpaired two-tailed t test
	Day 0	14.16	13.48	16.24	13.76	10.04	25.76	15.92	20.6	14.84	11.36	7.72	12.6	10.8	11	10.2	10.64	12.4	10.16	7.96	6.32	11.36	16.16	14.52	9.76	13.52	10.88	8.32	8.36	18.44	10.6	9.68	10.72	12.16	9.4	11.84	6	10.72	8.52	8.36	P value		0.057859
	Day 3	7.28	5.12	4.76	13.84	14.04	11.12	9.92	7.56	6.52	3.72	7.12	7.32	7.68	7.2	8.28	5.8	3.76	7.2	11.72	4.52	6.96	8.92	9.72	13.88	7.28	10.32	10.28	5.04	10.08	6.64	7.16	7.56	5.08	10.44	4.2	6.48	8.48	4.4	7.32	P value		0.862922
	Day 7	10.4	1.24	11.72	10.36	6.04	9.68	5.24	3.8	9.6	8.8	4.04	7.96	4	6.48	12.32	2.68	8.12			1.96	7.2	6.56	9.2	11.4	5.2	13.52	6.96	5.96	9.4	7.4	0.88	11.88	8.24	7.88	8.64	5.92	10.24	10.76	5.36	P value		0.625375
	Day 10	9.9	1	12.2	7.5	5	7.6	3.1	4.7	7.4	3.5	2.3	5.4	1.8	1.1	2.4	1.3	1.5			8.4	8.6	12.5	13.9	15.4	8.4	16	9	20	12.4	1	12.6	15.3	16.4	2.6	13.3	20	11.6			P value		1.4e-05
	Day 14	14.64	13.48	4.52	0.88	6.92	3.96														27.8	24.4	29.52	21.48	25.96	30.04	11.16														P value		0.000404
	PLTs (x103)	PBS																			NTN1																				Unpaired two-tailed t test
	Day 0	2284	1316	2472	2364	2584	2352	1988	2696	2144	2048	2148	2280	1848	3168	2128	2408	2264	2184	2020	3624	3188	2168	2192	2256	2380	2264	2516	2484	1176	1872	2224	3960		1852	2324	2568	2024	2912	1964	P value		0.321848
	Day 3	1948	716	1512	1788	1732	1316	2248	1080	1440	1548	1532	1636	1820	2020	2532	1352	548	1644	1508	1748	2808	1552	1736	1712	1264	2020	1868	1408	760	1932	2420	1752	1356	1956	852	1836	1796	1216	1064	P value		0.617698
	Day 7	1252	164	1084	1264	816	1352	508	1012	844	640	796	580	1508	836	1012	1172	884			2196	2412	1340	1536	1752	800	2356	1632	1688	1116	1888	1088	1380	1552	1960	2076	1688	1284	1572	1196	P value		5e-06
	Day 10	10180	184	1884	6044	9668	4160	4352	9176	8140	6340	6180	1840	7408	6880	7368	8820	7924			12220	8788	9648	10984	12124	6556	12096	8072	6424		4964	9120	9252	8632	772	8912	9184	9176			P value		0.021991
	Day 14	3096	6652	5788	576	4528	5472														14160	7756	5584	10912	12100	10892	5200														P value		0.00878
	RBCs (x106)	PBS																			NTN1																				Unpaired two-tailed t test
	Day 0	7.64	6.16	8.08	9.68	8.08	8.36	7.48	8.6	9	9.16	8.24	9.2	8.4	10.08	9.28	9.04	8.44	9.28	8.68	8.56	7.8	9.88	7.88	9.24	9.28	6.32	9.12	9.08	7.96	8.48	10.64	5.04	0	8.36	7.96	9.04	8.16	8.12	8.48	P value		0.277937
	Day 3	7.36	5.16	6.16	7.76	6.32	7.08	7.12	6.8	6.84	5.76	8.56	8	9.24	9	9.12	7.12	3.96	8.04	7.04	6.8	7.08	8.36	8.24	7.84	6.48	7.92	8.28	6.44	7	8.88	4.16	8.08	6.64	8.32	4.16	8.2	6.8	5.68	7.08	P value		0.891295
	Day 7	5.32	2.56	6.32	6.96	4.76	5.8	3.84	4.64	6.2	5.24	6.76	6.72	6.64	5.44	6.48	6.24	5.76			4.96	5.48	6.84	5.88	6.08	5.48	6	5.76	4.32	5.68	6.2	3.44	6.24	6.56	5.64	6.84	6.52	4.68	6.24	5.6	P value		0.779919
	Day 10	3.5	1.6	5.6	4	2.7	3.9	3.2	3.4	3.4	3.4	4.2	2.8	3.8	3.6	3.8	3.7	4.6			3.3	4.5	4.2	4.8	4.9	3.8	3.6	4.7	4.8	5.2	4.2	4.9	5.3	5	1.4	4	4.8	5			P value		0.017081
	Day 14	6.88	3.08	4.2	3.64	4.4	4.48														6.2	4.52	5.04	5.2	4.4	6	5.48														P value		0.17606
	Figure 9d (Survival Analysis)
	Experimental Group	Mouse#	Days Alive	PBS (N=18)	NTN (N=12)
	PBS	1	50	1
		2	135	1
		3	46	1
		4	140	0
		5	85	1
		6	135	1
		7	12	1
		8	46	1
		9	46	1
		10	49	1
		11	47	1
		12	135	1
		13	46	1
		14	46	1
		15	46	1
		16	47	1
		17	14	1
		18	14	1
	NTN1	1	140		0
		2	140		0
		3	140		0
		4	140		0
		5	140		0
		6	140		0
		7	140		0
		8	140		0
		9	140		0
		10	140		0
		11	140		0
		12	140		0
	Log-rank (Mantel-Cox) test
	Chi square			24.53
	df			1
	P value			<0.0001
	Figure 9g (% Loss of Body Weight post 5FU)
		PBS																									NTN1																				Unpaired two-tailed t test
	Day 9	7.3	9.3	8.4	20.5	13.6	2.6	8	8.6	24.1	-2.3	11.8	4	7.9	16.4	-1	0	0.6	3.5	4.4	13.7	19.9	11.9	13.3	15.7	19.4	5.8	4.9	8.5	9.5	4.7	3.9	3.8	6.8	7.2	15.3	5.4	2.1	3.7	5.5	3.1	-5.1	5.8	4.1	3.7	13.5	P value		0.031592
	Day 14	12.4	13.1	12.2	5.9	17.1	7.8	8.5	26.9	2.1	4.4	3.9	4.6	4.1	15.8	20											7.3	6.7	10.6	9	20.1	8.8	5.3	6.9	7.6	5.1	0	4.4									P value		0.230873
	Day 35	10.7	11.1	9.1	2.3	16.3	3.8	9.3	17.5	1.4	2.4	2.1	0.9	4.6	2.6	13.6											7	5.8	11.3	5.9	17.2	7.3	7.2	6.6	5.8	6	-1.2	0.8									P value		0.792512
	Day 45	26.8	17.6	19.3	9.9	21.4	9.5	30.1	11	26.6	2.7	26.8	8.2	1.9	39.1												7.3	13.2	21.2	6.7	19.9	7.3	1.6	7.1	2.7	0.6	0	0.3									P value		0.009597
	Day 70	4.5	9.3	22.2	14.8																						4.8	2.3	5	7.7	11	4.2	5.9	4.6	3	3.7	-0.6	-1.1									P value		0.006193
	Day 105	1.7	11.8	8.3	-1.5																						2	-1.2	3.3	4.6	8.6	2.5	4.3	2.3	2.7	1.1	-3.3	-2.2									P value		0.213596
	Day 140	19.5																									2.5	-0.6	4.2	8	9.6	2.3	1.6	2.6	2.1	3.7	-1.5	-3.9									P value		0.001112

## Sheet: Figure 10
Figure 10
	Figure 10e (E2F Target genes Heatmap Log FPKM)											Figure 10f (DNA Repair genes Heatmap Log FPKM)
	Gene	Young-1	Young-2	Young-3	AgedPBS-1	AgedPBS-2	AgedPBS-3	AgedNTN-1	AgedNTN-2	AgedNTN-3		Gene	Young-1	Young-2	Young-3	AgedPBS-1	AgedPBS-2	AgedPBS-3	AgedNTN-1	AgedNTN-2	AgedNTN-3
	AURKA	4.9596	5.00232	4.78577	4.12731	4.49904	3.64131	5.10061	4.39022	5.07495		ADA	4.03	4.23	4.32	3.84	4.05	3.77	4.3	4.32	4.35
	AURKB	5.3132	5.20355	5.03004	4.51207	4.49178	3.86443	5.19238	4.66121	5.21881		DDB1	7.07	7.06	6.94	6.75	6.96	6.82	7.36	7.4	7.41
	BUB1B	4.99838	4.74025	4.82412	3.93626	4.09883	3.46303	4.79017	4.31354	4.91974		EME1	2.97	2.89	2.72	2.07	2.13	1.93	2.91	2.38	3
	CCNB2	6.76428	6.77581	6.53529	6.07042	6.0391	5.39802	6.67222	6.08065	6.71166		ERCC2	1.08	0.94	1.46	0.88	1.19	1.09	1.45	1.65	1.33
	CCNE1	3.06746	2.98426	2.97239	2.46586	2.50767	2.19536	3.33613	3.01931	3.23148		ERCC8	1.99	1.91	2.03	1.86	1.9	1.79	2.02	1.97	1.86
	CDC25A	3.59065	3.54874	3.47591	2.95083	3.00282	2.91957	3.36131	3.15892	3.33527		EXO1	3.16	2.77	3.01	2.46	2.36	2.15	2.7	2.35	2.81
	CDC25B	3.98208	3.83435	3.65256	3.37679	3.46101	3.39144	4.02212	3.79503	3.61921		LIG1	5.39	5.09	5.57	4.64	4.96	4.57	5.31	5.19	4.99
	CDK1	5.07409	4.99193	5.05623	4.31965	4.41529	3.73878	5.01546	4.51438	4.84176		LIG3	3.51	3.38	3.11	3.12	3.09	2.93	3.17	3.33	3.33
	CDK4	7.509	7.47402	7.63957	7.12126	7.34464	7.09765	7.72294	7.46778	7.62064		MTHFD2	2.89	3.03	3.05	2.6	2.63	2.06	3.15	2.83	3.04
	CKS1B	7.25437	7.35055	7.47667	6.82504	7.0399	6.48948	7.40552	6.94105	7.0964		MUTYH	2.4	2.23	2.7	1.69	1.92	1.96	2.2	2.2	2.04
	E2F8	3.47289	3.08914	3.20723	2.64632	2.36477	1.99786	2.75945	2.40145	3.09971		NME1	4.56	4.59	5.12	4.87	4.88	4.73	5.2	5.24	4.99
	GINS1	4.55904	4.47577	4.76553	3.83959	4.03276	3.45969	4.30022	3.92894	4.27525		PARP1	5.81	5.78	5.8	5.35	5.48	5.36	5.6	5.73	5.84
	H2AX	7.05024	6.98325	6.93186	6.23511	6.69776	6.03414	7.10316	6.67123	7.02247		PARP3	2.81	2.94	2.85	2.58	2.5	2.59	2.94	2.98	2.72
	H2AZ1	8.61807	8.63742	8.809	8.30159	8.54748	8.12306	8.92246	8.44342	8.75619		PCNA	6.92	6.86	7.26	6.45	6.57	6.36	6.88	6.7	6.6
	HMGB2	7.57711	7.66464	7.71824	7.55634	7.2512	7.3036	7.42812	7.39557	7.40836		PNP	2	1.62	1.85	1.99	1.98	1.58	2.94	2.65	2.75
	LMNB1	6.28048	5.67026	6.17947	3.87474	5.36066	5.17889	5.99874	5.6654	5.62377		POLA2	5.48	5.35	5.58	4.92	5.03	4.71	5.39	5.39	5.17
	MCM2	5.75062	5.7405	5.79504	5.16842	5.37185	4.80728	5.82969	5.45828	6.00352		POLD2	5.92	5.65	5.9	4.99	5.66	5.22	6.13	6.02	6.57
	MCM3	7.09073	7.00189	7.07674	6.38378	6.5182	6.07606	6.91987	6.69516	7.01835		POLR2A	4.57	4.55	4.36	4.24	4.3	4.28	4.56	4.57	4.44
	MCM4	6.03482	5.9466	5.99258	5.3941	5.08898	5.13035	5.55103	5.36457	5.63411		RAD51	3.78	3.38	3.86	3.08	3.14	2.84	3.55	3.58	3.17
	MCM5	6.3258	6.24481	6.43848	5.49073	5.68248	5.12778	6.34763	6.0148	6.4031		RFC4	5.8	5.56	5.97	5.36	5.41	5.1	5.74	5.77	5.45
	MCM6	7.56676	7.46993	7.62477	7.03752	6.94472	6.53126	7.21439	7.07765	7.431		RPA1	5.38	5.08	5.32	4.91	4.99	4.83	5.33	5.24	5.68
	MCM7	6.51279	6.37901	6.61417	5.56964	5.94057	5.61785	6.44795	6.05358	6.54943		RPA2	5.88	5.81	6.07	5.31	5.48	5.24	5.84	5.81	5.55
	PLK1	4.73543	4.47935	4.45193	3.93507	4.25516	3.51802	5.09558	4.33533	5.10068		RRM2	6.03	5.83	5.91	5.26	5.21	4.73	5.9	5.58	6
	POLA2	5.4827	5.35114	5.57877	4.92203	5.03441	4.71158	5.39027	5.16507	5.38674		SPAG5	3.37	3.45	3.28	2.49	2.52	2.12	2.93	2.66	3.02
	POLD1	5.17306	4.83699	5.04358	3.68612	4.45557	4.11051	5.03688	4.82697	5.49296		TDG	3.69	3.75	3.58	3.31	3.09	2.98	3.58	3.59	3.72
	POLD2	5.91574	5.65466	5.90221	4.99475	5.66043	5.21844	6.13059	6.02046	6.57384		TK1	4.42	4.3	4.54	3.72	3.99	3.44	4.66	4.11	4.58
	RPA1	5.38336	5.08118	5.31729	4.91474	4.98967	4.83198	5.3332	5.24173	5.68209		UMPS	5.7	5.7	5.76	5.3	5.43	5.1	5.7	5.74	5.47
	RPA2	5.87959	5.80674	6.06958	5.31467	5.48374	5.24124	5.83871	5.54821	5.80505		UNG	2.81	2.64	2.98	2.11	2.02	1.78	2.67	2.08	2.37
	TIMELESS	3.84082	3.61159	3.97444	2.68666	2.94547	2.65295	3.61329	3.1985	3.73008		XRCC2	2.94	3.14	2.93	2.57	2.49	2.33	2.81	2.81	2.79
	TIPIN	6.58698	6.5701	6.77069	6.1513	5.81339	5.61847	6.34235	5.959	6.27076		XRCC3	3.59	3.41	3.71	2.79	2.99	2.95	3.17	3.12	3.42
		Figure 10h (HSC Cell cycle)
		% G0					% G1					% SG2M
	Aged PBS	77.6	79.3	76.8	76.8	75.4	18	17.9	21.9	20.2	22.2	4.1	2.8	1.2	3	2.4
	Aged NTN1	79.8	82.7	82.1	71.9	68.1	18.6	13.8	14.3	27.4	31.6	1.7	3.4	3.6	0.7	0.3
		Unpaired two-tailed t test			P value	0.933003	Unpaired two-tailed t test			P value	0.773334	Unpaired two-tailed t test			P value	0.383204
		Figure 10i			Figure 10j			Figure 10k
		HSCs (%MMP High)			HSCs (TMRE MFI x103)			HSCs (DCFDA MFI x102)
		Aged PBS	Aged NTN1		Aged PBS	Aged NTN1		Aged PBS	Aged NTN1
		74.4	63.9		25.1	23.367		12.85	15.33
		79.7	60.8		26.225	22.497		12.53	16.61
		70	67.9		24.335	24.09		16.27	13.75
		69.5	53.2		23.353	20.883		14.52	18.5
		66.8	72.2		24.008	25.1		16.92	16.83
		Unpaired two-tailed t test			Unpaired two-tailed t test			Unpaired two-tailed t test
		P value	0.0637		P value	0.1423		P value	0.218
		Figure 10m				Figure 10o
		γ-H2AX MFI per HSC				Tail Moment (HSCs)					%Tail DNA (HSCs)
		Aged PBS	Aged NTN1	Young 650 Rad		Young	Aged PBS	Aged NTN1	Young 650 Rad		Young	Aged PBS	Aged NTN1	Young 650 Rad
		0.588	0.004	1.203		0	17.62	17.5	0		0.89	74.34	98.38	1.44
		11.604	3.174	29.034		0	0.14	0.15	0.01		0.76	8.31	5.63	2.2
		35.071	8.525	31.129		0	0.05	0.01	0.04		1.22	6.03	3.61	4.17
		6.71	0.169	29.848		0	6.03	0	0.13		0.83	37.16	0.56	11.52
		4.427	0	16.546		0	0	0.41	0.06		1.24	0.93	14.01	4.49
		7.972	2.671	17.504		0	1.44	0.55	0.08		0.83	12.26	19.5	6.44
		31.929	0	7.533		0	15.11	0.14	0.07		0.11	64.46	7.82	4.93
		0.096	0	39.281		0	0.17	0	0.06		0.59	9.18	2.35	4.41
		7.379	3.701	45.575		0.01	16.08	0.56	0.09		2.87	96.08	10.53	5.23
		2.46	0	20.079		0.01	0.12	1.58	0.08		2.82	7.51	18.76	5.24
		3.896	0.317	50.896		0.01	0.01	2.08	0.1		1.83	2.81	21.38	6.51
		1.293	0.028	11.15		0.01	2.96	0.32	0.1		1.15	19.28	12.38	5.18
		9.928	0.139	1.008		0.05	0.14	0	0.07		6.68	5.79	0.96	2.07
		6.753	0	19.121		0.04	35.13	3.48	0.05		4.9	95.02	24.14	1.53
		5.761	0	15.045		0.04	0	3.37	0.2		4.21	1.61	22.91	5.52
		25.079	0	49.236		0.02	0.3	0.15	0.43		2.4	10.86	6.7	14.45
		55.612	0	34.009		0.06	19.2	2.31	0.66		4.77	94.41	18.59	18.05
		32.228	2.537	30.288		0.15	19.31	6.02	0.44		10.07	94.26	69.36	13.36
		25.594	0.134	0		0.06	0.05	0.01	0.28		5.08	6.38	3.41	9.09
		0	0.085	7.176		0.06	0.07	0.09	0.26		4.56	6.86	6.35	6.18
		16.668	8.413	31.861		0.07	0.04	0.03	0.12		5.43	4.13	1.66	2.95
		14.181	2.61	0.33		0.11	16.4	0.65	0.34		7.95	92.93	8.43	11.66
		3.884	4.987	43.224		0.08	1.14	0.54	0.36		5.53	21.43	6.77	11.49
		16.412	0.619	7.567		0.2	0.16	0.83	0.86		12.66	5.5	13.66	21.64
		4.744	0	40.559		0.2	25.45	0	0.59		11.07	97.91	2.04	15.25
		13.474	0.004	39.476		0.15	12.86	0.02	0.83		7.58	48.94	4.59	17.15
		0	0.493	34.596		0.35	14.13	2.36	0.83		14.62	60.55	15.82	20.08
		23.487	0.211	16.261		0.16	0.15	0.14	0.5		7.45	6.01	9.34	13.47
		4.769	0.019	32.109		0.36	0.22	3.55	1.06		16.22	5.92	15.15	23.32
		4.381	0.902	14.912		0.2	23.34	0	0.26		9.09	95.47	0.89	8.55
		20.586	0.175	41.397		0.19	31.57	0.03	1.29		7.9	100	4.42	25.6
		21.364	0	11.988		0.1	22.21	0.23	0.69		4.53	97.15	11.09	17.05
		0.532	0	45.196		0.23	0	0.04	0.73		8.74	0.08	4.91	12.85
		17.471	0	22.077		0.38	0.01	0.07	0.65		13.83	2.49	5.49	14.83
		10.49	0	18.597		0.09	0.76	0	0.69		4.1	11.98	1.91	17.76
		0.266	0.556	37.608		0.39	0.09	0.18	0.55		11.09	5.2	8.81	12.42
		0.789	0	0.438		0.27	0	1.07	0.74		9.59	0.4	16.28	14.76
		9.765	0	0.044		0.57	0.01	0.04	0.57		18.14	1.54	5.65	12
		14.196	0	0		0.21	0.26	0	0.47		5.99	11.08	1.06	9.9
		0.542	3.805	8.823		0.47	0.2	2.07	1.09		12.41	9.04	28.95	20.88
		2.443	0.061	4.154		0.38	0	0.16	0.95		12.43	1.78	8.72	20.23
		1.753	0	36.417		0.92	27.65	0.65	1.17		22.18	88.98	7.3	17.42
		1.571	0	5.056		0.8	0.02	0.7	1.61		14.59	3.98	9.57	20.17
		0.337	0.014	37.88		1.19	27.61	0.02	0.66		20.92	97.52	2.55	12.08
		2.329	0.815	27.818		1.27	0.34	0.21	0.86		21.14	13.11	9.47	11.77
		10.335	0.337	0.32		0.63	0.83	0.01	1.03		14.21	17.22	3.06	15.26
		2.963	1.075	21.328		1.69	0.18	0.02	2.69		27.37	10.81	2.35	35.44
		1.06	0.007	0.252		1.73	0.32	0	2.1		22.45	7.72	0.91	30.48
		4.625	0	22.338		0.56	0.01	0.21	0.42		5.33	3.48	11.15	7.47
		1.611	0	44.036		2.02	18.26	0.36	2.14		23.78	93.71	13.67	22.68
		0.024	0	0.054		4.63	0	0	1.14		53.33	1.04	1.06	17.45
		6.761	0	0.006		0.85	0.01	7.46	1.16		14.39	2.59	41.85	15.95
		1.698	0.026	21.008		2.02	0.06	2.03	2.33		30.5	4.81	12.4	29.45
		2.384	0.117	33.143		0.95	14.78	32.26	1.3		12.85	97.93	93.33	21.55
		0.003	0.204	0		1.98	0.01	0	1.98		20.48	3.05	0.27	23.98
		0.013	2.386	0.064		1.44	0.28	0	1.63		16.44	13.35	0.22	23.73
		0.393	0	23.118		2.14	0.01	0.12	1.6		26.75	3.62	7.65	14.69
		0	0.168	18.343		1.5	0.2	0.03	1.79		18.05	9.84	4.09	22.33
		0	0	27.363		2.13	0.44	0.14	0.92		24.44	9.75	7.05	11.42
		11.481	8.254	0.171		1.72	0.09	0.48	2.74		15.37	6.35	14.7	25.74
		17.488	0	5.352		0.82	0.27	0	2.98		6.99	10.03	1.49	31.97
		7.892	0.329	15.621		2.45	0.37	0	1.27		25.97	13.53	2.1	14.61
		3.641	0	22.388		4.56	0.08	0.01	3.45		21.29	7.35	3.03	22.85
		0.112	5.852	9.202		1.42	22.77	32.92	1.89		13.15	96.86	94.73	14.33
		15.758	2.732	0.041		5.25	0.03	9.29	2.77		42.62	3.33	48.7	26.19
		0.461	0.069	0.43		36.72	0.01	0.03	4.32		100	2.39	4.64	28.26
		18.593	1.221	31.062			0.02	0	4.21			3.9	0.92	50.76
		1.886	0.095	0.985			0	0.2	3.28			1	11.28	27.13
		0	0	32.866			0	0.01	4.48			0.74	3.11	40.18
		0.66	0.53	55.293			0.13	0	15.72			5.62	1.12	97.44
		0.033	0.195	0.006			6.79	0	3.23			41.26	1.82	26.76
		0	1.113	12.716			22.74	28.29	2.97			78.43	89.82	32.63
		0.138	0.134	56.154			15.68	0.24	3.85			96.94	10.79	33.89
		2.87	0.072	0			25.58	0.14	5.87			86.98	6.49	40.05
		1.18	1.022	4.369			0.25	0.01	9.07			11.95	3.57	53.16
		0.492	0	10.515			5.36	1.62	9.09			37.49	20.79	52.93
		0.338	3.741	0.9			14.44	0.33	4.06			95.93	9.36	27.97
		0.005	8.016	10.763			0.29	0.44	1.9			11.71	8.21	20.63
		8.806	17.322	15.35			0.12	0.06	4.96			8.16	4.29	34.96
		6.84	2.895	20.582			0.12	0.08	7.74			6.15	5.88	50.61
		1.832	1.043	9.003			13.61	0.4	7.84			92.38	10.87	44.43
		0	0.142	3.036			0.12	0.27	4.57			7.48	10.27	29.21
		0	2.593	40.978			1.72	4.99	8.15			14.4	19.48	47.81
		0.07	1.162	30.538			0.23	16.7	10.17			4.7	93.73	59.92
		1.121	0	14.781			0	0.03	2.02			2.07	4.49	16.01
		0	0.215	1.939			3.55	5.84	11.9			20.57	25.24	63.06
		0.062	0	23.084			0.01	0.13	18.17			1.36	4.45	96.96
		0.306	0	0.209			0.01	0.2	3.96			3.02	9.67	21.26
		0	1.505	0.832			0.98	0.01	13.13			9.86	2.89	63.51
		0.113	0	1.238			0.46	0	14.09			13.12	0.47	68.66
		0.599	6.84	0.216			6.16	0.1	16.21			28.73	4.81	89.76
		0	5.05	15.167			0.01	1.58	10.71			3.28	6.58	52.91
		5.861	0.387	7.25			0.25	0	20.42			10.2	0.14	98.16
		1.026	2.19	34.636			1.63	0.1	19.41			31.32	6.97	94.67
		20.846	9.826	12.383			0	0.01	20.14			0.35	2.15	84.44
		3.533	2.051	37.417			11.37	0.02	15.23			48.39	4.53	93.6
		0.548	16.234	30.105			0.12	0.05	26.81			5.4	5.51	89.74
		0.67	0	37.238			0	0.09	30.26			0.86	7.68	93.89
		0.049	2.541	0.003			0.03	0	30.37			3.66	1.63	96.44
		13.179	4.004	13.462			0.07	0.09	4.32			6.08	6.79	29.36
		0.847	2.139	25.287			0.01	0.25				1.81	11.56
		12.579	0.033	0.043			1.44	0.01				11.1	3.56
		4.183	0.301	48.832			0.02	0.06				1.51	4.74
		2.693	0.594	0.049			1.3	0.08				14.23	5.73
		1.715	0.059	51.625			31.9	7.42				89.03	25.35
		0.944	0.362	65.628			0.29	0.42				8.43	7.73
		0	0.147	43.422			1.9	0.1				20.38	6.12
		0.21	0	9.327			4.78	0.04				51.91	5.64
		0	7.967	0.171			0.11	0.49				7.12	11.41
		2.725	2.052	24.891			0.55	0.01				16.95	3.13
		0.337	13.717	38.993			0.02	0.03				2.8	4.26
		3.565	0.383	51.685			28.3	0.23				87.14	8.61
		0.824	0.527	0.735			6.17	0.63				13.01	6.92
		7.04	0.21	17.273			0.33	0.6				9.68	9.87
		8.243	0.948	29.866			0.11	3.87				6.73	21.94
		0	0	14.122			0.01	3.14				1.37	16.34
		0	0.017	23.323			2.47	0.05				37.93	6.64
		0.067	13.089	64.452			0.45	0.11				13.69	7.35
		0.236	4.572	31.162			3.7	3.71				39.93	13.51
		8.557	2.07	26.107			0.08	0.11				4.89	7.67
		0	5.505	3.062			0.05	1.62				4.37	12.96
		3.181	10.15	3.003			0.04	2.37				5.54	13.09
		0	2.384	27.927			16.82	0.14				95.88	7.13
		0	0.097	0.346			18.88	6.62				93.41	33.75
		5.504	0.427	29.868			0.43	8.64				13.85	45.45
		0	0	1.412			0.01	20.45				1.8	77.07
		2.282	0.839	2.786			17.76	2.98				95.58	18.01
		0.014	0.184	15.416			25.61	0.02				87.41	4.45
		0	13.565	42.908			0	0.23				0.29	8.14
		0	0	18.411			0	0.08				0.36	6.12
		15.274	0	25.696			18.33	39.29				92.24	98.63
		0	0.08	15.374			0.16	0.02				6.35	4.34
		0	10.163	31.261			0.04	15.56				4.2	95.43
		3.342	0.507	17.185			12.92	2.71				69.73	20.77
		0.163	0.686	0.087			0.04	0.45				2.93	7.93
		2.358	0	34.017			0	0.05				0.48	6.27
		0.022	0.025	33.879			0.31	0.47				7.32	6.72
		10.244	0	24.304			0	0.07				0.09	6.87
		0.317	3.121	13.076			13.18	0.91				63.13	18.46
		0	0	1.397			0.02	0				2.29	1.47
		0	3.335	55.31			0.17	0.44				8.22	13.71
		1.413	4.336	0			0.07	0.54				5.96	13.13
		2.315	6.867	33.607			27.21	0.46				94.73	8.06
		0.324	6.251	8.5			0.33	0.19				12.69	7.59
		0	3.725	18.223			0	0.54				0.3	18.55
		0	7.53	16.975			0.06	0.06				5.53	6.34
		0.238	8.266	37.338			46.06	2.14				57.12	15.76
		2.703	0.057	46.823			33.15	0.63				95.56	7.86
		6.682	5.368	29.615			0	0.05				1.33	5.63
		0	0.015	0.006			0	2.63				1.74	16.05
		0.059	0.896	19.406			0.62	1.6				15.66	20
		0	0.541	43.52			2.92	0.22				25.62	9.23
		7.773	0.04	45.451			0	0				1.57	1.21
		1.875	0	8.513			0	0.02				1.83	5.16
		0.521	0	31.858			6.12	2.75				31.77	28.18
		0	0	2.849			0.2	0.11				8.32	4.61
		0.021	3.836	15.531			0.01	0.21				2.3	11.91
		0	0.003	10.638			0	2.43				0.56	15.29
		9.376	0	0.071			0.05	0.07				2.5	6.25
		0.289	0.863	0			0.03	0.1				4.28	6.34
		0.436	0.033	16.57			2.95	0.28				35.37	11.81
		0	5.365	43.083			0.16	2.28				7.77	14.72
		0	0	0			0.02	0				3.93	0.78
		0	0.82	33.597			18.64	0.92				98.11	15.71
		0	0.023	43.938			8.41	2.97				57.72	25.2
		1.252	14.828	16.119			25.42	1.52				89.8	11.81
		0	1.857	0.01			0.08	0.02				6.75	3.99
		0.059	0	25.928			21.07	0.02				94.52	2.46
		0	10.217	43.884			0	0.01				2.58	2.13
		0.06	0.029	20.355			17.84	0.02				73.34	3.91
		0	0.003	0			0.16	0.21				7.32	8.27
		0	0.876	0.354			6.15	0				23.26	1.75
		0.181	0	21.249			1.82	0				11.91	1.25
		0	5.472	22.212			0.01	0.17				2.6	9.38
		6.708	0.007	23.818			2.45	0.01				24.7	2.68
		0.028	0.993	32.894			0	0.04				2.08	1.96
		2.335	1.123	26.04			0.16	23.03				9.3	84.5
		0	0	0.009			0.11	0.05				8.1	5.85
		4.48	0	16.797			0.01	0.12				2.61	9.52
		0	0	32.286			0.19	6.27				10.66	27.01
		0	0	1.2			0	0				1.23	1.7
		0	0	18.903			0.11	3.71				6.91	32.63
		1.43	0	39.873			1.67	0				25.67	1.79
		0	0	27.145			1.33	0.1				13.64	8.25
		1.901	0	22.122			0.19	0.46				9.42	10.92
		1.381	0	58.058			0.04	0.2				5.08	11.45
		2.278	0	24.873			0.03	0				4.48	1.84
		0.557	0	34.371			0.01	0.08				2.56	6.86
		5.298	0	0.656			0	0				2.02	0.93
		0.004	0	0			0.05	0.24				3.75	7.25
		0.105	0	0.094			0.11	1.86				7.61	19.77
		0	0	0.076			0	17.06				1.33	92.19
		6.934	0	14.073			30.01	4.27				92.5	18.74
		0.638	0	8.479			0.02	0.01				5.2	3.58
		0.094	0	6.293			0.6	0.02				16.49	2.48
		0	0	24.35			33.21	0.03				96.37	3.78
		0	0	58.229			0.03	0.12				4.5	5.87
		10.312	0	4.727			0.19	0.12				9.29	8.21
		0	0	15.693			0.01	6.54				2.93	29.08
		1.367	0	0.817			1.31	0.3				21.26	12.83
		0	0	0.722			0.06	0.53				5.97	15.11
		12.053	0	6.105			0.03	0.17				2.54	8.62
		1.208	0	23.034			0	6.2				1.56	47.95
		12.555	0	32.157			19.2	1.17				94.17	13.01
		0	0	57.915			1.36	0.08				27.87	4.96
		0	0	0			3.88	1.14				44.12	14.99
		1.473	0	14.722			4.72	0.06				30.47	5.52
		12.39	0	32.543			1.38	0.14				23.53	8.33
		13.226	0	21.982			0.15	6.01				5.76	19.83
		6.456	0	16.895			1.14	18.23				22.87	65.14
		1.469	0	2.425			0.08	0.34				7.33	10.16
		4.66	0	3.436			5.01	38.61				48.16	93.5
		0.647	0	25.411			0.14	0.02				8.44	4.48
		57.351	0	0.963			3.97	0.01				32.81	2.68
		9.572	0	32.047			1.2	0.07				24.1	5.94
		47.394	0	48.838			0.18	0.05				9.89	5.22
		3.614	0	0			9.56	1.17				71.97	16.26
		4.708	0	19.256			0.03	0.1				4.23	6.67
		0	0	35.189			0.28	0.04				11.33	4.89
		19.954	0	12.137			0	0.02				1.64	3.97
		12.836	0	40.454			0	0.07				0.59	6.8
		1.598	0	11.641			0	5.47				0.62	25.59
		12.849	0	4.315			0.52	39.87				12.3	100
		1.277	0.004	1.453			0	0.28				1.11	9.53
		0.441	0.006	11.48			0.06	0.66				7.45	7.85
		0	0.007				0.08	0.05				11.76	4.65
		14.493	0.01				19.23	2.67				93.21	12.83
		31.178	0.011				0.04	0				3.35	0.55
		27.107	0.017				1.91	0.93				19.81	16.71
		4.737	0.019				0.09	0				7.47	0.58
		25.352	0.032				0.13	23.79				7.75	86.21
		3.34	0.054				5.22	0				53.01	1.31
		9.548	0.065				0.01	0				3.63	1.72
		0.119	0.077				6.15	0				43.24	1.67
		4.19	0.1				0.08	0.01				6.69	3.75
		12.723	0.115				0.01	0.16				3.75	7.41
		18.12	0.127				0	2.07				0.58	15.33
		7.619	0.16				0.01	0				2.98	0.92
		2.667	0.163				1.45	0				23.75	0.72
		24.62	0.173				0.22	0.03				12.14	3.92
		64.856	0.188				0.04	0.01				5.42	3.77
		23.07	0.21				0.24	0.04				8.09	5.48
		6.824	0.213				1.69	20.02				19.34	94.03
		45.909	0.217				0.03	0.02				3.81	2.76
		29.881	0.232				16.44	0.04				82.76	5.61
		17.735	0.402				15.05	0				88.28	1.46
		10.332	0.406				0	2.46				0.2	13.81
		36.937	0.418				0.21	0				10.69	0.64
		23.968	0.418				0	16.15				1.33	92.68
		38.536	0.49				0.1	0.02				6.66	1.62
		10.734	0.621				0.05	0.97				5.82	10.27
		22.479	0.689				0.22	6.32				5.65	34.12
		0.891	0.802				15.42	0.03				95.49	4.03
		15.695	0.908				0.01	0.01				2.7	3.36
		13.611	0.922				10.31	0.04				50.86	4.95
		22.27	1.014				23.62	1.27				86.87	14.61
		15.608	1.053				0.03	1.23				4.14	12.71
		4.133	1.196				0.07	0.72				5.98	14.72
		7.025	1.847				0.01	0				3.02	1.2
		13.865	2.214				0.53	0.16				10.53	7.34
		42.454	4.494				1.26	0.03				18.27	4.28
		36.29	9.667				0	9.33				1.36	41.96
		18.383	1.667				0	0				1.23	1.28
		13.735	0.45				19.46	0.14				81.81	8.6
		54.368	0.049				5.09	0.3				24.62	8.19
		55.078	0.237				0	0.99				1.16	15.34
		28.955	0.144				0.07	0				5.09	0.56
		77.693	0				31.74	0.04				93.37	4.71
		0.209	3.437				0.1	0.06				7.57	6.28
		52.892	0.019				3.99	0.89				23.06	11.38
		0	0				18.81	0.07				68.15	5.09
		2.955	0.061				18.81	0.16				95.95	9.38
		28.647	0.407				0.12	1.11				7.69	8.91
		64.91	0				0.07	0				6.55	1.98
		4.667	0.508				0.05	0.19				6.2	8.75
		7.462	7.599				5.71	0.01				42.2	3.17
		58.281	0.374				0.02	0				4.23	1.34
		20.975	0.029				6.62	0.15				61.63	10.06
		24.336	0.468				4.58	0.02				37.2	3.1
		9.738	0.094				7.3	17.84				38.52	95.28
		31.778	0				4.94	0				34.74	1.24
		45.704	0.036				0	8.56				0.93	43.58
		48.513	0.284				0	0.06				1.05	5.49
		22.747	0.003				0.13	3.59				7.92	23.05
		72.489	0				0.01	0.01				3.41	1.52
		53.399	0.265				20.91	0.3				95	7.66
		10.283	0.326				26.22	0.01				91.23	3.09
		56.372	0				0.36	0				12.99	0.13
		56.491	1.225				11.11	0				59.23	1.26
		48.138	0.854				0.02	0.06				3.83	5.74
		63.427	0.295				9.14	0				66.62	0.57
		40.451	0.003				0.08	0				6.87	0.7
		0.134	0				3.04	0.33				19.89	11.53
		3.532	0.492				0.19	0.36				10.73	11.49
		0	0.45				1.86	5.21				20.22	34.45
		1.398	2.072				32.11	0.8				100	16.55
		5.797	0.429				28.72	0.54				94.52	8.94
		18.229	0.081				0	0.08				1.11	4.68
		0.319	0.121				0	5.93				1.02	43.19
		0.809	3.229				2.15	0.09				35.04	7.24
		5.065	0				16.37	2.68				91.67	14.42
		19.435	0.042				17.6	0.02				98.52	3.91
		12.438	0				1.48	0				11.8	2.03
		13.643	0				0.03	0.01				2.92	3.08
		23.659	2.293				0	0.11				1.3	8.46
		11.492	0.43				1.13	2.97				26.09	21.37
		6.006	0				0.08	0.17				6.76	10.14
		8.634	0				0	0.14				0.71	7.02
		26.532	0.155				0.05	0				6.29	1.51
		11.982	0.098				0.03	0.05				4.48	4.65
		5.277	0.065				0.18	0.04				10.15	5.36
		41.202	0.015				0.12	0.01				8.6	2.43
		48.343	6.3				0.1	0				6.09	1.1
		11.267	0				16.87	2.13				97.99	15.55
		42.444	0.523				26.13	1.93				89.49	14.31
		53.596	3.705				0	0.04				1.37	5.07
		0.973	0.462				0.09	7.26				6.73	37.98
		59.31	0.095				0.01	0.05				3.49	5.85
		22.675	1.039				19.43	19.37				92.61	97.22
		5.686	0				0	0.11				0.36	5.79
		0	0				0	0.09				0.31	6.57
		49.573	1.488				0	0.31				0.35	10.89
		0.612	0.025				8.38	15.35				50.82	92.82
		3.992	0.142				0.69	0.04				13.92	4.8
		50.75	0.152				32.99	21.07				100	51.05
		0	0				0	21.19				0.37	96.66
		0.221	0				0.01	4.5				1.99	39.49
		1.33	2.106				40.06	4.66				100	19.86
		48.297	0				29.8	18.46				99.01	81.25
		11.724	0				0.23	0.01				9.15	3.48
		41.37	0.015				0.02	0				4.42	1.6
		22.006	0				2.09	0.01				36.53	3.07
		47.677	0				0.13	0.06				9.05	5.39
		17.549	0				0	1.04				0.87	8.61
		26.588	0.123				23.33	0.07				82.02	6.9
		48.814	0				0	22.86				0.62	95.86
		46.648	0				0.63	0.03				8.64	4.4
		0.558	0				18.52	0.26				94.62	11.49
		5.096	0.654				0	0				0.94	1.64
		51.968	0				0	4.05				0.51	22.64
		2.29	0.018				13.15	0.03				61.27	3.63
		0.057	0				0.05	0.03				6.13	4.45
		2.048	0.52				0.06	29.4				5.26	94.79
		0	0.022				0.25	0.02				9.56	3.84
		0.96	0				5.9	6.58				56.81	36.32
		10.9	0				0.01	0				2.91	1.57
		40.755	0.004				0.03	0				3.1	1.91
		0.978	0.428				0.01	0.1				2.31	6.96
		0.004	0.639				0	35.51				1.38	97.03
		53.665	0.104				18.45	0.11				87.09	8.45
		58.428	0				30.34	0				100	0.48
		1.198	0.689				0.06	1.49				4.43	8.8
		7.637	0.342				0.13	0				6.29	0.88
		0.002	0.281				0	0.4				1.13	10.42
		1.332	0				1.86	0.18				33.47	8.73
		0.55	0				0.11	0.1				6.42	8.77
		6.042	5.791				5.35	0.27				54.6	11.07
		26.42	0.097				0.01	0.27				2.71	8.45
		0.1	0.01				0.06	6.58				3.54	33.61
		12.053	0				25.99	0.11				96.67	6.47
		0	0				0	0.99				0.62	13.3
		0	0				34.25	0.02				100	4.73
		29.136	0.215				30.8	0				100	1.76
		1.841	0				0.01	14.43				2.5	75.2
		31.031	0.354				0	0.11				1.57	2.76
		5.096	0.247				0.8	0				13.81	1.57
		4.703	0.017				0.01	0.03				2.37	4.41
		45.571	0				0.18	1.75				5.18	13.67
		4.068	1.38				18.44	0.28				91.49	8.28
		45.857	3.041				1.11	0.01				17.94	3.43
		20.09	0.773				0	5.66				1.36	31.44
		17.09	1.538				0.1	0.04				6.17	5.49
		1.752	0.003				0.02	0.01				2.77	3.66
		7.768	0				0.01	2.05				1.65	17.76
		24.986	0				0.1	2.88				6.44	13.18
		8.324	0				0.04	30.59				2.2	94.35
		21.42	0				35.32	0				86.3	1.36
		4.282	0.253				21.29	13.29				96.98	54.08
		32.301	0				41.25	4.49				96.59	25.65
		4.921	0.085				20.69	3.06				97.31	16.48
		18.787	1.464				19.39	5.32				95.38	16.58
		17.333	0				0.14	0				9.18	0.74
		4.216	0				0.02	0.02				3.75	3.16
		3.331	0.003				2.57	0.02				27.91	3.77
		47.22	0.019				0.06	0.08				4.99	4.15
		23.596	0.724				0.03	11.9				3.79	95.02
		20.554	0.004				1.56	0.02				12.17	4.33
		21.92	0.996				0.04	0				4.92	1.52
		35.145	0.034				0	0.2				1.18	10.87
		2.28	0.023				0.1	0.06				3.75	5.32
		0.168	0				17.85	0.02				95.18	3.91
		28.873	0				0	0.02				0.34	3.74
		3.295	0.011				38.04	0.04				100	5.56
		3.599	2.004				0.07	0.05				6.78	5.8
		40.325	1.362				17.82	13.52				90.87	58.63
		0.367	0.016				0.02	0.06				4.64	5.04
		42.546	0.046				0.21	14.16				8.78	92.59
		0.266	0				2.62	0.04				20	4.91
		0.026	0.052				0	0				1.27	1.49
		15.89	3.062				0.04	3.14				5.16	29.17
		20.187	0				5.92	0				42.72	2.38
		8.027	0.19				0	1				1.47	7.34
		50.466	0				0.01	1.97				2.17	15.08
		5.305	0				0.06	0.02				5.9	4.19
		3.736	0				7.79	2.23				53.73	16.24
		1.869	1.369				2.59	3.54				28.15	19.31
		0.42	0				22.33	0.04				89.96	5.44
		23.957	0				1.47	0.02				20.8	3.7
		0	0				2.14	0				26.86	0.82
		5.479	0				0.09	0.38				8.25	10.82
		13.132	1.707				0.14	0				8.13	0.9
		2.03	0.024				0.03	0.01				4.33	3.13
		71.72	0				4.05	0.02				27.53	4.1
		51.277	3.258				0.03	0.51				3.58	15.75
		5.759	0.007				0.02	0.95				2.97	10.37
		0	0				0.49	0.08				11.68	6.53
		14.647	0.804				4.82	0				21.08	1.8
		2.741	1.053				0.01	0.62				1.51	9.84
		12.816	3.933				20.77	0.01				93.99	1.94
		0	0.046				0	0.02				0.38	4.85
		0.11	0.096				0	0.02				0.34	4.86
		2.174	0.795				5.24	0.14				44.55	6.7
		4.408	2.112				0	0.08				0.65	6.47
		7.301	0.682				22.28	13.62				96.03	90.22
		0	0				18.65	0.02				69.85	4.25
		0.09	1.939				1.91	0				19.92	1.22
		0.402	0.197				0.22	1.23				7.43	8.95
		37.838	0.319				0.17	19.48				9.46	98.74
		13.942	0				17.6	0.01				73.86	3.34
		19.878	0				0.08	14.44				5.35	91.38
		14.067	0.013				2.41	9.25				18.18	30.72
		11.546	0				0.11	0.03				7.42	4.45
		28.574	0				0	0				1.51	1.4
		0	1.631				0.88	0.01				14.43	3.57
		0.224	0				0	0				0.84	0.61
		13.619	0				0	0				0.79	0.96
		20.284	0				0	1.05				1.09	8.01
		64.015	0.008				0	0				0.77	0.36
		3.466	0.203				2.21	0.8				15.14	7.29
		0.365	0.116				19.01	0				68.51	1.48
		5.846	0				18.08	0				91.35	1.25
		0	0				2.1	0				34.43	1.43
		4.454	0				0.1	2.2				7.19	12.17
		0	0				35.91	1.03				100	11.29
		30.503	0.679				10.97	1.26				70.33	11.18
		18.96	0.003				0.01	0.06				2.97	5.47
		9.069	0.044				0.15	0.01				7.43	2.62
		2.903	0.257				0	0.13				1.32	8.5
		2.631	0				0.01	0.05				2.27	6.35
		3.18	0				0.1	0				4.71	1.84
		4.209	0				0.69	0.12				11.47	7.32
		0	0				0	1.63				0.4	12.19
		22.65	0				0.14	0.47				8.81	8.68
		0.254	0				0.64	0.14				14.98	9.51
		0.343	0				0.05	0.49				5.88	12.48
		12.733	0.003				0.11	17.5				7.25	92.2
		1.548	0				0.07	0				6.24	0.92
		0	1.114				0.37	17.24				8.86	65.4
		0	0				12.22	0				61.05	1.8
		6.394	0				2.54	0.08				31.25	4.99
		3.631	0				0	1.91				1.04	10.38
		0.028	0				4.39	0.02				48.83	4.87
		13.7	0.466				0	10.15				1.12	45.82
		0.038	0				0	0.16				1.01	9.96
		0.483	0.166				0.04	0.01				4.81	3.64
		5.204	0				1.29	0.23				19.72	9.76
		0.708	0				20.2	0.26				91.59	13.32
		0.046	0				14.99	22.43				61.65	55.93
		0.26	0				18.5	16.36				91.67	91.94
		0.261	0				0	6.33				1.3	38.88
		12.444	0				0.07	0				5.18	1.11
		0	0				0.08	0.09				5.76	5.37
		17.176	0				20.31	0				92.83	1.02
		2.134	0				0.01	0				3.35	1.36
		9.947	0				15.31	0.04				62.69	4.92
		0.037	0				0.01	0.11				2.09	7.92
		8.789	0				0.02	0				4.07	1.09
		1.457	0				0.73	0				18.12	1.06
		0.083	0				0	25.59				1.49	87.01
		0.008	0				16.98	0.01				92.17	2.83
		2.288	0				2.43	32.95				24.04	89.94
		0	0				2.22	1.35				13.96	10.67
		10.044	0				8.87	0				67.11	1.32
		3.276	0				0	0.29				1.34	10.3
		0.956	0				0.01	0				2.27	1.51
		0	0				3.33	0.21				34.79	6.53
		10.396	0				6.7	0.58				48.3	14.25
		3.09	0				0.59	10.67				12.41	41.14
		7.665	0				19.24	0.07				93.77	6.17
		0.051	0				0.16	0				9.11	1.28
		0	0				0.02	1.09				4.47	8.7
		0	0				0.05	0				6.29	0.44
		1.369	0				0.11	0				7.79	0.63
		1.951	0				0.07	0.11				6.53	6.15
		0.114	0				0.01	0				2.52	0.43
		0.736	0				0.05	0				5.64	0.74
		0.132	0				0	0.02				1.53	4.97
		26.346	0				0.06	0.01				5.03	2.69
		5.682	0				0.04	0.71				4.84	11.84
		36.017	0				35.71	0.02				90.45	4.38
		6.937	0				0.04	0				2.72	1.9
		0	0				11.45	0.07				56.72	6.42
		7.942	0				1.42	0.01				13.98	1.84
		0.121	0				32.86	3.44				87.83	21.18
		6.134	0				0.09	0.23				6.32	8.08
		0.83	0				0.05	0.01				6.13	2.78
		0.773	0				0.01	0.08				3.62	6.78
		0.379	0				1.01	0.62				18.2	8.55
		0.005	0				5.31	0.03				35.41	4.21
		8.458	0				3.57	0.12				39.32	7.85
		2.152	0				37.74	6.61				93.56	39.07
		0.601	0				0.02	4.53				4.18	18.27
		0.169	0				16.58	0.08				86.5	7.26
		0.118	0				0.02	19.93				3.68	96.43
		0.783	0				0	2.01				0.65	13.5
		0.114	0				0.12	16.68				8.1	92.08
		1.219	0				18.24	1.1				65.52	15.51
		2.51	0				0.05	12.29				6.65	51.15
		2.465	0				1.28	0				19.69	0.93
		4.785	0				17.66	0.02				69.73	2.42
		0.791	0				1.28	0.02				21.14	3.66
		2.475	0				0.05	1.33				6.26	15.15
		4.82	0.005				0.03	0.12				4.43	8.21
		8.39	0.007				0.1	3.6				7.17	14.39
		9.092	0.01				0.05	0.35				5.87	8.92
		4.806	0.011				2.93	0.16				16.78	5.49
		2.666	0.03				44.92	3.84				100	30.04
		24.582	0.046				0.09	0.12				4.97	5
		0	0.06				40.97	0				100	1.86
		0.262	0.067				0.01	1.03				1.19	12.54
		2.308	0.07				0.01	19.16				1.95	98.9
		0	0.078				0	0.03				1.14	4.31
		0.984	0.082				0.04	0.04				5.2	4.89
		0.004	0.087				0.01	0.16				3.31	8.8
		1.41	0.108				3.11	0.02				23.18	4.03
		0	0.121				19.54	16.01				92.6	94.76
		0.08	0.142				22.43	0.05				95.14	4.53
		0.207	0.149				0	0.01				1.34	1.94
		0.792	0.16				0.01	10.34				3.05	55.98
		1.651	0.168				0.05	0				6.75	0.92
		8.041	0.195				0.01	0.01				1.87	2.77
		0	0.195				0.07	0.04				5.13	3.23
		1.504	0.197				10.07	0				49.38	0.74
		1.178	0.251				0	0.8				1.3	6.56
		0.717	0.282				0.08	18.89				5.54	72.09
		4.028	0.365				18.36	0.04				94.98	5.63
		0.978	0.404				1.6	0.82				29.2	16.89
		0.448	0.413				22.69	0.82				93.74	9.54
		0.453	0.424				0.08	0				7.35	1.04
		1.804	0.447				20.17	0.31				93.9	8.86
		0	0.484				0.04	0				5.58	1.36
		0	0.584				0.11	0				8.28	1.16
		0	0.643				0.05	0.14				6.63	7.64
		1.577	0.683				0.09	0.02				8	4.93
		0	0.692				0.04	0				4.94	0.85
		4.387	0.849				0.1	0.01				6.99	2.67
		24.146	0.934				0.07	36.42				6.22	94.49
		13.763	0.974				13.66	0				97.29	1.28
		0	1.011				0.78	19.69				21.05	95.07
		16.354	1.26				17.88	0.2				98.44	10.36
		0	1.303				0.02	13.17				4.04	90.05
		0.834	1.813				0.01	0.16				3.04	8.44
		3.364	2.543				18.07	0.01				94.26	3.52
		0	2.724				0.21	0.19				8.37	11.04
		14.823	3.014				0	0				0.84	1.83
		0	3.235				26.97	0.07				86.11	6.87
		0	4.125				26.49	4.18				83.99	17.58
		0	4.866				15.7	0.09				94.5	6.51
		0	5.213				0	0.11				0.51	6.88
		0	5.402				16.3	0.95				93.58	14.63
		0	5.86				16.21	27.94				90.99	84.68
		8.794	6.395				0.63	0.01				19.46	2.62
		0	7.128				15.92	2.03				97.98	11.02
		0	7.239				0.29	0.01				13.07	2.87
		0.082	9.386				16.31	0.03				90.14	4.55
		0	10.974				0.23	0.04				11.72	5.31
		0	14.189				0	3.52				1.44	22.03
		0	16.039				10.04	0.05				61.54	6.08
		0	24.19				0	0.01				1.36	3.14
		0.938	25.897				14.72	0.04				95.65	5.26
		0					0.17	0				8.85	0.76
		0					15.01	0.04				82.51	4.77
		0					0.34	0.01				9.12	2.65
		0					0.28	0.1				7.46	7.44
		0					0.47	0.03				13.66	4.07
		0					0.29	1.65				10.21	4.02
		0					0.09	14.33				6.63	92.49
		0					0.02	0				3.86	1.74
		0					14.6	1.44				91.44	11.29
		0					0.05	0.22				6.43	10.25
		0					0.13	0.07				9.37	6.29
		0					0.47	0.06				16.63	5.58
		0					0.01	0.13				2.32	6.84
		0					0.16	1.48				8.01	9.62
		0					0.67	4.29				6.07	29.48
		0					0	0.16				1.03	7.95
		0					0	0.01				2.03	2.78
		0					0	0.04				1.67	3.05
		0					0.28	0.92				12.77	7.26
		0					0.04	1.28				3.37	19.93
		0					2.61	0.81				25.88	13.22
		0					0.09	0.23				6.52	4.18
		0					34.71	0				94.11	1.05
		0					18.93	0				70.63	1.16
		0					0.02	0				2.72	0.71
		0					19.12	0.03				94.66	4.75
		0					0	0				0.87	0.85
		0					0	0				0.53	2.11
		0					0.01	0				2.16	1.65
		0					0.01	0.05				2.3	5.49
		0					0.02	0				3.38	0.78
		0					0	0.01				1.02	3.2
		0					0.23	0.23				10.44	9.79
		0					0.1	0.04				6.01	4.73
		0					31.66	4.8				90.53	9.69
		0					0.1	3.06				4.65	41.59
		0.008					17.32	3.16				62.58	30.02
		0.011					0.01	0.02				1.89	3.96
		0.011					0.02	9.79				3.36	48.82
		0.015					0	20.88				1.41	76.49
		0.023					0.08	0.04				7.09	4.61
		0.055					0.12	0				6.47	0.57
		0.089					0.07	25.1				5.54	84.17
		0.099					18.97	0.01				66.79	2.91
		0.18					0	0				0.37	1.33
		0.193					0	0.02				1.22	1.55
		0.229					0.15	0.03				7.53	4.49
		0.247					3.91	0.01				23.2	1.76
		0.276					0.2	0.04				7.92	6
		0.298					0.37	0				12.43	1.76
		0.603					0	9.57				0.83	46.52
		0.667					13.87	0.02				87.91	4.27
		0.684					17.46	0.06				90.8	7.66
		0.691					0.27	0.04				10.68	5.32
		0.869					18.37	9.77				96.32	92.64
		1.08					0.08	23.12				7.13	78.91
		1.152					0.01	0.41				3.39	8.69
		1.175					0.01	0.06				3.51	5
		1.508					0	0.02				1.05	4.02
		1.549					0.07	0.96				5.97	14.19
		1.554					0.03	15.36				3.17	49.5
		1.759					8.37	0.04				41.33	5.36
		1.84					0.01	0.03				2.33	3.97
		1.946					0.29	0.02				12.71	5
		1.959					1.39	0.01				27.63	2.32
		2.162					16.47	0				65.68	2.21
		2.637					21.66	0.01				94.45	1.88
		2.706					1.01	0.02				11.69	3.79
		2.943					5.25	0.18				44.42	7.79
		2.975					0.07	0				6.39	0.07
		3.473					0	0				1.29	1.07
		4.056					16.51	0.3				91.98	7.83
		4.371					2.4	0				22.87	0.36
		4.629					0	0				0.86	1.21
		4.67					0.8	0.01				14.09	3.45
		4.856					0.13	1.46				8.15	15.75
		5.066					34.43	0.04				94.05	5.05
		5.743					0	0.11				0.54	8.11
		5.812					0.17	0.01				4.76	2.61
		6.421					0.02	1.02				1.68	8.19
		6.458					0.08	30.19				5.48	90.37
		6.708					0.01	0.05				2.14	6.29
		6.827					0	14.46				0.84	95.23
		7.493					0.09	34.08				5.71	94.74
		7.761					4.08	1.23				31.04	16.5
		8.369					10.89	23.75				47.63	77.29
		8.582					10.29	0.04				51.94	5.49
		9.168					0.01	0.07				1.56	6.44
		10.203					0.07	12.51				5.66	72.45
		10.225					0.01	0.1				2.13	7.29
		10.648					20.61	0.13				95.16	3.53
		11.087					3.04	0.53				31.1	8.4
		11.972					0	0.08				1.8	6.75
		12.228					0.38	0.1				13.17	7.77
		12.556					0	10.83				1.55	48.48
		12.766					0.49	0.08				7.75	7.34
		13.769					18.37	0.03				92.71	4.38
		14.024					0.09	0.01				6.41	3.56
		15.297					1.8	0				18.01	1.57
		17.323					21.62	0.07				78.13	6.7
		19.776					21.43	0.04				86.83	5.04
		20.145					0.36	5.39				13.41	23.52
		26.767					1.73	0				24.01	1.86
		26.837					0.43	14.51				13.46	61.43
		29.75					0.08	0.11				6.19	5.68
		30.468					0.45	0.24				7.68	10.79
		30.841					25.26	0.05				70.38	6.23
		33.388					13.27	15.12				92.69	91.9
		34.881					0.33	16.2				12.25	66.12
		37.792					0	0				0.08	1.44
		One-Way ANOVA					0.18	0.05				5.81	4.91
		Tukey's multiple comparisons test					16.26	0.03				93.71	4.7
				Adj. P Value			0.26	2.55				12.02	14.61
		PBS vs. NTN1		<0.0001			0.13	0				4.95	1.32
		PBS vs. 650 Rad		<0.0001			0.01	0				1.89	1.55
		NTN1 vs. 650 Rad		<0.0001			0.53	2.96				12.69	24.51
							0.16	0.38				10.47	3.11
							0.85	0.04				8.64	5.1
							17.49	0.14				95.25	7.95
							0.75	2.09				8.99	16.64
							0.09	0.08				5.11	7.67
							0.55	0.04				17.26	5.66
							13.41	0.02				63.13	3.76
							0.83	0.08				21	6.13
							25.06	0				70.4	1.85
							11.36	0.03				89.25	3.28
							0.07	11.82				6.35	59.65
							0.17	0.08				9.07	5.99
							28.07	0.05				88.57	6.08
							11.57	0.04				52.59	5.58
							0.01	0.02				2.39	3.77
							3.34	2.19				42.62	14.01
							0.31	0.26				12.56	9.29
							0	0.01				0.99	2.82
							0.1	0.28				6.27	8.64
							0.02	1.05				3.9	11.55
							0	5.24				0.12	16.76
							15.45	0.04				92.28	5.24
							0.13	0.53				7.14	12.86
							0.51	0.02				12.45	4.64
							2.79	0.6				25.3	8.66
							14.89	0.18				91.46	8.71
							0.09	0.1				5.59	7.82
							0.03	0.11				3.38	7.51
							1.41	14.79				28.74	93.65
							0.03	0.24				2.75	8.02
							7.76	0.03				63.03	3.56
							1.38	2.53				9.25	12.25
							0	0				0.89	0.77
							0.02	0.01				2.33	2.41
							0.25	35.14				10.7	96.91
							0.41	0.11				15.61	7.27
							16.61	0				94.83	1.31
							3.48	3.48				41.68	24.71
							0.31	0.18				13.77	10.33
							6.91	0.05				58.7	6.23
							1.1	17.61				18.17	91.8
							1.98	0.2				35.31	10.12
							0	0.06				0.36	6.2
							0	0.01				0.54	3.5
							1.64	0.01				20.39	3.36
							0	0.05				0.5	6.14
							0.1	0.02				6.84	3.94
							0	0.02				1.58	3.82
							0.07	0.24				4.86	11.25
							0.17	2.75				9.47	16.81
							34.57	0.09				98.63	7.83
							0	0.18				0.68	6.7
							0.21	0.26				5.65	6.56
							0.07	0.03				4.4	3.72
							11.13	0.01				54.53	2.83
							0.54	3.26				17.6	16.47
							19.57	0.65				92.65	8.99
							11.56	0				59.14	1.36
							0.21	0.18				7.3	5.87
							0	0.05				0.41	6.06
							39.77	3.91				100	21.24
							0.07	0.29				5.8	7.93
							0.14	0.01				7.43	3.38
							0.15	0.01				8.77	3.19
							12.48	15.86				88.57	92.3
							1.63	2.04				23.51	15.18
							0.14	0.01				3.08	2.19
							0.03	2.19				3.81	14.59
							15.56	0				67.21	0.09
							0.02	1.27				3.58	13.27
							0.08	0.18				6.9	6.87
							0	0.15				1.31	8.3
							5.14	0.22				34.15	2.73
							0.11	14.37				7.18	66.81
							0.11	0.01				6.33	3.43
							0	0.04				0.25	5.55
							0.43	0.01				14.67	3.64
							0.01	0.01				3.26	3.58
							0	2.36				0.57	12.74
							0.11	0.7				6.47	10.75
							15.47	0.18				97.35	9.06
							0.11	1.15				7.79	11.54
							0.49	0.08				15.48	7.39
							1.22	0.19				15.51	9.47
							0.12	0.1				7.73	5.1
							4.26	0.24				18.83	8
							24.54	0.24				96.26	7.9
							0.23	39.26				9.49	99.22
							17.39	1.6				92.53	11.28
							0.12	0.65				6.14	13.82
							0.25	0.12				8.99	5.67
							24.67	14.99				81.16	93.24
							0.01	1.8				3.63	11.47
							0.47	0.03				11.56	4.41
							0.97	1.95				12.34	13.91
							1.82	4				17.35	28.42
							0	0.04				1.83	5.36
							0.27	0.32				7.67	10.11
							0.22	14.44				10.02	63.57
							13.77	0.34				54.23	8.27
							2.22	0.05				33.73	6.03
							0.21	0.04				8.71	5.28
							0.26	0				10.58	1.54
							0	17.25				1.95	94.54
							2.66	0				24.1	1.13
							5.65	0.28				34.15	6.95
							18.27	1.6				93.41	16.33
							0.29	0.95				9.95	10.72
							0.14	0.06				9.14	5.8
							0.09	0.74				5.53	10.05
							0.01	0.04				2.44	5.46
							23.43	0.04				96.18	4.84
							7.38	0.04				41.83	5.39
							0.06	0.02				5.53	3.8
							0.2	0.52				7.39	8.23
							17.95	0.02				93.08	3.82
							18.81	0.26				95.33	8.65
							20.22	0.01				93.58	2.94
							0.68	3.83				13.98	29.19
							0.01	17.28				3.5	90.55
							3.32	1.47				44.28	15.79
							0.18	17.45				9.78	92.27
							0.36	0.06				14.53	3.25
							40.65	0				100	1.35
							1.68	0				19.94	0.38
							0	0.84				1.28	16.14
							0	0.01				1.2	3.23
							20.35	0.02				93.26	4.67
							16.38	26.95				90.35	90.04
							9.23	0				63.5	1.44
							0.01	0				2.3	1.26
							0.12	0				6	1.4
							0	0				0.27	0.47
							0.02	0.03				4.22	3.35
							8.68	0				51.07	0.9
							0.29	0				9.4	1
							21.26	0				96.83	1.59
							0	16.03				1.25	95.54
							1.87	0.21				25.35	10.23
							0.02	0				3.9	1.86
							0.06	0				4.11	1.39
							0	0.36				1.13	8.52
							0	0				0.97	1.67
							0.1	0.01				6.21	3.44
							0.32	2.47				11.47	14.56
							0	1.92				0.83	11.01
							0.04	0				1.95	2.03
							18.35	1.86				94.6	25.08
							0.18	5.2				9.89	31.23
							0.05	0.06				4.31	5.85
							0.11	0.01				7.54	2.43
							0.15	0				8.32	1.11
							0.02	0.01				3.78	3.53
							6.55	0.03				41.15	3.69
							23.59	15.07				97.03	39
							0.79	0.01				15.37	2.53
							0.01	0.63				3.08	5.5
							0.89	0.02				9.32	4.2
							1.84	0.01				27.79	3.68
							0.2	0.02				10.25	3.97
							0.19	0.01				9.15	3.46
							0.09	0.02				6.42	4.23
							1.37	0.03				12.29	3.79
							0.15	2.17				5.49	12.62
							0.24	0.01				11.01	3.54
							41.66	0.8				50.25	15.07
							36.83	0.02				98.16	3.72
							0.64	0.29				7.38	6.13
							0	0.63				0.56	13.46
							0.04	0.01				4.49	2.77
							4.25	0				33.28	1.87
							0.03	0.41				3.24	11.75
							0.22	0.07				6.84	6.85
							0.05	0.02				4.2	4.1
							0	0.04				0.29	4.9
							39.11	0.01				100	3.5
							0.02	1.69				1.49	16.58
							16.28	0.01				86.58	2.6
							0.13	0.08				5.8	6.91
							0	0				1.39	1.04
							0.03	3.35				4.49	24.73
							0.37	60.76				11.04	75.32
							0	0.04				1.24	5.49
							28.37	0.05				91.91	4.48
							11.58	2.02				56.67	25.87
							0	0.54				1.07	13.62
							2.29	13.38				35.13	65.17
							6.34	0				55.45	0.98
							0.04	7.6				3.31	26.52
							0	0				0.32	1.47
							0	0				0.22	1.22
							0.12	1.1				4.06	12.84
							1.74	0				31.83	1
							3.23	0				25.55	1.68
							0.02	0.47				3.09	12.17
							0	3.16				1.83	23.45
							5	0.03				53.8	3.72
							0.1	0.21				6.38	11.08
							2.19	0.15				32.83	9.07
							0.12	0				7.39	1.1
							0.24	0.04				8.77	5.13
							0.11	0				6.9	0.26
							0.01	0.02				3.69	4.79
							0.02	8.55				4.5	34
							0	0.04				0.95	5.15
							1.29	23.92				24.28	70.92
							0.06	0.15				4.18	9.48
							0.21	2.06				5	14.78
							0	4.6				1.28	15.22
							15.65	0				65.2	1.25
							0.04	0				5.67	1.45
							0.11	0.83				6.23	11.19
							0.28	0.75				10.93	18.02
							2.48	26.29				34.68	89.35
							0.45	0				11.84	2.18
							0.03	0				4.4	1.07
							0.01	0.15				1.31	8.02
							0.07	1.42				6.4	15.17
							6.7	0.01				26.75	1.85
							0.25	3.03				9.88	32.73
							3.37	0				40.74	1.12
							0.05	0.31				5.69	19.75
							16.53	0.16				64.31	18.85
							0.22	0.06				7.75	4.19
							3.53	0.19				46.77	6.85
							0.42	0				12.19	1.27
							0.41	0.14				13.05	8.37
							5.07	0.29				53.56	11.08
							0.11	0.22				6.08	9
							0	0.03				0.04	3.85
							1.65	7.39				20.45	16.03
							0.01	0.09				2.17	7.82
							0	0.03				0.52	3.89
							0.19	0.03				7.62	3.82
							0.01	2.4				2.48	20.67
							0	2.31				1.29	12.12
							0.39	0.08				12.32	6.84
							33.98	3.48				91.4	29.34
							1.74	0				32.3	3.47
							0.07	0				6.23	1.09
							0.12	0				6.91	0.17
							27.17	0.04				100	4.41
							0.17	0.02				8.19	4.59
							0.15	0.1				7.18	8.77
							36.3	0.05				97.85	6
							4.15	0				24.13	1.52
							1.93	17.85				16.72	42.36
							25.77	0.04				57.04	5.16
							2.5	0				9.52	1.72
							0.13	19.19				8.14	24.83
							0.46	10.7				9.71	57.52
							0	0.01				1.34	2.97
							0.09	0.02				8.48	3.56
							6.12	0.1				31.85	8.63
							0.19	0				9.06	1.02
							0.11	0.65				7.42	15.03
							1.17	0.18				15.56	10.5
							0.08	0.95				5.39	11.06
							7.14	0.12				44.57	8.45
							1.19	0.1				25.13	5.56
							0.01	27.74				2.75	44.83
							0.71	0.33				15.09	10.88
							33.13	0.45				96.37	7
							0	2.26				0.32	33.34
							0	0.21				1.34	14.22
							0.25	0.01				11.95	3.46
							0.29	0				7.61	0.42
							7.46	8.93				34.67	32.98
							0.11	0.19				7.67	4.31
							0.07	0				6.56	0.43
							0.23	13.8				7.58	40.22
							30.87	3.9				92.22	18.01
							0.26	0.04				13.11	4.86
							0.12	5.07				7.71	30.16
							0.41	0.34				11.32	10.97
							1.59	0.07				31.47	6.71
							0.03	54.83				4.62	67.11
							1.74	3.53				25.27	13.57
							0.28	0.09				9.5	6.66
							0.48	0.3				12	10.5
							0.03	0.14				3.97	9.84
							3.3	0.19				42.54	6.67
							25.39	0.06				81.85	5.47
							0.12	0.18				7.24	8.73
							0.02	0.91				2.93	11.64
							37.22	0				94.61	1.21
							0.05	2.77				6.7	17.78
							0.46	0.09				10.56	7.27
							0.33	0				6.05	1.64
							0.23	1.88				7.97	14.59
							0.74	0.09				8.89	7.96
							0.24	0.04				7.4	5.55
							8.06	2.83				23.89	42.78
							3.39	0.27				17.46	7.86
							0.04	0.37				5.04	12.12
							26.65	4.5				84.2	24.43
							0.2	0.05				7.88	6.45
							8.5	0.01				52.98	3.43
							4.34	0.05				49.33	4.64
							1.06	0				11.09	1.72
							0.16	0.35				8.86	10.8
							0.02	0.13				2.61	9.51
							0.09	0.14				2.72	9.79
							14.01	2.07				42.42	12.47
							7.46	0.75				67.49	10.08
							0.02	3.71				2.62	17.9
							0	10.5				0.38	37.37
							5.99	0				41.88	1.14
							44.12	0.85				95.72	14.25
							0.26	0.49				11.01	12.68
							10.01	1.96				50.21	15.09
							0.04	0.09				5.08	7.73
							2.02	21.77				23.05	82.83
							0.05	0.03				6.52	4.06
							0.19	0.21				8.94	7.51
							21.77	7.56				71.4	14
							0	5.63				0.93	28.04
							0.09	0				5.96	0.51
							0.02	0				2.82	1.32
							0.28	0.03				9.52	3.61
							4.34	0.07				22.69	6.18
							0.24	34.04				7.42	92.94
							2.38	0.07				21.69	6.51
							0.18	0.01				9.93	2.89
							1.41	0.01				26.6	2.13
							0.28	0.05				10.4	6.55
							0.24	0.08				7.05	7.3
							1.52	0.24				27.56	8.39
							0.05	0.17				5.15	9.66
							0.49	0.05				11.99	5.18
							0.2	0.03				8.68	4.17
							8.94	8.79				52.62	40.12
							0	0.43				1.42	6.93
							0	0.73				0.66	13.73
							0.68	14.85				12.46	62.57
							0.12	0				6.56	1.31
							0	0.09				0.59	6.52
							0.02	0.46				4.86	10.03
							15.95	4.19				69.51	30.71
							0.3	1.99				12.84	8.48
							9.26	0.05				34.12	4.78
							0.02	0.01				3.84	2.07
							0.84	0.13				21.17	7.43
							0.01	0.02				3.18	3.35
							0.01	0.1				1.61	7.22
							0.7	0.08				12.7	6.23
							0.35	0.01				5.45	2.12
							0	7.58				2.39	40.89
							41.42	0.13				98.92	4.7
							0.3	0.42				8.96	9.5
							1.3					26.72
							0.02					3.29
							0					0.38
							1.29					20.16
							4.06					31.5
							4.64					51.74
							0.15					7.31
							6.14					63.04
							43.48					56.02
							0.08					5.4
							0.4					10.1
							0.31					15.73
							0					0.12
							1.22					23.72
							0					4.93
							3.3					11.24
							0.03					4.77
							0					1.45
							0.02					2.09
							1.63					20.93
							0.15					6.35
							17.3					67.03
							1.29					17.08
							0.29					8.11
							4.06					49.2
							21.43					82.71
							0.08					4.41
							0.01					2.22
							32.87					65.37
							0.04					5.73
							15.07					59.99
							0.49					16.73
							0.34					9.71
							0.32					12.35
							0.44					13.95
							2.23					35.13
							0.45					14.01
							1.75					22.44
							2.13					33.04
							2.51					37.56
							5.83					14.29
							0					1.55
							0.01					3.22
							0.08					5.32
							0.01					2.51
							38.76					95.86
							0.04					3.85
							1					16.06
							0.04					5.39
							0.02					4.24
							4.97					30.93
							1.32					16.26
							0.76					7.71
							0.35					7.92
							5.08					29.05
							0					1.65
							0.98					12.78
							1.73					17.91
							13.08					45.81
							0.02					2.66
							41.15					52.91
							0.13					9.07
							3.26					14.07
							0.02					2.97
							2.67					18.57
							0.18					8.16
							0.26					10.45
							0.06					5.09
							0.01					2.7
							1.25					27.92
							0.14					7.31
							0.06					5.88
							0.09					6.78
							0.09					6.62
							2.69					23.22
							0.09					10.07
							19.59					95.16
							0					1.62
							1.2					15.83
							4.74					27.31
							1.3					24.26
							0.13					7.66
							0.05					4.18
							0.08					7.06
							4.16					24.9
							2.39					38.16
							28.01					69.13
							0.04					5.82
							0.11					6.48
							0.01					3.16
							0					1.64
							0.13					6.15
							1.31					20.35
							0					0.38
							0.02					2.02
							0.07					6.19
							0.25					11.02
							0.15					8.7
							0.09					7
							0.08					5.78
							0.24					9.67
							0.03					4.12
							0.01					1.42
							0					1.64
							32.54					86.86
							0.09					7.58
							0.85					20.2
							0.83					17.21
							0.04					3.25
							3.55					29.36
							0.13					7.29
							0.07					6.1
							1.26					18.89
							0.41					10.58
							0.92					9.53
							11.2					71.68
							0					0.31
							0.29					8.95
							2.02					31.83
							41.43					94.84
							22.33					51.41
							14.78					54.32
						One-Way ANOVA					One-Way ANOVA
						Tukey's multiple comparisons test			Adj. P Value		Tukey's multiple comparisons test			Adj. P Value
						Young vs. Aged PBS			0.0025		Young vs. Aged PBS			0.0046
						Young vs. Aged NTN1			0.5727		Young vs. Aged NTN1			0.9578
						Young vs. 650 Rad			0.0854		Young vs. 650 Rad			0.002
						Aged PBS vs. Aged NTN1			<0.0001		Aged PBS vs. Aged NTN1			<0.0001
						Aged PBS vs. 650 Rad			0.9056		Aged PBS vs. 650 Rad			0.5167
						Aged NTN1 vs. 650 Rad			0.1822		Aged NTN1 vs. 650 Rad			<0.0001
	Figure 10q
	Tail Moment (HSC)			%Tail DNA (HSC)
	Aged PBS	Aged NTN1		Aged PBS	Aged NTN1
	0.02	0		3.74	0.39
	15.9	0		34.64	1.26
	0	0		1.55	0.6
	1.06	0		32.44	0.32
	0	0		0.4	0.54
	0	0.16		0.92	11.53
	0	0		0.75	1.43
	0.02	13.3		3.89	61.72
	2.73	0.01		18.51	3.57
	1.12	0		40	0.98
	3.33	13.17		23	61.98
	0	0		0.69	1.27
	0.42	0.02		9.27	4.07
	0.02	0		1.91	1.79
	0	1.45		0.99	16.06
	1.55	0.01		16.47	3.15
	0	0		0.96	2.48
	0	0		0.49	0.98
	0	0		0.73	1.6
	0.5	0		12.49	1.28
	0	0		0.12	0.91
	0.21	0		8.66	1.37
	11.4	0		100	1.81
	0	0		0.98	2.6
	0	0		0.93	1.68
	0	0		0.03	2.1
	0	13.53		0.64	63.14
	0	0		0.96	1.52
	0	0		0.55	1.72
	0.27	0		11.79	1.99
	0	0		0.43	1.72
	0.13	0		5.57	2.19
	0	0		1.02	2.23
	0.19	0		8.38	2.05
	0	0		1.76	2.43
	8.69	0		93.19	2.35
	0.26	0		8.25	1.64
	0	0		0.17	2.09
	0.21	0		8.7	2.25
	0.01	0		2.65	1.67
	0.06	0		5.04	2.03
	0.08	0		4.94	2.54
	10.1	6.5		100	39.39
	7.88	0		92.07	0.62
	0.04	0.02		3.69	3.88
	0.04	0		4.12	1.9
	0	0		1.17	2.22
	0.17	0		7.69	1.57
	0	14.86		1.84	68.52
	0.03	16.42		3.02	76.57
	0.03	0		3.18	0.75
	0	0.2		1.71	8.01
	0.14	0.01		7.27	3.44
	21.88	0.06		99.2	5.4
	20.48	0.03		91.77	4.44
	0	18.7		1.04	93.78
	0	4.62		1.83	32.05
	1.55	0		15.69	0.39
	11.1	0.03		100	3.56
	0	0		2.01	0.21
	0	0		0.83	0.34
	0	0		0.31	0
	0	0		0.84	0.43
	0.16	0		8.9	0.08
	0.05	0		4.67	0.01
	0	0		1.5	0.33
	2.25	0		19.99	0.85
	0	0		1.14	2.33
	0	0		1.28	1.27
	0	0		0.08	1.72
	19.61	0		98.64	1.54
	0	0		0.51	0.15
	1.68	0.54		15.66	10.22
	2.62	0.06		18.86	4.76
	23.47	0.2		98.87	7.58
	0	15.48		0.23	63.46
	2.25	0		17.2	0.14
	21.85	0.03		83.24	2.93
	0	0		0.81	0.4
	0	0		0.47	0.25
	0.15	12.76		7.79	58.31
	0.05	0.68		4.37	21.87
	0	0		0.96	0.97
	49.06	0		94.09	0.04
	0.34	0		9.2	1.55
	0.41	0.05		14.95	6.03
	0	0		2.03	0.39
	0	0		2.6	1.04
	0	0		0.64	1.32
	31.7	0		96.38	0.13
	0	0		2.38	0.23
	0	0		2.48	0.11
	0	0		1.37	0.56
	4.55	0.03		39.75	3.01
	0	0		2.54	0.33
	35.89	0		98.39	1.19
	10.46	0.72		66.21	16.66
	0	0		4.15	1.41
	31.61	0.04		97.45	4.44
	11.63	0		58.52	0.1
	1.32	0		15.95	0.63
	0	0		2.18	1.1
	0.15	0		8.55	0.92
	0	0		0.79	1.92
	0	0		1.72	1.18
	0	0.05		0.44	4.7
	0.44	0		9.21	1.92
	1.64	0		17.27	2.08
	19.47	0		75.19	2.45
	8.45	0		94.5	0.51
	0	0		0.34	0.05
	0.05	7.34		4.14	36.61
	34.25	0.02		92.34	4.14
	3.95	0.02		14.5	3.49
	0.02	0		1.51	1.56
	0	0.03		1.63	4.3
	0.44	0		12.23	0.2
	19.13	0		93.35	0.35
	0.01	0		1.82	1.02
	1.1	0		10.18	0.8
	0.56	0		4.38	0.08
	7.85	4.93		95.66	45.17
	0.16	0		4.99	1.07
	0.33	26.74		7.52	91.06
	0.05	0.85		4.42	12.39
	1.26	0.01		12.37	3
	0	0		1.05	0.97
	12.1	0.56		65.22	11.59
	0.03	0.01		4.14	1.27
	0	0.06		0.5	5.21
	27.12	0		96.66	0.72
	0.15	20.82		7.86	95.24
	45.2	0		100	0.6
	0	0		1.82	0.24
	7.04	0		97.42	0.97
	0	0		0.56	0.61
	0	34.31		1.16	100
	0	0		1.49	1.14
	16.57	0.09		59.14	5.05
	0	0		1.31	0.64
	0	0		2.14	0.18
	0	0		1.37	0.18
	0	0		2.09	0.88
	0	9.79		1.02	100
	16.25	0		89.17	0.92
	0	0.02		1.54	2.32
	0	0		0.57	0.23
	0.19	0		10.9	2.09
	0	0		1.45	1.06
	0	0		1.14	1.88
	0	0.01		1.27	3.37
	34.01	0.07		92.95	4
	26.37	0.02		84.97	3.32
	0	0.85		2.24	11.11
	0	0.04		1.35	2.27
	5.24	28.6		33.59	95.24
	0.12	0		7.82	1.03
	0	20.28		2.15	71.78
	0	0		2.02	0.39
	0.05	0.08		11.27	5.31
	0	0.01		1.74	2.11
	3.1	0.24		23.56	9.2
	0	0.19		0.98	6.04
	0	0.01		1.75	1.69
	0	0		2.13	0.24
	0	0.08		2.04	5.55
	0	0		1.2	0.96
	0	0.56		1.03	9.89
	0	0.02		1.29	4.78
	0.77	0		39.31	1.49
	0	0.01		1.34	2.66
	25.19	0		97.4	0.46
	0.03	0		3.59	1.29
	0	0.04		1.22	3.33
	0.57	1.52		22.19	9.63
	0	0		1.15	2.1
	0	0		1.12	0.32
	0	15.59		0.9	74.42
	0	0		0.13	1.22
	0.01	0		2.89	0.21
	0.05	0		3.89	2.05
	0	0		1.71	1.72
	4.36	0		23.41	0.84
	18.58	0		100	0.29
	3.99	0.01		18.47	2.13
	0.43	0		17.6	1.1
	0.05	0.41		4.38	15.18
	0.03	0.04		3.79	4.65
	30.85	24.49		96.35	96.66
	0.84	0.01		25.8	2.52
	0	0.15		0.65	9.43
		0.03			4.56
		0			0.48
		0			1.25
		3.54			19.11
		0.51			23.89
	Unpaired two-tailed t test			Unpaired two-tailed t test
	P value	0.0037		P value	0.0003
		Figure 10r (HSC Cell cycle Post 5FU)
		% G0					% G1					% SG2M
	Aged PBS	70.7	85.9	84.5	92.3	77.5	18.1	11.2	12.3	4.7	13.8	11.2	2.8	3.2	3	8.7
	Aged NTN1	84.4	78.2	74.6	79	69.2	12.6	17.4	20	17.3	19.5	3	4.4	5.4	3.7	11.3
		Unpaired two-tailed t test			P value	0.288281	Unpaired two-tailed t test			P value	0.068378	Unpaired two-tailed t test			P value	0.926045

[truncated: 6 more sheets: Supp. Figure 1, Supp. Figure 2, Supp. Figure 3, Supp. Figure 4, Supp. Figure 5, Supp. Figure 6]
